# Supplementary material for: Solvent control of water O−H bonds for highly reversible zinc ion batteries
Source: Nat Commun. 2023 May 11;14:2720. doi: 10.1038/s41467-023-38384-x (PMC10175258; doi:10.1038/s41467-023-38384-x)
Supplement: Supplementary file 3 — Source Data [file 41467_2023_38384_MOESM3_ESM.zip]

Archive with 7 entries (6 files):
- Source data/
- Source data/Figure 1.xlsx
- Source data/Figure 2.xlsx
- Source data/Figure 3.xlsx
- Source data/Figure 4.xlsx
- Source data/Figure 5.xlsx
- Source data/Figure 6.xlsx
