# Supplementary material for: Solvent control of water O−H bonds for highly reversible zinc ion batteries
Source: Nat Commun. 2023 May 11;14:2720. doi: 10.1038/s41467-023-38384-x (PMC10175258; doi:10.1038/s41467-023-38384-x)
Supplement: Supplementary file 3 — Source Data [file 41467_2023_38384_MOESM3_ESM.zip › Source data/Figure 1.xlsx]

## Sheet: Fig. a
	Zn_O_DMAC_RDF	Zn_O_TMP_RDF	Zn_O_otf_RDF	Zn_O_H2O_RDF					Zn_O_DMAC_cn	Zn_O_TMP_cn	Zn_O_otf_cn	Zn_O_H2O_cn
r								r
0	0	0	0	0				0.002	0	0	0	0
0.002	0	0	0	0				0.004	0	0	0	0
0.004	0	0	0	0				0.006	0	0	0	0
0.006	0	0	0	0				0.008	0	0	0	0
0.008	0	0	0	0				0.01	0	0	0	0
0.01	0	0	0	0				0.012	0	0	0	0
0.012	0	0	0	0				0.014	0	0	0	0
0.014	0	0	0	0				0.016	0	0	0	0
0.016	0	0	0	0				0.018	0	0	0	0
0.018	0	0	0	0				0.02	0	0	0	0
0.02	0	0	0	0				0.022	0	0	0	0
0.022	0	0	0	0				0.024	0	0	0	0
0.024	0	0	0	0				0.026	0	0	0	0
0.026	0	0	0	0				0.028	0	0	0	0
0.028	0	0	0	0				0.03	0	0	0	0
0.03	0	0	0	0				0.032	0	0	0	0
0.032	0	0	0	0				0.034	0	0	0	0
0.034	0	0	0	0				0.036	0	0	0	0
0.036	0	0	0	0				0.038	0	0	0	0
0.038	0	0	0	0				0.04	0	0	0	0
0.04	0	0	0	0				0.042	0	0	0	0
0.042	0	0	0	0				0.044	0	0	0	0
0.044	0	0	0	0				0.046	0	0	0	0
0.046	0	0	0	0				0.048	0	0	0	0
0.048	0	0	0	0				0.05	0	0	0	0
0.05	0	0	0	0				0.052	0	0	0	0
0.052	0	0	0	0				0.054	0	0	0	0
0.054	0	0	0	0				0.056	0	0	0	0
0.056	0	0	0	0				0.058	0	0	0	0
0.058	0	0	0	0				0.06	0	0	0	0
0.06	0	0	0	0				0.062	0	0	0	0
0.062	0	0	0	0				0.064	0	0	0	0
0.064	0	0	0	0				0.066	0	0	0	0
0.066	0	0	0	0				0.068	0	0	0	0
0.068	0	0	0	0				0.07	0	0	0	0
0.07	0	0	0	0				0.072	0	0	0	0
0.072	0	0	0	0				0.074	0	0	0	0
0.074	0	0	0	0				0.076	0	0	0	0
0.076	0	0	0	0				0.078	0	0	0	0
0.078	0	0	0	0				0.08	0	0	0	0
0.08	0	0	0	0				0.082	0	0	0	0
0.082	0	0	0	0				0.084	0	0	0	0
0.084	0	0	0	0				0.086	0	0	0	0
0.086	0	0	0	0				0.088	0	0	0	0
0.088	0	0	0	0				0.09	0	0	0	0
0.09	0	0	0	0				0.092	0	0	0	0
0.092	0	0	0	0				0.094	0	0	0	0
0.094	0	0	0	0				0.096	0	0	0	0
0.096	0	0	0	0				0.098	0	0	0	0
0.098	0	0	0	0				0.1	0	0	0	0
0.1	0	0	0	0				0.102	0	0	0	0
0.102	0	0	0	0				0.104	0	0	0	0
0.104	0	0	0	0				0.106	0	0	0	0
0.106	0	0	0	0				0.108	0	0	0	0
0.108	0	0	0	0				0.11	0	0	0	0
0.11	0	0	0	0				0.112	0	0	0	0
0.112	0	0	0	0				0.114	0	0	0	0
0.114	0	0	0	0				0.116	0	0	0	0
0.116	0	0	0	0				0.118	0	0	0	0
0.118	0	0	0	0				0.12	0	0	0	0
0.12	0	0	0	0				0.122	0	0	0	0
0.122	0	0	0	0				0.124	0	0	0	0
0.124	0	0	0	0				0.126	0	0	0	0
0.126	0	0	0	0				0.128	0	0	0	0
0.128	0	0	0	0				0.13	0	0	0	0
0.13	0	0	0	0				0.132	0	0	0	0
0.132	0	0	0	0				0.134	0	0	0	0
0.134	0	0	0	0				0.136	0	0	0	0
0.136	0	0	0	0				0.138	0	0	0	0
0.138	0	0	0	0				0.14	0	0	0	0
0.14	0	0	0	0				0.142	0	0	0	0
0.142	0	0	0	0				0.144	0	0	0	0
0.144	0	0	0	0				0.146	0	0	0	0
0.146	0	0	0	0				0.148	0	0	0	0
0.148	0	0	0	0				0.15	0	0	0	0
0.15	0	0	0	0				0.152	0	0	0	0
0.152	0	0	0	0				0.154	0	0	0	0
0.154	0	0	0	0				0.156	0	0	0	0
0.156	0	0	0	0				0.158	0	0	0	0
0.158	0	0	0	0				0.16	0	0	0	0
0.16	0	0	0	0				0.162	0	0	0	0
0.162	0	0	0	0				0.164	0	0	0	0
0.164	0	0	0	0				0.166	0	0	0	0
0.166	0	0	0	0				0.168	0	0	0	0
0.168	0	0	0	0				0.17	0	0	0	0
0.17	0	0.083	0	0				0.172	0	0.001	0	0
0.172	0.023	0.493	0.088	0.002				0.174	0	0.003	0.001	0
0.174	0.103	1.564	0.478	0.048				0.176	0.001	0.011	0.003	0.001
0.176	0.59	4.016	1.868	0.235				0.178	0.003	0.027	0.011	0.005
0.178	2.161	7.722	4.89	1.197				0.18	0.011	0.056	0.03	0.021
0.18	5.645	12.122	10.358	3.955				0.182	0.031	0.098	0.066	0.068
0.182	11.165	14.836	19.286	10.307				0.184	0.065	0.147	0.129	0.182
0.184	18.388	15.975	27.66	21.336				0.186	0.122	0.194	0.215	0.39
0.186	28.273	13.416	35.194	34.191				0.188	0.203	0.234	0.319	0.708
0.188	35.431	10.685	38.464	46.821				0.19	0.301	0.265	0.427	1.117
0.19	40.392	8.161	37.586	55.666				0.192	0.408	0.287	0.531	1.581
0.192	41.987	5.492	33.661	58.254				0.194	0.516	0.303	0.621	2.051
0.194	39.633	3.369	27.61	54.454				0.196	0.619	0.312	0.696	2.474
0.196	35.21	2.037	21.913	46.513				0.198	0.709	0.318	0.755	2.834
0.198	29.325	1.199	16.48	36.989				0.2	0.783	0.321	0.798	3.119
0.2	23.393	0.648	11.444	27.911				0.202	0.842	0.322	0.829	3.329
0.202	17.767	0.303	8.298	20.128				0.204	0.887	0.323	0.851	3.482
0.204	13.437	0.144	5.201	13.715				0.206	0.921	0.324	0.865	3.585
0.206	9.388	0.117	3.547	9.122				0.208	0.946	0.324	0.875	3.656
0.208	6.914	0.044	2.327	5.972				0.21	0.963	0.324	0.881	3.703
0.21	4.487	0.023	1.481	3.9				0.212	0.975	0.324	0.885	3.733
0.212	3.092	0.011	0.841	2.411				0.214	0.983	0.324	0.888	3.752
0.214	1.982	0.004	0.597	1.466				0.216	0.989	0.324	0.889	3.764
0.216	1.496	0	0.362	0.876				0.218	0.993	0.324	0.89	3.771
0.218	0.859	0.004	0.19	0.59				0.22	0.995	0.324	0.891	3.776
0.22	0.631	0	0.083	0.343				0.222	0.997	0.324	0.891	3.779
0.222	0.389	0	0.082	0.207				0.224	0.998	0.324	0.891	3.781
0.224	0.271	0	0.076	0.136				0.226	0.999	0.324	0.892	3.782
0.226	0.162	0	0.039	0.087				0.228	0.999	0.324	0.892	3.783
0.228	0.09	0	0.031	0.054				0.23	0.999	0.324	0.892	3.783
0.23	0.067	0	0.008	0.027				0.232	1	0.324	0.892	3.783
0.232	0.062	0	0.011	0.021				0.234	1	0.324	0.892	3.784
0.234	0.02	0	0	0.014				0.236	1	0.324	0.892	3.784
0.236	0.016	0	0.004	0.009				0.238	1	0.324	0.892	3.784
0.238	0.008	0	0	0.003				0.24	1	0.324	0.892	3.784
0.24	0.008	0	0.007	0.001				0.242	1	0.324	0.892	3.784
0.242	0	0	0.003	0.001				0.244	1	0.324	0.892	3.784
0.244	0.004	0	0	0				0.246	1	0.324	0.892	3.784
0.246	0.004	0	0	0.001				0.248	1	0.324	0.892	3.784
0.248	0.004	0	0	0				0.25	1	0.324	0.892	3.784
0.25	0	0	0	0				0.252	1	0.324	0.892	3.784
0.252	0.004	0	0	0				0.254	1	0.324	0.892	3.784
0.254	0	0	0	0				0.256	1	0.324	0.892	3.784
0.256	0	0	0	0				0.258	1	0.324	0.892	3.784
0.258	0	0	0	0				0.26	1	0.324	0.892	3.784
0.26	0	0	0	0				0.262	1	0.324	0.892	3.784
0.262	0	0	0	0				0.264	1	0.324	0.892	3.784
0.264	0	0	0	0				0.266	1	0.324	0.892	3.784
0.266	0	0	0	0				0.268	1	0.324	0.892	3.784
0.268	0	0	0	0				0.27	1	0.324	0.892	3.784
0.27	0	0	0	0				0.272	1	0.324	0.892	3.784
0.272	0	0	0	0				0.274	1	0.324	0.892	3.784
0.274	0	0	0	0				0.276	1	0.324	0.892	3.784
0.276	0	0	0	0				0.278	1	0.324	0.892	3.784
0.278	0	0	0	0				0.28	1	0.324	0.892	3.784
0.28	0	0	0	0				0.282	1	0.324	0.892	3.784
0.282	0	0	0	0				0.284	1	0.324	0.892	3.784
0.284	0	0	0	0				0.286	1	0.324	0.892	3.784
0.286	0	0	0	0				0.288	1	0.324	0.892	3.784
0.288	0	0	0	0				0.29	1	0.324	0.892	3.784
0.29	0	0	0	0				0.292	1	0.324	0.892	3.784
0.292	0	0	0	0				0.294	1	0.324	0.892	3.784
0.294	0	0	0	0				0.296	1	0.324	0.892	3.784
0.296	0	0	0	0				0.298	1	0.324	0.892	3.784
0.298	0	0	0	0				0.3	1	0.324	0.892	3.784
0.3	0	0	0	0				0.302	1	0.324	0.892	3.784
0.302	0	0	0	0				0.304	1	0.324	0.892	3.784
0.304	0	0	0	0				0.306	1	0.324	0.892	3.784
0.306	0	0	0	0				0.308	1	0.324	0.892	3.784
0.308	0	0	0	0				0.31	1	0.324	0.892	3.784
0.31	0	0	0	0				0.312	1	0.324	0.892	3.784
0.312	0	0	0	0				0.314	1	0.324	0.892	3.784
0.314	0	0	0	0				0.316	1	0.324	0.892	3.784
0.316	0	0	0	0				0.318	1	0.324	0.892	3.784
0.318	0	0	0	0				0.32	1	0.324	0.892	3.784
0.32	0	0	0	0				0.322	1	0.324	0.892	3.784
0.322	0	0	0	0.001				0.324	1	0.324	0.892	3.784
0.324	0	0	0	0				0.326	1	0.324	0.892	3.784
0.326	0	0	0	0.001				0.328	1	0.324	0.892	3.784
0.328	0.002	0	0	0				0.33	1	0.324	0.892	3.784
0.33	0	0	0	0.001				0.332	1	0.324	0.892	3.784
0.332	0.002	0.003	0	0.001				0.334	1	0.324	0.892	3.784
0.334	0.004	0	0	0.001				0.336	1	0.324	0.892	3.784
0.336	0.008	0	0.004	0.003				0.338	1	0.324	0.892	3.784
0.338	0.002	0	0.012	0.005				0.34	1	0.324	0.892	3.784
0.34	0.004	0.003	0.014	0.007				0.342	1	0.324	0.892	3.784
0.342	0.008	0.01	0.017	0.007				0.344	1	0.325	0.892	3.785
0.344	0.015	0.013	0.032	0.01				0.346	1	0.325	0.893	3.785
0.346	0.034	0.013	0.034	0.014				0.348	1.001	0.325	0.893	3.785
0.348	0.039	0.02	0.065	0.023				0.35	1.001	0.325	0.894	3.786
0.35	0.044	0.024	0.097	0.029				0.352	1.002	0.326	0.895	3.787
0.352	0.05	0.04	0.156	0.057				0.354	1.002	0.326	0.897	3.789
0.354	0.078	0.06	0.213	0.068				0.356	1.003	0.327	0.899	3.791
0.356	0.107	0.057	0.292	0.098				0.358	1.004	0.328	0.903	3.794
0.358	0.139	0.083	0.354	0.131				0.36	1.006	0.329	0.907	3.799
0.36	0.196	0.085	0.443	0.169				0.362	1.007	0.33	0.912	3.804
0.362	0.22	0.144	0.586	0.193				0.364	1.01	0.332	0.919	3.811
0.364	0.279	0.136	0.714	0.28				0.366	1.013	0.333	0.928	3.82
0.366	0.373	0.178	0.962	0.339				0.368	1.017	0.336	0.939	3.831
0.368	0.44	0.219	1.11	0.437				0.37	1.021	0.339	0.952	3.846
0.37	0.482	0.302	1.458	0.52				0.372	1.027	0.343	0.97	3.863
0.372	0.653	0.303	1.744	0.647				0.374	1.034	0.348	0.99	3.884
0.374	0.687	0.373	1.95	0.74				0.376	1.041	0.353	1.013	3.91
0.376	0.802	0.418	2.23	0.88				0.378	1.05	0.359	1.04	3.939
0.378	0.891	0.48	2.591	1.057				0.38	1.059	0.365	1.074	3.976
0.38	1.023	0.564	3.241	1.2				0.382	1.07	0.374	1.112	4.017
0.382	1.124	0.613	3.608	1.347				0.384	1.082	0.383	1.158	4.062
0.384	1.201	0.754	4.108	1.506				0.386	1.096	0.393	1.207	4.115
0.386	1.296	0.744	4.556	1.689				0.388	1.111	0.404	1.265	4.175
0.388	1.553	0.905	5.214	1.904				0.39	1.129	0.418	1.331	4.241
0.39	1.757	0.971	5.751	2.086				0.392	1.148	0.433	1.403	4.314
0.392	1.761	1.153	6.075	2.229				0.394	1.169	0.451	1.482	4.394
0.394	1.976	1.362	6.839	2.402				0.396	1.191	0.47	1.568	4.478
0.396	2.05	1.352	7.267	2.57				0.398	1.215	0.491	1.662	4.573
0.398	2.252	1.59	7.707	2.836				0.4	1.242	0.515	1.762	4.674
0.4	2.323	1.719	8.271	2.925				0.402	1.269	0.542	1.87	4.782
0.402	2.519	1.885	8.611	3.103				0.404	1.298	0.573	1.984	4.893
0.404	2.593	2.134	8.987	3.201				0.406	1.329	0.606	2.101	5.012
0.406	2.736	2.256	9.003	3.264				0.408	1.361	0.643	2.219	5.136
0.408	2.837	2.494	9.337	3.477				0.41	1.396	0.683	2.344	5.263
0.41	2.87	2.694	9.409	3.507				0.412	1.431	0.726	2.47	5.396
0.412	2.9	2.802	9.375	3.569				0.414	1.466	0.773	2.593	5.532
0.414	2.822	3.194	8.98	3.645				0.416	1.502	0.827	2.717	5.67
0.416	3.104	3.501	8.923	3.606				0.418	1.54	0.884	2.835	5.809
0.418	3.035	3.658	8.194	3.643				0.42	1.578	0.945	2.945	5.949
0.42	2.974	3.98	7.826	3.582				0.422	1.614	1.013	3.05	6.09
0.422	2.841	4.071	7.313	3.624				0.424	1.651	1.081	3.15	6.232
0.424	2.922	4.191	6.853	3.535				0.426	1.688	1.151	3.243	6.372
0.426	2.869	4.308	6.085	3.465				0.428	1.725	1.225	3.326	6.51
0.428	2.812	4.216	5.301	3.373				0.43	1.762	1.296	3.4	6.643
0.43	2.69	4.247	4.629	3.227				0.432	1.796	1.368	3.461	6.772
0.432	2.592	4.104	4.011	3.079				0.434	1.83	1.438	3.518	6.897
0.434	2.445	3.871	3.6	2.914				0.436	1.863	1.503	3.567	7.014
0.436	2.325	3.473	3.021	2.789				0.438	1.893	1.561	3.61	7.131
0.438	2.288	3.237	2.641	2.583				0.44	1.924	1.615	3.647	7.237
0.44	2.106	2.806	2.236	2.478				0.442	1.952	1.662	3.68	7.342
0.442	2.018	2.386	1.99	2.326				0.444	1.979	1.702	3.709	7.437
0.444	1.791	1.91	1.715	2.161				0.446	2.004	1.735	3.734	7.529
0.446	1.647	1.659	1.531	1.977				0.448	2.026	1.763	3.756	7.612
0.448	1.475	1.423	1.307	1.863				0.45	2.047	1.786	3.776	7.692
0.45	1.377	1.065	1.207	1.69				0.452	2.065	1.803	3.794	7.763
0.452	1.232	0.766	1.051	1.497				0.454	2.082	1.816	3.81	7.83
0.454	1.104	0.604	0.908	1.437				0.456	2.098	1.826	3.824	7.893
0.456	0.994	0.485	0.833	1.308				0.458	2.112	1.835	3.837	7.949
0.458	0.915	0.402	0.744	1.148				0.46	2.125	1.842	3.849	8
0.46	0.813	0.324	0.696	1.069				0.462	2.136	1.847	3.861	8.048
0.462	0.723	0.274	0.652	0.978				0.464	2.146	1.852	3.871	8.092
0.464	0.626	0.21	0.579	0.892				0.466	2.156	1.856	3.88	8.133
0.466	0.579	0.201	0.49	0.827				0.468	2.164	1.86	3.888	8.172
0.468	0.478	0.187	0.496	0.748				0.47	2.171	1.864	3.897	8.207
0.47	0.412	0.148	0.456	0.724				0.472	2.177	1.867	3.905	8.241
0.472	0.402	0.133	0.437	0.666				0.474	2.183	1.869	3.913	8.271
0.474	0.358	0.139	0.453	0.58				0.476	2.189	1.872	3.92	8.301
0.476	0.344	0.131	0.412	0.58				0.478	2.194	1.875	3.927	8.329
0.478	0.308	0.117	0.384	0.547				0.48	2.199	1.877	3.934	8.356
0.48	0.263	0.126	0.399	0.531				0.482	2.203	1.88	3.941	8.383
0.482	0.245	0.103	0.353	0.514				0.484	2.207	1.882	3.948	8.409
0.484	0.219	0.125	0.356	0.491				0.486	2.211	1.885	3.954	8.434
0.486	0.221	0.139	0.362	0.508				0.488	2.214	1.888	3.962	8.461
0.488	0.186	0.133	0.398	0.477				0.49	2.217	1.891	3.969	8.486
0.49	0.193	0.119	0.389	0.484				0.492	2.221	1.893	3.977	8.511
0.492	0.176	0.115	0.398	0.468				0.494	2.224	1.896	3.984	8.536
0.494	0.18	0.134	0.397	0.472				0.496	2.227	1.899	3.993	8.562
0.496	0.17	0.13	0.448	0.476				0.498	2.23	1.902	4.001	8.588
0.498	0.189	0.127	0.458	0.46				0.5	2.233	1.906	4.01	8.614
0.5	0.154	0.15	0.438	0.492				0.502	2.236	1.909	4.018	8.641
0.502	0.164	0.141	0.444	0.483				0.504	2.238	1.912	4.028	8.667
0.504	0.14	0.144	0.453	0.468				0.506	2.241	1.915	4.037	8.695
0.506	0.183	0.127	0.492	0.505				0.508	2.244	1.919	4.048	8.722
0.508	0.163	0.167	0.517	0.483				0.51	2.248	1.923	4.058	8.751
0.51	0.18	0.16	0.53	0.487				0.512	2.251	1.927	4.069	8.779
0.512	0.22	0.194	0.582	0.519				0.514	2.255	1.931	4.082	8.81
0.514	0.18	0.165	0.588	0.532				0.516	2.259	1.936	4.094	8.841
0.516	0.209	0.193	0.599	0.53				0.518	2.262	1.941	4.107	8.872
0.518	0.185	0.193	0.587	0.543				0.52	2.266	1.946	4.12	8.905
0.52	0.189	0.196	0.605	0.565				0.522	2.27	1.951	4.133	8.939
0.522	0.199	0.219	0.631	0.564				0.524	2.274	1.956	4.147	8.973
0.524	0.188	0.235	0.651	0.557				0.526	2.277	1.962	4.161	9.009
0.526	0.215	0.234	0.72	0.587				0.528	2.282	1.969	4.177	9.044
0.528	0.222	0.263	0.676	0.583				0.53	2.286	1.975	4.193	9.081
0.53	0.229	0.258	0.742	0.603				0.532	2.291	1.982	4.209	9.119
0.532	0.227	0.271	0.746	0.648				0.534	2.295	1.99	4.226	9.159
0.534	0.224	0.284	0.748	0.608				0.536	2.301	1.998	4.243	9.198
0.536	0.291	0.32	0.775	0.619				0.538	2.307	2.006	4.262	9.239
0.538	0.269	0.295	0.838	0.669				0.54	2.312	2.015	4.281	9.281
0.54	0.285	0.338	0.819	0.644				0.542	2.318	2.024	4.3	9.323
0.542	0.257	0.357	0.859	0.68				0.544	2.324	2.034	4.32	9.368
0.544	0.289	0.372	0.897	0.666				0.546	2.33	2.044	4.341	9.411
0.546	0.316	0.383	0.917	0.668				0.548	2.337	2.055	4.364	9.456
0.548	0.331	0.395	0.937	0.703				0.55	2.344	2.067	4.386	9.504
0.55	0.323	0.452	0.979	0.711				0.552	2.351	2.08	4.41	9.552
0.552	0.329	0.48	1.047	0.723				0.554	2.358	2.094	4.435	9.602
0.554	0.343	0.475	0.968	0.747				0.556	2.366	2.107	4.46	9.652
0.556	0.373	0.495	1.082	0.734				0.558	2.374	2.122	4.486	9.702
0.558	0.348	0.515	1.051	0.739				0.56	2.382	2.137	4.513	9.753
0.56	0.366	0.56	1.066	0.739				0.562	2.391	2.154	4.54	9.805
0.562	0.392	0.579	1.148	0.759				0.564	2.4	2.171	4.569	9.86
0.564	0.4	0.566	1.145	0.808				0.566	2.409	2.188	4.598	9.918
0.566	0.414	0.594	1.194	0.808				0.568	2.419	2.206	4.628	9.975
0.568	0.433	0.607	1.178	0.806				0.57	2.428	2.224	4.659	10.032
0.57	0.434	0.633	1.206	0.825				0.572	2.438	2.245	4.691	10.092
0.572	0.432	0.692	1.285	0.831				0.574	2.449	2.266	4.725	10.153
0.574	0.459	0.716	1.309	0.831				0.576	2.46	2.288	4.759	10.214
0.576	0.474	0.731	1.317	0.834				0.578	2.471	2.31	4.793	10.276
0.578	0.517	0.74	1.298	0.847				0.58	2.484	2.333	4.828	10.339
0.58	0.529	0.731	1.304	0.864				0.582	2.497	2.357	4.864	10.402
0.582	0.532	0.78	1.366	0.855				0.584	2.51	2.381	4.901	10.467
0.584	0.519	0.779	1.391	0.872				0.586	2.523	2.407	4.939	10.533
0.586	0.574	0.847	1.411	0.868				0.588	2.537	2.434	4.978	10.6
0.588	0.559	0.832	1.454	0.882				0.59	2.551	2.461	5.018	10.668
0.59	0.59	0.86	1.47	0.889				0.592	2.565	2.489	5.059	10.737
0.592	0.578	0.874	1.488	0.911				0.594	2.58	2.519	5.101	10.808
0.594	0.569	0.959	1.519	0.919				0.596	2.596	2.55	5.142	10.88
0.596	0.64	0.942	1.477	0.932				0.598	2.611	2.582	5.184	10.954
0.598	0.623	0.949	1.496	0.924				0.6	2.628	2.614	5.228	11.028
0.6	0.654	1.009	1.54	0.94				0.602	2.645	2.648	5.271	11.102

## Sheet: Fig. 1b
HE			AE
Wavenumber	Intensity	second derivative	Wavenumber	Intensity	second derivative
3800.45	0.00355	5.98156e-06	3800	0.0092	2.12858e-06
3799.16	0.00313	8.47657e-06	3799	0.0092	2.55291e-06
3797.87	0.00267	1.08097e-05	3798	0.0092	2.95586e-06
3796.59	0.0022	1.29809e-05	3797	0.0093	3.33742e-06
3795.3	0.00173	1.49901e-05	3796	0.0094	3.69759e-06
3794.02	0.00127	1.68375e-05	3795	0.0095	4.03637e-06
3792.73	0.00083	1.85229e-05	3794	0.0095	4.35376e-06
3791.45	0.00044	2.00465e-05	3793	0.0095	4.64976e-06
3790.16	0.0001	2.14081e-05	3792	0.0095	4.92437e-06
3788.87	-0.00019	2.26078e-05	3791	0.0095	5.1776e-06
3787.59	-0.0004	2.36456e-05	3790	0.0095	5.40943e-06
3786.3	-0.00055	2.45215e-05	3789	0.0096	5.61988e-06
3785.02	-0.00063	2.52355e-05	3788	0.0097	5.80894e-06
3783.73	-0.00065	2.57875e-05	3787	0.0098	5.9766e-06
3782.45	-0.0006	2.61777e-05	3786	0.01	6.12288e-06
3781.16	-0.00049	2.64059e-05	3785	0.0101	6.24777e-06
3779.87	-0.00032	2.64722e-05	3784	0.0102	6.35127e-06
3778.59	-0.00011	2.63766e-05	3783	0.0103	6.43339e-06
3777.3	0.00015	2.67035e-05	3782	0.0104	6.49411e-06
3776.02	0.00045	2.68464e-05	3781	0.0105	6.53344e-06
3774.73	0.00079	2.68391e-05	3780	0.0105	6.55139e-06
3773.45	0.00117	2.64992e-05	3779	0.0105	6.54794e-06
3772.16	0.0016	2.58203e-05	3778	0.0106	6.52311e-06
3770.88	0.00207	2.4804e-05	3777	0.0106	6.47689e-06
3769.59	0.0026	2.34624e-05	3776	0.0106	6.40928e-06
3768.3	0.00318	2.18101e-05	3775	0.0106	6.32028e-06
3767.02	0.00382	1.98623e-05	3774	0.0106	6.41506e-06
3765.73	0.00453	1.76414e-05	3773	0.0107	6.04199e-06
3764.45	0.0053	1.51755e-05	3772	0.0108	5.73041e-06
3763.16	0.00613	1.24867e-05	3771	0.0109	5.41987e-06
3761.88	0.00703	9.59869e-06	3770	0.011	5.12169e-06
3760.59	0.00797	6.54363e-06	3769	0.011	4.86602e-06
3759.3	0.00897	3.35304e-06	3768	0.0111	4.65513e-06
3758.02	0.01	6.20999e-08	3767	0.0111	4.47758e-06
3756.73	0.01106	-3.29399e-06	3766	0.0111	4.3034e-06
3755.45	0.01213	-6.67781e-06	3765	0.0111	4.09008e-06
3754.16	0.01319	-1.00456e-05	3764	0.0111	3.79639e-06
3752.88	0.01422	-1.33557e-05	3763	0.0112	3.42403e-06
3751.59	0.01521	-1.65605e-05	3762	0.0113	3.02718e-06
3750.3	0.01614	-1.96055e-05	3761	0.0114	2.66792e-06
3749.02	0.017	-2.24365e-05	3760	0.0116	2.3945e-06
3747.73	0.01776	-2.49977e-05	3759	0.0118	2.19544e-06
3746.45	0.01843	-2.55914e-05	3758	0.012	2.03108e-06
3745.16	0.019	-2.36673e-05	3757	0.0121	1.88953e-06
3743.88	0.01947	-2.19718e-05	3756	0.0122	1.78208e-06
3742.59	0.01984	-2.09847e-05	3755	0.0123	1.70952e-06
3741.3	0.02012	-1.95553e-05	3754	0.0124	1.66207e-06
3740.02	0.02031	-1.76776e-05	3753	0.0124	1.68635e-06
3738.73	0.02043	-1.53455e-05	3752	0.0122	1.81568e-06
3737.45	0.0205	-1.25582e-05	3751	0.0119	1.9217e-06
3736.16	0.02052	-9.32057e-06	3750	0.0117	1.85336e-06
3734.88	0.02052	-5.64147e-06	3749	0.0117	1.6666e-06
3733.59	0.0205	-1.52532e-06	3748	0.0119	1.55126e-06
3732.3	0.0205	3.01968e-06	3747	0.0123	1.63927e-06
3731.02	0.02053	7.97263e-06	3746	0.0128	1.91068e-06
3729.73	0.02061	1.33086e-05	3745	0.0132	2.24193e-06
3728.45	0.02074	1.89936e-05	3744	0.0135	2.52167e-06
3727.16	0.02095	2.49861e-05	3743	0.0135	2.74571e-06
3725.88	0.02124	3.12386e-05	3742	0.0133	3.01034e-06
3724.59	0.02163	3.76908e-05	3741	0.0133	3.37972e-06
3723.31	0.02211	4.4274e-05	3740	0.0133	3.84186e-06
3722.02	0.02269	5.09103e-05	3739	0.0135	4.33659e-06
3720.73	0.02338	5.7516e-05	3738	0.0139	4.82699e-06
3719.45	0.02417	6.40104e-05	3737	0.0143	5.33494e-06
3718.16	0.02507	7.03163e-05	3736	0.0147	5.8698e-06
3716.88	0.02608	7.63572e-05	3735	0.0148	6.43893e-06
3715.59	0.0272	8.20608e-05	3734	0.0148	7.08655e-06
3714.31	0.02844	8.73673e-05	3733	0.0147	7.86619e-06
3713.02	0.0298	9.22291e-05	3732	0.0148	8.76019e-06
3711.73	0.03128	9.66064e-05	3731	0.015	9.67664e-06
3710.45	0.03289	0.000100472	3730	0.0154	1.05742e-05
3709.16	0.03464	0.000103819	3729	0.0157	1.151e-05
3707.88	0.03655	0.000106654	3728	0.0159	1.25587e-05
3706.59	0.0386	0.000108991	3727	0.0161	1.37401e-05
3705.31	0.04083	0.000110857	3726	0.0163	1.50067e-05
3704.02	0.04323	0.000112288	3725	0.0165	1.57666e-05
3702.73	0.04583	0.000113332	3724	0.0169	1.58892e-05
3701.45	0.04863	0.000114048	3723	0.0174	1.62713e-05
3700.16	0.05165	0.000114488	3722	0.0178	1.69416e-05
3698.88	0.0549	0.000114702	3721	0.0182	1.75316e-05
3697.59	0.05838	0.000114748	3720	0.0185	1.81847e-05
3696.31	0.0621	0.000114679	3719	0.0187	1.89581e-05
3695.02	0.06606	0.000114532	3718	0.0191	1.98286e-05
3693.73	0.07027	0.000114331	3717	0.0194	2.07068e-05
3692.45	0.07472	0.000114092	3716	0.0199	2.14919e-05
3691.16	0.0794	0.000113831	3715	0.0203	2.21795e-05
3689.88	0.08431	0.000113558	3714	0.0208	2.27944e-05
3688.59	0.08943	0.000113271	3713	0.0213	2.34123e-05
3687.31	0.09475	0.000112963	3712	0.0217	2.41001e-05
3686.02	0.10025	0.000112624	3711	0.0222	2.48589e-05
3684.74	0.10591	0.000112241	3710	0.0227	2.5675e-05
3683.45	0.11173	0.000111796	3709	0.0231	2.64819e-05
3682.16	0.11769	0.000111279	3708	0.0234	2.72114e-05
3680.88	0.12378	0.000110678	3707	0.0238	2.7866e-05
3679.59	0.12998	0.000109984	3706	0.0243	2.85254e-05
3678.31	0.13629	0.000109191	3705	0.0249	2.92448e-05
3677.02	0.1427	0.000108306	3704	0.0256	2.99949e-05
3675.74	0.14922	0.000107343	3703	0.0265	3.06718e-05
3674.45	0.15584	0.000106312	3702	0.0274	3.11545e-05
3673.16	0.16259	0.000105222	3701	0.0283	3.14178e-05
3671.88	0.16947	0.000104096	3700	0.0291	3.15742e-05
3670.59	0.1765	0.000102962	3699	0.0298	3.17864e-05
3669.31	0.1837	0.000101846	3698	0.0304	3.21267e-05
3668.02	0.19109	0.000100764	3697	0.0311	3.25176e-05
3666.74	0.19869	9.97359e-05	3696	0.032	3.28235e-05
3665.45	0.2065	9.8778e-05	3695	0.0329	3.30147e-05
3664.16	0.21455	9.78877e-05	3694	0.0338	3.3122e-05
3662.88	0.22284	9.70603e-05	3693	0.0348	3.32064e-05
3661.59	0.23137	9.62899e-05	3692	0.0359	3.33e-05
3660.31	0.24014	9.55587e-05	3691	0.0372	3.33345e-05
3659.02	0.24914	9.48455e-05	3690	0.0386	3.3264e-05
3657.74	0.25836	9.41202e-05	3689	0.04	3.30633e-05
3656.45	0.26779	9.33519e-05	3688	0.0414	3.27739e-05
3655.16	0.27739	9.25184e-05	3687	0.0425	3.24688e-05
3653.88	0.28716	9.15903e-05	3686	0.0436	3.21911e-05
3652.59	0.29708	9.05355e-05	3685	0.0447	3.20076e-05
3651.31	0.30711	8.93341e-05	3684	0.046	3.19326e-05
3650.02	0.31726	8.79749e-05	3683	0.0474	3.18636e-05
3648.74	0.32749	8.64553e-05	3682	0.0489	3.16205e-05
3647.45	0.3378	8.47812e-05	3681	0.0504	3.11551e-05
3646.16	0.34818	8.29723e-05	3680	0.052	3.0589e-05
3644.88	0.35863	8.10612e-05	3679	0.0536	2.99929e-05
3643.59	0.36914	7.90807e-05	3678	0.0552	2.9347e-05
3642.31	0.37974	7.70751e-05	3677	0.057	2.86248e-05
3641.02	0.39043	7.50955e-05	3676	0.0592	2.78136e-05
3639.74	0.40122	7.31921e-05	3675	0.0615	2.6921e-05
3638.45	0.41213	7.14276e-05	3674	0.0632	2.59835e-05
3637.17	0.42317	6.98537e-05	3673	0.0644	2.50423e-05
3635.88	0.43434	6.85086e-05	3672	0.0657	2.41463e-05
3634.59	0.44567	6.74309e-05	3671	0.0674	2.33514e-05
3633.31	0.45715	6.66501e-05	3670	0.0696	2.26485e-05
3632.02	0.46879	6.61773e-05	3669	0.0719	2.19288e-05
3630.74	0.48058	6.60081e-05	3668	0.074	2.10614e-05
3629.45	0.49253	6.61322e-05	3667	0.0758	1.99648e-05
3628.17	0.50462	6.65345e-05	3666	0.0776	1.86906e-05
3626.88	0.51685	6.71883e-05	3665	0.0795	1.73971e-05
3625.59	0.5292	6.80518e-05	3664	0.0816	1.61967e-05
3624.31	0.54167	6.9072e-05	3663	0.0837	1.51736e-05
3623.02	0.55425	7.01923e-05	3662	0.0857	1.43356e-05
3621.74	0.56692	7.13584e-05	3661	0.0877	1.35835e-05
3620.45	0.57968	7.25139e-05	3660	0.0896	1.28186e-05
3619.17	0.59252	7.3598e-05	3659	0.0915	1.19504e-05
3617.88	0.60544	7.45598e-05	3658	0.0934	1.09659e-05
3616.59	0.61843	7.53589e-05	3657	0.0955	9.96941e-06
3615.31	0.6315	7.59541e-05	3656	0.0978	9.02102e-06
3614.02	0.64465	7.63095e-05	3655	0.1	8.08393e-06
3612.74	0.65789	7.64096e-05	3654	0.102	7.11543e-06
3611.45	0.67123	7.62461e-05	3653	0.1039	6.07797e-06
3610.17	0.68468	7.58081e-05	3652	0.1059	4.99084e-06
3608.88	0.69825	7.50992e-05	3651	0.1079	3.89822e-06
3607.59	0.71195	7.41312e-05	3650	0.11	2.8822e-06
3606.31	0.72579	7.29144e-05	3649	0.1121	2.11597e-06
3605.02	0.73978	7.14621e-05	3648	0.1144	1.62131e-06
3603.74	0.75393	6.9786e-05	3647	0.1167	1.16165e-06
3602.45	0.76823	6.79032e-05	3646	0.1188	5.12113e-07
3601.17	0.78269	6.58252e-05	3645	0.1207	-3.5321e-07
3599.88	0.79731	6.3551e-05	3644	0.1226	-1.29948e-06
3598.6	0.81209	6.10926e-05	3643	0.1246	-2.09804e-06
3597.31	0.827	5.84526e-05	3642	0.1266	-2.64605e-06
3596.02	0.84206	5.56179e-05	3641	0.1287	-3.03444e-06
3594.74	0.85723	5.25789e-05	3640	0.1307	-3.37191e-06
3593.45	0.87252	4.93167e-05	3639	0.1328	-3.71238e-06
3592.17	0.8879	4.5812e-05	3638	0.1348	-4.0069e-06
3590.88	0.90335	4.20454e-05	3637	0.1369	-4.19558e-06
3589.6	0.91887	3.79841e-05	3636	0.139	-4.28881e-06
3588.31	0.93443	3.35996e-05	3635	0.141	-4.34234e-06
3587.02	0.95002	2.88805e-05	3634	0.1429	-4.44842e-06
3585.74	0.96563	2.38136e-05	3633	0.1447	-4.67624e-06
3584.45	0.98123	1.83858e-05	3632	0.1464	-5.03099e-06
3583.17	0.99683	1.25928e-05	3631	0.1479	-5.39567e-06
3581.88	1.01242	6.43597e-06	3630	0.1496	-5.62248e-06
3580.6	1.02798	-7.29204e-08	3629	0.1517	-5.67802e-06
3579.31	1.04351	-6.90993e-06	3628	0.1541	-5.5961e-06
3578.02	1.05901	-1.40454e-05	3627	0.1564	-5.44579e-06
3576.74	1.07448	-2.14485e-05	3626	0.1584	-5.30357e-06
3575.45	1.08991	-2.90802e-05	3625	0.1604	-5.20963e-06
3574.17	1.10529	-3.68883e-05	3624	0.1623	-5.17922e-06
3572.88	1.12063	-4.48198e-05	3623	0.1641	-5.21044e-06
3571.6	1.13592	-5.28283e-05	3622	0.1658	-5.25305e-06
3570.31	1.15115	-6.08594e-05	3621	0.1676	-5.22613e-06
3569.02	1.16632	-6.8848e-05	3620	0.1694	-5.14816e-06
3567.74	1.18141	-7.67403e-05	3619	0.1714	-5.11321e-06
3566.45	1.19641	-8.44908e-05	3618	0.1734	-5.1252e-06
3565.17	1.21132	-9.20437e-05	3617	0.1754	-5.1189e-06
3563.88	1.22612	-9.93462e-05	3616	0.1774	-5.01158e-06
3562.6	1.24078	-0.000106364	3615	0.1793	-4.73476e-06
3561.31	1.2553	-0.000113063	3614	0.1813	-4.34086e-06
3560.02	1.26967	-0.000119405	3613	0.1832	-3.93717e-06
3558.74	1.28385	-0.000125356	3612	0.185	-3.62086e-06
3557.45	1.29783	-0.000130884	3611	0.1866	-3.44446e-06
3556.17	1.3116	-0.000135965	3610	0.1882	-3.35816e-06
3554.88	1.32514	-0.00014058	3609	0.1901	-3.2952e-06
3553.6	1.33843	-0.000144707	3608	0.1921	-3.19533e-06
3552.31	1.35145	-0.000148327	3607	0.1943	-3.00452e-06
3551.03	1.3642	-0.000151423	3606	0.1964	-2.76148e-06
3549.74	1.37664	-0.000153977	3605	0.1983	-2.58082e-06
3548.45	1.38879	-0.000155971	3604	0.2002	-2.54705e-06
3547.17	1.40061	-0.000157402	3603	0.202	-2.63088e-06
3545.88	1.41212	-0.000158267	3602	0.2038	-2.69731e-06
3544.6	1.42329	-0.000158554	3601	0.2056	-2.6676e-06
3543.31	1.43414	-0.000158267	3600	0.2075	-2.54588e-06
3542.03	1.44467	-0.000157423	3599	0.2094	-2.40711e-06
3540.74	1.45489	-0.000156037	3598	0.2112	-2.40725e-06
3539.45	1.4648	-0.000154138	3597	0.213	-2.59169e-06
3538.17	1.47442	-0.000151762	3596	0.2149	-2.8056e-06
3536.88	1.48377	-0.000148944	3595	0.2169	-2.86658e-06
3535.6	1.49287	-0.000145738	3594	0.2189	-2.71716e-06
3534.31	1.50173	-0.00014221	3593	0.2209	-2.44317e-06
3533.03	1.51037	-0.000138426	3592	0.2228	-2.2339e-06
3531.74	1.51881	-0.000134464	3591	0.2245	-2.2049e-06
3530.45	1.52708	-0.000130405	3590	0.2261	-2.32085e-06
3529.17	1.53517	-0.000126332	3589	0.2276	-2.48921e-06
3527.88	1.54312	-0.000122326	3588	0.2293	-2.62716e-06
3526.6	1.55092	-0.000118465	3587	0.2311	-2.71311e-06
3525.31	1.55857	-0.000114826	3586	0.2331	-2.77216e-06
3524.03	1.56609	-0.000111471	3585	0.2351	-2.84924e-06
3522.74	1.57347	-0.000108446	3584	0.2371	-2.99034e-06
3521.45	1.5807	-0.000105783	3583	0.2391	-3.22265e-06
3520.17	1.58779	-0.000103505	3582	0.2409	-3.49602e-06
3518.88	1.59471	-0.000101613	3581	0.2427	-3.67856e-06
3517.6	1.60148	-0.000100091	3580	0.2444	-3.75751e-06
3516.31	1.60808	-9.8906e-05	3579	0.246	-3.85811e-06
3515.03	1.61451	-9.80119e-05	3578	0.2478	-4.04546e-06
3513.74	1.62076	-9.73586e-05	3577	0.2496	-4.3029e-06
3512.46	1.62685	-9.68903e-05	3576	0.2515	-4.59122e-06
3511.17	1.63276	-9.65419e-05	3575	0.2535	-4.87163e-06
3509.88	1.63851	-9.62373e-05	3574	0.2555	-5.13364e-06
3508.6	1.64411	-9.59071e-05	3573	0.2575	-5.34955e-06
3507.31	1.64956	-9.54975e-05	3572	0.2595	-5.50909e-06
3506.03	1.65486	-9.49496e-05	3571	0.2614	-5.69459e-06
3504.74	1.66002	-9.42138e-05	3570	0.2631	-5.9546e-06
3503.46	1.66504	-9.32695e-05	3569	0.2646	-6.24496e-06
3502.17	1.66993	-9.20976e-05	3568	0.2659	-6.48984e-06
3500.88	1.67468	-9.06859e-05	3567	0.2673	-6.63232e-06
3499.6	1.67929	-8.90467e-05	3566	0.2689	-6.64691e-06
3498.31	1.68374	-8.71963e-05	3565	0.2707	-6.5563e-06
3497.03	1.68803	-8.51521e-05	3564	0.2725	-6.4645e-06
3495.74	1.69215	-8.29402e-05	3563	0.2744	-6.45098e-06
3494.46	1.69608	-8.05829e-05	3562	0.2762	-6.53276e-06
3493.17	1.69983	-7.81032e-05	3561	0.278	-6.68737e-06
3491.88	1.70338	-7.55255e-05	3560	0.2798	-6.86997e-06
3490.6	1.70673	-7.28607e-05	3559	0.2815	-7.04661e-06
3489.31	1.7099	-7.01172e-05	3558	0.2832	-7.17713e-06
3488.03	1.71288	-6.7303e-05	3557	0.2848	-7.26303e-06
3486.74	1.71569	-6.44189e-05	3556	0.2865	-7.38294e-06
3485.46	1.71836	-6.14625e-05	3555	0.2881	-7.56566e-06
3484.17	1.72089	-5.84324e-05	3554	0.2898	-7.72981e-06
3482.88	1.72331	-5.53291e-05	3553	0.2915	-7.80557e-06
3481.6	1.72566	-5.21478e-05	3552	0.2933	-7.81487e-06
3480.31	1.72797	-4.88894e-05	3551	0.2951	-7.8519e-06
3479.03	1.73025	-4.55645e-05	3550	0.2968	-7.92958e-06
3477.74	1.73254	-4.21865e-05	3549	0.2985	-7.97614e-06
3476.46	1.73486	-3.87729e-05	3548	0.3001	-7.97255e-06
3475.17	1.73722	-3.53536e-05	3547	0.3017	-7.95131e-06
3473.88	1.73962	-3.19683e-05	3546	0.3033	-7.92204e-06
3472.6	1.74207	-2.86601e-05	3545	0.305	-7.87986e-06
3471.31	1.74456	-2.54873e-05	3544	0.3067	-7.83602e-06
3470.03	1.74707	-2.25113e-05	3543	0.3082	-7.80069e-06
3468.74	1.74957	-1.9781e-05	3542	0.3097	-7.82682e-06
3467.46	1.75204	-1.73527e-05	3541	0.3111	-7.9315e-06
3466.17	1.75445	-1.52773e-05	3540	0.3124	-8.05469e-06
3464.89	1.75677	-1.35881e-05	3539	0.3138	-8.14226e-06
3463.6	1.759	-1.23161e-05	3538	0.3153	-8.17096e-06
3462.31	1.76111	-1.14814e-05	3537	0.3168	-8.14385e-06
3461.03	1.76309	-1.10847e-05	3536	0.3184	-8.09928e-06
3459.74	1.76494	-1.11137e-05	3535	0.32	-8.08214e-06
3458.46	1.76667	-1.15414e-05	3534	0.3216	-8.07326e-06
3457.17	1.76829	-1.2334e-05	3533	0.3231	-8.01494e-06
3455.89	1.76981	-1.34506e-05	3532	0.3246	-7.86166e-06
3454.6	1.77126	-1.48377e-05	3531	0.326	-7.64355e-06
3453.31	1.77267	-1.64413e-05	3530	0.3275	-7.4552e-06
3452.03	1.77407	-1.82044e-05	3529	0.3289	-7.32701e-06
3450.74	1.77549	-2.00677e-05	3528	0.3303	-7.22459e-06
3449.46	1.77696	-2.19799e-05	3527	0.3317	-7.15371e-06
3448.17	1.7785	-2.38928e-05	3526	0.3333	-7.12563e-06
3446.89	1.78012	-2.57648e-05	3525	0.3348	-7.09989e-06
3445.6	1.78184	-2.75731e-05	3524	0.3362	-7.04592e-06
3444.31	1.78364	-2.93095e-05	3523	0.3375	-6.95953e-06
3443.03	1.78551	-3.09755e-05	3522	0.3388	-6.8518e-06
3441.74	1.78743	-3.25852e-05	3521	0.3401	-6.70427e-06
3440.46	1.78936	-3.41652e-05	3520	0.3414	-6.49379e-06
3439.17	1.79126	-3.57439e-05	3519	0.3428	-6.23432e-06
3437.89	1.79309	-3.73473e-05	3518	0.3442	-5.91284e-06
3436.6	1.79481	-3.90119e-05	3517	0.3457	-5.5275e-06
3435.31	1.7964	-4.07679e-05	3516	0.3472	-5.1109e-06
3434.03	1.79783	-4.26253e-05	3515	0.3487	-4.74715e-06
3432.74	1.79907	-4.45934e-05	3514	0.3501	-4.54399e-06
3431.46	1.80012	-4.66707e-05	3513	0.3514	-4.49215e-06
3430.17	1.80097	-4.88362e-05	3512	0.3527	-4.518e-06
3428.89	1.80163	-5.10641e-05	3511	0.3539	-4.55497e-06
3427.6	1.80211	-5.33202e-05	3510	0.3551	-4.53716e-06
3426.32	1.80244	-5.55562e-05	3509	0.3563	-4.42465e-06
3425.03	1.80263	-5.77227e-05	3508	0.3577	-4.22855e-06
3423.74	1.80272	-5.97674e-05	3507	0.3591	-4.02548e-06
3422.46	1.80272	-6.16286e-05	3506	0.3604	-3.88397e-06
3421.17	1.80267	-6.32501e-05	3505	0.3619	-3.8118e-06
3419.89	1.80258	-6.45875e-05	3504	0.3633	-3.77857e-06
3418.6	1.80248	-6.5603e-05	3503	0.3647	-3.73245e-06
3417.32	1.80236	-6.62666e-05	3502	0.366	-3.63869e-06
3416.03	1.80224	-6.65657e-05	3501	0.3674	-3.50205e-06
3414.74	1.80209	-6.65082e-05	3500	0.3687	-3.30687e-06
3413.46	1.80191	-6.61128e-05	3499	0.3701	-3.03807e-06
3412.17	1.80168	-6.54109e-05	3498	0.3715	-2.72658e-06
3410.89	1.80136	-6.44536e-05	3497	0.3727	-2.41944e-06
3409.6	1.80094	-6.32957e-05	3496	0.374	-2.15675e-06
3408.32	1.8004	-6.19867e-05	3495	0.3751	-1.9699e-06
3407.03	1.7997	-6.05869e-05	3494	0.3763	-1.86282e-06
3405.74	1.79884	-5.91497e-05	3493	0.3776	-1.82252e-06
3404.46	1.79781	-5.7715e-05	3492	0.3788	-1.83072e-06
3403.17	1.79661	-5.63257e-05	3491	0.3801	-1.8213e-06
3401.89	1.79524	-5.50137e-05	3490	0.3813	-1.74431e-06
3400.6	1.79371	-5.37944e-05	3489	0.3826	-1.60999e-06
3399.32	1.79204	-5.26777e-05	3488	0.3839	-1.43504e-06
3398.03	1.79024	-5.16612e-05	3487	0.3852	-1.24131e-06
3396.74	1.78833	-5.0728e-05	3486	0.3865	-1.05543e-06
3395.46	1.78634	-4.98573e-05	3485	0.3877	-8.78919e-07
3394.17	1.78427	-4.90288e-05	3484	0.3889	-7.27246e-07
3392.89	1.78215	-4.82196e-05	3483	0.39	-6.26198e-07
3391.6	1.77999	-4.73972e-05	3482	0.3913	-5.41006e-07
3390.32	1.77781	-4.65298e-05	3481	0.3926	-4.45862e-07
3389.03	1.7756	-4.55993e-05	3480	0.394	-3.58354e-07
3387.74	1.77338	-4.4589e-05	3479	0.3953	-2.86924e-07
3386.46	1.77114	-4.34895e-05	3478	0.3966	-2.38869e-07
3385.17	1.76887	-4.23086e-05	3477	0.3978	-2.41081e-07
3383.89	1.76656	-4.10672e-05	3476	0.399	-2.90679e-07
3382.6	1.76421	-3.97929e-05	3475	0.4002	-3.52511e-07
3381.32	1.76181	-3.8517e-05	3474	0.4015	-4.20348e-07
3380.03	1.75933	-3.72735e-05	3473	0.4028	-4.37833e-07
3378.75	1.75678	-3.61015e-05	3472	0.4042	-3.55971e-07
3377.46	1.75414	-3.50426e-05	3471	0.4058	-2.05831e-07
3376.17	1.75141	-3.41257e-05	3470	0.4074	-2.1665e-08
3374.89	1.74858	-3.3374e-05	3469	0.409	1.60562e-07
3373.6	1.74567	-3.281e-05	3468	0.4104	2.90383e-07
3372.32	1.74267	-3.24435e-05	3467	0.4116	3.16889e-07
3371.03	1.73959	-3.22623e-05	3466	0.4127	2.20698e-07
3369.75	1.73644	-3.22472e-05	3465	0.4137	1.60209e-10
3368.46	1.73322	-3.23766e-05	3464	0.4148	-2.98814e-07
3367.17	1.72996	-3.26126e-05	3463	0.4159	-5.7193e-07
3365.89	1.72664	-3.2902e-05	3462	0.417	-7.53287e-07
3364.6	1.72329	-3.31897e-05	3461	0.4181	-8.11894e-07
3363.32	1.71991	-3.34221e-05	3460	0.4193	-7.49634e-07
3362.03	1.7165	-3.35351e-05	3459	0.4205	-6.39237e-07
3360.75	1.71307	-3.34688e-05	3458	0.4217	-5.72142e-07
3359.46	1.70961	-3.31706e-05	3457	0.4229	-5.90456e-07
3358.17	1.70613	-3.25871e-05	3456	0.4242	-6.76267e-07
3356.89	1.70263	-3.16785e-05	3455	0.4255	-7.78282e-07
3355.6	1.6991	-3.04189e-05	3454	0.4268	-8.42025e-07
3354.32	1.69553	-2.87905e-05	3453	0.4281	-8.68538e-07
3353.03	1.69193	-2.67913e-05	3452	0.4294	-8.93829e-07
3351.75	1.68827	-2.44353e-05	3451	0.4308	-9.25988e-07
3350.46	1.68456	-2.17396e-05	3450	0.4321	-9.56971e-07
3349.17	1.6808	-1.8728e-05	3449	0.4333	-1.00924e-06
3347.89	1.67697	-1.54405e-05	3448	0.4345	-1.1174e-06
3346.6	1.67307	-1.19205e-05	3447	0.4357	-1.30649e-06
3345.32	1.66911	-8.20821e-06	3446	0.4368	-1.61262e-06
3344.03	1.66508	-4.34754e-06	3445	0.438	-2.01525e-06
3342.75	1.661	-3.89117e-07	3444	0.4393	-2.43485e-06
3341.46	1.65687	3.61973e-06	3443	0.4405	-2.82517e-06
3340.18	1.65271	7.62871e-06	3442	0.4418	-3.16296e-06
3338.89	1.64852	1.15884e-05	3441	0.4431	-3.42818e-06
3337.6	1.64432	1.5457e-05	3440	0.4446	-3.62951e-06
3336.32	1.64012	1.91919e-05	3439	0.4462	-3.78597e-06
3335.03	1.63594	2.2755e-05	3438	0.4477	-3.92443e-06
3333.75	1.63179	2.61062e-05	3437	0.4492	-4.07144e-06
3332.46	1.62769	2.92089e-05	3436	0.4505	-4.24537e-06
3331.18	1.62365	3.2035e-05	3435	0.4517	-4.47773e-06
3329.89	1.61969	3.45532e-05	3434	0.4528	-4.76459e-06
3328.6	1.61582	3.67414e-05	3433	0.4539	-5.04743e-06
3327.32	1.61204	3.85909e-05	3432	0.4551	-5.28798e-06
3326.03	1.60838	4.00833e-05	3431	0.4563	-5.52161e-06
3324.75	1.60483	4.12081e-05	3430	0.4575	-5.786e-06
3323.46	1.6014	4.19696e-05	3429	0.4586	-6.09242e-06
3322.18	1.59809	4.23664e-05	3428	0.4596	-6.45217e-06
3320.89	1.5949	4.24011e-05	3427	0.4606	-6.86242e-06
3319.6	1.59183	4.20911e-05	3426	0.4616	-7.31047e-06
3318.32	1.58888	4.14669e-05	3425	0.4627	-7.73927e-06
3317.03	1.58602	4.05573e-05	3424	0.4638	-8.0848e-06
3315.75	1.58327	3.93904e-05	3423	0.4649	-8.32568e-06
3314.46	1.58061	3.80025e-05	3422	0.466	-8.5186e-06
3313.18	1.57802	3.64327e-05	3421	0.4671	-8.72678e-06
3311.89	1.57551	3.47231e-05	3420	0.4683	-8.98481e-06
3310.6	1.57305	3.29134e-05	3419	0.4694	-9.31899e-06
3309.32	1.57065	3.10387e-05	3418	0.4706	-9.6797e-06
3308.03	1.56828	2.9133e-05	3417	0.4718	-1.00384e-05
3306.75	1.56593	2.72257e-05	3416	0.473	-1.03943e-05
3305.46	1.56359	2.53342e-05	3415	0.4742	-1.07365e-05
3304.18	1.56125	2.34771e-05	3414	0.4754	-1.10654e-05
3302.89	1.5589	2.16764e-05	3413	0.4765	-1.13706e-05
3301.6	1.55653	1.99392e-05	3412	0.4776	-1.16428e-05
3300.32	1.55414	1.82624e-05	3411	0.4786	-1.18624e-05
3299.03	1.55172	1.66407e-05	3410	0.4795	-1.20456e-05
3297.75	1.54928	1.50708e-05	3409	0.4804	-1.2245e-05
3296.46	1.54681	1.35416e-05	3408	0.4813	-1.24829e-05
3295.18	1.54432	1.20387e-05	3407	0.4822	-1.27371e-05
3293.89	1.54182	1.05504e-05	3406	0.4831	-1.29578e-05
3292.61	1.5393	9.06122e-06	3405	0.4842	-1.31289e-05
3291.32	1.53678	7.55149e-06	3404	0.4854	-1.32592e-05
3290.03	1.53426	5.99974e-06	3403	0.4867	-1.33646e-05
3288.75	1.53176	4.39564e-06	3402	0.4879	-1.34884e-05
3287.46	1.52929	2.73309e-06	3401	0.489	-1.367e-05
3286.18	1.52685	9.98521e-07	3400	0.4899	-1.39166e-05
3284.89	1.52446	-8.18717e-07	3399	0.4907	-1.4207e-05
3283.61	1.52212	-2.72147e-06	3398	0.4913	-1.45016e-05
3282.32	1.51984	-4.71245e-06	3397	0.4919	-1.4788e-05
3281.03	1.51761	-6.79158e-06	3396	0.4927	-1.50503e-05
3279.75	1.51545	-8.95932e-06	3395	0.4935	-1.5212e-05
3278.46	1.51334	-1.12231e-05	3394	0.4944	-1.52621e-05
3277.18	1.51127	-1.35808e-05	3393	0.4953	-1.52795e-05
3275.89	1.50923	-1.60253e-05	3392	0.4962	-1.53054e-05
3274.61	1.50722	-1.85565e-05	3391	0.4969	-1.53462e-05
3273.32	1.5052	-2.11739e-05	3390	0.4975	-1.54019e-05
3272.03	1.50317	-2.38698e-05	3389	0.4979	-1.54431e-05
3270.75	1.5011	-2.66329e-05	3388	0.4984	-1.54539e-05
3269.46	1.49897	-2.94545e-05	3387	0.4988	-1.54697e-05
3268.18	1.49677	-3.23184e-05	3386	0.4994	-1.54975e-05
3266.89	1.49448	-3.52023e-05	3385	0.5	-1.55066e-05
3265.61	1.49207	-3.8088e-05	3384	0.5008	-1.54911e-05
3264.32	1.48954	-4.09492e-05	3383	0.5015	-1.54725e-05
3263.03	1.48688	-4.37542e-05	3382	0.5021	-1.54654e-05
3261.75	1.48408	-4.64717e-05	3381	0.5027	-1.54981e-05
3260.46	1.48114	-4.90607e-05	3380	0.5033	-1.56266e-05
3259.18	1.47806	-5.1486e-05	3379	0.5039	-1.58613e-05
3257.89	1.47484	-5.37149e-05	3378	0.5045	-1.61294e-05
3256.61	1.47148	-5.5705e-05	3377	0.5051	-1.63432e-05
3255.32	1.46801	-5.7419e-05	3376	0.5057	-1.64515e-05
3254.04	1.46443	-5.88283e-05	3375	0.5062	-1.64008e-05
3252.75	1.46076	-5.99103e-05	3374	0.5067	-1.61965e-05
3251.46	1.457	-6.06476e-05	3373	0.5073	-1.59078e-05
3250.18	1.45317	-6.10319e-05	3372	0.5079	-1.56235e-05
3248.89	1.44927	-6.10631e-05	3371	0.5086	-1.54334e-05
3247.61	1.44532	-6.07501e-05	3370	0.5093	-1.53574e-05
3246.32	1.44132	-6.01134e-05	3369	0.5098	-1.53358e-05
3245.04	1.43727	-5.9184e-05	3368	0.5103	-1.53179e-05
3243.75	1.43317	-5.80011e-05	3367	0.5106	-1.52886e-05
3242.46	1.42902	-5.6607e-05	3366	0.5108	-1.51913e-05
3241.18	1.42481	-5.50476e-05	3365	0.5109	-1.49697e-05
3239.89	1.42053	-5.33702e-05	3364	0.511	-1.46195e-05
3238.61	1.41617	-5.16257e-05	3363	0.5112	-1.41871e-05
3237.32	1.41173	-4.98702e-05	3362	0.5115	-1.37104e-05
3236.04	1.4072	-4.81517e-05	3361	0.5118	-1.32243e-05
3234.75	1.40256	-4.65062e-05	3360	0.5121	-1.28231e-05
3233.46	1.39781	-4.49682e-05	3359	0.5123	-1.2547e-05
3232.18	1.39296	-4.3567e-05	3358	0.5124	-1.23154e-05
3230.89	1.38799	-4.23182e-05	3357	0.5125	-1.20452e-05
3229.61	1.38291	-4.12267e-05	3356	0.5126	-1.1734e-05
3228.32	1.37772	-4.02917e-05	3355	0.5128	-1.14205e-05
3227.04	1.37243	-3.95039e-05	3354	0.5132	-1.1117e-05
3225.75	1.36704	-3.88446e-05	3353	0.5136	-1.08433e-05
3224.46	1.36158	-3.82829e-05	3352	0.514	-1.06415e-05
3223.18	1.35604	-3.77882e-05	3351	0.5144	-1.0474e-05
3221.89	1.35045	-3.7333e-05	3350	0.5147	-1.02689e-05
3220.61	1.34481	-3.6877e-05	3349	0.5147	-1.00245e-05
3219.32	1.33914	-3.63832e-05	3348	0.5147	-9.77599e-06
3218.04	1.33344	-3.58234e-05	3347	0.5146	-9.56962e-06
3216.75	1.32773	-3.51657e-05	3346	0.5146	-9.41929e-06
3215.46	1.322	-3.4388e-05	3345	0.5146	-9.28169e-06
3214.18	1.31627	-3.34741e-05	3344	0.5148	-9.1368e-06
3212.89	1.31052	-3.24126e-05	3343	0.5149	-8.9517e-06
3211.61	1.30475	-3.12032e-05	3342	0.5151	-8.65605e-06
3210.32	1.29896	-2.98503e-05	3341	0.5152	-8.24478e-06
3209.04	1.29314	-2.83598e-05	3340	0.5153	-7.76553e-06
3207.75	1.28728	-2.67454e-05	3339	0.5154	-7.27291e-06
3206.47	1.28137	-2.50252e-05	3338	0.5155	-6.83268e-06
3205.18	1.27541	-2.32182e-05	3337	0.5155	-6.48304e-06
3203.89	1.26938	-2.13471e-05	3336	0.5154	-6.20642e-06
3202.61	1.26328	-1.94344e-05	3335	0.5153	-5.97297e-06
3201.32	1.25712	-1.75017e-05	3334	0.5153	-5.75805e-06
3200.04	1.25088	-1.55662e-05	3333	0.5153	-5.54629e-06
3198.75	1.24457	-1.36411e-05	3332	0.5153	-5.33638e-06
3197.47	1.23819	-1.17371e-05	3331	0.5152	-5.14715e-06
3196.18	1.23176	-9.86321e-06	3330	0.5152	-5.0012e-06
3194.89	1.22527	-8.02669e-06	3329	0.5152	-4.84077e-06
3193.61	1.21874	-6.22801e-06	3328	0.5152	-4.57428e-06
3192.32	1.21218	-4.46142e-06	3327	0.5152	-4.19933e-06
3191.04	1.20561	-2.72689e-06	3326	0.5153	-3.77199e-06
3189.75	1.19903	-1.02487e-06	3325	0.5153	-3.30676e-06
3188.47	1.19246	6.52035e-07	3324	0.5153	-2.83513e-06
3187.18	1.18591	2.30611e-06	3323	0.5151	-2.4314e-06
3185.89	1.17939	3.93377e-06	3322	0.515	-2.12409e-06
3184.61	1.1729	5.53478e-06	3321	0.5149	-1.88651e-06
3183.32	1.16646	7.10755e-06	3320	0.5148	-1.67075e-06
3182.04	1.16006	8.64349e-06	3319	0.5148	-1.42393e-06
3180.75	1.1537	1.01322e-05	3318	0.5149	-1.11516e-06
3179.47	1.1474	1.15618e-05	3317	0.5149	-7.6343e-07
3178.18	1.14115	1.29225e-05	3316	0.5149	-4.00657e-07
3176.89	1.13494	1.42033e-05	3315	0.5148	-7.5248e-08
3175.61	1.12878	1.53894e-05	3314	0.5147	1.66627e-07
3174.32	1.12266	1.6472e-05	3313	0.5146	3.48998e-07
3173.04	1.11657	1.74434e-05	3312	0.5147	5.2968e-07
3171.75	1.11052	1.82933e-05	3311	0.5148	7.08494e-07
3170.47	1.1045	1.90141e-05	3310	0.5149	8.43548e-07
3169.18	1.0985	1.96046e-05	3309	0.515	9.41184e-07
3167.9	1.09253	2.00673e-05	3308	0.5151	1.03781e-06
3166.61	1.08657	2.04055e-05	3307	0.5151	1.12779e-06
3165.32	1.08063	2.06294e-05	3306	0.5151	1.18018e-06
3164.04	1.07471	2.07514e-05	3305	0.5151	1.20562e-06
3162.75	1.06879	2.07819e-05	3304	0.515	1.24666e-06
3161.47	1.06289	2.07327e-05	3303	0.5149	1.30773e-06
3160.18	1.057	2.06239e-05	3302	0.5147	1.36097e-06
3158.9	1.05113	2.04745e-05	3301	0.5146	1.41703e-06
3157.61	1.04527	2.02917e-05	3300	0.5145	1.47554e-06
3156.32	1.03943	2.00849e-05	3299	0.5144	1.51824e-06
3155.04	1.03361	1.98667e-05	3298	0.5144	1.57055e-06
3153.75	1.02781	1.96479e-05	3297	0.5144	1.62503e-06
3152.47	1.02204	1.94284e-05	3296	0.5145	1.69382e-06
3151.18	1.0163	1.92055e-05	3295	0.5145	1.80239e-06
3149.9	1.0106	1.89804e-05	3294	0.5145	1.91924e-06
3148.61	1.00493	1.87443e-05	3293	0.5144	2.03536e-06
3147.32	0.99931	1.84889e-05	3292	0.5144	2.13236e-06
3146.04	0.99373	1.82081e-05	3291	0.5143	2.16543e-06
3144.75	0.9882	1.78884e-05	3290	0.5142	2.1193e-06
3143.47	0.98271	1.75152e-05	3289	0.5141	2.01258e-06
3142.18	0.97727	1.70799e-05	3288	0.5141	1.86015e-06
3140.9	0.97188	1.65718e-05	3287	0.5141	1.65678e-06
3139.61	0.96653	1.59791e-05	3286	0.5141	1.42782e-06
3138.32	0.96122	1.5298e-05	3285	0.5142	1.22658e-06
3137.04	0.95595	1.45273e-05	3284	0.5143	1.04095e-06
3135.75	0.95072	1.36699e-05	3283	0.5143	8.20125e-07
3134.47	0.94551	1.27314e-05	3282	0.5143	5.77135e-07
3133.18	0.94034	1.17211e-05	3281	0.5143	3.26226e-07
3131.9	0.93518	1.06524e-05	3280	0.5143	6.58294e-08
3130.61	0.93005	9.54016e-06	3279	0.5143	-1.39402e-07
3129.32	0.92492	8.40577e-06	3278	0.5143	-2.50011e-07
3128.04	0.91981	7.26856e-06	3277	0.5144	-3.20571e-07
3126.75	0.9147	6.14381e-06	3276	0.5144	-4.13258e-07
3125.47	0.9096	5.0577e-06	3275	0.5144	-5.47034e-07
3124.18	0.90449	4.03173e-06	3274	0.5145	-7.58043e-07
3122.9	0.89939	3.08405e-06	3273	0.5146	-1.06005e-06
3121.61	0.89428	2.23879e-06	3272	0.5147	-1.40376e-06
3120.33	0.88916	1.51231e-06	3271	0.5148	-1.75812e-06
3119.04	0.88404	9.17591e-07	3270	0.5148	-2.0759e-06
3117.75	0.87891	4.67365e-07	3269	0.5148	-2.33278e-06
3116.47	0.87378	1.72833e-07	3268	0.5146	-2.59212e-06
3115.18	0.86863	3.79407e-08	3267	0.5145	-2.89514e-06
3113.9	0.86348	6.38466e-08	3266	0.5144	-3.20403e-06
3112.61	0.85833	2.50693e-07	3265	0.5144	-3.49894e-06
3111.33	0.85316	5.98268e-07	3264	0.5144	-3.80291e-06
3110.04	0.84799	1.10423e-06	3263	0.5144	-4.14221e-06
3108.75	0.84282	1.75315e-06	3262	0.5144	-4.5216e-06
3107.47	0.83764	2.53385e-06	3261	0.5145	-4.958e-06
3106.18	0.83246	3.44291e-06	3260	0.5145	-5.4636e-06
3104.9	0.82728	4.46811e-06	3259	0.5145	-5.95882e-06
3103.61	0.82211	5.59194e-06	3258	0.5145	-6.37913e-06
3102.33	0.81695	6.8043e-06	3257	0.5145	-6.75222e-06
3101.04	0.8118	8.09648e-06	3256	0.5144	-7.12681e-06
3099.75	0.80666	9.45013e-06	3255	0.5144	-7.49927e-06
3098.47	0.80155	1.08529e-05	3254	0.5143	-7.85316e-06
3097.18	0.79646	1.22998e-05	3253	0.5141	-8.20659e-06
3095.9	0.79139	1.37849e-05	3252	0.514	-8.5554e-06
3094.61	0.78636	1.53021e-05	3251	0.5139	-8.8765e-06
3093.33	0.78136	1.68428e-05	3250	0.5139	-9.21222e-06
3092.04	0.7764	1.84037e-05	3249	0.5139	-9.60878e-06
3090.75	0.77148	1.99898e-05	3248	0.5139	-1.00549e-05
3089.47	0.7666	2.16016e-05	3247	0.5138	-1.05381e-05
3088.18	0.76177	2.32346e-05	3246	0.5137	-1.10113e-05
3086.9	0.75698	2.4901e-05	3245	0.5136	-1.14541e-05
3085.61	0.75225	2.66123e-05	3244	0.5133	-1.18566e-05
3084.33	0.74755	2.83655e-05	3243	0.5131	-1.21947e-05
3083.04	0.74291	3.017e-05	3242	0.5129	-1.25178e-05
3081.76	0.73831	3.20415e-05	3241	0.5128	-1.28673e-05
3080.47	0.73377	3.39827e-05	3240	0.5126	-1.32546e-05
3079.18	0.72927	3.60021e-05	3239	0.5124	-1.3679e-05
3077.9	0.72483	3.81108e-05	3238	0.5121	-1.41188e-05
3076.61	0.72044	4.03085e-05	3237	0.5119	-1.45504e-05
3075.33	0.7161	4.2598e-05	3236	0.5117	-1.49316e-05
3074.04	0.71182	4.49783e-05	3235	0.5116	-1.5241e-05
3072.76	0.70761	4.74408e-05	3234	0.5114	-1.55191e-05
3071.47	0.70345	4.99728e-05	3233	0.5112	-1.57885e-05
3070.18	0.69937	5.25555e-05	3232	0.5108	-1.60198e-05
3068.9	0.69536	5.51637e-05	3231	0.5104	-1.62313e-05
3067.61	0.69142	5.77633e-05	3230	0.5099	-1.64509e-05
3066.33	0.68757	6.03131e-05	3229	0.5093	-1.66588e-05
3065.04	0.6838	6.27664e-05	3228	0.5088	-1.6886e-05
3063.76	0.68013	6.50713e-05	3227	0.5083	-1.71807e-05
3062.47	0.67655	6.71724e-05	3226	0.5079	-1.7526e-05
3061.18	0.67308	6.90056e-05	3225	0.5074	-1.78729e-05
3059.9	0.66971	7.05033e-05	3224	0.507	-1.81824e-05
3058.61	0.66645	7.16077e-05	3223	0.5065	-1.84012e-05
3057.33	0.66331	7.2253e-05	3222	0.5061	-1.85055e-05
3056.04	0.66028	7.23717e-05	3221	0.5056	-1.85479e-05
3054.76	0.65738	7.19137e-05	3220	0.5051	-1.85671e-05
3053.47	0.6546	7.08281e-05	3219	0.5046	-1.85915e-05
3052.18	0.65194	6.90673e-05	3218	0.504	-1.8641e-05
3050.9	0.64941	6.65986e-05	3217	0.5035	-1.86995e-05
3049.61	0.64701	6.34015e-05	3216	0.5029	-1.87639e-05
3048.33	0.64473	5.94631e-05	3215	0.5023	-1.88513e-05
3047.04	0.64258	5.4779e-05	3214	0.5016	-1.89705e-05
3045.76	0.64056	4.93529e-05	3213	0.5009	-1.9103e-05
3044.47	0.63865	4.32034e-05	3212	0.5002	-1.92122e-05
3043.18	0.63686	3.6368e-05	3211	0.4995	-1.92975e-05
3041.9	0.63517	2.88874e-05	3210	0.4987	-1.93455e-05
3040.61	0.63359	2.08076e-05	3209	0.4979	-1.93151e-05
3039.33	0.63209	1.21954e-05	3208	0.4972	-1.92246e-05
3038.04	0.63068	3.12907e-06	3207	0.4964	-1.90907e-05
3036.76	0.62932	-6.30281e-06	3206	0.4956	-1.89289e-05
3035.47	0.62801	-1.59948e-05	3205	0.4948	-1.87618e-05
3034.19	0.62673	-2.58259e-05	3204	0.494	-1.85837e-05
3032.9	0.62545	-3.56568e-05	3203	0.4931	-1.84028e-05
3031.61	0.62415	-4.53316e-05	3202	0.4922	-1.82392e-05
3030.33	0.62281	-5.46787e-05	3201	0.4913	-1.81035e-05
3029.04	0.6214	-6.35092e-05	3200	0.4904	-1.79923e-05
3027.76	0.61989	-7.16171e-05	3199	0.4894	-1.78584e-05
3026.47	0.61827	-7.87773e-05	3198	0.4884	-1.76682e-05
3025.19	0.6165	-8.47592e-05	3197	0.4873	-1.74611e-05
3023.9	0.61456	-8.93325e-05	3196	0.4863	-1.72655e-05
3022.61	0.61244	-9.22585e-05	3195	0.4853	-1.71078e-05
3021.33	0.61011	-9.33122e-05	3194	0.4844	-1.69935e-05
3020.04	0.60757	-9.22892e-05	3193	0.4835	-1.69327e-05
3018.76	0.60481	-8.89998e-05	3192	0.4825	-1.69572e-05
3017.47	0.60182	-8.32914e-05	3191	0.4814	-1.6997e-05
3016.19	0.59862	-7.50619e-05	3190	0.4803	-1.69841e-05
3014.9	0.5952	-6.42538e-05	3189	0.4792	-1.68968e-05
3013.61	0.59159	-5.08704e-05	3188	0.4781	-1.67283e-05
3012.33	0.5878	-3.49792e-05	3187	0.4769	-1.65104e-05
3011.04	0.58385	-1.67141e-05	3186	0.4756	-1.62527e-05
3009.76	0.57977	3.7141e-06	3185	0.4744	-1.59786e-05
3008.47	0.57559	2.60309e-05	3184	0.4731	-1.57501e-05
3007.19	0.57134	4.9894e-05	3183	0.4719	-1.55726e-05
3005.9	0.56705	7.48963e-05	3182	0.4707	-1.53982e-05
3004.61	0.56276	0.000100581	3181	0.4695	-1.52385e-05
3003.33	0.55851	0.000126448	3180	0.4682	-1.50988e-05
3002.04	0.55433	0.000151971	3179	0.4669	-1.49413e-05
3000.76	0.55027	0.000176612	3178	0.4655	-1.47843e-05
2999.47	0.54637	0.00019983	3177	0.4641	-1.46219e-05
2998.19	0.54268	0.000221091	3176	0.4628	-1.44269e-05
2996.9	0.53924	0.000239888	3175	0.4616	-1.41959e-05
2995.62	0.53612	0.000255762	3174	0.4603	-1.39049e-05
2994.33	0.53337	0.000268306	3173	0.4589	-1.35675e-05
2993.04	0.53106	0.000277177	3172	0.4575	-1.32473e-05
2991.76	0.52925	0.000282105	3171	0.4561	-1.29843e-05
2990.47	0.52799	0.0002829	3170	0.4547	-1.27573e-05
2989.19	0.52737	0.000279456	3169	0.4533	-1.25577e-05
2987.9	0.52742	0.000271747	3168	0.4519	-1.23896e-05
2986.62	0.52822	0.000259837	3167	0.4505	-1.22382e-05
2985.33	0.52979	0.000243864	3166	0.4491	-1.21065e-05
2984.04	0.53217	0.000224031	3165	0.4477	-1.19794e-05
2982.76	0.53535	0.000200614	3164	0.4463	-1.18485e-05
2981.47	0.53934	0.000173948	3163	0.4448	-1.17021e-05
2980.19	0.5441	0.000144416	3162	0.4433	-1.1487e-05
2978.9	0.54955	0.000112441	3161	0.4418	-1.12026e-05
2977.62	0.55563	7.84699e-05	3160	0.4403	-1.08947e-05
2976.33	0.56221	4.29765e-05	3159	0.4388	-1.05846e-05
2975.04	0.56917	6.45079e-06	3158	0.4373	-1.031e-05
2973.76	0.57636	-3.0617e-05	3157	0.4358	-1.00932e-05
2972.47	0.58361	-6.77371e-05	3156	0.4343	-9.92283e-06
2971.19	0.59075	-0.000104423	3155	0.4329	-9.77023e-06
2969.9	0.59762	-0.000140196	3154	0.4314	-9.61254e-06
2968.62	0.60403	-0.000174598	3153	0.43	-9.47463e-06
2967.33	0.60984	-0.000207197	3152	0.4284	-9.38112e-06
2966.04	0.61489	-0.000237587	3151	0.4267	-9.31627e-06
2964.76	0.61907	-0.000265382	3150	0.4249	-9.24949e-06
2963.47	0.62228	-0.000290235	3149	0.4231	-9.14215e-06
2962.19	0.62446	-0.000311833	3148	0.4212	-8.98583e-06
2960.9	0.62558	-0.000329906	3147	0.4194	-8.82484e-06
2959.62	0.62562	-0.000344235	3146	0.4177	-8.68436e-06
2958.33	0.62462	-0.000354645	3145	0.4161	-8.56166e-06
2957.04	0.62262	-0.000361014	3144	0.4145	-8.42993e-06
2955.76	0.61971	-0.000363285	3143	0.4129	-8.29292e-06
2954.47	0.61596	-0.000361464	3142	0.4113	-8.15186e-06
2953.19	0.61148	-0.000355621	3141	0.4098	-7.96077e-06
2951.9	0.60637	-0.000345893	3140	0.4082	-7.73089e-06
2950.62	0.60073	-0.000332476	3139	0.4066	-7.47438e-06
2949.33	0.59467	-0.000315629	3138	0.4049	-7.20079e-06
2948.05	0.58827	-0.00029568	3137	0.4031	-6.94154e-06
2946.76	0.58161	-0.000273005	3136	0.4012	-6.714e-06
2945.47	0.57475	-0.000248023	3135	0.3993	-6.53272e-06
2944.19	0.56776	-0.000221192	3134	0.3974	-6.36924e-06
2942.9	0.56067	-0.000192996	3133	0.3956	-6.1814e-06
2941.62	0.55351	-0.000163932	3132	0.3938	-5.96307e-06
2940.33	0.5463	-0.000134502	3131	0.3921	-5.74235e-06
2939.05	0.53903	-0.000105191	3130	0.3905	-5.52111e-06
2937.76	0.53174	-7.64555e-05	3129	0.3887	-5.31017e-06
2936.47	0.5244	-4.87306e-05	3128	0.3869	-5.12836e-06
2935.19	0.51704	-2.24102e-05	3127	0.3851	-4.93453e-06
2933.9	0.50965	2.17261e-06	3126	0.3833	-4.72058e-06
2932.62	0.50225	2.47469e-05	3125	0.3815	-4.49182e-06
2931.33	0.49485	4.51077e-05	3124	0.3798	-4.22226e-06
2930.05	0.48749	6.31223e-05	3123	0.3781	-3.92014e-06
2928.76	0.48018	7.87282e-05	3122	0.3765	-3.63119e-06
2927.47	0.47295	9.19238e-05	3121	0.3749	-3.40256e-06
2926.19	0.46583	0.000102774	3120	0.3733	-3.2171e-06
2924.9	0.45886	0.000111396	3119	0.3716	-3.03694e-06
2923.62	0.45207	0.000117954	3118	0.3698	-2.87909e-06
2922.33	0.44548	0.000122651	3117	0.368	-2.77816e-06
2921.05	0.43912	0.000125721	3116	0.366	-2.72717e-06
2919.76	0.43301	0.000127407	3115	0.3639	-2.6494e-06
2918.47	0.42716	0.000127959	3114	0.3619	-2.50566e-06
2917.19	0.42157	0.000127629	3113	0.3598	-2.31113e-06
2915.9	0.41625	0.000126654	3112	0.3579	-2.07058e-06
2914.62	0.4112	0.000125239	3111	0.356	-1.83823e-06
2913.33	0.40641	0.000123562	3110	0.3543	-1.66472e-06
2912.05	0.40188	0.00012177	3109	0.3525	-1.52306e-06
2910.76	0.39758	0.000119966	3108	0.3507	-1.38559e-06
2909.48	0.3935	0.000118209	3107	0.3488	-1.22854e-06
2908.19	0.38964	0.000116524	3106	0.3469	-1.06882e-06
2906.9	0.38596	0.0001149	3105	0.345	-9.25706e-07
2905.62	0.38246	0.000113278	3104	0.3431	-7.63148e-07
2904.33	0.37912	0.000111579	3103	0.3413	-6.12055e-07
2903.05	0.37592	0.000109704	3102	0.3395	-4.94504e-07
2901.76	0.37285	0.000107535	3101	0.3377	-3.49026e-07
2900.48	0.36989	0.000104957	3100	0.3359	-1.53064e-07
2899.19	0.36704	0.000101847	3099	0.334	5.08017e-08
2897.9	0.36427	9.80851e-05	3098	0.3321	2.08991e-07
2896.62	0.36158	9.35747e-05	3097	0.3302	2.99302e-07
2895.33	0.35896	8.82335e-05	3096	0.3282	3.54172e-07
2894.05	0.35641	8.20023e-05	3095	0.3263	4.13028e-07
2892.76	0.35391	7.48508e-05	3094	0.3244	4.9797e-07
2891.48	0.35147	6.678e-05	3093	0.3227	6.00709e-07
2890.19	0.34909	5.7821e-05	3092	0.321	7.36421e-07
2888.9	0.34677	4.80418e-05	3091	0.3194	9.50824e-07
2887.62	0.34452	3.75457e-05	3090	0.3176	1.21283e-06
2886.33	0.34235	2.64582e-05	3089	0.3158	1.49291e-06
2885.05	0.34028	1.49271e-05	3088	0.314	1.76651e-06
2883.76	0.33831	3.12315e-06	3087	0.3122	1.98321e-06
2882.48	0.33647	-8.76267e-06	3086	0.3104	2.13054e-06
2881.19	0.33476	-2.05281e-05	3085	0.3087	2.23397e-06
2879.9	0.33318	-3.19673e-05	3084	0.3069	2.34115e-06
2878.62	0.33174	-4.28798e-05	3083	0.3051	2.46435e-06
2877.33	0.33042	-5.30722e-05	3082	0.3033	2.60319e-06
2876.05	0.32921	-6.23581e-05	3081	0.3014	2.75832e-06
2874.76	0.32807	-7.05616e-05	3080	0.2996	2.93157e-06
2873.48	0.32698	-7.75349e-05	3079	0.2978	3.11293e-06
2872.19	0.32589	-8.31655e-05	3078	0.296	3.28397e-06
2870.9	0.32474	-8.7358e-05	3077	0.2942	3.46106e-06
2869.62	0.32347	-9.00398e-05	3076	0.2922	3.62774e-06
2868.33	0.32203	-9.11764e-05	3075	0.2902	3.77999e-06
2867.05	0.32034	-9.0768e-05	3074	0.2882	3.93967e-06
2865.76	0.31835	-8.88423e-05	3073	0.2863	4.06692e-06
2864.48	0.31601	-8.54511e-05	3072	0.2845	4.13247e-06
2863.19	0.31326	-8.06777e-05	3071	0.2828	4.15702e-06
2861.91	0.31007	-7.46278e-05	3070	0.2811	4.18499e-06
2860.62	0.30644	-6.74166e-05	3069	0.2794	4.21066e-06
2859.33	0.30236	-5.91837e-05	3068	0.2777	4.20007e-06
2858.05	0.29784	-5.00811e-05	3067	0.276	4.18896e-06
2856.76	0.29293	-4.02543e-05	3066	0.2742	4.23587e-06
2855.48	0.28768	-2.98707e-05	3065	0.2724	4.36954e-06
2854.19	0.28216	-1.91001e-05	3064	0.2705	4.52876e-06
2852.91	0.27645	-8.0941e-06	3063	0.2687	4.65882e-06
2851.62	0.27064	2.98136e-06	3062	0.2669	4.76553e-06
2850.33	0.26482	1.3958e-05	3061	0.2651	4.82659e-06
2849.05	0.25908	2.4685e-05	3060	0.2634	4.84913e-06
2847.76	0.25353	3.5015e-05	3059	0.2616	4.87958e-06
2846.48	0.24823	4.47991e-05	3058	0.2599	4.94122e-06
2845.19	0.24326	5.38979e-05	3057	0.2582	5.02603e-06
2843.91	0.23869	6.21843e-05	3056	0.2565	5.10562e-06
2842.62	0.23454	6.95392e-05	3055	0.2548	5.20031e-06
2841.33	0.23085	7.5854e-05	3054	0.2532	5.31546e-06
2840.05	0.22763	8.10355e-05	3053	0.2516	5.39005e-06
2838.76	0.22486	8.50043e-05	3052	0.2499	5.44928e-06
2837.48	0.22252	8.77001e-05	3051	0.2483	5.55821e-06
2836.19	0.22058	8.90858e-05	3050	0.2466	5.69554e-06
2834.91	0.21898	8.91379e-05	3049	0.2448	5.82079e-06
2833.62	0.21766	8.78627e-05	3048	0.243	5.94282e-06
2832.33	0.21657	8.53066e-05	3047	0.2413	6.06918e-06
2831.05	0.21563	8.1531e-05	3046	0.2397	6.2047e-06
2829.76	0.21478	7.66183e-05	3045	0.2381	6.35364e-06
2828.48	0.21397	7.06964e-05	3044	0.2364	6.50744e-06
2827.19	0.21313	6.3918e-05	3043	0.2349	6.65309e-06
2825.91	0.21222	5.6444e-05	3042	0.2333	6.79744e-06
2824.62	0.21121	4.84638e-05	3041	0.2317	6.94691e-06
2823.34	0.21007	4.01829e-05	3040	0.23	7.06748e-06
2822.05	0.20877	3.18101e-05	3039	0.2283	7.16606e-06
2820.76	0.2073	2.35599e-05	3038	0.2267	7.23615e-06
2819.48	0.20568	1.56366e-05	3037	0.2251	7.27535e-06
2818.19	0.20391	8.23506e-06	3036	0.2235	7.33627e-06
2816.91	0.20199	1.53451e-06	3035	0.222	7.43366e-06
2815.62	0.19996	-4.31904e-06	3034	0.2204	7.53699e-06
2814.34	0.19784	-9.20381e-06	3033	0.2187	7.61613e-06
2813.05	0.19565	-1.30248e-05	3032	0.2171	7.68294e-06
2811.76	0.19343	-1.57316e-05	3031	0.2155	7.74022e-06
2810.48	0.19119	-1.73135e-05	3030	0.214	7.7811e-06
2809.19	0.18896	-1.77952e-05	3029	0.2124	7.80089e-06
2807.91	0.18677	-1.72383e-05	3028	0.211	7.80797e-06
2806.62	0.18463	-1.57347e-05	3027	0.2095	7.82919e-06
2805.34	0.18256	-1.34017e-05	3026	0.208	7.85202e-06
2804.05	0.18057	-1.03807e-05	3025	0.2064	7.8887e-06
2802.76	0.17865	-6.83781e-06	3024	0.2049	7.94281e-06
2801.48	0.17682	-2.9417e-06	3023	0.2033	7.96339e-06
2800.19	0.17508	1.14924e-06	3022	0.2018	7.91675e-06
2798.91	0.17341	5.27414e-06	3021	0.2003	7.80627e-06
2797.62	0.17181	9.27689e-06	3020	0.1989	7.69629e-06
2796.34	0.17028	1.30238e-05	3019	0.1975	7.60606e-06
2795.05	0.1688	1.64014e-05	3018	0.1961	7.51998e-06
2793.76	0.16736	1.93246e-05	3017	0.1947	7.47246e-06
2792.48	0.16595	2.1733e-05	3016	0.1932	7.4739e-06
2791.19	0.16458	2.35848e-05	3015	0.1918	7.51536e-06
2789.91	0.16322	2.48733e-05	3014	0.1903	7.54595e-06
2788.62	0.16187	2.5619e-05	3013	0.1888	7.5393e-06
2787.34	0.16054	2.58486e-05	3012	0.1874	7.53206e-06
2786.05	0.15922	2.5614e-05	3011	0.186	7.51872e-06
2784.76	0.1579	2.49915e-05	3010	0.1846	7.50496e-06
2783.48	0.15659	2.40531e-05	3009	0.1832	7.53609e-06
2782.19	0.15529	2.28768e-05	3008	0.1818	7.60628e-06
2780.91	0.15401	2.15449e-05	3007	0.1804	7.65746e-06
2779.62	0.15274	2.01344e-05	3006	0.179	7.66867e-06
2778.34	0.15149	1.87162e-05	3005	0.1776	7.69249e-06
2777.05	0.15026	1.73493e-05	3004	0.1762	7.72825e-06
2775.77	0.14907	1.6087e-05	3003	0.1749	7.73707e-06
2774.48	0.14789	1.497e-05	3002	0.1736	7.76363e-06
2773.19	0.14675	1.4022e-05	3001	0.1722	7.81271e-06
2771.91	0.14564	1.32542e-05	3000	0.171	7.81188e-06
2770.62	0.14456	1.2669e-05	2999	0.1697	7.75775e-06
2769.34	0.14351	1.22669e-05	2998	0.1685	7.70697e-06
2768.05	0.14249	1.20322e-05	2997	0.1672	7.66779e-06
2766.77	0.1415	1.19305e-05	2996	0.166	7.64999e-06
2765.48	0.14054	1.19373e-05	2995	0.1647	7.68753e-06
2764.19	0.1396	1.20329e-05	2994	0.1634	7.79119e-06
2762.91	0.13869	1.21797e-05	2993	0.1621	7.95501e-06
2761.62	0.1378	1.23451e-05	2992	0.1608	8.17278e-06
2760.34	0.13693	1.25048e-05	2991	0.1596	8.42719e-06
2759.05	0.13608	1.26305e-05	2990	0.1584	8.68745e-06
2757.77	0.13525	1.27042e-05	2989	0.1572	8.92155e-06
2756.48	0.13444	1.27129e-05	2988	0.156	9.06499e-06
2755.19	0.13365	1.26426e-05	2987	0.1547	9.0848e-06
2753.91	0.13287	1.24848e-05	2986	0.1535	8.99121e-06
2752.62	0.13211	1.22362e-05	2985	0.1522	8.79231e-06
2751.34	0.13137	1.19025e-05	2984	0.1511	8.52534e-06
2750.05	0.13064	1.1492e-05	2983	0.1499	8.24626e-06
2748.77	0.12994	1.10078e-05	2982	0.1487	7.98717e-06
2747.48	0.12925	1.04593e-05	2981	0.1476	7.73267e-06
2746.19	0.12858	9.85998e-06	2980	0.1464	7.46395e-06
2744.91	0.12792	9.22284e-06	2979	0.1452	7.19547e-06
2743.62	0.12728	8.56008e-06	2978	0.1441	6.941e-06
2742.34	0.12666	7.88205e-06	2977	0.143	6.69105e-06
2741.05	0.12606	7.20105e-06	2976	0.1419	6.44764e-06
2739.77	0.12547	6.5233e-06	2975	0.1407	6.20497e-06
2738.48	0.1249	5.85246e-06	2974	0.1396	5.91367e-06
2737.2	0.12434	5.19968e-06	2973	0.1384	5.59276e-06
2735.91	0.12379	4.57461e-06	2972	0.1372	5.31015e-06
2734.62	0.12326	3.97569e-06	2971	0.1361	5.10695e-06
2733.34	0.12273	3.40304e-06	2970	0.135	4.99727e-06
2732.05	0.12222	2.86444e-06	2969	0.134	4.91463e-06
2730.77	0.1217	2.35797e-06	2968	0.1329	4.82509e-06
2729.48	0.1212	1.87997e-06	2967	0.1319	4.75728e-06
2728.2	0.12069	1.43516e-06	2966	0.1308	4.69607e-06
2726.91	0.12019	1.02889e-06	2965	0.1297	4.62902e-06
2725.62	0.11969	6.62215e-07	2964	0.1286	4.55868e-06
2724.34	0.11918	3.30198e-07	2963	0.1275	4.5091e-06
2723.05	0.11867	2.97708e-08	2962	0.1264	4.51285e-06
2721.77	0.11815	-2.31032e-07	2961	0.1253	4.54327e-06
2720.48	0.11763	-4.47633e-07	2960	0.1243	4.58708e-06
2719.2	0.11711	-6.2433e-07	2959	0.1234	4.66293e-06
2717.91	0.11657	-7.58828e-07	2958	0.1224	4.74525e-06
2716.62	0.11604	-8.51397e-07	2957	0.1213	4.82151e-06
2715.34	0.11549	-9.012e-07	2956	0.1203	4.95734e-06
2714.05	0.11494	-9.05697e-07	2955	0.1193	5.15883e-06
2712.77	0.11439	-8.69033e-07	2954	0.1183	5.33276e-06
2711.48	0.11383	-7.91489e-07	2953	0.1174	5.49005e-06
2710.2	0.11327	-6.77762e-07	2952	0.1165	5.685e-06
2708.91	0.11271	-5.30757e-07	2951	0.1156	5.89134e-06
2707.62	0.11214	-3.51076e-07	2950	0.1146	6.11627e-06
2706.34	0.11158	-1.46686e-07	2949	0.1137	6.40464e-06
2705.05	0.11102	8.2852e-08	2948	0.1128	6.7697e-06
2703.77	0.11046	3.35012e-07	2947	0.1119	7.17256e-06
2702.48	0.1099	6.00525e-07	2946	0.111	7.59107e-06
2701.2	0.10935	8.78858e-07	2945	0.11	8.01898e-06
2699.91	0.1088	1.16727e-06	2944	0.1091	8.41715e-06
2698.62	0.10826	1.45985e-06	2943	0.1082	8.75523e-06
2697.34	0.10772	1.75592e-06	2942	0.1073	9.03116e-06
2696.05	0.10719	2.04994e-06	2941	0.1064	9.24697e-06
2694.77	0.10667	2.33773e-06	2940	0.1055	9.39011e-06
2693.48	0.10615	2.62378e-06	2939	0.1046	9.44836e-06
2692.2	0.10564	2.90561e-06	2938	0.1038	9.40908e-06
2690.91	0.10514	3.17713e-06	2937	0.1029	9.31026e-06
2689.63	0.10464	3.43687e-06	2936	0.102	9.22366e-06
2688.34	0.10415	3.68674e-06	2935	0.1011	9.15664e-06
2687.05	0.10367	3.92873e-06	2934	0.1001	9.1023e-06
2685.77	0.10319	4.16013e-06	2933	0.0992	9.07561e-06
2684.48	0.10272	4.3803e-06	2932	0.0983	9.05011e-06
2683.2	0.10225	4.58769e-06	2931	0.0974	8.99091e-06
2681.91	0.10179	4.77829e-06	2930	0.0964	8.89532e-06
2680.63	0.10134	4.95285e-06	2929	0.0955	8.79101e-06
2679.34	0.10089	5.11259e-06	2928	0.0946	8.69153e-06
2678.05	0.10044	5.25705e-06	2927	0.0936	8.6076e-06
2676.77	0.1	5.38232e-06	2926	0.0927	8.58509e-06
2675.48	0.09957	5.48614e-06	2925	0.0918	8.64786e-06
2674.2	0.09914	5.57088e-06	2924	0.0908	8.79667e-06
2672.91	0.09871	5.63503e-06	2923	0.0897	9.01518e-06
2671.63	0.0983	5.6724e-06	2922	0.0886	9.22789e-06
2670.34	0.09789	5.6796e-06	2921	0.0874	9.36774e-06
2669.05	0.0975	5.65977e-06	2920	0.0862	9.40943e-06
2667.77	0.09711	5.61326e-06	2919	0.0851	9.32153e-06
2666.48	0.09673	5.53333e-06	2918	0.0842	9.12739e-06
2665.2	0.09636	5.42062e-06	2917	0.0834	8.88425e-06
2663.91	0.09601	5.2818e-06	2916	0.0828	8.6375e-06
2662.63	0.09566	5.11627e-06	2915	0.0823	8.42666e-06
2661.34	0.09533	4.91921e-06	2914	0.082	8.2414e-06
2660.05	0.09501	4.68766e-06	2913	0.0819	8.047e-06
2658.77	0.09471	4.42933e-06	2912	0.0818	7.83079e-06
2657.48	0.09441	4.15533e-06	2911	0.0816	7.60251e-06
2656.2	0.09413	3.86535e-06	2910	0.0813	7.38465e-06
2654.91	0.09386	3.55657e-06	2909	0.0809	7.20324e-06
2653.63	0.0936	3.23153e-06	2908	0.0804	7.0518e-06
2652.34	0.09335	2.89784e-06	2907	0.0799	6.89698e-06
2651.06	0.0931	2.56455e-06	2906	0.0793	6.73698e-06
2649.77	0.09286	2.23454e-06	2905	0.0788	6.55015e-06
2648.48	0.09263	1.91117e-06	2904	0.0782	6.33245e-06
2647.2	0.0924	1.60204e-06	2903	0.0776	6.15599e-06
2645.91	0.09217	1.30869e-06	2902	0.0771	6.04412e-06
2644.63	0.09194	1.03617e-06	2901	0.0766	5.96533e-06
2643.34	0.09171	7.93178e-07	2900	0.076	5.89671e-06
2642.06	0.09148	5.81122e-07	2899	0.0755	5.82631e-06
2640.77	0.09125	4.01671e-07	2898	0.0748	5.74221e-06
2639.48	0.09101	2.59027e-07	2897	0.0741	5.62932e-06
2638.2	0.09076	1.59372e-07	2896	0.0735	5.52296e-06
2636.91	0.09051	1.03664e-07	2895	0.0729	5.42939e-06
2635.63	0.09026	8.96514e-08	2894	0.0724	5.29849e-06
2634.34	0.09	1.17965e-07	2893	0.0719	5.11756e-06
2633.06	0.08973	1.86422e-07	2892	0.0714	4.89541e-06
2631.77	0.08946	2.95351e-07	2891	0.0708	4.6287e-06
2630.48	0.08919	4.45215e-07	2890	0.0703	4.30082e-06
2629.2	0.08892	6.31942e-07	2889	0.0697	3.90468e-06
2627.91	0.08864	8.48992e-07	2888	0.0692	3.45644e-06
2626.63	0.08836	1.09231e-06	2887	0.0687	3.01423e-06
2625.34	0.08809	1.35808e-06	2886	0.0682	2.65273e-06
2624.06	0.08781	1.63886e-06	2885	0.0677	2.39743e-06
2622.77	0.08755	1.92737e-06	2884	0.0671	2.23158e-06
2621.48	0.08728	2.21835e-06	2883	0.0665	2.11432e-06
2620.2	0.08702	2.50821e-06	2882	0.066	2.0056e-06
2618.91	0.08677	2.78401e-06	2881	0.0654	1.91703e-06
2617.63	0.08653	3.03792e-06	2880	0.065	1.88592e-06
2616.34	0.0863	3.27077e-06	2879	0.0647	1.94886e-06
2615.06	0.08607	3.47498e-06	2878	0.0642	2.08386e-06
2613.77	0.08586	3.63994e-06	2877	0.0637	2.2411e-06
2612.48	0.08565	3.75636e-06	2876	0.0632	2.43675e-06
2611.2	0.08546	3.82186e-06	2875	0.0626	2.64108e-06
2609.91	0.08527	3.83598e-06	2874	0.062	2.79427e-06
2608.63	0.08509	3.79491e-06	2873	0.0615	2.88513e-06
2607.34	0.08493	3.69321e-06	2872	0.061	2.88857e-06
2606.06	0.08477	3.53021e-06	2871	0.0606	2.8164e-06
2604.77	0.08461	3.31174e-06	2870	0.0601	2.71287e-06
2603.49	0.08446	3.03945e-06	2869	0.0597	2.62106e-06
2602.2	0.08432	2.70953e-06	2868	0.0592	2.59658e-06
2600.91	0.08419	2.32638e-06	2867	0.0587	2.65365e-06
2599.63	0.08406	1.90455e-06	2866	0.0581	2.77413e-06
2598.34	0.08393	1.44567e-06	2865	0.0576	2.93737e-06
2597.06	0.0838	9.49241e-07	2864	0.057	3.10788e-06
2595.77	0.08368	4.33164e-07	2863	0.0565	3.25358e-06
2594.49	0.08356	-8.83443e-08	2862	0.056	3.39165e-06
2593.2	0.08343	-6.14835e-07	2861	0.0555	3.5464e-06
2591.91	0.08331	-1.14086e-06	2860	0.0549	3.72588e-06
2590.63	0.08319	-1.65149e-06	2859	0.0545	3.92697e-06
2589.34	0.08306	-2.13272e-06	2858	0.054	4.11643e-06
2588.06	0.08293	-2.57135e-06	2857	0.0536	4.30614e-06
2586.77	0.0828	-2.95802e-06	2856	0.053	4.51529e-06
2585.49	0.08266	-3.29035e-06	2855	0.0524	4.69585e-06
2584.2	0.08251	-3.56278e-06	2854	0.0517	4.85629e-06
2582.91	0.08236	-3.76933e-06	2853	0.0509	5.04872e-06
2581.63	0.08221	-3.90403e-06	2852	0.0502	5.24681e-06
2580.34	0.08204	-3.95838e-06	2851	0.0494	5.43113e-06
2579.06	0.08187	-3.93109e-06	2850	0.0488	5.62389e-06
2577.77	0.08169	-3.82576e-06	2849	0.0483	5.78616e-06
2576.49	0.08149	-3.64305e-06	2848	0.0481	5.87039e-06
2575.2	0.08129	-3.38282e-06	2847	0.0481	5.88931e-06
2573.91	0.08108	-3.0528e-06	2846	0.0482	5.83162e-06
2572.63	0.08086	-2.66809e-06	2845	0.0483	5.65583e-06
2571.34	0.08063	-2.2317e-06	2844	0.0483	5.38823e-06
2570.06	0.08039	-1.74606e-06	2843	0.0482	5.11432e-06
2568.77	0.08014	-1.22532e-06	2842	0.048	4.87161e-06
2567.49	0.07988	-6.78057e-07	2841	0.0477	4.64929e-06
2566.2	0.07961	-1.16422e-07	2840	0.0473	4.45182e-06
2564.92	0.07934	4.45022e-07	2839	0.047	4.28748e-06
2563.63	0.07907	9.98723e-07	2838	0.0467	4.18097e-06
2562.34	0.07879	1.53561e-06	2837	0.0465	4.15785e-06
2561.06	0.07852	2.04258e-06	2836	0.0462	4.20956e-06
2559.77	0.07825	2.51033e-06	2835	0.0459	4.26733e-06
2558.49	0.07798	2.92864e-06	2834	0.0456	4.25574e-06
2557.2	0.07772	3.2874e-06	2833	0.0452	4.19572e-06
2555.92	0.07747	3.8199e-06	2832	0.0449	4.1315e-06
2554.63	0.07723	4.42919e-06	2831	0.0446	4.08135e-06
2553.34	0.077	4.55479e-06	2830	0.0443	4.06637e-06
2552.06	0.07679	4.29403e-06	2829	0.0439	4.09501e-06
2550.77	0.07659	3.96929e-06	2828	0.0436	4.12712e-06
2549.49	0.07641	3.58287e-06	2827	0.0433	4.14328e-06
2548.2	0.07624	3.14789e-06	2826	0.043	4.15698e-06
2546.92	0.0761	2.67788e-06	2825	0.0428	4.11124e-06
2545.63	0.07596	2.18161e-06	2824	0.0426	3.95546e-06
2544.34	0.07584	1.66331e-06	2823	0.0423	3.68226e-06
2543.06	0.07574	1.13e-06	2822	0.042	3.31489e-06
2541.77	0.07564	5.9282e-07	2821	0.0416	2.93824e-06
2540.49	0.07555	6.22405e-08	2820	0.0413	2.61793e-06
2539.2	0.07547	-4.55359e-07	2819	0.041	2.36719e-06
2537.92	0.07539	-9.50917e-07	2818	0.0407	2.16847e-06
2536.63	0.07531	-1.41297e-06	2817	0.0404	1.99473e-06
2535.34	0.07522	-1.83755e-06	2816	0.0401	1.84633e-06
2534.06	0.07513	-2.22237e-06	2815	0.0398	1.71844e-06
2532.77	0.07503	-2.56017e-06	2814	0.0395	1.57551e-06
2531.49	0.07492	-2.84555e-06	2813	0.0392	1.42592e-06
2530.2	0.0748	-3.08029e-06	2812	0.0389	1.30156e-06
2528.92	0.07467	-3.26192e-06	2811	0.0386	1.19841e-06
2527.63	0.07452	-3.38187e-06	2810	0.0383	1.12159e-06
2526.34	0.07435	-3.44318e-06	2809	0.0381	1.0673e-06
2525.06	0.07417	-3.45103e-06	2808	0.038	1.01769e-06
2523.77	0.07397	-3.42011e-06	2807	0.0378	9.81609e-07
2522.49	0.07376	-3.34994e-06	2806	0.0376	9.4165e-07
2521.2	0.07353	-3.36957e-06	2805	0.0373	9.02295e-07
2519.92	0.07329	-3.36178e-06	2804	0.037	9.24691e-07
2518.63	0.07304	-3.32657e-06	2803	0.0367	9.75921e-07
2517.35	0.07277	-3.26394e-06	2802	0.0365	1.01366e-06
2516.06	0.07249	-3.17389e-06	2801	0.0362	1.06058e-06
2514.77	0.07221	-3.05641e-06	2800	0.0359	1.09552e-06
2513.49	0.07191	-2.91152e-06	2799	0.0357	1.09756e-06
2512.2	0.07161	-2.7392e-06	2798	0.0355	1.11461e-06
2510.92	0.0713	-2.53946e-06	2797	0.0353	1.18108e-06
2509.63	0.07099	-2.3123e-06	2796	0.035	1.25967e-06
2508.35	0.07067	-2.05772e-06	2795	0.0347	1.33618e-06
2507.06	0.07036	-1.77572e-06	2794	0.0344	1.43802e-06
2505.77	0.07004	-1.4663e-06	2793	0.0341	1.55796e-06
2504.49	0.06973	-1.12945e-06	2792	0.0339	1.66432e-06
2503.2	0.06942	-7.65189e-07	2791	0.0337	1.76117e-06
2501.92	0.06911	-3.73503e-07	2790	0.0335	1.86053e-06
2500.63	0.0688	4.56047e-08	2789	0.0333	1.95771e-06
			2788	0.0332	2.06262e-06
			2787	0.033	2.18715e-06
			2786	0.0328	2.33185e-06
			2785	0.0326	2.44838e-06
			2784	0.0324	2.51161e-06
			2783	0.0322	2.56993e-06
			2782	0.0319	2.62944e-06
			2781	0.0316	2.69076e-06
			2780	0.0314	2.75754e-06
			2779	0.0312	2.79549e-06
			2778	0.031	2.75863e-06
			2777	0.0308	2.64376e-06
			2776	0.0306	2.48179e-06
			2775	0.0304	2.26824e-06
			2774	0.0303	2.02199e-06
			2773	0.0302	1.81309e-06
			2772	0.03	1.70556e-06
			2771	0.0299	1.70157e-06
			2770	0.0298	1.75433e-06
			2769	0.0296	1.80768e-06
			2768	0.0294	1.83977e-06
			2767	0.0292	1.85407e-06
			2766	0.0291	1.84381e-06
			2765	0.0289	1.80289e-06
			2764	0.0288	1.74474e-06
			2763	0.0286	1.69818e-06
			2762	0.0284	1.65617e-06
			2761	0.0282	1.63402e-06
			2760	0.028	1.64178e-06
			2759	0.0279	1.63403e-06
			2758	0.0277	1.60968e-06
			2757	0.0276	1.59712e-06
			2756	0.0275	1.59422e-06
			2755	0.0273	1.5939e-06
			2754	0.0271	1.59649e-06
			2753	0.0269	1.60534e-06
			2752	0.0267	1.63768e-06
			2751	0.0266	1.67374e-06
			2750	0.0264	1.67431e-06
			2749	0.0262	1.64754e-06
			2748	0.026	1.62068e-06
			2747	0.0258	1.5811e-06
			2746	0.0256	1.51335e-06
			2745	0.0255	1.45554e-06
			2744	0.0254	1.42897e-06
			2743	0.0254	1.42567e-06
			2742	0.0253	1.43447e-06
			2741	0.0252	1.4349e-06
			2740	0.025	1.41893e-06
			2739	0.0249	1.39695e-06
			2738	0.0247	1.39806e-06
			2737	0.0246	1.42642e-06
			2736	0.0246	1.45424e-06
			2735	0.0244	1.43739e-06
			2734	0.0243	1.38192e-06
			2733	0.0242	1.36289e-06
			2732	0.0241	1.38613e-06
			2731	0.024	1.42896e-06
			2730	0.0239	1.4957e-06
			2729	0.0237	1.55469e-06
			2728	0.0236	1.56959e-06
			2727	0.0234	1.5579e-06
			2726	0.0232	1.53684e-06
			2725	0.0231	1.49529e-06
			2724	0.023	1.46556e-06
			2723	0.023	1.48294e-06
			2722	0.0229	1.52475e-06
			2721	0.0229	1.54183e-06
			2720	0.0228	1.49769e-06
			2719	0.0227	1.39405e-06
			2718	0.0226	1.27893e-06
			2717	0.0225	1.19689e-06
			2716	0.0223	1.16672e-06
			2715	0.0222	1.16626e-06
			2714	0.0221	1.16635e-06
			2713	0.022	1.17944e-06
			2712	0.0219	1.17457e-06
			2711	0.0218	1.14615e-06
			2710	0.0217	1.13801e-06
			2709	0.0217	1.14346e-06
			2708	0.0216	1.15819e-06
			2707	0.0216	1.16982e-06
			2706	0.0215	1.15199e-06
			2705	0.0214	1.1425e-06
			2704	0.0213	1.15223e-06
			2703	0.0212	1.13298e-06
			2702	0.0211	1.08857e-06
			2701	0.021	1.0193e-06
			2700	0.021	9.26425e-07
			2699	0.0209	8.63603e-07
			2698	0.0208	8.41731e-07
			2697	0.0207	8.19551e-07
			2696	0.0207	7.97603e-07
			2695	0.0206	7.80363e-07
			2694	0.0206	7.4374e-07
			2693	0.0205	7.10577e-07
			2692	0.0204	6.95538e-07
			2691	0.0204	7.03877e-07
			2690	0.0203	7.44556e-07
			2689	0.0202	7.85476e-07
			2688	0.0201	8.28119e-07
			2687	0.0201	8.58176e-07
			2686	0.02	8.47674e-07
			2685	0.0199	8.05198e-07
			2684	0.0199	7.57254e-07
			2683	0.0198	7.43979e-07
			2682	0.0197	7.44943e-07
			2681	0.0196	7.48237e-07
			2680	0.0195	7.44279e-07
			2679	0.0194	6.80305e-07
			2678	0.0193	5.79658e-07
			2677	0.0193	5.18005e-07
			2676	0.0193	4.94862e-07
			2675	0.0193	4.89392e-07
			2674	0.0193	5.28016e-07
			2673	0.0192	5.88353e-07
			2672	0.0192	6.10814e-07
			2671	0.0191	5.74596e-07
			2670	0.019	5.06891e-07
			2669	0.019	4.60945e-07
			2668	0.0189	4.78587e-07
			2667	0.0188	5.4239e-07
			2666	0.0188	5.95481e-07
			2665	0.0187	6.19503e-07
			2664	0.0186	6.40611e-07
			2663	0.0185	6.482e-07
			2662	0.0184	6.33548e-07
			2661	0.0184	6.72562e-07
			2660	0.0184	7.64742e-07
			2659	0.0184	8.29726e-07
			2658	0.0183	8.64298e-07
			2657	0.0182	8.83959e-07
			2656	0.0182	8.75689e-07
			2655	0.0182	8.48607e-07
			2654	0.0182	8.0563e-07
			2653	0.0183	7.63578e-07
			2652	0.0183	7.4975e-07
			2651	0.0182	7.37575e-07
			2650	0.0182	7.3505e-07
			2649	0.0181	7.84826e-07
			2648	0.018	8.60545e-07
			2647	0.0179	9.16305e-07
			2646	0.0179	9.66324e-07
			2645	0.0179	1.00379e-06
			2644	0.0179	1.02349e-06
			2643	0.0178	1.06405e-06
			2642	0.0177	1.10678e-06
			2641	0.0176	1.13755e-06
			2640	0.0176	1.16919e-06
			2639	0.0176	1.21484e-06
			2638	0.0175	1.29893e-06
			2637	0.0175	1.38039e-06
			2636	0.0175	1.40253e-06
			2635	0.0174	1.35283e-06
			2634	0.0173	1.27969e-06
			2633	0.0173	1.24814e-06
			2632	0.0173	1.21828e-06
			2631	0.0173	1.16041e-06
			2630	0.0173	1.10614e-06
			2629	0.0173	1.061e-06
			2628	0.0174	1.04624e-06
			2627	0.0173	1.08504e-06
			2626	0.0173	1.15121e-06
			2625	0.0172	1.23856e-06
			2624	0.0171	1.35314e-06
			2623	0.0171	1.44227e-06
			2622	0.0172	1.45581e-06
			2621	0.0172	1.41262e-06
			2620	0.0173	1.36891e-06
			2619	0.0173	1.34393e-06
			2618	0.0172	1.3531e-06
			2617	0.0171	1.41006e-06
			2616	0.0171	1.4778e-06
			2615	0.017	1.49978e-06
			2614	0.0171	1.46372e-06
			2613	0.0171	1.38954e-06
			2612	0.0171	1.30939e-06
			2611	0.0172	1.27247e-06
			2610	0.0172	1.28726e-06
			2609	0.0173	1.31216e-06
			2608	0.0173	1.30823e-06
			2607	0.0173	1.2771e-06
			2606	0.0174	1.22225e-06
			2605	0.0174	1.1641e-06
			2604	0.0175	1.10417e-06
			2603	0.0174	1.04175e-06
			2602	0.0173	1.02315e-06
			2601	0.0172	1.05507e-06
			2600	0.0172	1.15043e-06
			2599	0.0171	1.28594e-06
			2598	0.0172	1.33629e-06
			2597	0.0173	1.29331e-06
			2596	0.0174	1.23717e-06
			2595	0.0175	1.15159e-06
			2594	0.0175	1.08606e-06
			2593	0.0175	1.11631e-06
			2592	0.0175	1.2179e-06
			2591	0.0175	1.35175e-06
			2590	0.0176	1.44807e-06
			2589	0.0176	1.45754e-06
			2588	0.0177	1.37618e-06
			2587	0.0177	1.19165e-06
			2586	0.0177	9.65784e-07
			2585	0.0178	7.96994e-07
			2584	0.0179	7.2529e-07
			2583	0.0181	7.03941e-07
			2582	0.0182	6.2651e-07
			2581	0.0183	5.24045e-07
			2580	0.0183	4.89333e-07
			2579	0.0182	5.0709e-07
			2578	0.0181	5.71343e-07
			2577	0.018	6.79967e-07
			2576	0.018	7.41087e-07
			2575	0.018	7.04411e-07
			2574	0.018	6.35906e-07
			2573	0.018	5.50212e-07
			2572	0.0182	4.23496e-07
			2571	0.0183	3.09892e-07
			2570	0.0184	2.49276e-07
			2569	0.0185	2.1609e-07
			2568	0.0185	2.01333e-07
			2567	0.0185	1.79796e-07
			2566	0.0184	1.00677e-07
			2565	0.0184	-1.8945e-08
			2564	0.0184	-1.10213e-07
			2563	0.0184	-1.56043e-07
			2562	0.0186	-1.64782e-07
			2561	0.0188	-1.22316e-07
			2560	0.0191	-8.14541e-08
			2559	0.0192	-1.15067e-07
			2558	0.0192	-1.99063e-07
			2557	0.0192	-2.78537e-07
			2556	0.0192	-3.49042e-07
			2555	0.0191	-3.96538e-07
			2554	0.0191	-4.07115e-07
			2553	0.0191	-3.64939e-07
			2552	0.0191	-2.7625e-07
			2551	0.0191	-1.97855e-07
			2550	0.0191	-1.47509e-07
			2549	0.0192	-1.54656e-07
			2548	0.0193	-2.15265e-07
			2547	0.0195	-2.39153e-07
			2546	0.0197	-2.1668e-07
			2545	0.0197	-1.75496e-07
			2544	0.0198	-9.12351e-08
			2543	0.0198	2.63338e-09
			2542	0.0197	4.25374e-08
			2541	0.0198	7.20598e-09
			2540	0.02	-8.6624e-08
			2539	0.0202	-1.83938e-07
			2538	0.0202	-2.45811e-07
			2537	0.0202	-2.65463e-07
			2536	0.02	-2.27039e-07
			2535	0.0199	-1.5878e-07
			2534	0.0199	-1.15027e-07
			2533	0.0201	-1.1029e-07
			2532	0.0202	-1.26544e-07
			2531	0.0204	-9.78276e-08
			2530	0.0205	-1.87731e-08
			2529	0.0205	4.70628e-08
			2528	0.0205	7.35979e-08
			2527	0.0203	5.21679e-08
			2526	0.0202	-1.64694e-08
			2525	0.0201	-7.62016e-08
			2524	0.0201	-7.749e-08
			2523	0.0203	-7.84905e-08
			2522	0.0204	-7.9203e-08
			2521	0.0204	-7.96276e-08
			2520	0.0205	-7.97641e-08
			2519	0.0204	-7.96128e-08
			2518	0.0203	-7.91735e-08
			2517	0.0202	-7.84462e-08
			2516	0.0203	-7.74309e-08
			2515	0.0206	-7.61277e-08
			2514	0.0208	-7.45365e-08
			2513	0.021	-7.26574e-08
			2512	0.0211	-7.04903e-08
			2511	0.021	-6.80353e-08
			2510	0.0209	-6.52922e-08
			2509	0.0209	-6.22613e-08
			2508	0.021	-5.89423e-08
			2507	0.0212	-5.53354e-08
			2506	0.0212	-5.14406e-08
			2505	0.0211	-4.72578e-08
			2504	0.0211	-4.2787e-08
			2503	0.0212	-3.80283e-08
			2502	0.0213	-3.29816e-08
			2501	0.0214	-2.76469e-08
			2500	0.0216	-2.20243e-08

## Sheet: Fig. 1c
H2O		AE		HE
Chemical shift (ppm)	Intensity	Chemical shift (ppm)	Intensity	Chemical shift (ppm)	Intensity
-3.80002	51.6371	-3.80032	6.30396	-3.79932	-3.68848
-3.79971	51.6371	-3.80001	6.30396	-3.79901	-3.68848
-3.79941	-28.7761	-3.79971	-38.4021	-3.79871	-3.68848
-3.7991	-109.189	-3.7994	-83.1081	-3.7984	-3.68848
-3.7988	-78.2612	-3.7991	-61.5534	-3.7981	-0.05957
-3.79849	-47.333	-3.79879	-39.9987	-3.79779	3.56934
-3.79819	-53.5187	-3.79849	-18.444	-3.79749	7.19824
-3.79788	-59.7043	-3.79818	3.11066	-3.79718	10.8262
-3.79758	-11.5723	-3.79788	24.0666	-3.79688	-8.67871
-3.79727	36.5597	-3.79757	45.0226	-3.79657	-28.1826
-3.79696	47.5778	-3.79726	65.9785	-3.79626	-47.6875
-3.79666	58.596	-3.79696	86.9345	-3.79596	-67.1924
-3.79635	21.6755	-3.79665	63.1844	-3.79565	-43.1523
-3.79605	-15.2451	-3.79635	39.4343	-3.79535	-19.1113
-3.79574	-15.0518	-3.79604	15.6842	-3.79504	4.92969
-3.79544	-14.8585	-3.79574	-8.06586	-3.79474	28.9707
-3.79513	10.9473	-3.79543	-15.7497	-3.79443	7.9541
-3.79483	36.753	-3.79513	-23.3836	-3.79413	-12.9121
-3.79452	25.4449	-3.79482	-31.0675	-3.79382	-33.9287
-3.79422	14.1367	-3.79452	-38.7014	-3.79352	-54.7939
-3.79391	-7.22305	-3.79421	-27.2256	-3.79321	-32.2656
-3.79361	-28.5828	-3.79391	-15.6998	-3.79291	-9.58594
-3.7933	-49.9426	-3.7936	-4.22391	-3.7926	12.9434
-3.793	-71.3024	-3.7933	7.30185	-3.7923	35.623
-3.79269	-28.4862	-3.79299	0.81549	-3.79199	41.9736
-3.79238	14.33	-3.79268	-5.62097	-3.79168	48.4756
-3.79208	20.0324	-3.79238	-12.1074	-3.79138	54.8262
-3.79177	25.7348	-3.79207	-18.5438	-3.79107	61.3271
-3.79147	0.509	-3.79177	-41.795	-3.79077	43.4854
-3.79116	-24.7168	-3.79146	-64.9962	-3.79046	25.7949
-3.79086	-12.8288	-3.79116	-24.3816	-3.79016	7.9541
-3.79055	-0.94077	-3.79085	16.283	-3.78985	-9.73633
-3.79025	17.9061	-3.79055	10.096	-3.78955	-12.458
-3.78994	36.8496	-3.79024	3.909	-3.78924	-15.0283
-3.78964	55.6965	-3.78994	-2.27802	-3.78894	-17.75
-3.78933	74.64	-3.78963	-8.465	-3.78863	-20.3203
-3.78903	16.9396	-3.78933	10.8943	-3.78833	-15.7842
-3.78872	-40.6642	-3.78902	30.2536	-3.78802	-11.0977
-3.78842	-61.2507	-3.78872	11.2935	-3.78772	-6.41016
-3.78811	-81.7406	-3.78841	-7.66669	-3.78741	-1.72266
-3.7878	-30.4192	-3.7881	-19.0428	-3.7871	-9.58594
-3.7875	20.9989	-3.7878	-30.4189	-3.7868	-17.2969
-3.78719	35.2065	-3.78749	-41.795	-3.78649	-25.1592
-3.78689	49.5108	-3.78719	-53.1711	-3.78619	-32.8701
-3.78658	52.1204	-3.78688	-28.6227	-3.78588	-33.4746
-3.78628	54.8266	-3.78658	-4.07422	-3.78558	-33.9287
-3.78597	20.3224	-3.78627	-17.8453	-3.78527	-34.3818
-3.78567	-14.0852	-3.78597	-31.6163	-3.78497	-34.8359
-3.78536	-1.81061	-3.78566	-12.4566	-3.78466	-29.6953
-3.78506	10.5606	-3.78536	6.70312	-3.78436	-24.4033
-3.78475	22.8353	-3.78505	-12.4566	-3.78405	-19.2627
-3.78445	35.2065	-3.78475	-31.6163	-3.78375	-13.9707
-3.78414	-8.18954	-3.78444	-3.67508	-3.78344	5.68555
-3.78384	-51.489	-3.78414	24.2662	-3.78314	25.4932
-3.78353	-33.0287	-3.78383	52.2075	-3.78283	45.2998
-3.78322	-14.4718	-3.78352	80.1487	-3.78252	65.1074
-3.78292	-16.3082	-3.78322	88.5311	-3.78222	56.0352
-3.78261	-18.0479	-3.78291	96.9135	-3.78191	47.1143
-3.78231	-19.8843	-3.78261	41.4301	-3.78161	38.043
-3.782	-21.624	-3.7823	-14.0533	-3.7813	29.1221
-3.7817	-10.3159	-3.782	-36.0071	-3.781	34.5654
-3.78139	1.0889	-3.78169	-57.961	-3.78069	40.1592
-3.78109	12.397	-3.78139	-41.5954	-3.78039	45.7539
-3.78078	23.8018	-3.78108	-25.2298	-3.78008	51.3486
-3.78048	36.8496	-3.78078	-24.3317	-3.77978	38.7988
-3.78017	49.9941	-3.78047	-23.4335	-3.77947	26.4004
-3.77987	63.1385	-3.78017	-22.5354	-3.77917	14.002
-3.77956	76.2831	-3.77986	-21.5874	-3.77886	1.60352
-3.77926	37.6228	-3.77956	5.6553	-3.77856	-3.53711
-3.77895	-1.03741	-3.77925	32.8981	-3.77825	-8.67871
-3.77864	-39.6976	-3.77894	21.8214	-3.77794	-13.8193
-3.77834	-78.3579	-3.77864	10.7945	-3.77764	-18.96
-3.77803	-88.3129	-3.77833	-1.47968	-3.77733	-32.8701
-3.77773	-98.1712	-3.77803	-13.7539	-3.77703	-46.6299
-3.77742	-46.1732	-3.77772	12.2914	-3.77672	-60.3887
-3.77712	5.82477	-3.77742	38.3865	-3.77642	-74.1484
-3.77681	20.709	-3.77711	18.9274	-3.77611	-44.3613
-3.77651	35.5931	-3.77681	-0.53168	-3.77581	-14.5752
-3.7762	50.4773	-3.7765	-19.9908	-3.7755	15.2109
-3.7759	65.3615	-3.7762	-39.4	-3.7752	44.998
-3.77559	67.2945	-3.77589	-6.26962	-3.77489	45.4512
-3.77529	69.3242	-3.77559	26.8607	-3.77459	46.0566
-3.77498	34.2401	-3.77528	21.6717	-3.77428	46.6611
-3.77468	-0.84412	-3.77498	16.5324	-3.77398	47.2656
-3.77437	23.6085	-3.77467	13.7383	-3.77367	23.6787
-3.77406	48.0611	-3.77436	10.9442	-3.77336	0.0918
-3.77376	10.6573	-3.77406	8.15009	-3.77306	-23.4961
-3.77345	-26.7465	-3.77375	5.40585	-3.77275	-47.083
-3.77315	-61.1541	-3.77345	-8.56479	-3.77245	-36.9531
-3.77284	-95.465	-3.77314	-22.5354	-3.77214	-26.6709
-3.77254	-67.9196	-3.77284	-36.5061	-3.77184	-16.3896
-3.77223	-40.3742	-3.77253	-50.4268	-3.77153	-6.10742
-3.77193	-8.18954	-3.77223	-22.0864	-3.77123	-10.3418
-3.77162	23.9951	-3.77192	6.25406	-3.77092	-14.5752
-3.77132	19.0659	-3.77162	34.5945	-3.77062	-18.8086
-3.77101	14.1367	-3.77131	62.9848	-3.77031	-23.042
-3.77071	-21.0441	-3.77101	55.3509	-3.77001	-23.042
-3.7704	-56.1282	-3.7707	47.7668	-3.7697	-23.042
-3.7701	-29.4527	-3.7704	1.81339	-3.7694	-23.042
-3.76979	-2.68048	-3.77009	-44.0901	-3.76909	-23.042
-3.76948	-0.74747	-3.76978	-23.7828	-3.76878	-8.52734
-3.76918	1.2822	-3.76948	-3.4256	-3.76848	5.98828
-3.76887	40.329	-3.76917	16.8817	-3.76817	20.5029
-3.76857	79.4725	-3.76887	37.2389	-3.76787	35.1699
-3.76826	47.5778	-3.76856	32.7983	-3.76756	27.7607
-3.76796	15.7798	-3.76826	28.4075	-3.76726	20.3525
-3.76765	20.9989	-3.76795	23.9668	-3.76695	12.9434
-3.76735	26.3147	-3.76765	19.576	-3.76665	5.53418
-3.76704	38.4927	-3.76734	-20.7891	-3.76634	5.38379
-3.76674	50.7673	-3.76704	-61.1044	-3.76604	5.23242
-3.76643	1.0889	-3.76673	-37.6038	-3.76573	5.08105
-3.76613	-48.4929	-3.76643	-14.0533	-3.76543	5.08105
-3.76582	-30.8058	-3.76612	-16.6977	-3.76512	-9.13184
-3.76552	-13.0221	-3.76582	-19.2922	-3.76482	-23.3447
-3.76521	4.66498	-3.76551	-21.9367	-3.76451	-37.5576
-3.7649	22.4487	-3.7652	-24.5313	-3.7642	-51.6191
-3.7646	5.34152	-3.7649	-28.7723	-3.7639	-31.9629
-3.76429	-11.669	-3.76459	-32.9635	-3.76359	-12.1563
-3.76399	-28.7761	-3.76429	-37.2046	-3.76329	7.5
-3.76368	-45.7866	-3.76398	-41.3958	-3.76298	27.3076
-3.76338	-33.3187	-3.76368	13.0398	-3.76268	19.8984
-3.76307	-20.7541	-3.76337	67.5253	-3.76237	12.4902
-3.76277	-8.28619	-3.76307	32.5488	-3.76207	5.08105
-3.76246	4.27835	-3.76276	-2.37781	-3.76176	-2.17676
-3.76216	-1.81061	-3.76246	-6.21973	-3.76146	4.92969
-3.76185	-7.80295	-3.76215	-10.0117	-3.76115	12.1875
-3.76155	-13.8919	-3.76185	-13.8537	-3.76085	19.2939
-3.76124	-19.8843	-3.76154	-17.6457	-3.76054	26.5518
-3.76094	-17.1781	-3.76124	-7.96606	-3.76024	14.9092
-3.76063	-14.3752	-3.76093	1.76349	-3.75993	3.41797
-3.76032	-11.5723	-3.76062	11.4431	-3.75962	-8.07324
-3.76002	-8.76947	-3.76032	21.1727	-3.75932	-19.5645
-3.75971	-3.74362	-3.76001	9.29767	-3.75901	-7.01465
-3.75941	1.37885	-3.75971	-2.5275	-3.75871	5.68555
-3.7591	6.50134	-3.7594	23.9169	-3.7584	18.3867
-3.7588	11.6238	-3.7591	50.4113	-3.7581	31.0879
-3.75849	7.56448	-3.75879	31.7505	-3.75779	17.1768
-3.75819	3.60181	-3.75849	13.1396	-3.75749	3.41797
-3.75788	36.753	-3.75818	-5.52118	-3.75718	-10.3418
-3.75758	69.9041	-3.75788	-24.1321	-3.75688	-24.1006
-3.75727	51.1539	-3.75757	4.30814	-3.75657	-23.4961
-3.75697	32.5003	-3.75727	32.7983	-3.75627	-22.7402
-3.75666	13.8468	-3.75696	22.919	-3.75596	-21.9834
-3.75636	-4.80679	-3.75666	13.0897	-3.75566	-21.2275
-3.75605	-7.41635	-3.75635	-19.1426	-3.75535	-18.2041
-3.75574	-9.92926	-3.75604	-51.3249	-3.75504	-15.0283
-3.75544	-12.4422	-3.75574	-19.6914	-3.75474	-12.0049
-3.75513	-14.9551	-3.75543	11.992	-3.75443	-8.8291
-3.75483	-3.64697	-3.75513	0.51611	-3.75413	1.45215
-3.75452	7.75778	-3.75482	-10.9099	-3.75382	11.8848
-3.75422	-17.9513	-3.75452	15.9337	-3.75352	22.167
-3.75391	-43.6603	-3.75421	42.8272	-3.75321	32.5996
-3.75361	-53.0354	-3.75391	37.7379	-3.75291	30.1807
-3.7533	-62.3139	-3.7536	32.6985	-3.7526	27.9121
-3.753	-34.4785	-3.7533	-10.7103	-3.7523	25.4932
-3.75269	-6.64316	-3.75299	-54.0692	-3.75199	23.2246
-3.75239	-2.10059	-3.75269	-17.6457	-3.75169	17.1768
-3.75208	2.53867	-3.75238	18.8276	-3.75138	11.2803
-3.75178	7.17789	-3.75208	16.9316	-3.75108	5.23242
-3.75147	11.8171	-3.75177	15.0855	-3.75077	-0.66504
-3.75116	13.8468	-3.75146	10.3455	-3.75046	-34.9873
-3.75086	15.8764	-3.75116	5.60541	-3.75016	-69.1582
-3.75055	17.9061	-3.75085	39.1848	-3.74985	-45.4199
-3.75025	19.9358	-3.75055	72.7643	-3.74955	-21.5303
-3.74994	21.9654	-3.75024	31.3014	-3.74924	-51.0146
-3.74964	23.9951	-3.74994	-10.1614	-3.74894	-80.3477
-3.74933	26.0247	-3.74963	-13.3048	-3.74863	-13.0635
-3.74903	28.0544	-3.74933	-16.4482	-3.74833	54.3721
-3.74872	33.7568	-3.74902	-29.1715	-3.74802	57.3965
-3.74842	39.4592	-3.74872	-41.8947	-3.74772	60.5713
-3.74811	45.1616	-3.74841	-16.2986	-3.74741	63.5957
-3.74781	50.864	-3.74811	9.29767	-3.74711	66.7705
-3.7475	27.9578	-3.7478	-41.7451	-3.7468	41.9736
-3.7472	5.05157	-3.7475	-92.7878	-3.7465	17.3281
-3.74689	-17.8546	-3.74719	-79.9647	-3.74619	-7.46875
-3.74658	-40.7608	-3.74688	-67.1417	-3.74588	-32.1143
-3.74628	-52.1656	-3.74658	-37.0549	-3.74558	-19.4131
-3.74597	-63.5703	-3.74627	-6.96814	-3.74527	-6.56152
-3.74567	-37.8613	-3.74597	-15.2008	-3.74497	6.13965
-3.74536	-12.1522	-3.74566	-23.4335	-3.74466	18.9912
-3.74506	-11.1857	-3.74536	-52.4226	-3.74436	-2.17676
-3.74475	-10.2192	-3.74505	-81.4117	-3.74405	-23.1934
-3.74445	-9.25272	-3.74475	-72.0813	-3.74375	-44.3613
-3.74414	-8.28619	-3.74444	-62.7509	-3.74344	-65.3779
-3.74384	-55.8383	-3.74414	4.45782	-3.74314	-40.5811
-3.74353	-103.39	-3.74383	71.6666	-3.74283	-15.6338
-3.74323	-64.3435	-3.74353	49.4632	-3.74253	9.16309
-3.74292	-25.2967	-3.74322	27.2599	-3.74222	34.1113
-3.74262	4.47168	-3.74292	5.05658	-3.74192	21.4102
-3.74231	34.2401	-3.74261	-17.1468	-3.74161	8.86133
-3.742	26.8946	-3.7423	24.5157	-3.7413	-3.83984
-3.7417	19.5492	-3.742	66.1781	-3.741	-16.3896
-3.74139	24.9616	-3.74169	45.771	-3.74069	10.9775
-3.74109	30.4707	-3.74139	25.3639	-3.74039	38.4961
-3.74078	35.9798	-3.74108	43.2762	-3.74008	7.9541
-3.74048	41.4888	-3.74078	61.1886	-3.73978	-22.5889
-3.74017	63.1385	-3.74047	85.4875	-3.73947	19.4453
-3.73987	84.8849	-3.74017	109.786	-3.73917	61.4785
-3.73956	44.775	-3.73986	95.7659	-3.73886	6.74414
-3.73926	4.66498	-3.73956	81.7454	-3.73856	-47.9902
-3.73895	-6.54651	-3.73925	17.8297	-3.73825	-43.6055
-3.73865	-17.6613	-3.73895	-46.0859	-3.73795	-39.0693
-3.73834	8.33768	-3.73864	-71.6821	-3.73764	-34.5332
-3.73804	34.3367	-3.73834	-97.2784	-3.73734	-29.9971
-3.73773	22.352	-3.73803	-61.4037	-3.73703	-10.9463
-3.73742	10.464	-3.73772	-25.5291	-3.73672	8.10449
-3.73712	-1.42401	-3.73742	10.3455	-3.73642	27.1562
-3.73681	-13.312	-3.73711	46.2201	-3.73611	46.207
-3.73651	-50.7158	-3.73681	12.5408	-3.73581	-25.3105
-3.7362	-88.0229	-3.7365	-21.1384	-3.7355	-96.6768
-3.7359	-38.7311	-3.7362	-16.4981	-3.7352	-71.2754
-3.73559	10.5606	-3.73589	-11.8579	-3.73489	-45.873
-3.73529	11.0439	-3.73559	-9.61258	-3.73459	-2.32813
-3.73498	11.6238	-3.73528	-7.36731	-3.73428	41.2178
-3.73468	12.2037	-3.73498	-5.12204	-3.73398	84.7637
-3.73437	12.7836	-3.73467	-2.87674	-3.73367	128.31
-3.73407	3.9884	-3.73437	15.335	-3.73337	88.2412
-3.73376	-4.71014	-3.73406	33.5467	-3.73306	48.3242
-3.73346	-13.4087	-3.73376	51.7584	-3.73276	8.40723
-3.73315	-22.1072	-3.73345	69.9702	-3.73245	-31.5098
-3.73284	-33.222	-3.73314	7.55133	-3.73214	-24.252
-3.73254	-44.2402	-3.73284	-54.8675	-3.73184	-16.9941
-3.73223	-18.1446	-3.73253	-53.4205	-3.73153	-9.73633
-3.73193	7.95108	-3.73223	-51.9736	-3.73123	-2.47949
-3.73162	10.5606	-3.73192	-40.5476	-3.73092	24.2832
-3.73132	13.1702	-3.73162	-29.1216	-3.73062	51.0459
-3.73101	15.7798	-3.73131	-17.6956	-3.73031	-18.96
-3.73071	18.486	-3.73101	-6.26962	-3.73001	-88.8145
-3.7304	23.4152	-3.7307	-10.0117	-3.7297	-51.165
-3.7301	28.3444	-3.7304	-13.7539	-3.7294	-13.5166
-3.72979	33.2735	-3.73009	-17.496	-3.72909	24.1318
-3.72949	38.2994	-3.72979	-21.2382	-3.72879	61.9326
-3.72918	21.7721	-3.72948	-0.2323	-3.72848	38.4961
-3.72888	5.24487	-3.72918	20.7735	-3.72818	15.0605
-3.72857	-11.2824	-3.72887	41.7794	-3.72787	-8.37598
-3.72826	-27.713	-3.72856	62.7852	-3.72756	-31.6611
-3.72796	-29.5493	-3.72826	26.3119	-3.72726	5.38379
-3.72765	-31.3857	-3.72795	-10.1614	-3.72695	42.4277
-3.72735	-33.222	-3.72765	-46.6348	-3.72665	21.4102
-3.72704	-34.9618	-3.72734	-83.1081	-3.72634	0.54492
-3.72674	-62.3139	-3.72704	-50.1274	-3.72604	25.7949
-3.72643	-89.666	-3.72673	-17.1468	-3.72573	51.1973
-3.72613	-30.4192	-3.72643	15.8339	-3.72543	-20.1699
-3.72582	28.9243	-3.72612	48.8146	-3.72512	-91.5361
-3.72552	39.4592	-3.72582	49.8624	-3.72482	-68.7051
-3.72521	49.9941	-3.72551	50.9102	-3.72451	-45.7227
-3.72491	23.4152	-3.72521	51.958	-3.72421	-22.7402
-3.7246	-3.06708	-3.7249	53.0058	-3.7239	0.24219
-3.7243	10.754	-3.7246	37.2888	-3.7236	14.6064
-3.72399	24.575	-3.72429	21.5719	-3.72329	29.1221
-3.72368	1.2822	-3.72398	5.85489	-3.72298	43.6367
-3.72338	-21.9139	-3.72368	-9.86206	-3.72268	58.1523
-3.72307	26.7013	-3.72337	-18.3941	-3.72237	38.6475
-3.72277	75.3165	-3.72307	-26.9262	-3.72207	19.2939
-3.72246	62.0754	-3.72276	-35.4583	-3.72176	-0.05957
-3.72216	48.9309	-3.72246	-43.9903	-3.72146	-19.4131
-3.72185	28.3444	-3.72215	-23.5832	-3.72115	-19.4131
-3.72155	7.75778	-3.72185	-3.17612	-3.72085	-19.2627
-3.72124	-12.8288	-3.72154	-21.0885	-3.72054	-19.1113
-3.72094	-33.3187	-3.72124	-39.0008	-3.72024	-18.96
-3.72063	-24.5235	-3.72093	-25.7786	-3.71993	-37.1035
-3.72033	-15.7283	-3.72063	-12.5564	-3.71963	-55.0967
-3.72002	-6.93311	-3.72032	0.6658	-3.71932	-15.0283
-3.71972	1.95874	-3.72002	13.888	-3.71902	25.0391
-3.71941	-4.51685	-3.71971	6.95258	-3.71871	31.0879
-3.7191	-10.9924	-3.7194	0.01718	-3.7184	37.2871
-3.7188	19.6458	-3.7191	-6.91824	-3.7181	43.4854
-3.71849	50.3807	-3.71879	-13.8537	-3.71779	49.6846
-3.71819	-3.26038	-3.71849	24.7153	-3.71749	31.541
-3.71788	-56.9015	-3.71818	63.2842	-3.71718	13.5479
-3.71758	-23.9436	-3.71788	37.9874	-3.71688	-4.44434
-3.71727	9.1109	-3.71757	12.6905	-3.71657	-22.4375
-3.71697	22.4487	-3.71727	-2.82684	-3.71627	15.2109
-3.71666	35.7864	-3.71696	-18.3442	-3.71596	52.8604
-3.71636	-28.1962	-3.71666	-33.8616	-3.71566	32.4482
-3.71605	-92.0823	-3.71635	-49.379	-3.71535	12.1875
-3.71575	-165.343	-3.71605	-34.5602	-3.71505	9.91895
-3.71544	-90.1492	-3.71574	-19.7413	-3.71474	7.65137
-3.71514	-61.3474	-3.71544	-4.92245	-3.71444	5.38379
-3.71483	-32.4489	-3.71513	9.89639	-3.71413	3.2666
-3.71452	10.8506	-3.71482	1.76349	-3.71382	-9.2832
-3.71422	54.1501	-3.71452	-6.36942	-3.71352	-21.833
-3.71391	60.3357	-3.71421	23.8171	-3.71321	-34.3818
-3.71361	66.618	-3.71391	54.0037	-3.71291	-46.7803
-3.7133	32.9836	-3.7136	-5.22183	-3.7126	-71.4268
-3.713	-0.65082	-3.7133	-64.4473	-3.7123	-96.0723
-3.71269	2.82861	-3.71299	-59.8071	-3.71199	-62.6572
-3.71239	6.40466	-3.71269	-55.1668	-3.71169	-29.0898
-3.71208	2.15204	-3.71238	-15.9992	-3.71138	-16.0869
-3.71178	-2.10059	-3.71208	23.1685	-3.71108	-2.93262
-3.71147	12.2037	-3.71177	62.3362	-3.71077	-47.8389
-3.71117	26.6046	-3.71147	101.504	-3.71047	-92.7451
-3.71086	35.1099	-3.71116	51.2595	-3.71016	-54.3408
-3.71056	43.6151	-3.71086	1.01508	-3.70986	-15.7842
-3.71025	15.0066	-3.71055	14.6364	-3.70955	22.7715
-3.70994	-13.5053	-3.71024	28.2578	-3.70924	61.3271
-3.70964	-12.5388	-3.70994	24.5157	-3.70894	34.4141
-3.70933	-11.5723	-3.70963	20.7735	-3.70863	7.65137
-3.70903	-10.6058	-3.70933	17.0314	-3.70833	38.9502
-3.70872	-9.54266	-3.70902	13.2893	-3.70802	70.248
-3.70842	-5.48334	-3.70872	-50.327	-3.70772	54.2207
-3.70811	-1.42401	-3.70841	-113.943	-3.70741	38.3447
-3.70781	2.63531	-3.70811	-62.6012	-3.70711	22.4688
-3.7075	6.79129	-3.7078	-11.2591	-3.7068	6.59277
-3.7072	41.6821	-3.7075	53.2553	-3.7065	0.54492
-3.70689	76.573	-3.70719	117.77	-3.70619	-5.35156
-3.70659	49.6075	-3.70689	41.7794	-3.70589	-11.249
-3.70628	22.7386	-3.70658	-34.2109	-3.70558	-17.1455
-3.70598	6.59799	-3.70628	-23.9824	-3.70528	-5.0498
-3.70567	-9.54266	-3.70597	-13.7539	-3.70497	7.19824
-3.70536	-25.6833	-3.70566	-3.52539	-3.70466	-38.6162
-3.70506	-41.7273	-3.70536	6.70313	-3.70436	-84.4297
-3.70475	-83.1904	-3.70505	14.3371	-3.70405	-63.2617
-3.70445	-124.653	-3.70475	21.971	-3.70375	-41.9424
-3.70414	-54.7751	-3.70444	29.605	-3.70344	-20.623
-3.70384	15.1999	-3.70414	37.2389	-3.70314	0.69629
-3.70353	20.1291	-3.70383	21.7216	-3.70283	-2.32812
-3.70323	25.0582	-3.70353	6.20416	-3.70253	-5.2002
-3.70292	67.1012	-3.70322	-47.6327	-3.70222	-8.07324
-3.70262	109.241	-3.70292	-101.47	-3.70192	-10.9463
-3.70231	80.1491	-3.70261	-65.8943	-3.70161	64.2002
-3.70201	51.1539	-3.70231	-30.3191	-3.70131	139.498
-3.7017	22.0621	-3.702	5.25616	-3.701	117.876
-3.7014	-6.93311	-3.7017	40.8314	-3.7007	96.4063
-3.70109	-12.8288	-3.70139	16.5324	-3.70039	69.9463
-3.70078	-18.6278	-3.70108	-7.76648	-3.70008	43.6367
-3.70048	-24.5235	-3.70078	6.25406	-3.69978	17.1768
-3.70017	-30.3225	-3.70047	20.2746	-3.69947	-9.13184
-3.69987	-52.4555	-3.70017	40.2825	-3.69917	-38.6162
-3.69956	-74.4919	-3.69986	60.2905	-3.69886	-67.9492
-3.69926	-59.511	-3.69956	16.4327	-3.69856	-39.3721
-3.69895	-44.4335	-3.69925	-27.4251	-3.69825	-10.6436
-3.69865	6.88794	-3.69895	-32.9635	-3.69795	-84.8828
-3.69834	58.306	-3.69864	-38.5019	-3.69764	-158.972
-3.69804	47.7711	-3.69834	-44.0402	-3.69734	-20.3203
-3.69773	37.3329	-3.69803	-49.5786	-3.69703	118.481
-3.69743	-6.25656	-3.69773	-13.3048	-3.69673	113.189
-3.69712	-49.7493	-3.69742	22.9689	-3.69642	108.049
-3.69682	-31.4823	-3.69712	59.2427	-3.69612	44.6953
-3.69651	-13.1187	-3.69681	95.5164	-3.69581	-18.5059
-3.6962	15.1999	-3.6965	38.3865	-3.6955	-5.6543
-3.6959	43.6151	-3.6962	-18.7434	-3.6952	7.34863
-3.69559	71.9338	-3.69589	-12.0076	-3.69489	20.2012
-3.69529	100.349	-3.69559	-5.27173	-3.69459	33.2041
-3.69498	18.0994	-3.69528	-2.32791	-3.69428	41.8223
-3.69468	-64.0536	-3.69498	0.61591	-3.69398	50.5918
-3.69437	-59.7043	-3.69467	3.55972	-3.69367	1.14941
-3.69407	-55.2584	-3.69437	6.50354	-3.69337	-48.1416
-3.69376	-67.533	-3.69406	-41.6453	-3.69306	-95.165
-3.69346	-79.711	-3.69376	-89.7941	-3.69276	-142.037
-3.69315	-30.1292	-3.69345	-22.9845	-3.69245	-92.292
-3.69285	19.5492	-3.69315	43.8251	-3.69215	-42.3955
-3.69254	37.3329	-3.69284	23.867	-3.69184	-4.74707
-3.69224	55.1166	-3.69254	3.95889	-3.69154	32.9014
-3.69193	54.3434	-3.69223	-15.9992	-3.69123	70.5508
-3.69162	53.6668	-3.69192	-35.9073	-3.69092	108.351
-3.69132	11.5272	-3.69162	-16.7476	-3.69062	89.1484
-3.69101	-30.6125	-3.69131	2.46204	-3.69031	69.9463
-3.69071	-10.8958	-3.69101	21.6218	-3.69001	50.7432
-3.6904	8.9176	-3.6907	40.8314	-3.6897	31.6924
-3.6901	35.9798	-3.6904	38.2368	-3.6894	-5.0498
-3.68979	63.0419	-3.69009	35.6922	-3.68909	-41.791
-3.68949	52.9903	-3.68979	33.0976	-3.68879	-78.5332
-3.68918	43.0352	-3.68948	30.553	-3.68848	-115.123
-3.68888	-11.8623	-3.68918	10.3954	-3.68818	-56.3066
-3.68857	-66.7598	-3.68887	-9.71237	-3.68787	2.51074
-3.68827	-59.801	-3.68857	8.44943	-3.68757	3.2666
-3.68796	-52.7455	-3.68826	26.6612	-3.68726	4.17383
-3.68766	-6.73981	-3.68796	-27.475	-3.68696	-17.75
-3.68735	39.2659	-3.68765	-81.5614	-3.68665	-39.6738
-3.68704	23.4152	-3.68734	-71.8318	-3.68634	-61.5986
-3.68674	7.66113	-3.68704	-62.0524	-3.68604	-83.3711
-3.68643	7.66113	-3.68673	-6.81845	-3.68573	-29.0898
-3.68613	7.66113	-3.68643	48.4653	-3.68543	25.1904
-3.68582	-10.8958	-3.68612	65.3798	-3.68512	21.4102
-3.68552	-29.356	-3.68582	82.3441	-3.68482	17.7822
-3.68521	-22.3972	-3.68551	55.75	-3.68451	-15.0283
-3.68491	-15.4384	-3.68521	29.2058	-3.68421	-47.8389
-3.6846	-45.5933	-3.6849	2.61172	-3.6839	-22.5889
-3.6843	-75.6516	-3.6846	-23.9325	-3.6836	2.8125
-3.68399	-47.0431	-3.68429	-71.283	-3.68329	22.0156
-3.68369	-18.4345	-3.68399	-118.584	-3.68299	41.2178
-3.68338	-8.38287	-3.68368	-76.522	-3.68268	60.4199
-3.68308	1.76544	-3.68338	-34.4105	-3.68238	79.7734
-3.68277	41.8754	-3.68307	-11.309	-3.68207	21.8643
-3.68247	82.0821	-3.68277	11.7924	-3.68177	-36.0459
-3.68216	85.1749	-3.68246	34.8939	-3.68146	2.8125
-3.68185	88.2677	-3.68215	57.9953	-3.68115	41.6719
-3.68155	53.7635	-3.68185	45.9706	-3.68085	46.6611
-3.68124	19.3559	-3.68154	33.9459	-3.68054	51.6504
-3.68094	46.8046	-3.68124	21.9211	-3.68024	56.6406
-3.68063	74.2534	-3.68093	9.89639	-3.67993	61.6299
-3.68033	60.0457	-3.68063	-43.6411	-3.67963	83.4023
-3.68002	45.9348	-3.68032	-97.1786	-3.67932	105.176
-3.67972	-30.0326	-3.68002	-86.8503	-3.67902	68.8877
-3.67941	-106	-3.67971	-76.522	-3.67871	32.5996
-3.67911	-112.476	-3.67941	-23.0843	-3.67841	-50.8633
-3.6788	-118.854	-3.6791	30.3534	-3.6781	-134.325
-3.6785	-63.377	-3.6788	45.4716	-3.6778	-159.728
-3.67819	-7.8996	-3.67849	60.5898	-3.67749	-185.129
-3.67789	9.1109	-3.67819	33.1475	-3.67719	-123.893
-3.67758	26.1214	-3.67788	5.7052	-3.67688	-62.6572
-3.67727	6.01807	-3.67757	-21.7371	-3.67657	-59.4814
-3.67697	-13.9886	-3.67727	-49.1794	-3.67627	-56.3066
-3.67666	16.9396	-3.67696	-32.7141	-3.67596	-27.7295
-3.67636	47.8678	-3.67666	-16.2487	-3.67566	0.84766
-3.67605	41.6821	-3.67635	-38.1027	-3.67535	29.4238
-3.67575	35.5931	-3.67605	-59.9568	-3.67505	58.001
-3.67544	51.4438	-3.67574	25.7631	-3.67474	77.5059
-3.67514	67.2945	-3.67544	111.483	-3.67444	97.0107
-3.67483	21.2889	-3.67513	168.463	-3.67413	58.4551
-3.67453	-24.6201	-3.67483	72.1655	-3.67383	19.8984
-3.67422	-28.8728	-3.67452	20.574	-3.67352	20.0498
-3.67392	-33.1254	-3.67422	-31.0176	-3.67322	20.2012
-3.67361	-37.378	-3.67391	-28.3233	-3.67291	20.3525
-3.67331	-41.534	-3.67361	-25.6289	-3.67261	20.5029
-3.673	-30.7091	-3.6733	-34.6599	-3.6723	-29.5439
-3.67269	-19.8843	-3.67299	-43.691	-3.67199	-79.5908
-3.67239	-9.05942	-3.67269	-14.4025	-3.67169	-32.8701
-3.67208	1.76544	-3.67238	14.8859	-3.67138	14.002
-3.67178	-5.96658	-3.67208	17.0314	-3.67108	13.5479
-3.67147	-13.6986	-3.67177	19.1769	-3.67077	13.0947
-3.67117	-21.4307	-3.67147	21.3224	-3.67047	12.6406
-3.67086	-29.0661	-3.67116	23.4679	-3.67016	12.3389
-3.67056	-14.9551	-3.67086	9.8465	-3.66986	35.9258
-3.67025	-0.84412	-3.67055	-3.77487	-3.66955	59.5127
-3.66995	13.2669	-3.67025	-17.3962	-3.66925	83.1006
-3.66964	27.3778	-3.66994	-31.0176	-3.66894	106.839
-3.66934	-1.81061	-3.66964	8.8486	-3.66864	63.8975
-3.66903	-30.9991	-3.66933	48.7148	-3.66833	20.957
-3.66873	-23.0737	-3.66903	50.2616	-3.66803	-21.9834
-3.66842	-15.0518	-3.66872	51.8083	-3.66772	-64.7734
-3.66811	26.0247	-3.66841	17.8297	-3.66741	-36.8018
-3.66781	67.1012	-3.66811	-16.1489	-3.66711	-8.8291
-3.6675	46.3214	-3.6678	-50.1274	-3.6668	-38.918
-3.6672	25.5415	-3.6675	-84.106	-3.6665	-68.8564
-3.66689	17.5195	-3.66719	-24.6809	-3.66619	-33.626
-3.66659	9.4975	-3.66689	34.7442	-3.66589	1.60352
-3.66628	-17.0814	-3.66658	30.3035	-3.66558	-21.2275
-3.66598	-43.5637	-3.66628	25.8629	-3.66528	-43.9082
-3.66567	3.69846	-3.66597	6.45364	-3.66497	-47.6875
-3.66537	50.9606	-3.66567	-12.9556	-3.66467	-51.4678
-3.66506	36.3664	-3.66536	5.95468	-3.66436	-55.248
-3.66476	21.7721	-3.66506	24.8649	-3.66406	-58.877
-3.66445	11.0439	-3.66475	8.64902	-3.66375	-74.7529
-3.66415	0.3157	-3.66445	-7.56689	-3.66345	-90.6289
-3.66384	-10.4125	-3.66414	-23.7828	-3.66314	-48.4443
-3.66353	-21.0441	-3.66383	-39.9987	-3.66283	-6.10742
-3.66323	-23.9436	-3.66353	-13.1053	-3.66253	30.1807
-3.66292	-26.8431	-3.66322	13.8381	-3.66222	66.4687
-3.66262	-11.1857	-3.66292	40.7316	-3.66192	102.756
-3.66231	4.47168	-3.66261	67.675	-3.66161	139.195
-3.66201	25.9281	-3.66231	60.2406	-3.66131	73.877
-3.6617	47.3845	-3.662	52.8561	-3.661	8.55859
-3.6614	6.98459	-3.6617	45.4217	-3.6607	1.30078
-3.66109	-33.4153	-3.66139	38.0373	-3.66039	-5.80566
-3.66079	-47.9129	-3.66109	58.9433	-3.66009	-13.0635
-3.66048	-62.4105	-3.66078	79.8993	-3.65978	-20.3203
-3.66018	-76.9081	-3.66048	-23.7329	-3.65948	-27.5781
-3.65987	-91.4057	-3.66017	25.9626	-3.65917	-34.6846
-3.65957	-53.712	-3.65987	-36.9551	-3.65887	-20.1699
-3.65926	-16.0182	-3.65956	-99.823	-3.65856	-5.6543
-3.65895	3.11856	-3.65925	-89.2951	-3.65825	-49.2002
-3.65865	22.2554	-3.65895	-78.7173	-3.65795	-92.5947
-3.65834	10.6573	-3.65864	-47.9321	-3.65764	-61.9004
-3.65804	-0.84412	-3.65834	-17.0969	-3.65734	-31.207
-3.65773	24.6716	-3.65803	-24.631	-3.65703	-0.51367
-3.65743	50.284	-3.65773	-32.1153	-3.65673	30.3311
-3.65712	66.5213	-3.65742	-6.91824	-3.65642	4.17383
-3.65682	82.8553	-3.65712	18.3287	-3.65612	-21.9834
-3.65651	80.5357	-3.65681	43.5257	-3.65581	9.91895
-3.65621	78.3127	-3.65651	68.7726	-3.65551	41.9736
-3.6559	26.508	-3.6562	1.96307	-3.6552	92.0215
-3.6556	-25.2001	-3.6559	-64.7966	-3.6549	142.068
-3.65529	-39.8909	-3.65559	-102.867	-3.65459	95.3477
-3.65499	-54.4852	-3.65529	12.3911	-3.65429	48.7783
-3.65468	-16.9848	-3.65498	55.75	-3.65398	29.8779
-3.65437	20.6123	-3.65467	99.1588	-3.65367	10.9775
-3.65407	-3.74362	-3.65437	11.5928	-3.65337	-7.92187
-3.65376	-28.0029	-3.65406	-75.9232	-3.65306	-26.6709
-3.65346	17.9061	-3.65376	-63.5991	-3.65276	-25.1592
-3.65315	63.8151	-3.65345	-51.275	-3.65245	-23.4961
-3.65285	47.8678	-3.65315	-38.9509	-3.65215	36.0771
-3.65254	32.0171	-3.65284	-26.6268	-3.65184	95.8008
-3.65224	28.441	-3.65254	-39.849	-3.65154	82.7979
-3.65193	24.9616	-3.65223	-53.0713	-3.65123	69.9463
-3.65163	21.3855	-3.65193	-2.4277	-3.65093	-1.11816
-3.65132	17.9061	-3.65162	48.2159	-3.65062	-72.0312
-3.65102	7.56448	-3.65132	52.1576	-3.65032	-70.5195
-3.65071	-2.77713	-3.65101	56.0993	-3.65001	-68.8564
-3.65041	-13.1187	-3.65071	60.041	-3.64971	-67.3438
-3.6501	-23.3637	-3.6504	63.9827	-3.6494	-65.6807
-3.64979	17.3262	-3.65009	28.0083	-3.64909	-85.9414
-3.64949	58.1127	-3.64979	-7.96606	-3.64879	-106.051
-3.64918	12.2037	-3.64948	-91.8398	-3.64848	-68.251
-3.64888	-33.6087	-3.64918	-22.4356	-3.64818	-30.2998
-3.64857	-48.5895	-3.64887	-0.13251	-3.64787	-13.9707
-3.64827	-63.5703	-3.64857	22.1706	-3.64757	2.51074
-3.64796	-41.4373	-3.64826	54.0536	-3.64726	18.8398
-3.64766	-19.2077	-3.64796	85.9366	-3.64696	35.3213
-3.64735	29.9874	-3.64765	65.1303	-3.64665	67.375
-3.64705	79.2792	-3.64735	44.324	-3.64635	99.5811
-3.64674	17.1329	-3.64704	23.5178	-3.64604	73.5742
-3.64644	-44.9168	-3.64674	2.71152	-3.64574	47.7197
-3.64613	-50.2325	-3.64643	-20.4897	-3.64543	-6.10742
-3.64583	-55.5483	-3.64613	-43.691	-3.64513	-59.7842
-3.64552	-60.8641	-3.64582	-28.5728	-3.64482	-55.5508
-3.64521	-66.0833	-3.64551	-13.4545	-3.64451	-51.165
-3.64491	-61.3474	-3.64521	-51.0255	-3.64421	5.08105
-3.6446	-56.5148	-3.6449	-88.5966	-3.6439	61.4785
-3.6443	-14.6652	-3.6446	-36.7556	-3.6436	20.957
-3.64399	27.2812	-3.64429	15.0855	-3.64329	-19.4131
-3.64369	55.5998	-3.64399	9.14798	-3.64299	-25.3105
-3.64338	84.0151	-3.64368	3.26035	-3.64268	-31.0557
-3.64308	25.8315	-3.64338	-2.67719	-3.64238	35.623
-3.64277	-32.3522	-3.64307	-8.56479	-3.64207	-13.668
-3.64247	9.1109	-3.64277	6.25406	-3.64177	-51.0146
-3.64216	50.6707	-3.64246	21.1228	-3.64146	27.9121
-3.64186	55.1166	-3.64216	35.9417	-3.64116	34.1113
-3.64155	59.5625	-3.64185	50.8104	-3.64085	40.4619
-3.64125	30.4707	-3.64155	70.4192	-3.64055	15.8164
-3.64094	1.47549	-3.64124	90.0779	-3.64024	-8.67871
-3.64063	-27.5197	-3.64093	45.8209	-3.63993	24.7373
-3.64033	-56.5148	-3.64063	1.6138	-3.63963	58.3037
-3.64002	-80.9674	-3.64032	-21.0885	-3.63932	50.5918
-3.63972	-105.323	-3.64002	-43.7409	-3.63902	43.0322
-3.63941	-92.5655	-3.63971	-2.57739	-3.63871	35.3213
-3.63911	-79.8076	-3.63941	38.636	-3.63841	27.7607
-3.6388	-44.6268	-3.6391	15.1354	-3.6381	-30.6025
-3.6385	-9.34937	-3.6388	-8.31531	-3.6378	-88.8145
-3.63819	25.9281	-3.63849	6.50354	-3.63749	-50.4092
-3.63789	61.2056	-3.63819	21.3723	-3.63719	-11.8535
-3.63758	75.5098	-3.63788	-22.0864	-3.63688	-19.4131
-3.63728	89.9108	-3.63758	-65.4951	-3.63658	-26.8223
-3.63697	67.1979	-3.63727	-70.6343	-3.63627	-41.6396
-3.63667	44.485	-3.63697	-75.7236	-3.63597	-56.3066
-3.63636	-35.5417	-3.63666	-54.9174	-3.63566	58.001
-3.63605	-115.472	-3.63635	-34.0612	-3.63535	56.3379
-3.63575	-108.803	-3.63605	-13.2549	-3.63505	23.0742
-3.63544	-27.9063	-3.63574	7.60123	-3.63474	-10.0391
-3.63514	102.379	-3.63544	36.3907	-3.63444	-22.7402
-3.63483	109.048	-3.63513	65.2301	-3.63413	-35.2891
-3.63453	78.6027	-3.63483	4.60751	-3.63383	10.0703
-3.63422	48.1577	-3.63452	-55.9652	-3.63352	55.582
-3.63392	41.1989	-3.63422	-48.8801	-3.63322	21.7129
-3.63361	34.2401	-3.63391	-41.7451	-3.63291	-12.0049
-3.63331	-9.83261	-3.63361	-34.6599	-3.63261	51.0459
-3.633	-53.8086	-3.6333	-27.5249	-3.6323	114.097
-3.6327	-27.5197	-3.633	7.50143	-3.632	53.6162
-3.63239	-1.23071	-3.63269	42.5777	-3.63169	-6.71289
-3.63209	25.0582	-3.63239	13.7383	-3.63139	-67.042
-3.63178	51.4438	-3.63208	-15.0511	-3.63108	-127.37
-3.63147	31.3405	-3.63177	0.01718	-3.63077	-102.573
-3.63117	11.2372	-3.63147	15.1354	-3.63047	-77.626
-3.63086	-45.9799	-3.63116	82.893	-3.63016	-52.6777
-3.63056	-103.1	-3.63086	-2.57739	-3.62986	-27.7295
-3.63025	-57.4814	-3.63055	-56.1648	-3.62955	-57.3643
-3.62995	-11.8623	-3.63025	-33.0633	-3.62925	-86.8486
-3.62964	-3.35703	-3.62994	26.7111	-3.62894	-19.5645
-3.62934	5.24487	-3.62964	86.5353	-3.62864	47.7197
-3.62903	-28.3895	-3.62933	57.2469	-3.62833	45.4512
-3.62873	-62.0239	-3.62903	28.0083	-3.62803	43.335
-3.62842	-58.5445	-3.62872	37.0394	-3.62772	106.536
-3.62812	-54.9684	-3.62842	46.1203	-3.62742	53.6162
-3.62781	-25.9733	-3.62811	44.7731	-3.62711	39.252
-3.62751	3.02191	-3.62781	43.4758	-3.62681	25.0391
-3.6272	32.0171	-3.6275	42.1287	-3.6265	3.56934
-3.62689	61.1089	-3.62719	40.8314	-3.62619	-17.9014
-3.62659	77.5395	-3.62689	-7.21762	-3.62589	-87.9072
-3.62628	93.9701	-3.62658	-55.2167	-3.62558	-157.762
-3.62598	48.5443	-3.62628	-100.072	-3.62528	-60.6914
-3.62567	3.21521	-3.62597	8.39954	-3.62497	36.3799
-3.62537	19.6458	-3.62567	-52.4226	-3.62467	104.269
-3.62506	36.0764	-3.62536	-113.195	-3.62436	56.1865
-3.62476	67.9711	-3.62506	-49.4788	-3.62406	73.4238
-3.62445	-23.7503	-3.62475	14.2872	-3.62375	90.6602
-3.62415	-82.3206	-3.62445	-10.6604	-3.62345	27.459
-3.62384	-17.1781	-3.62414	-35.608	-3.62314	-35.5918
-3.62354	-29.356	-3.62384	35.2431	-3.62284	-40.7324
-3.62323	-41.4373	-3.62353	-47.1836	-3.62253	-45.7227
-3.62293	-34.2852	-3.62323	-55.3664	-3.62223	-46.0244
-3.62262	-27.1331	-3.62292	89.7286	-3.62192	-46.1758
-3.62231	-19.9809	-3.62261	92.7223	-3.62161	-119.055
-3.62201	-12.7321	-3.62231	19.0771	-3.62131	-75.6602
-3.6217	1.95874	-3.622	-0.08261	-3.621	27.1562
-3.6214	16.6496	-3.6217	-19.2423	-3.6207	14.002
-3.62109	31.3405	-3.62139	-4.87256	-3.62039	15.2109
-3.62079	46.1281	-3.62109	9.49725	-3.62009	16.5723
-3.62048	50.7673	-3.62078	-10.4608	-3.61978	32.2969
-3.62018	55.4065	-3.62048	-30.4189	-3.61948	48.1729
-3.61987	60.0457	-3.62017	-45.587	-3.61917	56.6406
-3.61957	64.7816	-3.61987	-60.7551	-3.61887	65.2588
-3.61926	11.7205	-3.61956	-80.0645	-3.61856	84.1592
-3.61896	-41.3407	-3.61926	-22.735	-3.61826	-12.9121
-3.61865	-7.80295	-3.61895	116.023	-3.61795	-59.3301
-3.61835	25.8315	-3.61865	101.504	-3.61765	10.5244
-3.61804	-17.1781	-3.61834	72.6146	-3.61734	60.874
-3.61773	-60.1876	-3.61803	43.7253	-3.61703	-4.74707
-3.61743	-41.3407	-3.61773	-17.0969	-3.61673	2.05664
-3.61712	-22.3972	-3.61742	75.3588	-3.61642	9.01172
-3.61682	-2.58383	-3.61712	58.644	-3.61612	21.2598
-3.61651	17.2296	-3.61681	41.9291	-3.61581	33.6582
-3.61621	4.56833	-3.61651	34.7941	-3.61551	53.1631
-3.6159	-7.99625	-3.6162	27.6591	-3.6152	-43.3027
-3.6156	-22.2039	-3.6159	-63.2997	-3.6149	-60.0859
-3.61529	37.8161	-3.61559	-154.259	-3.61459	-76.7187
-3.61499	88.5577	-3.61529	-104.713	-3.61429	-42.6982
-3.61468	15.6831	-3.61498	-55.1668	-3.61398	-8.52734
-3.61438	-37.378	-3.61468	3.16055	-3.61368	-1.26953
-3.61407	-90.3425	-3.61437	61.5379	-3.61337	5.98828
-3.61377	-67.6297	-3.61407	-20.6394	-3.61307	13.2461
-3.61346	-119.048	-3.61376	-102.767	-3.61276	20.5029
-3.61315	-138.088	-3.61345	-88.3471	-3.61245	67.6777
-3.61285	-82.8038	-3.61315	-73.8775	-3.61215	114.853
-3.61254	32.6936	-3.61284	4.40793	-3.61184	65.2588
-3.61224	24.575	-3.61254	82.7433	-3.61154	15.665
-3.61193	-0.65082	-3.61223	61.6377	-3.61123	19.2939
-3.61163	-25.78	-3.61193	40.5819	-3.61093	22.9229
-3.61132	44.8716	-3.61162	19.4763	-3.61062	33.8086
-3.61102	115.62	-3.61132	-1.57947	-3.61032	-71.4268
-3.61071	141.426	-3.61101	38.7857	-3.61001	-64.1689
-3.61041	43.6151	-3.61071	79.2007	-3.60971	-56.9111
-3.6101	52.4103	-3.6104	81.2464	-3.6094	-56.9111
-3.6098	61.3022	-3.6101	83.342	-3.6091	-56.9111
-3.60949	-2.87378	-3.60979	31.1018	-3.60879	0.0918
-3.60919	-66.9531	-3.60949	-21.0885	-3.60849	57.0937
-3.60888	-19.7876	-3.60918	-9.46292	-3.60818	121.354
-3.60857	27.4745	-3.60887	2.21255	-3.60787	69.6436
-3.60827	-11.9589	-3.60857	-5.32162	-3.60757	58.9082
-3.60796	-51.2957	-3.60826	-12.8059	-3.60726	48.1729
-3.60766	-48.9761	-3.60796	-20.3401	-3.60696	30.1807
-3.60735	-46.5598	-3.60765	-27.8243	-3.60665	12.3389
-3.60705	-39.4077	-3.60735	-27.3753	-3.60635	-35.2891
-3.60674	42.0687	-3.60704	-26.8763	-3.60604	-82.918
-3.60644	69.3242	-3.60674	-26.4272	-3.60574	-33.7773
-3.60613	-27.0364	-3.60643	-25.9283	-3.60543	15.5137
-3.60583	-25.2967	-3.60613	-15.101	-3.60513	28.3662
-3.60552	50.7673	-3.60582	-4.22391	-3.60482	41.2178
-3.60522	-9.34937	-3.60552	44.9228	-3.60452	54.0703
-3.60491	-69.3694	-3.60521	94.1194	-3.60421	67.0732
-3.60461	-48.6862	-3.60491	42.1786	-3.60391	12.6406
-3.6043	-28.0029	-3.6046	-9.76227	-3.6036	-41.6396
-3.60399	-7.3197	-3.60429	-61.7031	-3.60329	-37.8604
-3.60369	13.4602	-3.60399	-113.594	-3.60299	-34.0801
-3.60338	0.8956	-3.60368	-85.7027	-3.60268	-38.918
-3.60308	-11.669	-3.60338	-57.8113	-3.60238	-43.6055
-3.60277	-24.2336	-3.60307	-29.9199	-3.60207	-48.293
-3.60247	-36.7015	-3.60277	-1.97864	-3.60177	-52.9795
-3.60216	-16.4048	-3.60246	38.4863	-3.60146	-55.3994
-3.60186	3.89175	-3.60216	78.9513	-3.60116	-57.667
-3.60155	24.1884	-3.60185	82.6934	-3.60085	-59.9355
-3.60125	44.5817	-3.60155	9.8465	-3.60055	-62.2031
-3.60094	60.239	-3.60124	-81.4117	-3.60024	-50.1074
-3.60064	75.8965	-3.60094	-19.392	-3.59994	-37.8604
-3.60033	54.44	-3.60063	58.5941	-3.59963	-25.6123
-3.60003	33.0802	-3.60033	59.9911	-3.59933	-13.3652
-3.59972	43.4218	-3.60002	0.46622	-3.59902	-7.62012
-3.59941	53.7635	-3.59971	-59.0587	-3.59871	-1.72266
-3.59911	2.24872	-3.59941	-33.9614	-3.59841	4.02246
-3.5988	-49.1694	-3.5991	-8.81427	-3.5981	9.91895
-3.5985	-28.0029	-3.5988	-39.5996	-3.5978	7.19824
-3.59819	-6.83646	-3.59849	-70.3849	-3.59749	4.62695
-3.59789	9.6908	-3.59819	-11.7581	-3.59719	59.9668
-3.59758	26.3147	-3.59788	46.9186	-3.59688	115.457
-3.59728	48.2544	-3.59758	77.8037	-3.59658	76.4473
-3.59697	-4.03357	-3.59727	108.689	-3.59627	37.5889
-3.59667	-84.1569	-3.59697	75.7081	-3.59597	-1.4209
-3.59636	-40.4709	-3.59666	42.7773	-3.59566	-40.2793
-3.59606	-49.4594	-3.59636	-20.5396	-3.59536	-5.50293
-3.59575	-58.4478	-3.59605	-83.8565	-3.59505	29.4238
-3.59545	-59.7043	-3.59575	-83.3077	-3.59475	6.13965
-3.59514	-60.8641	-3.59544	-82.709	-3.59444	-16.9941
-3.59483	-48.2995	-3.59513	-8.66458	-3.59413	-46.3271
-3.59453	-35.735	-3.59483	65.3798	-3.59383	-75.6602
-3.59422	-23.1704	-3.59452	75.5584	-3.59352	-46.9316
-3.59392	-10.6058	-3.59422	85.737	-3.59322	-18.2041
-3.59361	-11.1857	-3.59391	71.1676	-3.59291	-30.6025
-3.59331	-11.7656	-3.59361	56.5982	-3.59261	-43.001
-3.593	49.5108	-3.5933	42.0289	-3.5923	2.66211
-3.5927	110.787	-3.593	27.4595	-3.592	48.4756
-3.59239	98.9959	-3.59269	-27.2256	-3.59169	3.41797
-3.59209	87.2046	-3.59239	-81.9106	-3.59139	-41.6396
-3.59178	75.4132	-3.59208	-47.1836	-3.59108	-28.6367
-3.59148	63.6218	-3.59178	-12.4566	-3.59078	-15.6338
-3.59117	44.0984	-3.59147	42.2285	-3.59047	-17.1455
-3.59087	24.575	-3.59117	96.9135	-3.59017	-18.6572
-3.59056	5.05157	-3.59086	62.1865	-3.58986	-20.1699
-3.59025	-14.4718	-3.59055	27.4595	-3.58955	-21.5303
-3.58995	-13.312	-3.59025	-64.2977	-3.58925	-8.22461
-3.58964	-12.0556	-3.58994	-156.055	-3.58894	5.08105
-3.58934	-48.0096	-3.58964	-81.761	-3.58864	18.3867
-3.58903	-83.8669	-3.58933	-7.4671	-3.58833	31.6924
-3.58873	-61.0574	-3.58903	-59.3081	-3.58803	30.4824
-3.58842	-38.1512	-3.58872	-111.149	-3.58772	29.2734
-3.58812	-15.3417	-3.58842	-48.0318	-3.58742	28.0635
-3.58781	7.56448	-3.58811	15.0855	-3.58711	27.0049
-3.58751	-11.379	-3.58781	55.6502	-3.58681	46.6611
-3.5872	-30.2259	-3.5875	96.215	-3.5865	66.3174
-3.5869	4.95493	-3.5872	31.4012	-3.5862	85.9727
-3.58659	40.2324	-3.58689	-33.4126	-3.58589	105.629
-3.58629	89.3309	-3.58659	-91.0414	-3.58559	58.7568
-3.58598	14.8133	-3.58628	4.60751	-3.58528	11.8848
-3.58567	-31.9656	-3.58597	57.1471	-3.58497	23.0742
-3.58537	-4.4202	-3.58567	33.0477	-3.58467	34.4141
-3.58506	-18.2412	-3.58536	-17.7455	-3.58436	10.5244
-3.58476	-31.9656	-3.58506	-68.4889	-3.58406	-13.2139
-3.58445	-3.93692	-3.58475	-104.862	-3.58375	-37.1035
-3.58415	24.0917	-3.58445	12.0419	-3.58345	-60.8428
-3.58384	0.99225	-3.58414	88.1819	-3.58314	-48.4443
-3.58354	-22.0106	-3.58384	11.0939	-3.58284	-35.8945
-3.58323	-7.8996	-3.58353	-13.3048	-3.58253	-81.4053
-3.58293	6.21136	-3.58323	38.9354	-3.58223	-126.917
-3.58262	6.88794	-3.58292	17.2809	-3.58192	-66.1348
-3.58232	7.66113	-3.58262	-4.3237	-3.58162	-5.2002
-3.58201	8.43433	-3.58231	-21.1384	-3.58131	55.582
-3.58171	9.20755	-3.58201	-37.953	-3.58101	116.516
-3.5814	12.2037	-3.5817	4.25824	-3.5807	114.398
-3.58109	15.2965	-3.58139	46.5194	-3.58039	112.434
-3.58079	13.7501	-3.58109	50.4612	-3.58009	52.4063
-3.58048	12.2037	-3.58078	54.4029	-3.57978	-7.62012
-3.58018	48.8343	-3.58048	-7.61679	-3.57948	-17.4482
-3.57987	11.2372	-3.58017	-69.5865	-3.57917	-27.125
-3.57957	-54.1952	-3.57987	-42.1442	-3.57887	-36.8018
-3.57926	4.1817	-3.57956	-14.7019	-3.57856	-46.4785
-3.57896	9.1109	-3.57926	-2.4776	-3.57826	16.4209
-3.57865	14.0401	-3.57895	9.7966	-3.57795	79.3203
-3.57835	11.2372	-3.57865	22.0708	-3.57765	6.74414
-3.57804	-65.6967	-3.57834	34.345	-3.57734	-65.832
-3.57774	-85.8966	-3.57804	66.5274	-3.57704	-58.1211
-3.57743	-31.869	-3.57773	98.7596	-3.57673	-50.2588
-3.57713	45.3549	-3.57743	16.0335	-3.57643	-42.3955
-3.57682	-1.03741	-3.57712	-66.6926	-3.57612	-34.5332
-3.57651	22.8353	-3.57681	-80.0146	-3.57581	-26.6709
-3.57621	46.708	-3.57651	-93.2867	-3.57551	-18.8086
-3.5759	62.8486	-3.5762	-68.2394	-3.5752	-10.9463
-3.5756	79.0859	-3.5759	-43.192	-3.5749	-3.08398
-3.57529	52.9903	-3.57559	13.4889	-3.57459	47.1143
-3.57499	26.9912	-3.57529	70.1697	-3.57429	97.4639
-3.57468	0.99225	-3.57498	37.4385	-3.57398	50.8945
-3.57438	-25.0067	-3.57468	4.70731	-3.57368	4.47656
-3.57407	-51.8756	-3.57437	-16.0491	-3.57337	-20.3203
-3.57377	-78.6478	-3.57407	-36.8055	-3.57307	-44.9668
-3.57346	-43.5637	-3.57376	-19.2423	-3.57276	-11.7021
-3.57316	-8.47952	-3.57346	-1.67926	-3.57246	21.7129
-3.57285	-7.7063	-3.57315	11.0939	-3.57215	18.9912
-3.57255	-6.83646	-3.57285	23.867	-3.57185	16.4209
-3.57224	-5.96658	-3.57254	36.6402	-3.57154	13.6992
-3.57193	-5.09674	-3.57223	49.4134	-3.57123	11.1289
-3.57163	5.72812	-3.57193	5.50565	-3.57093	12.0361
-3.57132	16.6496	-3.57162	-38.4021	-3.57062	13.0947
-3.57102	12.1071	-3.57132	-43.9903	-3.57032	14.002
-3.57071	-66.6631	-3.57101	-49.5786	-3.57001	15.0605
-3.57041	-51.2957	-3.57071	24.0666	-3.56971	10.6758
-3.5701	38.396	-3.5704	97.7118	-3.5694	6.29102
-3.5698	114.17	-3.5701	81.945	-3.5691	1.90625
-3.56949	66.2314	-3.56979	66.1781	-3.56879	-2.32812
-3.56919	35.9798	-3.56949	45.6213	-3.56849	-6.71289
-3.56888	5.82477	-3.56918	25.0645	-3.56818	-11.0977
-3.56858	5.05157	-3.56888	14.0876	-3.56788	-15.4824
-3.56827	4.27835	-3.56857	3.11066	-3.56757	-19.7158
-3.56797	2.05539	-3.56827	-65.7446	-3.56727	-24.4033
-3.56766	-0.07092	-3.56796	18.6779	-3.56696	-29.0898
-3.56735	-2.19724	-3.56765	16.8817	-3.56665	-33.7773
-3.56705	-4.32355	-3.56735	15.0855	-3.56635	-38.3135
-3.56674	-17.3714	-3.56704	28.4574	-3.56604	-18.8086
-3.56644	-30.3225	-3.56674	41.8293	-3.56574	0.69629
-3.56613	-35.5417	-3.56643	55.2012	-3.56543	20.2012
-3.56583	-40.7608	-3.56613	68.5731	-3.56513	39.8574
-3.56552	-65.6967	-3.56582	25.0645	-3.56482	33.0527
-3.56522	33.0802	-3.56552	-18.444	-3.56452	26.249
-3.56491	0.41235	-3.56521	-63.5492	-3.56421	19.4453
-3.56461	-32.2556	-3.56491	44.6234	-3.56391	12.6406
-3.5643	-45.5933	-3.5646	54.6024	-3.5636	5.83691
-3.564	-58.9311	-3.5643	-12.0575	-3.5633	-0.9668
-3.56369	-35.1551	-3.56399	-64.3476	-3.56299	-7.77148
-3.56339	-11.379	-3.56369	-116.638	-3.56269	-14.4238
-3.56308	17.2296	-3.56338	-121.428	-3.56238	-12.7607
-3.56277	45.8381	-3.56307	-126.218	-3.56207	-11.0977
-3.56247	37.3329	-3.56277	-41.5954	-3.56177	-9.43457
-3.56216	28.8276	-3.56246	43.0268	-3.56146	-7.77148
-3.56186	36.5597	-3.56216	11.0939	-3.56116	22.9229
-3.56155	44.2917	-3.56185	-20.839	-3.56085	53.6162
-3.56125	14.9099	-3.56155	-14.4524	-3.56055	26.249
-3.56094	-14.4718	-3.56124	-8.06586	-3.56024	-0.9668
-3.56064	-19.7876	-3.56094	-38.0029	-3.55994	7.80273
-3.56033	-25.1034	-3.56063	-67.94	-3.55963	16.5723
-3.56003	-30.4192	-3.56033	-59.5576	-3.55933	-32.7187
-3.55972	-35.735	-3.56002	-51.1752	-3.55902	-82.0107
-3.55942	1.47549	-3.55972	-10.86	-3.55872	-35.7432
-3.55911	38.686	-3.55941	29.4553	-3.55841	10.5244
-3.55881	80.5357	-3.55911	31.4511	-3.55811	-1.26953
-3.5585	48.1577	-3.5588	33.4469	-3.5578	-12.9121
-3.55819	-9.54266	-3.55849	32.2494	-3.55749	-3.53711
-3.55789	-67.243	-3.55819	31.0519	-3.55719	5.83691
-3.55758	-18.2412	-3.55788	-8.465	-3.55688	15.2109
-3.55728	30.7606	-3.55758	-47.9819	-3.55658	24.5859
-3.55697	35.6898	-3.55727	-51.5744	-3.55627	-8.37598
-3.55667	40.619	-3.55697	-55.1668	-3.55597	-41.3379
-3.55636	8.43433	-3.55666	-58.7593	-3.55566	-16.2383
-3.55606	-23.7503	-3.55636	-62.3517	-3.55536	9.01172
-3.55575	-15.535	-3.55605	-7.66669	-3.55505	37.8916
-3.55545	-7.22305	-3.55575	47.0184	-3.55475	66.7705
-3.55514	0.99225	-3.55544	63.384	-3.55444	-1.11816
-3.55484	9.3042	-3.55514	79.7496	-3.55414	-69.0068
-3.55453	26.7979	-3.55483	93.7202	-3.55383	-115.123
-3.55423	44.3884	-3.55453	107.691	-3.55353	-161.239
-3.55392	29.4075	-3.55422	57.7957	-3.55322	-110.587
-3.55361	14.5233	-3.55391	7.9006	-3.55291	-59.7842
-3.55331	-30.8058	-3.55361	17.4805	-3.55261	10.5244
-3.553	-1.81061	-3.5533	27.0603	-3.5523	80.832
-3.5527	-14.6652	-3.553	-1.67926	-3.552	54.3721
-3.55239	-27.423	-3.55269	-30.4189	-3.55169	27.9121
-3.55209	-46.4632	-3.55239	25.4637	-3.55139	53.4648
-3.55178	-65.4067	-3.55208	81.3462	-3.55108	79.0176
-3.55148	-64.3435	-3.55178	22.2704	-3.55078	7.80273
-3.55117	11.0439	-3.55147	-36.8055	-3.55047	-63.2617
-3.55087	22.1587	-3.55117	-45.2876	-3.55017	-26.9736
-3.55056	33.3702	-3.55086	-53.7698	-3.54986	9.31445
-3.55026	49.1242	-3.55056	-23.9325	-3.54956	45.6025
-3.54995	64.9749	-3.55025	5.90479	-3.54925	81.8906
-3.54965	22.7386	-3.54995	10.9941	-3.54895	58.9082
-3.54934	-19.401	-3.54964	16.0834	-3.54864	35.9258
-3.54903	21.8688	-3.54933	-42.6931	-3.54833	12.9434
-3.54873	-10.9924	-3.54903	-101.47	-3.54803	-9.8877
-3.54842	-71.9789	-3.54872	-76.023	-3.54772	-2.62988
-3.54812	-58.6411	-3.54842	-50.5765	-3.54742	4.62695
-3.54781	-29.9359	-3.54811	-25.13	-3.54711	11.8848
-3.54751	-1.13406	-3.54781	0.31653	-3.54681	19.1426
-3.5472	18.2927	-3.5475	-22.9346	-3.5465	-3.83984
-3.5469	37.8161	-3.5472	-46.1857	-3.5462	-26.8223
-3.54659	20.1291	-3.54689	-69.4369	-3.54589	-49.8047
-3.54629	2.53867	-3.54659	-92.688	-3.54559	-72.6357
-3.54598	19.8391	-3.54628	-51.3748	-3.54528	12.1875
-3.54568	37.1396	-3.54598	-10.0616	-3.54498	97.0107
-3.54537	59.0793	-3.54567	112.68	-3.54467	85.0654
-3.54507	6.88794	-3.54537	82.1446	-3.54437	73.1211
-3.54476	-17.5647	-3.54506	160.979	-3.54406	29.7266
-3.54445	-42.0172	-3.54475	163.174	-3.54375	-13.668
-3.54415	-103.584	-3.54445	109.487	-3.54345	0.99902
-3.54384	-41.3407	-3.54414	55.7999	-3.54314	15.665
-3.54354	-4.32355	-3.54384	32.6486	-3.54284	6.13965
-3.54323	32.6936	-3.54353	9.49725	-3.54253	-3.38672
-3.54293	20.2257	-3.54323	-13.6541	-3.54223	-12.9121
-3.54262	7.85443	-3.54292	-36.8055	-3.54192	-22.4375
-3.54232	-46.3665	-3.54262	-35.2088	-3.54162	-19.8672
-3.54201	-26.3599	-3.54231	-33.6122	-3.54131	-17.2969
-3.54171	55.5032	-3.54201	-84.7048	-3.54101	-72.7871
-3.5414	63.2352	-3.5417	17.4805	-3.5407	-128.277
-3.5411	29.2142	-3.5414	55.7999	-3.5404	-110.587
-3.54079	-4.80679	-3.54109	17.4805	-3.54009	-92.8965
-3.54049	-6.35321	-3.54079	-6.46921	-3.53979	-75.2061
-3.54018	-7.80295	-3.54048	-30.4189	-3.53948	-57.5156
-3.53987	-9.34937	-3.54017	-25.6289	-3.53917	7.34863
-3.53957	-10.8958	-3.53987	-20.839	-3.53887	72.2139
-3.53926	-21.7206	-3.53956	-16.0491	-3.53856	79.0176
-3.53896	41.7788	-3.53926	-11.2591	-3.53826	85.8223
-3.53865	106.728	-3.53895	-13.8537	-3.53795	123.168
-3.53835	97.4495	-3.53865	-16.4482	-3.53765	160.515
-3.53804	23.2219	-3.53834	-19.0428	-3.53734	101.093
-3.53774	-50.9091	-3.53804	-21.6373	-3.53704	41.6719
-3.53743	-91.8889	-3.53773	-14.652	-3.53673	14.9092
-3.53713	-132.869	-3.53743	-7.66669	-3.53643	-11.8535
-3.53682	-91.8889	-3.53712	-10.2612	-3.53612	-38.6162
-3.53652	-50.8125	-3.53682	-12.8558	-3.53582	-65.3779
-3.53621	-9.63931	-3.53651	63.9827	-3.53551	-36.3477
-3.53591	-42.5972	-3.53621	-12.4566	-3.53521	-7.16602
-3.5356	-29.1627	-3.5359	-45.7866	-3.5349	-36.0459
-3.53529	-15.7283	-3.53559	-2.4776	-3.53459	-64.9248
-3.53499	15.3932	-3.53529	-2.27802	-3.53429	-6.86426
-3.53468	120.839	-3.53498	-2.07843	-3.53398	51.3486
-3.53438	73.1902	-3.53468	2.91107	-3.53368	12.792
-3.53407	25.5415	-3.53437	7.9006	-3.53337	-25.7637
-3.53377	54.3434	-3.53407	12.8901	-3.53307	-20.0186
-3.53346	83.2419	-3.53376	17.8796	-3.53276	-14.1211
-3.53316	50.284	-3.53346	22.8691	-3.53246	-8.22461
-3.53285	17.3262	-3.53315	27.8586	-3.53215	-2.32813
-3.53255	14.4267	-3.53285	-7.86627	-3.53185	-42.5469
-3.53224	11.6238	-3.53254	-43.5912	-3.53154	-82.6152
-3.53194	4.1817	-3.53224	-40.9966	-3.53124	-25.915
-3.53163	-3.26038	-3.53193	-38.4021	-3.53093	30.7852
-3.53133	16.3597	-3.53163	-8.16565	-3.53063	68.2822
-3.53102	-38.1512	-3.53132	22.0708	-3.53032	105.932
-3.53071	-18.4345	-3.53101	52.3073	-3.53001	143.58
-3.53041	1.2822	-3.53071	82.5437	-3.52971	181.229
-3.5301	20.1291	-3.5304	76.0573	-3.5294	119.54
-3.5298	-35.1551	-3.5301	69.571	-3.5291	58.001
-3.52949	-85.8	-3.52979	-27.9241	-3.52879	-3.53711
-3.52919	-62.2172	-3.52949	27.8586	-3.52849	-65.0762
-3.52888	-94.7885	-3.52918	68.8724	-3.52818	-122.532
-3.52858	-53.0354	-3.52888	33.2473	-3.52788	-179.837
-3.52827	-48.3962	-3.52857	-13.5543	-3.52757	-140.374
-3.52797	-43.757	-3.52827	-60.3559	-3.52727	-100.91
-3.52766	28.0544	-3.52796	-69.6364	-3.52696	-88.21
-3.52736	99.9624	-3.52766	-78.9169	-3.52666	-75.3574
-3.52705	60.529	-3.52735	-24.3317	-3.52635	-62.5059
-3.52675	21.0956	-3.52705	30.2536	-3.52605	-49.6533
-3.52644	14.1367	-3.52674	40.1827	-3.52574	23.0742
-3.52613	7.27454	-3.52643	50.1618	-3.52543	95.8008
-3.52583	0.3157	-3.52613	21.7715	-3.52513	71.7607
-3.52552	-6.54651	-3.52582	-6.569	-3.52482	47.8711
-3.52522	21.2889	-3.52552	17.7299	-3.52452	23.8301
-3.52491	49.2209	-3.52521	42.0788	-3.52421	-0.21094
-3.52461	15.1999	-3.52491	23.2683	-3.52391	-16.9941
-3.5243	-18.7245	-3.5246	4.50772	-3.5236	-33.626
-3.524	-5.77328	-3.5243	-6.11993	-3.5233	-122.985
-3.52369	7.27454	-3.52399	-93.3366	-3.52299	-96.2236
-3.52339	-16.8881	-3.52369	-127.914	-3.52269	0.69629
-3.52308	-40.9541	-3.52338	-34.7098	-3.52238	97.7666
-3.52278	-56.6115	-3.52308	52.0578	-3.52208	128.158
-3.52247	-72.1722	-3.52277	11.1438	-3.52177	158.549
-3.52217	-8.96277	-3.52247	-13.8537	-3.52147	130.88
-3.52186	54.3434	-3.52216	-38.8012	-3.52116	103.361
-3.52155	106.438	-3.52185	-73.4784	-3.52085	39.5547
-3.52125	34.9166	-3.52155	-108.106	-3.52055	-24.252
-3.52094	-8.86612	-3.52124	-53.3706	-3.52024	-29.9971
-3.52064	21.6755	-3.52094	1.41425	-3.51994	-35.5918
-3.52033	52.1204	-3.52063	-38.8511	-3.51963	-14.7266
-3.52003	82.662	-3.52033	-79.0666	-3.51933	6.13965
-3.51972	55.8898	-3.52002	-81.0125	-3.51902	27.0049
-3.51942	29.2142	-3.51972	-82.9085	-3.51872	48.0215
-3.51911	33.7568	-3.51941	-15.9992	-3.51841	13.5479
-3.51881	38.396	-3.51911	50.9601	-3.51811	-20.9258
-3.5185	42.9386	-3.5188	109.886	-3.5178	-120.718
-3.5182	47.5778	-3.5185	168.862	-3.5175	-104.237
-3.51789	-5.09674	-3.51819	185.477	-3.51719	-26.2178
-3.51759	-57.6747	-3.51789	74.4108	-3.51689	51.8018
-3.51728	-110.349	-3.51758	-7.96606	-3.51658	47.5684
-3.51698	-162.927	-3.51728	-13.6541	-3.51628	43.4854
-3.51667	-156.935	-3.51697	-11.808	-3.51597	-20.0186
-3.51636	-150.942	-3.51666	-9.91196	-3.51566	32.5996
-3.51606	-58.3512	-3.51636	-3.27591	-3.51536	19.8984
-3.51575	34.3367	-3.51605	3.41003	-3.51505	7.34863
-3.51545	44.195	-3.51575	-35.4583	-3.51475	-10.1904
-3.51514	54.0534	-3.51544	-74.2767	-3.51444	-27.7295
-3.51484	63.9118	-3.51514	1.81339	-3.51414	-38.0107
-3.51453	73.8668	-3.51483	77.9534	-3.51383	-48.1416
-3.51423	29.2142	-3.51453	47.8666	-3.51353	-52.375
-3.51392	-15.4384	-3.51422	17.8297	-3.51322	59.5127
-3.51362	17.2296	-3.51392	-12.257	-3.51292	81.8906
-3.51331	-73.7187	-3.51361	-42.2939	-3.51261	-11.7021
-3.51301	-85.1234	-3.51331	-9.31323	-3.51231	-69.1582
-3.5127	27.1845	-3.513	23.7173	-3.512	-10.4922
-3.5124	62.1721	-3.5127	18.3786	-3.5117	48.1729
-3.51209	97.2562	-3.51239	13.0897	-3.51139	-9.13184
-3.51178	59.3692	-3.51208	-16.099	-3.51108	-100.154
-3.51148	21.4822	-3.51178	-45.2876	-3.51078	-75.0547
-3.51117	20.709	-3.51147	-36.1568	-3.51047	-25.7637
-3.51087	20.0324	-3.51117	-27.026	-3.51017	23.6787
-3.51056	-28.6795	-3.51086	6.05447	-3.50986	19.7471
-3.51026	-77.3914	-3.51056	39.1349	-3.50956	15.8164
-3.50995	-39.5043	-3.51025	33.896	-3.50925	11.8848
-3.50965	-1.52066	-3.50995	28.657	-3.50895	8.10449
-3.50934	24.9616	-3.50964	-27.475	-3.50864	60.4199
-3.50904	51.4438	-3.50934	-83.6071	-3.50834	112.735
-3.50873	77.9261	-3.50903	-24.7807	-3.50803	75.54
-3.50843	104.505	-3.50873	34.0457	-3.50773	38.4961
-3.50812	34.3367	-3.50842	39.3844	-3.50742	-76.1133
-3.50782	-35.8316	-3.50812	44.7232	-3.50712	-74.6016
-3.50751	-19.401	-3.50781	50.062	-3.50681	-80.3477
-3.5072	-2.87378	-3.5075	55.4008	-3.5065	-85.9414
-3.5069	-51.6823	-3.5072	-3.57529	-3.5062	-67.4951
-3.50659	-100.394	-3.50689	-62.5513	-3.50589	-49.0488
-3.50629	-62.5072	-3.50659	-57.6616	-3.50559	-103.179
-3.50598	-24.6201	-3.50628	-52.7719	-3.50528	-41.1865
-3.50568	-32.4489	-3.50598	-36.7057	-3.50498	63.1416
-3.50537	-40.1809	-3.50567	-20.6394	-3.50467	51.3486
-3.50507	-47.9129	-3.50537	-4.57318	-3.50437	54.0703
-3.50476	-55.645	-3.50506	11.493	-3.50406	56.791
-3.50446	-18.4345	-3.50476	-4.97235	-3.50376	11.7334
-3.50415	18.8726	-3.50445	-21.4377	-3.50345	-33.3242
-3.50385	19.0659	-3.50415	-4.3736	-3.50315	18.3867
-3.50354	19.2592	-3.50384	12.6905	-3.50284	70.0967
-3.50324	-6.15988	-3.50354	51.3094	-3.50254	34.7158
-3.50293	-31.4823	-3.50323	13.2893	-3.50223	-0.66504
-3.50262	-19.691	-3.50292	-91.7899	-3.50192	22.0156
-3.50232	-7.8996	-3.50262	-69.1375	-3.50162	44.6953
-3.50201	35.0132	-3.50231	-63.1501	-3.50131	20.6543
-3.50171	78.0228	-3.50201	-57.1128	-3.50101	-3.38672
-3.5014	59.1759	-3.5017	-4.82266	-3.5007	30.6338
-3.5011	40.329	-3.5014	47.5173	-3.5004	64.6543
-3.50079	19.0659	-3.50109	60.6896	-3.50009	39.4033
-3.50049	-2.10059	-3.50079	73.9119	-3.49979	14.1533
-3.50018	-23.2671	-3.50048	77.5043	-3.49948	-11.0977
-3.49988	-44.4335	-3.50018	-46.5849	-3.49918	-36.3477
-3.49957	2.92526	-3.49987	-71.1333	-3.49887	-53.4336
-3.49927	50.3807	-3.49957	32.0997	-3.49857	-70.5195
-3.49896	11.2372	-3.49926	55.4507	-3.49826	-29.5439
-3.49866	-27.9063	-3.49896	78.8515	-3.49796	11.4316
-3.49835	-14.5685	-3.49865	95.8158	-3.49765	46.3584
-3.49804	-1.13406	-3.49834	112.83	-3.49734	81.2861
-3.49774	12.3004	-3.49804	65.9286	-3.49704	19.4453
-3.49743	25.7348	-3.49773	19.0771	-3.49673	-42.3955
-3.49713	-28.0996	-3.49743	14.5865	-3.49643	-38.7676
-3.49682	-81.8373	-3.49712	10.096	-3.49612	-35.1387
-3.49652	-73.7187	-3.49682	5.60541	-3.49582	-82.3125
-3.49621	-65.6	-3.49651	1.11487	-3.49551	-129.487
-3.49591	-12.7321	-3.49621	-38.5019	-3.49521	-148.841
-3.4956	40.2324	-3.4959	-78.1186	-3.4949	-52.0723
-3.4953	56.0831	-3.4956	-79.4159	-3.4946	-20.623
-3.49499	71.9338	-3.49529	-80.7132	-3.49429	10.8262
-3.49469	46.1281	-3.49499	-77.8192	-3.49399	64.3516
-3.49438	20.419	-3.49468	-74.9253	-3.49368	117.876
-3.49408	-5.29004	-3.49438	-67.2415	-3.49338	74.6328
-3.49377	-30.9991	-3.49407	-59.5576	-3.49307	31.3896
-3.49346	-10.4125	-3.49376	-85.4033	-3.49276	3.87109
-3.49316	10.2707	-3.49346	-34.61	-3.49246	-23.6475
-3.49285	30.9539	-3.49315	44.9228	-3.49215	6.89551
-3.49255	51.6371	-3.49285	-3.27591	-3.49185	37.4375
-3.49224	64.395	-3.49254	47.8666	-3.49154	82.1934
-3.49194	77.1529	-3.49224	99.0091	-3.49124	126.948
-3.49163	28.0544	-3.49193	78.3026	-3.49093	140.254
-3.49133	-21.0441	-3.49163	57.5962	-3.49063	37.4375
-3.49102	-33.802	-3.49132	8.94839	-3.49032	4.77832
-3.49072	-46.5598	-3.49102	-39.6994	-3.49002	-27.8809
-3.49041	-88.6995	-3.49071	-24.4814	-3.48971	-67.7979
-3.49011	-130.839	-3.49041	-9.26334	-3.48941	-107.715
-3.4898	-165.247	-3.4901	-27.1757	-3.4891	-84.127
-3.4895	-75.9416	-3.4898	-45.088	-3.4888	-60.54
-3.48919	22.642	-3.48949	-50.2272	-3.48849	-36.9531
-3.48888	46.9979	-3.48918	21.2725	-3.48818	-13.3652
-3.48858	51.2505	-3.48888	105.545	-3.48788	-20.0186
-3.48827	55.5032	-3.48857	62.0867	-3.48757	-26.6709
-3.48797	55.1166	-3.48827	-14.9015	-3.48727	63.4443
-3.48766	54.7299	-3.48796	35.8419	-3.48696	153.56
-3.48736	69.9041	-3.48766	21.1228	-3.48666	135.566
-3.48705	85.0782	-3.48735	6.40375	-3.48635	117.574
-3.48675	100.252	-3.48705	-64.1979	-3.48605	99.5811
-3.48644	115.427	-3.48674	-134.799	-3.48574	81.5879
-3.48614	80.3424	-3.48644	-143.93	-3.48544	-0.51367
-3.48583	45.2582	-3.48613	-153.061	-3.48513	-82.6152
-3.48553	-26.9398	-3.48583	-162.192	-3.48483	-29.2412
-3.48522	-99.1377	-3.48552	-171.323	-3.48452	24.1318
-3.48492	-67.3397	-3.48522	-74.2767	-3.48422	-38.918
-3.48461	-35.5417	-3.48491	22.7693	-3.48391	-101.969
-3.4843	-3.74362	-3.4846	0.06705	-3.4836	-68.251
-3.484	28.0544	-3.4843	-22.6352	-3.4833	-34.5332
-3.48369	-22.1072	-3.48399	-7.81638	-3.48299	-9.2832
-3.48339	-72.2689	-3.48369	-69.6364	-3.48269	15.9678
-3.48308	-122.431	-3.48338	-115.49	-3.48238	41.2178
-3.48278	-172.592	-3.48308	-8.06586	-3.48208	66.4687
-3.48247	-152.875	-3.48277	33.0477	-3.48177	53.6162
-3.48217	-133.062	-3.48247	-2.4776	-3.48147	40.7646
-3.48186	-150.363	-3.48216	-23.6331	-3.48116	85.9727
-3.48156	-167.663	-3.48186	-44.7887	-3.48086	131.182
-3.48125	-117.791	-3.48155	-35.608	-3.48055	132.845
-3.48095	-67.823	-3.48125	-26.4272	-3.48025	134.509
-3.48064	-54.9684	-3.48094	21.0729	-3.47994	136.172
-3.48034	-42.1139	-3.48064	68.5731	-3.47964	137.835
-3.48003	-51.9723	-3.48033	31.8503	-3.47933	79.623
-3.47972	-61.734	-3.48002	-4.87256	-3.47902	21.4102
-3.47942	-9.63931	-3.47972	-3.27591	-3.47872	33.3555
-3.47911	42.4554	-3.47941	-1.67926	-3.47841	45.2998
-3.47881	99.0926	-3.47911	33.4469	-3.47811	-28.6367
-3.4785	155.826	-3.4788	68.5731	-3.4778	90.9629
-3.4782	150.704	-3.4785	14.2872	-3.4775	167.017
-3.47789	145.582	-3.47819	-39.9987	-3.47719	126.948
-3.47759	70.9673	-3.47789	-53.0713	-3.47689	90.3584
-3.47728	-3.64697	-3.47758	-66.1438	-3.47658	53.7676
-3.47698	33.0802	-3.47728	-45.6868	-3.47628	9.91895
-3.47667	69.8075	-3.47697	-25.2298	-3.47597	-33.7773
-3.47637	67.1012	-3.47667	18.3786	-3.47567	60.2695
-3.47606	64.395	-3.47636	-14.652	-3.47536	154.315
-3.47576	61.6888	-3.47606	-95.5819	-3.47506	74.1797
-3.47545	58.9826	-3.47575	-23.234	-3.47475	-5.80566
-3.47514	18.5826	-3.47544	21.1727	-3.47444	42.2764
-3.47484	-21.8173	-3.47514	-11.0595	-3.47414	90.3584
-3.47453	24.3817	-3.47483	-28.922	-3.47383	80.3789
-3.47423	70.5807	-3.47453	-46.7845	-3.47353	70.5508
-3.47392	71.1606	-3.47422	-30.3191	-3.47322	25.4932
-3.47362	71.7405	-3.47392	-13.8537	-3.47292	-19.5645
-3.47331	35.2065	-3.47361	-35.7077	-3.47261	-6.56152
-3.47301	-1.32736	-3.47331	-57.5618	-3.47231	6.59277
-3.4727	13.9434	-3.473	-120.779	-3.472	-17.5986
-3.4724	29.2142	-3.4727	-183.996	-3.4717	-41.791
-3.47209	7.37119	-3.47239	-157.801	-3.47139	-65.9834
-3.47179	-14.4718	-3.47209	-131.606	-3.47109	-90.0244
-3.47148	-20.8508	-3.47178	-121.378	-3.47078	-1.72266
-3.47118	-27.2297	-3.47148	-111.149	-3.47048	86.5781
-3.47087	-70.7225	-3.47117	-37.0549	-3.47017	116.818
-3.47056	-114.215	-3.47086	37.0394	-3.46986	147.209
-3.47026	-101.651	-3.47056	4.15848	-3.46956	115.76
-3.46995	-89.0861	-3.47025	-28.7224	-3.46925	84.3096
-3.46965	-14.6652	-3.46995	18.2289	-3.46895	110.921
-3.46934	59.7558	-3.46964	65.1802	-3.46864	137.684
-3.46904	78.506	-3.46934	88.9802	-3.46834	71.1553
-3.46873	97.2562	-3.46903	-40.4977	-3.46803	4.62695
-3.46843	29.4075	-3.46873	-45.4373	-3.46773	-3.83984
-3.46812	-38.4412	-3.46842	-50.3769	-3.46742	-12.1562
-3.46782	-24.3302	-3.46812	-49.7782	-3.46712	11.2803
-3.46751	-10.2192	-3.46781	-49.1295	-3.46681	34.8672
-3.46721	-33.222	-3.46751	-48.5308	-3.46651	58.4551
-3.4669	-56.1282	-3.4672	-47.8822	-3.4662	82.042
-3.4666	-52.0689	-3.4669	-78.418	-3.4659	90.9629
-3.46629	-48.0096	-3.46659	-108.904	-3.46559	100.035
-3.46598	-43.9503	-3.46628	-75.5739	-3.46528	109.106
-3.46568	-39.7943	-3.46598	-42.1941	-3.46498	118.179
-3.46537	-5.96658	-3.46567	30.2536	-3.46467	12.1875
-3.46507	27.8611	-3.46537	102.751	-3.46437	-93.6523
-3.46476	-0.16757	-3.46506	60.2406	-3.46406	-102.725
-3.46446	-28.0996	-3.46476	17.7798	-3.46376	-111.797
-3.46415	-19.7876	-3.46445	2.41214	-3.46345	-58.1211
-3.46385	-11.4757	-3.46415	-12.9057	-3.46315	-4.29297
-3.46354	-40.2776	-3.46384	-18.6935	-3.46284	-47.2344
-3.46324	-68.9828	-3.46354	-24.4315	-3.46254	-90.1748
-3.46293	-52.8421	-3.46323	-85.054	-3.46223	-54.3408
-3.46263	-36.7015	-3.46293	7.65112	-3.46193	-18.3555
-3.46232	16.553	-3.46262	14.0876	-3.46162	17.6309
-3.46202	69.9041	-3.46232	20.574	-3.46132	53.6162
-3.46171	65.9414	-3.46201	0.6658	-3.46101	68.8877
-3.4614	61.9788	-3.4617	-19.1924	-3.4607	84.3096
-3.4611	58.0161	-3.4614	-39.1006	-3.4604	99.7324
-3.46079	54.1501	-3.46109	-58.9589	-3.46009	115.154
-3.46049	70.2907	-3.46079	-107.008	-3.45979	90.5088
-3.46018	86.4314	-3.46048	-155.007	-3.45948	66.0146
-3.45988	102.572	-3.46018	-113.644	-3.45918	41.5205
-3.45957	118.809	-3.45987	-72.231	-3.45887	17.0254
-3.45927	107.115	-3.45957	-100.322	-3.45857	80.6807
-3.45896	95.4199	-3.45926	-128.363	-3.45826	144.487
-3.45866	46.6113	-3.45896	-46.2855	-3.45796	111.526
-3.45835	-2.10059	-3.45865	35.8419	-3.45765	78.5645
-3.45805	21.0956	-3.45835	56.4984	-3.45735	65.2588
-3.45774	44.2917	-3.45804	0.51611	-3.45704	51.9531
-3.45744	30.374	-3.45774	-34.7098	-3.45674	38.6475
-3.45713	16.553	-3.45743	83.342	-3.45643	25.3418
-3.45682	-25.2001	-3.45712	123.158	-3.45612	16.875
-3.45652	-66.8564	-3.45682	162.975	-3.45582	8.40723
-3.45621	-71.4957	-3.45651	148.505	-3.45551	-0.05957
-3.45591	-76.0383	-3.45621	134.035	-3.45521	-8.52734
-3.4556	-10.7025	-3.4559	49.5131	-3.4549	-9.73633
-3.4553	54.6333	-3.4556	-35.0092	-3.4546	-10.9463
-3.45499	58.1127	-3.45529	-121.128	-3.45429	-70.2168
-3.45469	61.6888	-3.45499	-53.9694	-3.45399	-129.487
-3.45438	43.5185	-3.45468	37.1391	-3.45368	-98.0381
-3.45408	25.4449	-3.45438	51.6087	-3.45338	-66.5879
-3.45377	7.27454	-3.45407	54.9018	-3.45307	-131.906
-3.45347	-10.7991	-3.45377	58.1949	-3.45277	-197.225
-3.45316	-22.2039	-3.45346	111.982	-3.45246	-196.469
-3.45286	-33.6087	-3.45316	165.769	-3.45216	-195.713
-3.45255	-45.0134	-3.45285	104.597	-3.45185	-136.896
-3.45224	-56.3215	-3.45254	43.4259	-3.45154	-78.0791
-3.45194	6.50134	-3.45224	74.8599	-3.45124	-90.6289
-3.45163	69.4208	-3.45193	106.294	-3.45093	-103.179
-3.45133	45.6448	-3.45163	57.8955	-3.45063	-57.667
-3.45102	21.9654	-3.45132	9.49725	-3.45032	-12.1563
-3.45072	-38.9244	-3.45102	-75.2247	-3.45002	20.6543
-3.45041	-99.8143	-3.45071	-6.66879	-3.44971	53.4648
-3.45011	-98.8478	-3.45041	39.5341	-3.44941	86.2754
-3.4498	-97.7846	-3.4501	85.737	-3.4491	119.086
-3.4495	-21.0441	-3.4498	79.2506	-3.4488	96.2549
-3.44919	55.7931	-3.44949	72.7643	-3.44849	73.4238
-3.44889	45.9348	-3.44919	130.144	-3.44819	50.5918
-3.44858	36.1731	-3.44888	187.523	-3.44788	27.7607
-3.44828	51.7338	-3.44858	98.4603	-3.44758	-6.56152
-3.44797	67.3912	-3.44827	9.44736	-3.44727	-40.8838
-3.44766	21.0956	-3.44796	9.7966	-3.44696	-17.1455
-3.44736	-25.1034	-3.44766	10.1958	-3.44666	6.59277
-3.44705	-19.5943	-3.44735	-7.01804	-3.44635	-16.8428
-3.44675	-13.9886	-3.44705	-24.182	-3.44605	-40.2793
-3.44644	-8.47952	-3.44674	-41.3958	-3.44574	-63.7148
-3.44614	-2.87378	-3.44644	-58.5597	-3.44544	-87.1514
-3.44583	59.8524	-3.44613	-49.4289	-3.44513	-95.4668
-3.44553	122.675	-3.44583	-40.2482	-3.44483	-103.783
-3.44522	98.8026	-3.44552	-31.1174	-3.44452	-112.1
-3.44492	75.0266	-3.44522	-21.9367	-3.44422	-120.415
-3.44461	16.3597	-3.44491	-56.7136	-3.44391	-85.1855
-3.44431	-42.2106	-3.44461	-91.4406	-3.44361	-49.9561
-3.444	-63.7636	-3.4443	-87.898	-3.4433	-14.7266
-3.4437	-85.2201	-3.444	-84.3056	-3.443	20.5029
-3.44339	-8.67282	-3.44369	-100.322	-3.44269	4.17383
-3.44308	67.9711	-3.44338	-116.288	-3.44238	-12.1562
-3.44278	-16.3082	-3.44308	-132.305	-3.44208	-28.4854
-3.44247	-100.491	-3.44277	-148.271	-3.44177	-44.8154
-3.44217	-64.1502	-3.44247	-91.6402	-3.44147	44.0908
-3.44186	-27.713	-3.44216	-34.9593	-3.44116	132.996
-3.44156	8.62766	-3.44186	-16.6478	-3.44086	9.01172
-3.44125	45.0649	-3.44155	-126.018	-3.44055	-114.972
-3.44095	25.7348	-3.44125	-170.375	-3.44025	-62.3545
-3.44064	6.50134	-3.44094	-138.043	-3.43994	-9.73633
-3.44034	-12.8288	-3.44064	-92.9874	-3.43964	42.8809
-3.44003	-32.0623	-3.44033	-47.8822	-3.43933	95.499
-3.43973	-45.9799	-3.44003	-51.5245	-3.43903	77.96
-3.43942	-59.801	-3.43972	-55.1169	-3.43872	60.4199
-3.43912	-73.7187	-3.43942	-58.7593	-3.43842	42.8809
-3.43881	-87.5397	-3.43911	-62.3517	-3.43811	25.3418
-3.4385	-33.802	-3.4388	-71.5324	-3.4378	9.61719
-3.4382	20.0324	-3.4385	-80.7132	-3.4375	-6.10742
-3.43789	16.553	-3.43819	-51.5744	-3.43719	-79.8936
-3.43759	13.1702	-3.43789	54.2033	-3.43689	-153.68
-3.43728	-11.9589	-3.43758	79.3504	-3.43658	-88.3604
-3.43698	37.2362	-3.43728	-23.234	-3.43628	-23.042
-3.43667	114.267	-3.43697	-10.86	-3.43597	-54.4922
-3.43637	67.5845	-3.43667	1.51401	-3.43567	-85.9414
-3.43606	10.754	-3.43636	-0.08261	-3.43536	-156.703
-3.43576	-45.9799	-3.43606	-1.67926	-3.43506	-227.465
-3.43545	-73.4287	-3.43575	60.5898	-3.43475	-162.751
-3.43515	-100.781	-3.43545	122.859	-3.43445	-98.0381
-3.43484	-44.7235	-3.43514	78.9513	-3.43414	-36.9531
-3.43454	11.4305	-3.43484	35.0435	-3.43384	24.1318
-3.43423	67.5845	-3.43453	-8.86417	-3.43353	-11.5508
-3.43392	123.738	-3.43422	-52.7719	-3.43322	-47.2344
-3.43362	153.314	-3.43392	27.8087	-3.43292	-2.62988
-3.43331	182.985	-3.43361	108.389	-3.43261	41.9736
-3.43301	150.704	-3.43331	99.558	-3.43231	86.5781
-3.4327	118.519	-3.433	90.7265	-3.432	131.182
-3.4324	46.8046	-3.4327	48.3655	-3.4317	106.839
-3.43209	-24.8134	-3.43239	6.00458	-3.43139	82.4951
-3.43179	14.9099	-3.43209	27.5094	-3.43109	58.1523
-3.43148	54.6333	-3.43178	49.0142	-3.43078	33.8086
-3.43118	100.446	-3.43148	70.9182	-3.43048	63.293
-3.43087	146.355	-3.43117	92.8221	-3.43017	92.7773
-3.43057	155.053	-3.43087	114.726	-3.42987	122.261
-3.43026	163.848	-3.43056	136.63	-3.42956	151.745
-3.42996	91.3605	-3.43026	60.3404	-3.42926	43.335
-3.42965	18.9692	-3.42995	-15.9493	-3.42895	-65.0762
-3.42934	57.9194	-3.42964	-28.3732	-3.42864	-38.0107
-3.42904	96.8696	-3.42934	-40.7971	-3.42834	-10.9463
-3.42873	100.832	-3.42903	-3.52539	-3.42803	81.2861
-3.42843	104.795	-3.42873	33.7962	-3.42773	173.669
-3.42812	108.758	-3.42842	61.488	-3.42742	130.426
-3.42782	112.817	-3.42812	-38.5019	-3.42712	87.334
-3.42751	109.048	-3.42781	-70.6842	-3.42681	-4.29297
-3.42721	105.278	-3.42751	24.9148	-3.42651	-95.7695
-3.4269	-9.83261	-3.4272	-23.234	-3.4262	-129.336
-3.4266	-124.847	-3.4269	-71.3329	-3.4259	-162.751
-3.42629	-78.7445	-3.42659	-57.2126	-3.42559	-74.4502
-3.42599	-32.6422	-3.42629	-43.0423	-3.42529	14.002
-3.42568	13.4602	-3.42598	-28.922	-3.42498	-33.1729
-3.42538	59.6591	-3.42568	-14.7518	-3.42468	-80.1963
-3.42507	54.7299	-3.42537	-37.3543	-3.42437	-47.5371
-3.42476	49.8008	-3.42506	-59.9069	-3.42406	-14.7266
-3.42446	44.8716	-3.42476	-82.5094	-3.42376	17.9326
-3.42415	40.0391	-3.42445	-105.062	-3.42345	50.7432
-3.42385	-0.07092	-3.42415	-90.293	-3.42315	62.2344
-3.42354	-40.1809	-3.42384	-75.4742	-3.42284	73.877
-3.42324	-43.1771	-3.42354	-22.3857	-3.42254	85.3682
-3.42293	-46.0766	-3.42323	30.7526	-3.42223	97.0107
-3.42263	-52.1656	-3.42293	51.1098	-3.42193	125.437
-3.42232	-58.2545	-3.42262	71.5169	-3.42162	154.014
-3.42202	-2.48718	-3.42232	53.5546	-3.42132	124.378
-3.42171	53.3769	-3.42201	35.6423	-3.42101	94.8936
-3.42141	21.3855	-3.42171	-11.4587	-3.42071	0.84766
-3.4211	-10.6058	-3.4214	-58.5098	-3.4204	-93.0479
-3.4208	-42.5972	-3.4211	-67.2914	-3.4201	-51.6191
-3.42049	-74.4919	-3.42079	-76.023	-3.41979	-10.0391
-3.42018	-58.5445	-3.42048	-60.8549	-3.41948	-1.26953
-3.41988	-42.5972	-3.42018	-45.6369	-3.41918	7.65137
-3.41957	-26.6498	-3.41987	-30.4687	-3.41887	16.4209
-3.41927	-10.6058	-3.41957	-15.2507	-3.41857	25.3418
-3.41896	25.1549	-3.41926	-29.7203	-3.41826	16.4209
-3.41866	61.0122	-3.41896	-44.14	-3.41796	7.65137
-3.41835	59.7558	-3.41865	-58.6096	-3.41765	56.791
-3.41805	58.4993	-3.41835	-73.0293	-3.41735	106.083
-3.41774	13.8468	-3.41804	-26.8264	-3.41704	65.7119
-3.41744	-30.7091	-3.41774	19.4264	-3.41674	25.4932
-3.41713	-41.244	-3.41743	1.76349	-3.41643	43.335
-3.41683	71.9338	-3.41713	-15.8495	-3.41613	61.1768
-3.41652	124.898	-3.41682	23.5677	-3.41582	64.3516
-3.41622	54.2467	-3.41652	63.0347	-3.41552	67.6777
-3.41591	60.9156	-3.41621	38.5861	-3.41521	70.8535
-3.4156	67.5845	-3.4159	14.1874	-3.4149	74.1797
-3.4153	11.5272	-3.4156	12.0918	-3.4146	31.3896
-3.41499	-44.4335	-3.41529	10.0461	-3.41429	-11.249
-3.41469	10.9473	-3.41499	7.9505	-3.41399	-53.8867
-3.41438	66.328	-3.41468	5.90479	-3.41368	-96.5254
-3.41408	28.441	-3.41438	18.7777	-3.41338	-71.124
-3.41377	-9.34937	-3.41407	31.7006	-3.41307	-45.5713
-3.41347	39.4592	-3.41377	44.5735	-3.41277	37.8916
-3.41316	88.2677	-3.41346	57.4964	-3.41246	121.505
-3.41286	61.2056	-3.41316	107.89	-3.41216	71.9111
-3.41255	34.2401	-3.41285	158.334	-3.41185	22.4688
-3.41225	69.1309	-3.41255	170.409	-3.41155	108.502
-3.41194	104.022	-3.41224	182.534	-3.41124	194.535
-3.41164	127.508	-3.41194	144.114	-3.41094	193.022
-3.41133	151.091	-3.41163	105.745	-3.41063	191.662
-3.41102	112.817	-3.41132	67.3257	-3.41032	112.735
-3.41072	74.5433	-3.41102	28.9563	-3.41002	150.082
-3.41041	40.8123	-3.41071	-13.4545	-3.40971	276.788
-3.41011	7.17789	-3.41041	-55.8155	-3.40941	210.108
-3.4098	10.6573	-3.4101	-55.1169	-3.4091	97.4639
-3.4095	14.1367	-3.4098	-54.3685	-3.4088	100.942
-3.40919	64.0084	-3.40949	-98.4259	-3.40849	96.4063
-3.40889	113.977	-3.40919	-65.8444	-3.40819	92.0215
-3.40858	27.7645	-3.40888	-12.5065	-3.40788	94.8936
-3.40828	-58.3512	-3.40858	40.8314	-3.40758	97.7666
-3.40797	-10.7991	-3.40827	82.9928	-3.40727	98.0693
-3.40767	36.8496	-3.40797	125.154	-3.40697	98.5225
-3.40736	47.2879	-3.40766	229.585	-3.40666	98.9766
-3.40706	57.8228	-3.40736	155.191	-3.40636	99.4297
-3.40675	70.1941	-3.40705	48.6649	-3.40605	63.7471
-3.40644	82.662	-3.40674	-57.8612	-3.40574	28.2148
-3.40614	95.0333	-3.40644	-60.6054	-3.40544	50.7432
-3.40583	107.501	-3.40613	-63.3496	-3.40513	73.2725
-3.40553	85.0782	-3.40583	-60.5056	-3.40483	106.536
-3.40522	62.752	-3.40552	-57.6616	-3.40452	139.951
-3.40492	77.4428	-3.40522	-126.667	-3.40422	122.563
-3.40461	92.2304	-3.40491	-67.94	-3.40391	105.176
-3.40431	46.3214	-3.40461	2.96097	-3.40361	58.7568
-3.404	0.509	-3.4043	73.862	-3.4033	128.611
-3.4037	16.4563	-3.404	17.0314	-3.403	75.0869
-3.40339	32.5003	-3.40369	-39.7991	-3.40269	21.5615
-3.40309	10.5606	-3.40339	-111.798	-3.40239	27.1562
-3.40278	-11.2824	-3.40308	-107.158	-3.40208	32.9014
-3.40248	-33.222	-3.40278	-5.12204	-3.40178	103.966
-3.40217	-55.0651	-3.40247	-30.818	-3.40147	58.9082
-3.40186	38.1061	-3.40216	-45.3375	-3.40116	2.8125
-3.40156	131.374	-3.40186	16.7819	-3.40086	-53.1309
-3.40125	63.7185	-3.40155	66.1282	-3.40055	-19.5645
-3.40095	-3.84027	-3.40125	115.474	-3.40025	14.002
-3.40064	-77.6813	-3.40094	57.8456	-3.39994	42.5791
-3.40034	-151.426	-3.40064	0.21674	-3.39964	71.3066
-3.40003	-113.925	-3.40033	1.6637	-3.39933	100.035
-3.39973	-76.3282	-3.40003	3.11066	-3.39903	128.763
-3.39942	-41.1474	-3.39972	14.5865	-3.39872	40.6133
-3.39912	-5.86993	-3.39942	-50.5765	-3.39842	-47.3857
-3.39881	29.3109	-3.39911	-77.4201	-3.39811	-104.086
-3.39851	64.5883	-3.39881	-27.6247	-3.39781	-44.5127
-3.3982	76.573	-3.3985	-34.5103	-3.3975	-84.2783
-3.3979	88.6543	-3.3982	-41.3958	-3.3972	-123.893
-3.39759	38.8793	-3.39789	-0.38199	-3.39689	-98.1885
-3.39728	-10.8958	-3.39758	-36.0071	-3.39658	-72.4844
-3.39698	-20.9474	-3.39728	-72.0314	-3.39628	-76.5674
-3.39667	-30.9024	-3.39697	-108.056	-3.39597	-80.498
-3.39637	-40.9541	-3.39667	-85.0041	-3.39567	-84.5811
-3.39606	-50.9091	-3.39636	-61.9526	-3.39536	-88.5117
-3.39576	5.53482	-3.39606	-39.6994	-3.39506	-62.3545
-3.39545	62.0754	-3.39575	-17.4461	-3.39475	-36.0459
-3.39515	32.0171	-3.39545	-76.6218	-3.39445	55.582
-3.39484	1.95874	-3.39514	-59.1584	-3.39414	31.0879
-3.39454	-37.8613	-3.39484	-13.8038	-3.39384	30.1807
-3.39423	-77.5847	-3.39453	31.5509	-3.39353	29.4238
-3.39393	-117.308	-3.39423	-81.1622	-3.39323	21.2598
-3.39362	-157.031	-3.39392	-117.236	-3.39292	13.2461
-3.39332	-103.97	-3.39362	-94.2347	-3.39262	48.627
-3.39301	-50.9091	-3.39331	-147.872	-3.39231	84.1592
-3.3927	9.88409	-3.393	-64.1979	-3.392	134.206
-3.3924	-53.0354	-3.3927	19.4763	-3.3917	68.1318
-3.39209	-14.7618	-3.39239	-28.5728	-3.39139	-36.8018
-3.39179	23.6085	-3.39209	-76.6218	-3.39109	-25.4619
-3.39148	54.2467	-3.39178	-78.3681	-3.39078	-28.7881
-3.39118	84.8849	-3.39148	-3.47549	-3.39048	-31.9629
-3.39087	49.0276	-3.39117	14.7362	-3.39017	-63.1104
-3.39057	13.1702	-3.39087	32.948	-3.38987	-94.1064
-3.39026	-22.6871	-3.39056	39.9832	-3.38956	-67.042
-3.38996	-58.5445	-3.39026	-29.6205	-3.38926	-39.9766
-3.38965	47.6745	-3.38995	-49.6285	-3.38895	-33.0215
-3.38935	153.893	-3.38965	7.00247	-3.38865	-26.0664
-3.38904	173.513	-3.38934	20.5241	-3.38834	46.207
-3.38874	69.5175	-3.38904	34.0457	-3.38804	2.51074
-3.38843	-33.802	-3.38873	2.86118	-3.38773	-76.416
-3.38812	-62.8938	-3.38842	48.3156	-3.38742	-155.343
-3.38782	14.7166	-3.38812	98.5601	-3.38712	-183.466
-3.38751	-31.289	-3.38781	72.1655	-3.38681	-211.437
-3.38721	-47.623	-3.38751	-19.6914	-3.38651	-84.127
-3.3869	-63.9569	-3.3872	-34.9094	-3.3862	43.1836
-3.3866	-26.1666	-3.3869	-16.5979	-3.3859	35.0186
-3.38629	11.7205	-3.38659	-74.9253	-3.38559	27.0049
-3.38599	41.0056	-3.38629	-43.8407	-3.38529	16.4209
-3.38568	70.2907	-3.38598	-12.756	-3.38498	5.83691
-3.38538	12.9769	-3.38568	-24.7807	-3.38468	-4.74707
-3.38507	-44.2402	-3.38537	-36.8055	-3.38437	-15.1797
-3.38477	-74.7818	-3.38507	-13.8537	-3.38407	8.55859
-3.38446	-105.323	-3.38476	9.09808	-3.38376	32.4482
-3.38416	-135.865	-3.38446	-15.8495	-3.38346	56.3379
-3.38385	-166.407	-3.38415	35.8419	-3.38315	80.2275
-3.38354	-128.906	-3.38384	94.7181	-3.38284	73.7256
-3.38324	-91.4057	-3.38354	76.9554	-3.38254	67.375
-3.38293	-103.39	-3.38323	68.7726	-3.38223	61.0254
-3.38263	-41.1474	-3.38293	60.5898	-3.38193	54.6748
-3.38232	-8.67282	-3.38262	68.1739	-3.38162	5.53418
-3.38202	-99.9109	-3.38232	75.758	-3.38132	-43.4541
-3.38171	-146.303	-3.38201	49.8125	-3.38101	-34.3818
-3.38141	-192.695	-3.38171	23.867	-3.38071	-25.3105
-3.3811	-265.377	-3.3814	-57.961	-3.3804	-12.7607
-3.3808	-214.345	-3.3811	-63.1501	-3.3801	-0.05957
-3.38049	-171.046	-3.38079	-17.2466	-3.37979	-45.4199
-3.38019	-127.746	-3.38049	28.657	-3.37949	-90.7803
-3.37988	-73.332	-3.38018	-24.631	-3.37918	-52.5264
-3.37958	-18.9178	-3.37988	-1.23022	-3.37888	-14.1211
-3.37927	35.4965	-3.37957	65.2301	-3.37857	82.1934
-3.37896	90.0074	-3.37926	55.1014	-3.37826	178.659
-3.37866	1.37885	-3.37896	32.948	-3.37796	127.402
-3.37835	-87.1531	-3.37865	87.4833	-3.37765	76.2959
-3.37805	-89.1827	-3.37835	137.179	-3.37735	25.0391
-3.37774	-91.1158	-3.37804	110.285	-3.37704	-26.0664
-3.37744	-108.996	-3.37774	68.3735	-3.37674	-39.5234
-3.37713	-126.876	-3.37743	26.5115	-3.37643	-52.8291
-3.37683	-82.9005	-3.37713	38.8855	-3.37613	-66.2852
-3.37652	-38.8278	-3.37682	51.3094	-3.37582	-79.5908
-3.37622	-13.4087	-3.37652	102.801	-3.37552	-80.9521
-3.37591	12.1071	-3.37621	77.7039	-3.37521	-82.1611
-3.37561	0.41235	-3.37591	57.3467	-3.37491	5.98828
-3.3753	-11.1857	-3.3756	37.0394	-3.3746	94.2891
-3.375	-65.0201	-3.3753	39.0352	-3.3743	98.8252
-3.37469	-118.854	-3.37499	41.0809	-3.37399	-12.7607
-3.37438	-86.0899	-3.37468	-38.3522	-3.37368	-0.9668
-3.37408	-53.2287	-3.37438	-117.735	-3.37338	10.8262
-3.37377	-37.4747	-3.37407	-146.076	-3.37307	3.2666
-3.37347	-21.624	-3.37377	-46.6348	-3.37277	-4.29297
-3.37316	-13.602	-3.37346	24.0167	-3.37246	-11.8535
-3.37286	-5.48334	-3.37316	18.0792	-3.37216	-19.4131
-3.37255	44.5817	-3.37285	-31.8159	-3.37185	-6.41016
-3.37225	-29.0661	-3.37255	-81.6612	-3.37155	6.59277
-3.37194	-33.1254	-3.37224	-136.346	-3.37124	19.5967
-3.37164	-37.0881	-3.37194	-190.981	-3.37094	32.5996
-3.37133	-48.1062	-3.37163	-134.7	-3.37063	-26.9736
-3.37103	-59.0278	-3.37133	-78.3681	-3.37033	-86.5469
-3.37072	-70.0459	-3.37102	-65.1958	-3.37002	-146.119
-3.37042	-80.9674	-3.37072	24.6654	-3.36972	-205.692
-3.37011	-23.9436	-3.37041	32.6486	-3.36941	-140.223
-3.3698	33.1769	-3.3701	40.6318	-3.3691	-74.6016
-3.3695	28.3444	-3.3698	-36.0071	-3.3688	-8.98047
-3.36919	23.6085	-3.36949	-112.646	-3.36849	56.6406
-3.36889	-33.802	-3.36919	-88.6964	-3.36819	80.9834
-3.36858	-91.1158	-3.36888	-64.7467	-3.36788	105.478
-3.36828	-86.6698	-3.36858	-40.7971	-3.36758	33.2041
-3.36797	-82.1273	-3.36827	-16.8474	-3.36727	-39.0693
-3.36767	-42.4039	-3.36797	-15.2507	-3.36697	-81.8594
-3.36736	-2.58383	-3.36766	-13.6541	-3.36666	-124.498
-3.36706	37.1396	-3.36736	26.262	-3.36636	-70.3682
-3.36675	76.9596	-3.36705	66.1781	-3.36605	-16.2383
-3.36645	47.0946	-3.36675	65.3798	-3.36575	30.4824
-3.36614	17.3262	-3.36644	64.5815	-3.36544	77.3545
-3.36584	19.9358	-3.36614	-25.6289	-3.36514	66.166
-3.36553	22.642	-3.36583	-115.839	-3.36483	54.9775
-3.36522	41.7788	-3.36552	-128.812	-3.36452	53.0117
-3.36492	-13.2154	-3.36522	-141.785	-3.36422	51.1973
-3.36461	-63.667	-3.36491	-90.8918	-3.36391	-8.67871
-3.36431	-39.7943	-3.36461	-39.9987	-3.36361	-68.5537
-3.364	22.642	-3.3643	-80.9127	-3.3633	-85.0342
-3.3637	159.403	-3.364	-121.827	-3.363	-101.364
-3.36339	220.292	-3.36369	-162.741	-3.36269	-124.951
-3.36309	108.081	-3.36339	-203.655	-3.36239	-32.417
-3.36278	51.8304	-3.36308	-174.316	-3.36208	-7.77148
-3.36248	-4.32355	-3.36278	-144.978	-3.36178	17.0254
-3.36217	-168.823	-3.36247	-153.959	-3.36147	-8.98047
-3.36187	-160.028	-3.36217	-162.94	-3.36117	-34.9873
-3.36156	-75.555	-3.36186	-115.241	-3.36086	0.54492
-3.36126	9.01425	-3.36156	-67.5408	-3.36056	36.2285
-3.36095	17.7128	-3.36125	-19.8411	-3.36025	180.775
-3.36064	26.508	-3.36094	27.8586	-3.35994	131.787
-3.36034	-4.71014	-3.36064	28.2079	-3.35964	69.7949
-3.36003	-35.9283	-3.36033	28.6071	-3.35933	7.9541
-3.35973	-67.1464	-3.36003	28.9563	-3.35903	57.3965
-3.35942	-98.3645	-3.35972	29.3555	-3.35872	-9.2832
-3.35912	-73.912	-3.35942	55.2511	-3.35842	-25.3105
-3.35881	-49.4594	-3.35911	81.1965	-3.35811	-41.1865
-3.35851	-25.0067	-3.35881	43.2263	-3.35781	-57.0625
-3.3582	-0.55417	-3.3585	5.30606	-3.3575	-72.9385
-3.3579	23.8984	-3.3582	-54.618	-3.3572	-140.979
-3.35759	48.351	-3.35789	-114.492	-3.35689	-92.7451
-3.35729	10.9473	-3.35759	-85.0041	-3.35659	-51.7705
-3.35698	-26.4565	-3.35728	-55.4662	-3.35628	-10.7949
-3.35668	-44.5302	-3.35698	-44.3396	-3.35598	51.8018
-3.35637	-62.6038	-3.35667	-33.1631	-3.35567	114.55
-3.35606	-18.8211	-3.35636	-22.0365	-3.35536	119.237
-3.35576	24.9616	-3.35606	-10.86	-3.35506	123.925
-3.35545	12.3004	-3.35575	66.9265	-3.35475	84.1592
-3.35515	-0.36087	-3.35545	144.763	-3.35445	44.5439
-3.35484	48.8343	-3.35514	133.137	-3.35414	-60.3887
-3.35454	98.0294	-3.35484	121.562	-3.35384	-49.2002
-3.35423	20.419	-3.35453	70.02	-3.35353	1.75488
-3.35393	-57.1914	-3.35423	18.5283	-3.35323	52.8604
-3.35362	-72.9454	-3.35392	30.8524	-3.35292	-58.1211
-3.35332	-88.6995	-3.35362	43.2263	-3.35262	-52.9795
-3.35301	-87.443	-3.35331	40.3823	-3.35231	40.3105
-3.35271	-86.1866	-3.35301	37.5882	-3.35201	17.6309
-3.3524	-23.0737	-3.3527	34.7442	-3.3517	-94.5596
-3.3521	40.0391	-3.3524	31.95	-3.3514	-90.6289
-3.35179	-14.3752	-3.35209	22.7195	-3.35109	-86.8486
-3.35148	-68.7895	-3.35178	13.5388	-3.35078	-82.918
-3.35118	-11.8623	-3.35148	4.30814	-3.35048	-71.7285
-3.35087	45.0649	-3.35117	-4.87256	-3.35017	-60.54
-3.35057	22.352	-3.35087	-35.7576	-3.34987	-37.8604
-3.35026	-0.36087	-3.35056	-66.5928	-3.34956	-15.1797
-3.34996	38.7826	-3.35026	-8.06586	-3.34926	7.5
-3.34965	77.9261	-3.34995	50.511	-3.34895	30.1807
-3.34935	60.6256	-3.34965	38.7857	-3.34865	11.7334
-3.34904	43.3252	-3.34934	27.1102	-3.34834	-6.71289
-3.34874	26.0247	-3.34904	15.3849	-3.34804	32.9014
-3.34843	8.7243	-3.34873	3.70941	-3.34773	72.5166
-3.34813	62.462	-3.34843	-39.1505	-3.34743	-14.8779
-3.34782	116.2	-3.34812	-81.9605	-3.34712	-102.271
-3.34752	58.596	-3.34782	-86.501	-3.34682	-92.8965
-3.34721	0.99225	-3.34751	-90.9915	-3.34651	-83.5225
-3.34691	10.6573	-3.34721	-38.8511	-3.34621	-62.0518
-3.3466	20.3224	-3.3469	13.3392	-3.3459	-40.5811
-3.34629	29.9874	-3.34659	1.6138	-3.34559	104.269
-3.34599	39.6525	-3.34629	-10.0616	-3.34529	132.996
-3.34568	38.7826	-3.34598	36.8398	-3.34498	8.55859
-3.34538	37.9128	-3.34568	83.7911	-3.34468	-115.879
-3.34507	44.775	-3.34537	41.2804	-3.34437	-73.3916
-3.34477	51.6371	-3.34507	-1.18033	-3.34407	-30.9043
-3.34446	23.7051	-3.34476	24.9647	-3.34376	-10.1904
-3.34416	119.486	-3.34446	51.1597	-3.34346	10.5244
-3.34385	187.431	-3.34415	8.64902	-3.34315	31.2383
-3.34355	181.149	-3.34385	-33.8117	-3.34285	51.9531
-3.34324	106.921	-3.34354	19.0771	-3.34254	46.3584
-3.34294	32.6936	-3.34324	-4.62308	-3.34224	40.7646
-3.34263	-29.1627	-3.34293	1.96307	-3.34193	35.1699
-3.34233	32.6936	-3.34263	-68.0398	-3.34163	29.5752
-3.34202	62.0754	-3.34232	-132.504	-3.34132	34.8672
-3.34171	91.4572	-3.34201	-69.1874	-3.34101	40.1592
-3.34141	91.4572	-3.34171	-82.5593	-3.34071	45.4512
-3.3411	91.4572	-3.3414	-95.8813	-3.3404	50.7432
-3.3408	47.4812	-3.3411	-64.2977	-3.3401	78.7158
-3.34049	3.50516	-3.34079	-32.6642	-3.33979	106.687
-3.34019	-40.4709	-3.34049	-39.3501	-3.33949	4.02246
-3.33988	-84.4469	-3.34018	-46.036	-3.33918	17.6309
-3.33958	-69.6593	-3.33988	-47.1836	-3.33888	100.035
-3.33927	-54.8718	-3.33957	-48.2813	-3.33857	66.3174
-3.33897	-40.0843	-3.33927	-49.379	-3.33827	47.1143
-3.33866	-25.2967	-3.33896	-50.4767	-3.33796	28.0635
-3.33836	-17.8546	-3.33866	-14.1031	-3.33766	-7.16602
-3.33805	-10.4125	-3.33835	22.3203	-3.33735	-42.3955
-3.33775	34.1434	-3.33805	58.7437	-3.33705	-19.5645
-3.33744	78.6993	-3.33774	95.1672	-3.33674	3.41797
-3.33713	31.2439	-3.33743	70.8683	-3.33643	-57.2139
-3.33683	-16.2115	-3.33713	46.6192	-3.33613	-117.845
-3.33652	-26.5532	-3.33682	22.3702	-3.33582	-113.157
-3.33622	-36.8948	-3.33652	-1.87885	-3.33552	-108.319
-3.33591	-41.1474	-3.33621	7.00247	-3.33521	-124.347
-3.33561	-45.4	-3.33591	15.9337	-3.33491	-24.252
-3.3353	-12.5388	-3.3356	24.8649	-3.3346	119.389
-3.335	20.3224	-3.3353	33.7962	-3.3343	69.6436
-3.33469	12.9769	-3.33499	25.9128	-3.33399	-5.6543
-3.33439	5.63147	-3.33469	18.0792	-3.33369	-80.9521
-3.33408	-38.8278	-3.33438	10.2457	-3.33338	-32.8701
-3.33378	-83.287	-3.33408	2.41214	-3.33308	15.3623
-3.33347	-68.4029	-3.33377	-43.9903	-3.33277	5.98828
-3.33317	-53.5187	-3.33347	-90.3429	-3.33247	-3.38672
-3.33286	-145.337	-3.33316	-101.569	-3.33216	45.2998
-3.33255	-113.442	-3.33285	-36.1568	-3.33185	94.1377
-3.33225	-40.5675	-3.33255	45.9706	-3.33155	47.2656
-3.33194	32.307	-3.33224	-50.6763	-3.33124	0.39356
-3.33164	-23.1704	-3.33194	-41.9446	-3.33094	-46.4785
-3.33133	-78.6478	-3.33163	-33.213	-3.33063	-93.1992
-3.33103	-57.868	-3.33133	8.19998	-3.33033	-109.378
-3.33072	-36.9914	-3.33102	49.6129	-3.33002	-125.405
-3.33042	-16.2115	-3.33072	91.0259	-3.32972	32.5996
-3.33011	4.66498	-3.33041	132.439	-3.32941	190.755
-3.32981	-30.9991	-3.33011	99.6078	-3.32911	100.791
-3.3295	-66.5665	-3.3298	66.7769	-3.3288	10.9775
-3.3292	30.7606	-3.3295	33.9459	-3.3285	-78.9863
-3.32889	53.9568	-3.32919	1.11487	-3.32819	-168.8
-3.32859	25.4449	-3.32889	22.3702	-3.32789	-126.917
-3.32828	71.2572	-3.32858	43.6255	-3.32758	-84.8828
-3.32797	198.933	-3.32827	1.01508	-3.32727	-50.2588
-3.32767	252.477	-3.32797	-41.5954	-3.32697	-15.4824
-3.32736	167.521	-3.32766	-34.7098	-3.32666	31.2383
-3.32706	82.662	-3.32736	-27.8243	-3.32636	-38.0107
-3.32675	34.8199	-3.32705	-20.9388	-3.32605	-42.0937
-3.32645	-12.9254	-3.32675	-14.0533	-3.32575	-46.0244
-3.32614	-62.1206	-3.32644	29.2058	-3.32544	-44.9668
-3.32584	-36.9914	-3.32614	72.4649	-3.32514	-43.7568
-3.32553	-53.712	-3.32583	26.3119	-3.32483	-108.017
-3.32523	-70.3359	-3.32553	-19.8411	-3.32453	-56.0039
-3.32492	-59.9943	-3.32522	1.86328	-3.32422	-47.6875
-3.32462	-49.556	-3.32492	23.5677	-3.32392	-39.2207
-3.32431	-93.3387	-3.32461	6.95258	-3.32361	-88.9658
-3.32401	-137.025	-3.32431	-9.66248	-3.32331	-22.4375
-3.3237	-240.731	-3.324	42.7773	-3.323	-31.3584
-3.32339	-220.628	-3.32369	95.2171	-3.32269	-40.1279
-3.32309	-166.6	-3.32339	83.7911	-3.32239	-107.109
-3.32278	-112.476	-3.32308	72.3651	-3.32208	-57.8184
-3.32248	-78.5512	-3.32278	84.0905	-3.32178	-43.7568
-3.32217	-168.243	-3.32247	95.8158	-3.32147	-29.5439
-3.32187	-225.557	-3.32217	69.2217	-3.32117	-97.7354
-3.32156	-159.061	-3.32186	42.6276	-3.32086	-165.775
-3.32126	-49.4594	-3.32156	13.5887	-3.32056	-203.727
-3.32095	-14.0852	-3.32125	-15.4503	-3.32025	-125.405
-3.32065	33.6601	-3.32095	-44.4893	-3.31995	-105.295
-3.32034	81.4055	-3.32064	-73.4784	-3.31964	-85.0342
-3.32004	64.9749	-3.32034	-84.1559	-3.31934	-60.0859
-3.31973	48.5443	-3.32003	-94.8335	-3.31903	81.1348
-3.31943	-42.1139	-3.31973	-67.1916	-3.31873	86.7295
-3.31912	-9.05942	-3.31942	-39.4998	-3.31842	-23.6475
-3.31881	70.5807	-3.31911	-18.0449	-3.31811	0.99902
-3.31851	75.9931	-3.31881	3.41003	-3.31781	25.7949
-3.3182	14.9099	-3.3185	-13.4545	-3.3175	43.1836
-3.3179	-46.1732	-3.3182	-30.2692	-3.3172	60.7227
-3.31759	36.5597	-3.31789	-32.7639	-3.31689	29.7266
-3.31729	45.0649	-3.31759	-35.2587	-3.31659	-1.11816
-3.31698	-33.0287	-3.31728	0.56601	-3.31628	-32.1143
-3.31668	-36.8948	-3.31698	36.4406	-3.31598	-62.959
-3.31637	-29.7426	-3.31667	-1.62936	-3.31567	-72.7871
-3.31607	-22.5905	-3.31637	-39.6994	-3.31537	-82.4639
-3.31576	-10.7991	-3.31606	-39.4499	-3.31506	-34.2314
-3.31546	0.99225	-3.31576	-39.1505	-3.31476	14.1533
-3.31515	3.50516	-3.31545	-36.5061	-3.31445	9.16309
-3.31485	6.01807	-3.31515	-33.8616	-3.31415	4.3252
-3.31454	8.53101	-3.31484	-69.5367	-3.31384	-65.9834
-3.31423	11.0439	-3.31453	-105.162	-3.31353	-20.0186
-3.31393	38.2994	-3.31423	-91.5404	-3.31323	-19.5645
-3.31362	65.5548	-3.31392	-77.919	-3.31292	-18.96
-3.31332	30.9539	-3.31362	-64.2977	-3.31262	-141.886
-3.31301	-3.64697	-3.31331	-50.6264	-3.31231	-148.538
-3.31271	-4.2269	-3.31301	-71.3329	-3.31201	-85.1855
-3.3124	-4.80679	-3.3127	-92.0393	-3.3117	-137.804
-3.3121	-47.1397	-3.3124	-112.746	-3.3114	-183.314
-3.31179	-15.2451	-3.31209	-133.402	-3.31109	-112.553
-3.31149	-43.0804	-3.31179	-115.789	-3.31079	-54.4922
-3.31118	-70.8191	-3.31148	-98.1266	-3.31048	3.71973
-3.31088	-32.0623	-3.31118	-80.5136	-3.31018	76.4473
-3.31057	6.69464	-3.31087	-62.8507	-3.30987	33.0527
-3.31027	12.9769	-3.31057	-58.8092	-3.30957	-0.81543
-3.30996	19.2592	-3.31026	-54.7178	-3.30926	-34.5332
-3.30965	25.5415	-3.30995	-50.6763	-3.30895	21.2598
-3.30935	31.8238	-3.30965	-46.5849	-3.30865	77.0527
-3.30904	37.8161	-3.30934	-88.4469	-3.30834	74.0283
-3.30874	43.9051	-3.30904	-130.259	-3.30804	71.1553
-3.30843	82.4687	-3.30873	-82.709	-3.30773	68.2822
-3.30813	121.032	-3.30843	-35.109	-3.30743	65.4102
-3.30782	117.843	-3.30812	-12.3069	-3.30712	90.207
-3.30752	40.4257	-3.30782	10.545	-3.30682	115.154
-3.30721	0.12241	-3.30751	-4.97235	-3.30651	89.2998
-3.30691	34.0468	-3.30721	-20.4398	-3.30621	63.4443
-3.3066	1.18555	-3.3069	-69.0876	-3.3059	-28.6367
-3.3063	-31.579	-3.3066	-117.685	-3.3056	-4.44434
-3.30599	-59.7043	-3.30629	-102.467	-3.30529	12.4902
-3.30569	-87.8296	-3.30599	-87.1995	-3.30499	29.4238
-3.30538	-78.0679	-3.30568	-83.158	-3.30468	35.3213
-3.30507	-68.3062	-3.30537	-79.0666	-3.30437	41.3691
-3.30477	24.9616	-3.30507	-36.7057	-3.30407	-3.38672
-3.30446	44.0017	-3.30476	5.7052	-3.30376	-48.1416
-3.30416	-16.6948	-3.30446	-9.81216	-3.30346	-102.725
-3.30385	-3.06708	-3.30415	-25.2797	-3.30315	-41.0352
-3.30355	1.2822	-3.30385	23.0687	-3.30285	-44.6641
-3.30324	5.63147	-3.30354	71.467	-3.30254	-48.293
-3.30294	-19.401	-3.30324	26.4117	-3.30224	-77.4746
-3.30263	-44.4335	-3.30293	-18.5937	-3.30193	-106.505
-3.30233	-69.466	-3.30263	-63.649	-3.30163	-77.4746
-3.30202	-94.4985	-3.30232	-108.654	-3.30132	-48.4443
-3.30172	-70.2392	-3.30202	-67.3412	-3.30102	-66.4365
-3.30141	-45.8833	-3.30171	-26.0281	-3.30071	-84.4297
-3.30111	-26.1666	-3.30141	-23.0344	-3.30041	-44.3613
-3.3008	-6.44986	-3.3011	-20.0407	-3.3001	-4.14258
-3.30049	45.6448	-3.30079	-35.4084	-3.29979	38.3447
-3.30019	23.6085	-3.30049	-50.7761	-3.29949	80.832
-3.29988	43.3252	-3.30018	-104.463	-3.29918	-0.05957
-3.29958	63.0419	-3.29988	-158.15	-3.29888	35.3213
-3.29927	38.396	-3.29957	-59.358	-3.29857	92.3232
-3.29897	13.8468	-3.29927	39.4343	-3.29827	149.326
-3.29866	-10.7025	-3.29896	74.3609	-3.29796	78.1104
-3.29836	-35.2517	-3.29866	109.288	-3.29766	7.04688
-3.29805	3.50516	-3.29835	43.6255	-3.29735	9.61719
-3.29775	42.3587	-3.29805	-22.0365	-3.29705	12.1875
-3.29744	11.6238	-3.29774	-23.8327	-3.29674	65.5615
-3.29714	-93.3387	-3.29744	-25.6289	-3.29644	119.086
-3.29683	-49.4594	-3.29713	36.5404	-3.29613	120.9
-3.29653	-5.57999	-3.29683	98.7097	-3.29583	6.59277
-3.29622	-32.8354	-3.29652	122.56	-3.29552	-107.715
-3.29591	-59.9943	-3.29621	146.409	-3.29521	-105.749
-3.29561	-15.3417	-3.29591	168.663	-3.29491	-77.3232
-3.2953	-44.9168	-3.2956	190.916	-3.2946	-48.8975
-3.295	-106.966	-3.2953	149.303	-3.2943	-5.95703
-3.29469	-45.2067	-3.29499	107.691	-3.29399	37.1357
-3.29439	37.1396	-3.29469	112.381	-3.29369	-59.3301
-3.29408	45.2582	-3.29438	117.071	-3.29338	-39.6738
-3.29378	68.8409	-3.29408	32.3492	-3.29308	-27.2764
-3.29347	18.2927	-3.29377	-52.3727	-3.29277	-14.7266
-3.29317	-34.6718	-3.29347	14.5865	-3.29247	-1.11816
-3.29286	85.5615	-3.29316	81.5458	-3.29216	12.4902
-3.29256	116.103	-3.29286	59.093	-3.29186	-31.9629
-3.29225	23.0286	-3.29255	36.6402	-3.29155	-76.2646
-3.29195	-55.0651	-3.29225	44.1743	-3.29125	-149.597
-3.29164	-58.9311	-3.29194	51.7085	-3.29094	-222.929
-3.29133	-50.4258	-3.29163	20.9232	-3.29063	-160.786
-3.29103	-41.9206	-3.29133	-9.86206	-3.29033	-98.6426
-3.29072	-23.3637	-3.29102	30.4033	-3.29002	-40.1279
-3.29042	-4.80679	-3.29072	70.6687	-3.28972	18.3867
-3.29011	50.864	-3.29041	47.0683	-3.28941	-58.5742
-3.28981	106.631	-3.29011	23.4679	-3.28911	-135.535
-3.2895	88.461	-3.2898	-1.72916	-3.2888	-113.007
-3.2892	70.2907	-3.2895	-26.9262	-3.2885	-90.4775
-3.28889	56.7596	-3.28919	-47.3333	-3.28819	-67.9492
-3.28859	43.2285	-3.28889	-67.7404	-3.28789	-45.4199
-3.28828	18.0994	-3.28858	-54.618	-3.28758	-28.9395
-3.28798	67.1979	-3.28828	35.1433	-3.28728	-12.458
-3.28767	69.9041	-3.28797	17.9295	-3.28697	-54.0381
-3.28737	72.707	-3.28767	0.7157	-3.28667	-95.6182
-3.28706	93.2935	-3.28736	-15.4004	-3.28636	-61.1445
-3.28675	39.7491	-3.28705	-31.5165	-3.28605	-26.6709
-3.28645	-13.8919	-3.28675	-42.8427	-3.28575	65.8633
-3.28614	6.79129	-3.28644	-54.1689	-3.28544	158.398
-3.28584	-32.9321	-3.28614	-93.4364	-3.28514	122.715
-3.28553	-72.5588	-3.28583	-56.065	-3.28483	87.0313
-3.28523	-70.4325	-3.28553	-66.5928	-3.28453	51.3486
-3.28492	5.92142	-3.28522	-77.1207	-3.28422	15.665
-3.28462	100.542	-3.28492	-7.01804	-3.28392	53.1631
-3.28431	71.5471	-3.28461	-13.5543	-3.28361	90.6602
-3.28401	54.8266	-3.28431	-24.8805	-3.28331	128.158
-3.2837	38.2027	-3.284	40.4322	-3.283	165.655
-3.2834	47.7711	-3.2837	102.552	-3.2827	99.1279
-3.28309	57.4362	-3.28339	88.0322	-3.28239	32.5996
-3.28279	76.3797	-3.28309	-11.1094	-3.28209	62.8398
-3.28248	21.0956	-3.28278	-33.6122	-3.28178	93.0791
-3.28217	-36.5082	-3.28247	-69.2872	-3.28147	78.1104
-3.28187	-19.7876	-3.28217	-104.962	-3.28117	63.293
-3.28156	-4.61349	-3.28186	-28.8721	-3.28086	106.536
-3.28126	84.7883	-3.28156	-29.421	-3.28056	149.779
-3.28095	106.825	-3.28125	5.95468	-3.28025	122.715
-3.28065	128.958	-3.28095	41.3303	-3.27995	95.8008
-3.28034	118.616	-3.28064	-7.91617	-3.27964	68.8877
-3.28004	108.274	-3.28034	70.5689	-3.27934	41.9736
-3.27973	103.442	-3.28003	69.4213	-3.27903	-5.6543
-3.27943	98.706	-3.27973	-59.4578	-3.27873	-53.1309
-3.27912	89.3309	-3.27942	-44.639	-3.27842	-100.608
-3.27882	79.9557	-3.27912	46.8188	-3.27812	-148.085
-3.27851	63.5252	-3.27881	43.2762	-3.27781	-62.6572
-3.27821	-27.0364	-3.27851	-87.9978	-3.27751	22.9229
-3.2779	-108.32	-3.2782	-96.3303	-3.2772	-26.9736
-3.27759	-65.89	-3.27789	-28.0239	-3.27689	-76.8691
-3.27729	-28.0029	-3.27759	8.94839	-3.27659	-34.9873
-3.27698	9.98074	-3.27728	45.9207	-3.27628	6.89551
-3.27668	15.4898	-3.27698	-49.6285	-3.27598	-47.9902
-3.27637	-53.2287	-3.27667	-68.5387	-3.27567	-102.725
-3.27607	-102.714	-3.27637	19.5262	-3.27537	-143.096
-3.27576	-77.8746	-3.27606	30.9521	-3.27506	-183.466
-3.27546	-104.067	-3.27576	-19.891	-3.27476	-127.068
-3.27515	-130.259	-3.27545	-70.7341	-3.27445	-70.5195
-3.27485	-110.929	-3.27515	-61.7031	-3.27415	41.2178
-3.27454	-165.73	-3.27484	23.9668	-3.27384	152.955
-3.27424	-183.417	-3.27454	-2.12833	-3.27354	90.5088
-3.27393	-126.876	-3.27423	-28.2235	-3.27323	28.2148
-3.27363	-95.9483	-3.27393	48.6649	-3.27293	-49.9561
-3.27332	-64.9234	-3.27362	48.9144	-3.27262	-128.126
-3.27301	-91.1158	-3.27331	28.4075	-3.27231	-70.8213
-3.27271	-117.308	-3.27301	7.9006	-3.27201	-13.3652
-3.2724	-32.5455	-3.2727	-0.2822	-3.2717	-19.1113
-3.2721	52.217	-3.2724	-8.465	-3.2714	-24.8564
-3.27179	42.6487	-3.27209	50.4113	-3.27109	-30.6025
-3.27149	-41.1474	-3.27179	-18.444	-3.27079	-36.3477
-3.27118	-31.3857	-3.27148	46.8188	-3.27048	-33.626
-3.27088	-21.624	-3.27118	35.4427	-3.27018	-30.9043
-3.27057	-58.2545	-3.27087	-78.1186	-3.26987	-28.1826
-3.27027	-20.6575	-3.27057	-115.041	-3.26957	-25.4619
-3.26996	-29.8393	-3.27026	-80.1144	-3.26926	-15.1797
-3.26966	-39.0211	-3.26996	-121.827	-3.26896	-4.89844
-3.26935	-52.8421	-3.26965	-158.749	-3.26865	5.38379
-3.26905	7.56448	-3.26935	-119.033	-3.26835	15.665
-3.26874	42.4554	-3.26904	-147.173	-3.26804	-24.8564
-3.26843	3.11856	-3.26873	-175.314	-3.26773	-65.3779
-3.26813	-39.311	-3.26843	-86.9001	-3.26743	-47.8389
-3.26782	-7.513	-3.26812	-75.1249	-3.26712	-30.2998
-3.26752	43.1319	-3.26782	-61.8528	-3.26682	17.9326
-3.26721	-29.9359	-3.26751	28.0582	-3.26651	66.3174
-3.26691	-70.5292	-3.26721	-19.3421	-3.26621	56.4893
-3.2666	-36.8948	-3.2669	-66.7425	-3.2659	46.8125
-3.2663	19.9358	-3.2666	-81.4117	-3.2656	-2.93262
-3.26599	76.7663	-3.26629	-96.0808	-3.26529	-52.5264
-3.26569	51.6371	-3.26599	-46.8842	-3.26499	-102.271
-3.26538	26.508	-3.26568	2.31235	-3.26468	-151.865
-3.26508	50.284	-3.26538	-2.97653	-3.26438	-177.72
-3.26477	74.0601	-3.26507	-8.26541	-3.26407	-203.424
-3.26447	35.9798	-3.26477	-18.3442	-3.26377	-132.512
-3.26416	-2.10059	-3.26446	-28.4231	-3.26346	-61.4473
-3.26385	-31.6757	-3.26415	-21.7371	-3.26315	-48.5947
-3.26355	-61.2507	-3.26385	-91.6901	-3.26285	-35.5918
-3.26324	-53.712	-3.26354	-72.231	-3.26254	-22.7402
-3.26294	-46.1732	-3.26324	23.867	-3.26224	-9.73633
-3.26263	-22.3972	-3.26293	55.0016	-3.26193	20.0498
-3.26233	1.37885	-3.26263	86.1362	-3.26163	49.9873
-3.26202	25.1549	-3.26232	58.1949	-3.26132	33.96
-3.26172	48.9309	-3.26202	30.2536	-3.26102	17.9326
-3.26141	50.284	-3.26171	18.2788	-3.26071	-149.445
-3.26111	51.6371	-3.26141	6.30396	-3.26041	-123.137
-3.2608	-33.6087	-3.2611	-87.0997	-3.2601	-108.924
-3.2605	-118.854	-3.2608	-180.503	-3.2598	-94.7109
-3.26019	-101.071	-3.26049	-128.812	-3.25949	-37.1035
-3.25989	-83.287	-3.26019	50.6108	-3.25919	20.6543
-3.25958	-102.617	-3.25988	116.672	-3.25888	-18.3555
-3.25927	-121.947	-3.25957	106.094	-3.25857	-57.3643
-3.25897	-62.4105	-3.25927	60.3903	-3.25827	-36.0459
-3.25866	-2.87378	-3.25896	91.3253	-3.25796	-14.5752
-3.25836	19.5492	-3.25866	147.807	-3.25766	6.89551
-3.25805	41.9721	-3.25835	25.4637	-3.25735	28.3662
-3.25775	9.3042	-3.25805	-47.483	-3.25705	6.29102
-3.25744	-23.2671	-3.25774	58.3945	-3.25674	-15.6338
-3.25714	-18.7245	-3.25744	86.0364	-3.25644	-37.5576
-3.25683	-14.1819	-3.25713	-14.0533	-3.25613	-59.4814
-3.25653	-22.1072	-3.25683	-17.5459	-3.25583	11.583
-3.25622	-29.9359	-3.25652	-21.0386	-3.25552	82.7979
-3.25592	41.1022	-3.25622	-32.5145	-3.25522	95.9521
-3.25561	37.9128	-3.25591	-43.9903	-3.25491	-7.01465
-3.25531	-5.96658	-3.25561	-82.4096	-3.25461	-90.4775
-3.255	-49.7493	-3.2553	-120.829	-3.2543	19.7471
-3.25469	-61.0574	-3.25499	-95.3823	-3.25399	79.1689
-3.25439	-72.3655	-3.25469	-69.9358	-3.25369	22.4688
-3.25408	-48.9761	-3.25438	-25.3296	-3.25338	20.0498
-3.25378	-25.49	-3.25408	19.2767	-3.25308	17.7822
-3.25347	-6.64316	-3.25377	0.01718	-3.25277	8.25586
-3.25317	12.2037	-3.25347	-19.2423	-3.25247	-1.26953
-3.25286	54.44	-3.25316	-30.6683	-3.25216	22.4687
-3.25256	22.4487	-3.25286	-42.0444	-3.25186	46.207
-3.25225	-1.81061	-3.25255	-53.4704	-3.25155	69.9463
-3.25195	-100.201	-3.25225	-64.8465	-3.25125	93.6846
-3.25164	-201.781	-3.25194	-41.1463	-3.25094	54.5234
-3.25134	-130.163	-3.25164	-17.3962	-3.25064	15.3623
-3.25103	17.2296	-3.25133	6.30396	-3.25033	-23.7979
-3.25073	90.4907	-3.25103	30.054	-3.25003	-62.959
-3.25042	74.9299	-3.25072	74.5106	-3.24972	-53.4336
-3.25011	59.3692	-3.25041	119.017	-3.24941	-43.9082
-3.24981	39.1692	-3.25011	74.0616	-3.24911	-34.3818
-3.2495	19.0659	-3.2498	29.1559	-3.2488	-24.8564
-3.2492	1.95874	-3.2495	24.9148	-3.2485	8.86133
-3.24889	-15.1484	-3.24919	20.7236	-3.24819	42.5791
-3.24859	-32.2556	-3.24889	54.802	-3.24789	18.2354
-3.24828	-49.2661	-3.24858	88.9303	-3.24758	-6.10742
-3.24798	-62.2172	-3.24828	135.582	-3.24728	86.124
-3.24767	-75.0717	-3.24797	182.284	-3.24697	178.356
-3.24737	-26.0699	-3.24767	113.978	-3.24667	251.235
-3.24706	22.9319	-3.24736	45.7211	-3.24636	130.577
-3.24676	9.20755	-3.24706	-40.1484	-3.24606	7.5
-3.24645	-4.4202	-3.24675	-125.968	-3.24575	0.54492
-3.24615	43.8084	-3.24645	-122.425	-3.24545	-25.7637
-3.24584	92.0371	-3.24614	-118.833	-3.24514	-52.0723
-3.24553	41.7788	-3.24583	-51.4247	-3.24483	-56.3066
-3.24523	-8.38287	-3.24553	16.0335	-3.24453	-60.54
-3.24492	3.31186	-3.24522	-7.56689	-3.24422	-122.834
-3.24462	89.2342	-3.24492	45.5215	-3.24392	-185.129
-3.24431	189.751	-3.24461	113.728	-3.24361	-189.362
-3.24401	166.651	-3.24431	28.7069	-3.24331	-193.596
-3.2437	60.0457	-3.244	-72.3308	-3.243	-139.769
-3.2434	27.6678	-3.2437	-96.6796	-3.2427	-85.9414
-3.24309	47.7711	-3.24339	-68.6884	-3.24239	-23.9492
-3.24279	-6.35321	-3.24309	-40.6973	-3.24209	38.043
-3.24248	-60.4775	-3.24278	-17.496	-3.24178	-35.4404
-3.24218	-40.3742	-3.24248	5.7052	-3.24148	-108.924
-3.24187	23.0286	-3.24217	107.94	-3.24117	-67.4951
-3.24157	12.2037	-3.24187	56.8976	-3.24087	-26.0664
-3.24126	10.6573	-3.24156	-13.3048	-3.24056	15.3623
-3.24095	9.1109	-3.24125	-83.5073	-3.24025	56.9424
-3.24065	1.18555	-3.24095	-181.651	-3.23995	95.3477
-3.24034	-6.73981	-3.24064	-126.517	-3.23964	133.752
-3.24004	-14.6652	-3.24034	-119.282	-3.23934	36.6816
-3.23973	-22.5905	-3.24003	-112.047	-3.23903	-60.3887
-3.23943	-33.6087	-3.23973	1.36435	-3.23873	-12.3066
-3.23912	-44.6268	-3.23942	114.776	-3.23842	35.7744
-3.23882	-6.15988	-3.23912	62.1366	-3.23812	83.8564
-3.23851	-41.9206	-3.23881	9.49725	-3.23781	132.089
-3.23821	-100.877	-3.23851	2.56183	-3.23751	172.611
-3.2379	-36.0249	-3.2382	-4.3736	-3.2372	213.284
-3.2376	11.7205	-3.2379	-11.309	-3.2369	195.744
-3.23729	59.5625	-3.23759	-18.2444	-3.23659	178.356
-3.23699	48.5443	-3.23729	17.9295	-3.23629	140.254
-3.23668	-36.6048	-3.23698	54.1035	-3.23598	102.303
-3.23637	-42.9838	-3.23667	51.958	-3.23567	64.3516
-3.23607	-49.2661	-3.23637	49.8125	-3.23537	26.4004
-3.23576	-18.3379	-3.23606	19.7257	-3.23506	31.8437
-3.23546	12.687	-3.23576	-10.361	-3.23476	37.4375
-3.23515	48.2544	-3.23545	-40.4478	-3.23445	42.8809
-3.23485	83.9184	-3.23515	-70.5345	-3.23415	48.4756
-3.23454	29.7941	-3.23484	-18.3941	-3.23384	33.3555
-3.23424	49.9941	-3.23454	33.7463	-3.23354	18.3867
-3.23393	28.3444	-3.23423	-3.52539	-3.23323	3.41797
-3.23363	6.79129	-3.23393	-40.7971	-3.23293	-11.5508
-3.23332	-7.99625	-3.23362	-45.8864	-3.23262	-19.8672
-3.23302	-22.7838	-3.23332	-50.9258	-3.23232	-28.0322
-3.23271	-0.45752	-3.23301	-12.9057	-3.23201	21.8643
-3.23241	21.8688	-3.23271	25.1643	-3.23171	71.7607
-3.2321	24.8649	-3.2324	-19.0428	-3.2314	23.5273
-3.23179	27.8611	-3.23209	13.439	-3.23109	-24.5547
-3.23149	-6.25656	-3.23179	132.09	-3.23079	24.1318
-3.23118	-40.3742	-3.23148	97.5122	-3.23048	72.8184
-3.23088	-48.2029	-3.23118	25.3639	-3.23018	27.0049
-3.23057	-56.0316	-3.23087	29.9044	-3.22987	-18.6572
-3.23027	-22.1072	-3.23057	-18.2943	-3.22957	-6.25879
-3.22996	11.8171	-3.23026	-66.4431	-3.22926	6.13965
-3.22966	-14.5685	-3.22996	-52.3727	-3.22896	14.7578
-3.22935	33.2735	-3.22965	-38.2524	-3.22865	23.5273
-3.22905	68.7443	-3.22935	-24.182	-3.22835	32.2969
-3.22874	104.215	-3.22904	-10.0616	-3.22804	41.0664
-3.22844	133.79	-3.22874	17.1811	-3.22774	-32.417
-3.22813	39.6525	-3.22843	44.4737	-3.22743	-105.9
-3.22783	-22.0106	-3.22813	33.397	-3.22713	-43.9082
-3.22752	-83.577	-3.22782	22.3702	-3.22682	18.2354
-3.22721	-84.1569	-3.22751	11.2935	-3.22651	-10.4922
-3.22691	-84.7368	-3.22721	0.26663	-3.22621	-39.2207
-3.2266	-35.8316	-3.2269	-10.8101	-3.2259	-9.8877
-3.2263	-61.0574	-3.2266	-21.8369	-3.2256	19.5967
-3.22599	-148.043	-3.22629	-22.5354	-3.22529	70.7021
-3.22569	-111.316	-3.22599	-23.1841	-3.22499	121.808
-3.22538	-45.2067	-3.22568	-62.2021	-3.22468	76.1455
-3.22508	-53.2287	-3.22538	-101.17	-3.22438	30.6338
-3.22477	-39.6976	-3.22507	-105.062	-3.22407	28.5166
-3.22447	-26.1666	-3.22477	-108.904	-3.22377	26.4004
-3.22416	-17.2747	-3.22446	-112.796	-3.22346	24.2832
-3.22386	-8.28619	-3.22416	-116.638	-3.22316	22.3174
-3.22355	-35.8316	-3.22385	-30.4189	-3.22285	4.3252
-3.22325	-63.2804	-3.22355	55.8498	-3.22255	-13.5166
-3.22294	20.6123	-3.22324	52.6565	-3.22224	-31.3584
-3.22263	104.505	-3.22293	49.5131	-3.22193	-49.2002
-3.22233	75.4132	-3.22263	80.6477	-3.22163	-36.8018
-3.22202	46.418	-3.22232	111.832	-3.22132	-24.4033
-3.22172	74.64	-3.22202	53.5546	-3.22102	-12.0049
-3.22141	102.862	-3.22171	-4.67297	-3.22071	0.39356
-3.22111	91.3605	-3.22141	-18.2444	-3.22041	35.9258
-3.2208	5.72812	-3.2211	-31.766	-3.2201	71.6094
-3.2205	-38.1512	-3.2208	-77.2704	-3.2198	49.2314
-3.22019	-82.0306	-3.22049	30.553	-3.21949	26.8535
-3.21989	-81.9339	-3.22019	66.4775	-3.21919	37.1357
-3.21958	-81.7406	-3.21988	-50.826	-3.21888	47.417
-3.21928	-44.4335	-3.21958	-110.7	-3.21858	57.6982
-3.21897	-7.1264	-3.21927	-170.524	-3.21827	67.9805
-3.21867	19.5492	-3.21897	-178.308	-3.21797	75.3887
-3.21836	46.3214	-3.21866	-186.042	-3.21766	82.9492
-3.21805	-13.5053	-3.21835	-104.413	-3.21735	90.5088
-3.21775	-73.332	-3.21805	-22.735	-3.21705	98.0693
-3.21744	-56.7081	-3.21774	-54.4683	-3.21674	68.1318
-3.21714	-39.9876	-3.21744	-86.1517	-3.21644	38.1934
-3.21683	-85.1234	-3.21713	-54.0193	-3.21613	8.25586
-3.21653	-130.259	-3.21683	-21.8369	-3.21583	-21.6816
-3.21622	-113.635	-3.21652	23.0687	-3.21552	-81.708
-3.21592	-96.9148	-3.21622	68.0242	-3.21522	-141.583
-3.21561	-72.4622	-3.21591	23.5178	-3.21491	-104.69
-3.21531	-48.0096	-3.21561	-20.9388	-3.21461	-67.7979
-3.215	-52.2622	-3.2153	-20.7392	-3.2143	-107.109
-3.2147	67.2945	-3.215	-20.4897	-3.214	-146.422
-3.21439	149.737	-3.21469	43.5756	-3.21369	-127.673
-3.21409	108.468	-3.21439	107.691	-3.21339	-108.924
-3.21378	51.6371	-3.21408	109.487	-3.21308	-73.0898
-3.21347	-5.09674	-3.21377	111.283	-3.21277	-37.1035
-3.21317	-7.7063	-3.21347	23.6674	-3.21247	-59.1787
-3.21286	-10.3159	-3.21316	-63.9484	-3.21216	-81.2539
-3.21256	-28.4862	-3.21286	-35.8075	-3.21186	-90.1748
-3.21225	-46.5598	-3.21255	-7.66669	-3.21155	-98.9443
-3.21195	-64.6335	-3.21225	12.4909	-3.21125	-35.1387
-3.21164	-82.7072	-3.21194	32.6486	-3.21094	-87.4531
-3.21134	-59.8976	-3.21164	123.059	-3.21064	-207.658
-3.21103	-36.9914	-3.21133	85.737	-3.21033	-211.589
-3.21073	-14.0852	-3.21103	-63.3496	-3.21003	-152.621
-3.21042	8.82095	-3.21072	-135.797	-3.20972	-93.6523
-3.21012	30.8573	-3.21042	-119.631	-3.20942	-49.3516
-3.20981	52.9903	-3.21011	-103.465	-3.20911	-4.89844
-3.20951	28.731	-3.20981	-92.0892	-3.20881	39.5547
-3.2092	78.6993	-3.2095	-4.07422	-3.2085	84.0078
-3.20889	54.44	-3.20919	88.3315	-3.20819	119.993
-3.20859	-43.9503	-3.20889	104.098	-3.20789	156.13
-3.20828	-108.32	-3.20858	78.3525	-3.20758	56.791
-3.20798	-48.9761	-3.20828	52.6066	-3.20728	-42.5469
-3.20767	4.85828	-3.20797	32.449	-3.20697	-46.4785
-3.20737	-15.4384	-3.20767	12.2914	-3.20667	-50.2588
-3.20706	-18.7245	-3.20736	-3.07632	-3.20636	4.02246
-3.20676	-22.0106	-3.20706	-18.444	-3.20606	58.3037
-3.20645	2.05539	-3.20675	-91.2909	-3.20575	-3.68848
-3.20615	100.446	-3.20645	-87.4989	-3.20545	-65.5293
-3.20584	140.072	-3.20614	-88.4968	-3.20514	8.10449
-3.20554	55.9864	-3.20584	-89.4947	-3.20484	81.7393
-3.20523	-3.45367	-3.20553	-57.7614	-3.20453	35.4727
-3.20493	-62.7971	-3.20523	-26.0281	-3.20423	-10.6436
-3.20462	-43.2737	-3.20492	-32.6143	-3.20392	1.30078
-3.20431	-23.7503	-3.20461	-39.2004	-3.20361	13.2461
-3.20401	-22.3972	-3.20431	10.3455	-3.20331	32.751
-3.2037	-21.0441	-3.204	59.8913	-3.203	52.2559
-3.2034	59.1759	-3.2037	88.6808	-3.2027	71.7607
-3.20309	139.493	-3.20339	40.8314	-3.20239	91.416
-3.20279	121.516	-3.20309	4.15848	-3.20209	61.3271
-3.20248	-20.1742	-3.20278	-32.5145	-3.20178	31.2383
-3.20218	-30.4192	-3.20248	-53.2209	-3.20148	1.14941
-3.20187	-40.5675	-3.20217	2.71152	-3.20117	-28.7881
-3.20157	-16.0182	-3.20187	15.5345	-3.20087	-12.9121
-3.20126	8.53101	-3.20156	28.3576	-3.20056	2.96387
-3.20096	33.0802	-3.20126	7.65112	-3.20026	18.8398
-3.20065	57.7261	-3.20095	-13.0554	-3.19995	34.8672
-3.20035	31.2439	-3.20065	-67.2914	-3.19965	-18.2041
-3.20004	4.76163	-3.20034	-121.527	-3.19934	-71.2754
-3.19973	-21.7206	-3.20003	-111.898	-3.19903	-117.089
-3.19943	-48.1062	-3.19973	-102.268	-3.19873	-162.751
-3.19912	-9.54266	-3.19942	-38.1526	-3.19842	-205.238
-3.19882	29.0209	-3.19912	25.9626	-3.19812	-131.453
-3.19851	30.4707	-3.19881	-16.8973	-3.19781	-72.1826
-3.19821	32.0171	-3.19851	16.8817	-3.19751	-12.9121
-3.1979	11.8171	-3.1982	29.9044	-3.1972	40.1592
-3.1976	-8.38287	-3.1979	42.927	-3.1969	-22.7402
-3.19729	-28.5828	-3.19759	65.5295	-3.19659	-27.5781
-3.19699	-48.6862	-3.19729	11.493	-3.19629	83.7051
-3.19668	-34.0919	-3.19698	50.4612	-3.19598	106.839
-3.19638	-19.4977	-3.19668	89.4292	-3.19568	130.124
-3.19607	-42.0172	-3.19637	90.0779	-3.19537	63.8975
-3.19577	-64.4402	-3.19607	90.7265	-3.19507	-2.32812
-3.19546	-69.1761	-3.19576	21.9211	-3.19476	22.0156
-3.19515	-73.912	-3.19545	29.7547	-3.19445	46.5098
-3.19485	-41.534	-3.19515	32.7983	-3.19415	12.9434
-3.19454	-9.05942	-3.19484	112.481	-3.19384	-20.623
-3.19424	-50.2325	-3.19454	178.841	-3.19354	2.66211
-3.19393	-91.4057	-3.19423	117.47	-3.19323	26.0977
-3.19363	-95.465	-3.19393	81.6456	-3.19293	114.853
-3.19332	-99.5244	-3.19362	122.46	-3.19262	87.4854
-3.19302	-106.676	-3.19332	170.459	-3.19232	35.7744
-3.19271	-113.829	-3.19301	90.7265	-3.19201	-15.7842
-3.19241	-120.981	-3.19271	-52.8717	-3.19171	-16.541
-3.1921	-128.133	-3.1924	-68.7383	-3.1914	-17.2969
-3.1918	-117.501	-3.1921	-11.9577	-3.1911	-19.7158
-3.19149	-106.87	-3.19179	-31.8159	-3.19079	-21.9834
-3.19119	-96.2382	-3.19149	-133.103	-3.19049	-24.252
-3.19088	-85.6067	-3.19118	-157.751	-3.19018	-26.5195
-3.19057	-61.8306	-3.19087	-71.4326	-3.18987	18.2354
-3.19027	-38.0546	-3.19057	14.8859	-3.18957	63.1416
[truncated: 63,538 more rows]

## Sheet: Fig. 1 e
AE		HE		AE		HE
Positive		Positive		Negative		Negative
0.40008	0	0.39806	0	0.34108	0	0.43076	0
0.39173	1.42063e-07	0.38487	6.56018e-07	0.33923	3.78805e-07	0.43715	6.65637e-07
0.39282	1.07823e-07	0.38602	6.56247e-07	0.33817	3.09002e-07	0.43656	6.54727e-07
0.39485	5.87271e-08	0.38802	6.04058e-07	0.33615	2.49475e-07	0.43561	6.51332e-07
0.39682	6.14898e-08	0.39009	5.92714e-07	0.33417	2.69546e-07	0.43459	6.43034e-07
0.39881	4.99433e-08	0.39201	5.77134e-07	0.33215	2.92092e-07	0.43361	6.46012e-07
0.4008	3.5932e-08	0.39399	5.61327e-07	0.33014	2.88049e-07	0.43256	6.63381e-07
0.4028	2.54117e-08	0.396	5.50074e-07	0.32818	2.56518e-07	0.43159	6.55964e-07
0.40483	4.9983e-09	0.39799	5.39665e-07	0.32615	2.2924e-07	0.43062	6.72693e-07
0.40682	-2.06957e-08	0.39999	5.52434e-07	0.3242	2.3465e-07	0.42963	6.79347e-07
0.4088	-2.39296e-08	0.40199	5.449e-07	0.32212	2.6204e-07	0.4286	6.9206e-07
0.41077	4.31239e-09	0.40397	5.44439e-07	0.32018	2.58017e-07	0.42764	6.94245e-07
0.41286	-5.95501e-08	0.40602	5.30124e-07	0.31813	2.45382e-07	0.42662	6.70124e-07
0.41479	-3.32468e-08	0.40796	5.62073e-07	0.31613	2.28095e-07	0.42561	6.32415e-07
0.41686	-4.24064e-08	0.40999	4.76884e-07	0.31411	2.18506e-07	0.42462	6.26769e-07
0.41882	-6.08616e-08	0.41201	4.58495e-07	0.31214	2.4337e-07	0.42356	5.84608e-07
0.42079	-3.44282e-08	0.41397	4.41235e-07	0.31016	2.33274e-07	0.42259	5.79125e-07
0.42284	-4.4395e-08	0.41599	4.33178e-07	0.30817	2.33765e-07	0.42157	5.55605e-07
0.42482	-4.15028e-08	0.418	4.41672e-07	0.30619	2.41711e-07	0.4206	5.60174e-07
0.42682	-3.75465e-08	0.42003	4.27001e-07	0.30416	2.09589e-07	0.41958	5.27828e-07
0.4288	-4.44525e-08	0.42199	4.41557e-07	0.30214	1.75336e-07	0.41856	5.28994e-07
0.43079	-5.81268e-08	0.42401	4.41792e-07	0.30016	1.5434e-07	0.41756	5.1031e-07
0.43287	-5.15198e-08	0.42597	4.65759e-07	0.29819	1.24248e-07	0.41658	5.29638e-07
0.43481	-4.67192e-08	0.42797	4.56221e-07	0.29617	1.54308e-07	0.41563	5.11827e-07
0.43682	-2.95243e-08	0.43001	4.61845e-07	0.29417	1.70503e-07	0.41462	5.33673e-07
0.43879	-6.11576e-08	0.43199	4.76877e-07	0.29216	1.54629e-07	0.41365	5.01338e-07
0.44078	-5.53177e-08	0.43397	4.81724e-07	0.29011	1.2174e-07	0.4126	5.04475e-07
0.44279	-2.91331e-08	0.43597	4.26668e-07	0.28815	1.48017e-07	0.41164	5.24265e-07
0.44482	-5.07351e-08	0.43799	4.56451e-07	0.28608	2.0142e-07	0.41062	4.98952e-07
0.44681	-4.60887e-08	0.43999	4.7036e-07	0.28416	1.74822e-07	0.40957	5.022e-07
0.44882	-7.00842e-09	0.44202	4.96552e-07	0.28221	1.93514e-07	0.40857	4.95852e-07
0.45081	-4.44574e-08	0.44402	4.95225e-07	0.28013	1.94034e-07	0.4076	4.92304e-07
0.45284	-2.91621e-08	0.44602	4.81573e-07	0.27812	1.61779e-07	0.4066	4.69301e-07
0.45481	-6.1244e-08	0.44795	4.82169e-07	0.27614	1.7125e-07	0.40559	5.0837e-07
0.45681	-1.82319e-08	0.44999	4.5542e-07	0.2741	1.83648e-07	0.4046	4.87133e-07
0.45882	-2.77346e-08	0.45195	4.39567e-07	0.27219	1.65888e-07	0.40361	4.4685e-07
0.46087	6.96373e-09	0.45397	4.36713e-07	0.27014	1.78242e-07	0.40259	4.83608e-07
0.4628	-4.76676e-08	0.45597	4.45373e-07	0.2682	1.73137e-07	0.40164	4.93075e-07
0.46485	-2.73871e-08	0.45796	4.36776e-07	0.26617	1.82945e-07	0.40067	4.74761e-07
0.46684	-4.10987e-08	0.45997	4.41774e-07	0.26414	1.6799e-07	0.3996	4.68614e-07
0.46885	-3.73151e-08	0.46198	4.15844e-07	0.26214	1.68753e-07	0.39863	4.46704e-07
0.47088	-3.54332e-08	0.46403	4.3958e-07	0.26011	1.72143e-07	0.39761	4.19311e-07
0.47284	-4.36306e-08	0.46599	4.46878e-07	0.25813	1.58509e-07	0.39664	4.46875e-07
0.47483	-4.69756e-08	0.468	4.53061e-07	0.25608	1.35646e-07	0.39557	4.22508e-07
0.47684	-2.66336e-08	0.46998	4.29764e-07	0.25412	1.42067e-07	0.39462	4.27148e-07
0.47887	-3.41594e-08	0.472	3.87753e-07	0.2521	1.16151e-07	0.39362	4.14345e-07
0.48088	-3.72318e-08	0.474	4.19436e-07	0.25012	1.39884e-07	0.3926	4.27483e-07
0.48288	-7.71941e-08	0.476	4.00851e-07	0.24808	1.36049e-07	0.3916	4.08273e-07
0.48491	-6.22494e-08	0.47797	4.0218e-07	0.24602	1.45475e-07	0.39066	4.1049e-07
0.48689	-4.7974e-08	0.48001	4.22868e-07	0.24409	1.36003e-07	0.3896	4.29886e-07
0.48889	-4.52596e-08	0.482	4.20598e-07	0.24207	1.30636e-07	0.38859	4.4427e-07
0.49086	-4.65128e-08	0.48396	4.13336e-07	0.24015	1.8392e-07	0.38759	4.46522e-07
0.49286	-5.19123e-08	0.48598	4.01876e-07	0.23811	1.88727e-07	0.38664	4.33489e-07
0.49485	-6.12535e-08	0.48801	4.00516e-07	0.23611	1.74824e-07	0.38558	4.40698e-07
0.49681	-9.28093e-08	0.49	3.98546e-07	0.23407	1.73436e-07	0.38458	4.36479e-07
0.49884	-6.70403e-08	0.49207	4.02003e-07	0.23213	1.6376e-07	0.3836	4.55581e-07
0.5008	-8.19407e-08	0.49399	4.37883e-07	0.2301	1.69022e-07	0.38261	4.34885e-07
0.50288	-9.14846e-08	0.49598	4.18111e-07	0.22815	1.55985e-07	0.38165	4.15494e-07
0.50493	-5.8282e-08	0.49799	4.25099e-07	0.22613	1.72462e-07	0.38063	4.3172e-07
0.50685	-3.53361e-08	0.49997	4.29133e-07	0.22408	1.86263e-07	0.37959	4.36447e-07
0.50887	-7.08136e-08	0.50198	4.3085e-07	0.22212	1.59208e-07	0.37859	4.21849e-07
0.51089	-5.84291e-08	0.504	4.48535e-07	0.22011	1.81169e-07	0.3776	4.10043e-07
0.51288	-5.92124e-08	0.50601	4.28217e-07	0.21809	1.77209e-07	0.37665	4.33369e-07
0.51488	-9.52599e-08	0.50793	4.10624e-07	0.21613	1.72397e-07	0.37567	4.40324e-07
0.51687	-4.81276e-08	0.50999	4.15357e-07	0.21411	1.63522e-07	0.3746	4.42946e-07
0.51886	-1.16254e-07	0.51196	4.15589e-07	0.2121	1.29746e-07	0.37364	4.34365e-07
0.52082	-3.17676e-08	0.51396	4.2432e-07	0.21011	9.21377e-08	0.37262	4.30692e-07
0.52283	-1.04589e-07	0.51594	4.52516e-07	0.20808	8.92099e-08	0.37159	4.74607e-07
0.52485	9.05845e-08	0.51793	4.50063e-07	0.20607	3.72054e-08	0.37062	4.72277e-07
0.52685	-1.15944e-07	0.51993	4.20406e-07	0.20407	8.63749e-08	0.36959	4.91013e-07
0.52893	9.64605e-08	0.52195	4.19469e-07	0.20213	8.86719e-08	0.36859	5.1793e-07
0.53081	8.28846e-08	0.52397	4.46941e-07	0.20008	1.00771e-07	0.36765	5.13117e-07
0.53283	-8.70581e-08	0.52592	4.11844e-07	0.19806	6.58111e-08	0.36665	5.14116e-07
0.53487	1.02878e-07	0.52795	4.71574e-07	0.19609	1.1146e-07	0.36557	5.1568e-07
0.53691	-9.15356e-08	0.52995	4.60642e-07	0.19407	1.27662e-07	0.36463	5.11255e-07
0.53887	-1.00428e-07	0.53196	4.29472e-07	0.19206	1.00509e-07	0.36359	5.0813e-07
0.54086	-8.56758e-08	0.53403	4.40318e-07	0.19008	9.80043e-08	0.36259	5.1093e-07
0.54278	-6.94748e-09	0.53599	4.33195e-07	0.18808	1.12493e-07	0.36165	4.69018e-07
0.54482	6.70918e-08	0.53796	4.44838e-07	0.18611	1.16598e-07	0.36068	4.85691e-07
0.54685	-5.17032e-08	0.54	4.36018e-07	0.18408	9.6186e-08	0.35966	4.63914e-07
0.54878	7.33254e-08	0.54196	4.16928e-07	0.18209	9.97291e-08	0.35863	4.37915e-07
0.55084	2.5741e-08	0.54397	4.49457e-07	0.18006	6.8303e-08	0.35762	4.86049e-07
0.55284	6.94459e-08	0.54598	4.12876e-07	0.17808	8.52982e-08	0.35665	4.52328e-07
0.55486	-9.30474e-08	0.54799	4.60713e-07	0.17611	7.77329e-08	0.35562	4.46394e-07
0.5569	-8.26952e-08	0.54992	4.53883e-07	0.17408	8.2348e-08	0.35466	5.00858e-07
0.55882	-1.04352e-07	0.55195	4.39329e-07	0.17209	7.38633e-08	0.35366	4.86622e-07
0.56084	-8.52681e-08	0.55396	4.54351e-07	0.1701	4.07826e-08	0.35262	4.99544e-07
0.56286	-2.03199e-08	0.55594	4.4715e-07	0.16807	4.81156e-08	0.35167	5.27032e-07
0.56486	1.18877e-07	0.55799	4.56108e-07	0.1661	1.20773e-08	0.35067	5.06629e-07
0.56689	8.15811e-09	0.55993	4.3014e-07	0.16407	-2.99069e-08	0.34961	5.02126e-07
0.56887	-2.52394e-08	0.56194	4.13266e-07	0.16211	-6.82917e-09	0.34858	5.44999e-07
0.5709	-9.34748e-08	0.56395	4.06101e-07	0.16012	-3.29005e-08	0.34766	5.54494e-07
0.57282	-1.16794e-07	0.56603	4.16503e-07	0.15808	9.52451e-10	0.34666	5.75861e-07
0.57483	-1.09716e-07	0.56803	3.85785e-07	0.15602	2.27111e-08	0.34566	5.8576e-07
0.57688	-8.546e-08	0.56996	3.79541e-07	0.15408	1.26882e-08	0.34466	6.00051e-07
0.57888	-3.35468e-09	0.57201	4.27447e-07	0.15205	-2.58973e-08	0.3436	5.78981e-07
0.58086	-1.22432e-07	0.57396	4.06877e-07	0.15007	5.28717e-08	0.34266	5.61422e-07
0.58285	-8.31702e-08	0.57596	4.33107e-07	0.14807	2.41093e-08	0.34163	5.92064e-07
0.58489	-5.98814e-08	0.57797	4.24713e-07	0.14605	2.02045e-08	0.34071	6.03468e-07
0.58688	-8.79735e-08	0.58003	4.02003e-07	0.14403	2.72652e-08	0.33965	5.87215e-07
0.5889	-8.8075e-08	0.58199	4.09682e-07	0.14207	2.86344e-08	0.3386	5.86024e-07
0.59089	-9.26654e-08	0.58397	4.23091e-07	0.14008	3.19217e-08	0.33764	5.97218e-07
0.59287	-1.09061e-07	0.586	4.0504e-07	0.13807	5.19307e-08	0.33666	5.65489e-07
0.59487	-6.16665e-08	0.58798	3.79192e-07	0.13607	1.57532e-08	0.33568	5.55243e-07
0.59686	-7.17703e-08	0.59	3.96741e-07	0.13406	-3.89458e-09	0.33464	5.46291e-07
0.5989	-1.1052e-07	0.59204	4.00622e-07	0.13207	2.7893e-08	0.33368	5.49395e-07
0.60083	-9.19589e-08	0.59402	4.03967e-07	0.13008	2.19251e-08	0.33266	5.5703e-07
0.60291	-7.2418e-08	0.59596	3.96314e-07	0.1281	4.14762e-08	0.3316	5.58907e-07
0.60489	-1.21582e-07	0.59799	4.19482e-07	0.12607	1.55236e-08	0.3306	5.53674e-07
0.60685	-9.27828e-08	0.59993	4.17905e-07	0.12408	3.49487e-08	0.32964	5.24287e-07
0.60889	-4.65725e-08	0.60201	4.04234e-07	0.12213	1.09596e-08	0.32866	5.4503e-07
0.61088	-4.22511e-08	0.60397	3.96806e-07	0.12006	-1.49767e-08	0.32763	5.36681e-07
0.6129	-4.9095e-08	0.60593	3.99736e-07	0.11804	-3.89111e-08	0.32668	5.32928e-07
0.61493	-3.80677e-08	0.60802	4.21078e-07	0.11602	-3.3632e-08	0.32562	5.49378e-07
0.61687	-6.92368e-08	0.61003	4.16248e-07	0.11406	-3.27406e-08	0.32462	5.71158e-07
0.6189	-7.35502e-08	0.61201	4.17845e-07	0.11199	-2.82455e-08	0.32361	5.58121e-07
0.62091	-7.94041e-08	0.61396	3.91881e-07	0.1101	6.1e-09	0.32266	5.65381e-07
0.62286	-6.44211e-08	0.61594	3.81054e-07	0.10805	5.48243e-11	0.32167	5.82332e-07
0.62491	-8.99249e-08	0.61798	3.53034e-07	0.10605	-1.83242e-08	0.32064	5.62728e-07
0.62696	-9.66291e-08	0.61999	3.94951e-07	0.10404	4.1046e-08	0.31963	5.79719e-07
0.62888	-5.09783e-08	0.62202	3.87361e-07	0.1021	1.87567e-08	0.31866	6.0611e-07
0.63089	-5.40489e-08	0.62405	3.94459e-07	0.10007	3.46508e-08	0.31763	6.36423e-07
0.63292	-1.07848e-07	0.62607	3.56073e-07	0.09805	4.78424e-08	0.31667	6.24568e-07
0.6349	-9.82141e-08	0.62806	3.63847e-07	0.09612	1.80495e-08	0.31559	6.05371e-07
0.63696	-8.97667e-08	0.63001	3.84553e-07	0.09406	3.2022e-08	0.31468	5.93912e-07
0.63894	-1.05403e-07	0.632	3.89275e-07	0.09208	4.45596e-09	0.31364	6.10291e-07
0.64093	-8.41488e-08	0.63399	3.70935e-07	0.09011	9.462e-09	0.31263	6.33389e-07
0.64291	-9.16061e-08	0.636	3.7942e-07	0.08808	9.41082e-09	0.31164	6.13028e-07
0.64485	-1.17888e-07	0.63799	3.86123e-07	0.08606	1.53628e-09	0.31066	5.94982e-07
0.64689	-9.70354e-08	0.64	4.03877e-07	0.08407	-1.96427e-09	0.30964	6.4324e-07
0.6489	-8.15216e-08	0.64205	3.98444e-07	0.08203	-3.73165e-08	0.30864	6.29764e-07
0.65094	-9.83873e-08	0.64403	4.15667e-07	0.0801	-2.66086e-08	0.30767	5.95545e-07
0.65292	-9.5261e-08	0.64603	4.11021e-07	0.07812	2.37218e-09	0.30662	6.44394e-07
0.65491	-7.68046e-08	0.648	3.95869e-07	0.07614	-1.33316e-08	0.3056	6.45994e-07
0.65696	-8.91712e-08	0.65	4.03952e-07	0.07409	-3.77203e-08	0.30461	6.56321e-07
0.65888	-1.1521e-07	0.65199	4.06211e-07	0.07211	-9.90212e-08	0.30364	6.61562e-07
0.66093	-1.0897e-07	0.65401	3.90444e-07	0.07012	-9.52554e-08	0.3027	6.48432e-07
0.66294	-9.20509e-08	0.65599	3.77451e-07	0.06809	-1.07649e-07	0.30166	6.23078e-07
0.66491	-1.06667e-07	0.65799	3.67078e-07	0.06612	-1.00526e-07	0.30064	6.76102e-07
0.66695	-1.09234e-07	0.65995	3.63355e-07	0.06409	-2.13645e-08	0.2996	6.67068e-07
0.66889	-1.30794e-07	0.66201	3.42538e-07	0.06212	-5.95587e-08	0.29867	6.71705e-07
0.67095	-1.47998e-07	0.66402	3.5766e-07	0.0601	-1.00295e-07	0.2976	6.91768e-07
0.67289	-1.27505e-07	0.66601	3.36059e-07	0.05808	-5.95502e-08	0.29664	7.00387e-07
0.67492	-1.35259e-07	0.66803	3.47764e-07	0.05608	-4.09299e-08	0.29559	6.77007e-07
0.6769	-1.49564e-07	0.67007	3.52137e-07	0.05406	-5.84521e-08	0.29461	6.84252e-07
0.67896	-1.34979e-07	0.67196	3.50909e-07	0.05205	-4.61728e-08	0.29364	6.73805e-07
0.68092	-1.24918e-07	0.67406	3.3943e-07	0.05002	-3.43716e-08	0.29261	6.50633e-07
0.68291	-1.18923e-07	0.67606	3.35001e-07	0.04806	-3.23065e-08	0.29163	6.2857e-07
0.68495	-1.00175e-07	0.678	3.23241e-07	0.04605	-4.7746e-08	0.29066	5.99463e-07
0.68701	-9.99963e-08	0.68	3.23588e-07	0.04402	-6.19057e-08	0.28961	5.92238e-07
0.68899	-1.5369e-07	0.682	3.19118e-07	0.04206	-4.1045e-08	0.28865	6.06951e-07
0.69097	-1.11309e-07	0.68401	3.37527e-07	0.04	-8.51236e-08	0.28766	6.00291e-07
0.69295	-1.01258e-07	0.68597	3.42317e-07	0.03801	-7.26089e-08	0.28662	6.28746e-07
0.69493	-9.52249e-08	0.68805	3.30511e-07	0.03601	-7.40856e-08	0.28563	5.87375e-07
0.69696	-9.36018e-08	0.68998	3.22639e-07	0.03404	-8.33094e-08	0.28466	5.86756e-07
0.69895	-1.08715e-07	0.69199	3.49204e-07	0.03204	-6.14075e-08	0.28366	6.02203e-07
0.7009	-9.88223e-08	0.69399	3.03676e-07	0.03003	-9.41214e-08	0.28265	5.74706e-07
0.70294	-1.08329e-07	0.696	3.17026e-07	0.02803	-1.07337e-07	0.28163	5.69739e-07
0.70495	-8.4307e-08	0.69802	3.46971e-07	0.02604	-1.51586e-07	0.28065	5.58453e-07
0.70695	-9.96373e-08	0.70004	3.70226e-07	0.02409	-1.57642e-07	0.27962	6.03214e-07
0.70893	-8.7821e-08	0.70201	3.46199e-07	0.02205	-1.16145e-07	0.27864	5.7364e-07
0.71097	-1.0229e-07	0.70397	3.3233e-07	0.0201	-1.49795e-07	0.27766	5.90555e-07
0.71295	-9.44457e-08	0.70607	3.65622e-07	0.01807	-1.05433e-07	0.27669	5.4479e-07
0.71501	-9.6801e-08	0.70801	3.6341e-07	0.01606	-1.36832e-07	0.27566	5.55916e-07
0.71698	-9.53857e-08	0.71002	3.39597e-07	0.01403	-1.46178e-07	0.27463	5.5584e-07
0.71894	-7.06069e-08	0.71194	3.57358e-07	0.01205	-7.95037e-08	0.27367	5.10864e-07
0.72092	-7.84446e-08	0.714	3.46307e-07	0.01008	-7.24142e-08	0.27266	5.05121e-07
0.72292	-9.6022e-08	0.71599	3.83515e-07	0.00807	-5.48882e-08	0.27167	4.74567e-07
0.72497	-7.30366e-08	0.71803	3.87374e-07	0.00607	-8.42729e-08	0.27069	4.68589e-07
0.72696	-7.98158e-08	0.71994	3.9045e-07	0.00407	-7.86151e-08	0.26968	4.396e-07
0.72895	-9.05741e-08	0.72198	3.60721e-07	0.00194	-8.0773e-08	0.26863	4.44055e-07
0.73094	-5.194e-08	0.72399	3.85151e-07	-2.30592e-05	-8.44315e-08	0.26766	4.27687e-07
0.7329	-6.31423e-08	0.72595	3.82671e-07	-0.00202	-8.46593e-08	0.26664	3.87183e-07
0.73492	-6.27687e-08	0.72801	3.82481e-07	-0.00401	-8.70407e-08	0.26564	3.91759e-07
0.73695	-6.71981e-08	0.72993	3.77273e-07	-0.00601	-8.3679e-08	0.26465	3.6475e-07
0.73897	-6.32682e-08	0.73192	3.94084e-07	-0.00806	-8.16427e-08	0.26361	3.31334e-07
0.74093	-4.41042e-08	0.73398	3.71707e-07	-0.01005	-8.37089e-08	0.26266	3.69495e-07
0.74297	-4.3218e-08	0.73595	3.76715e-07	-0.01201	-1.00178e-07	0.26163	3.76983e-07
0.74495	-3.93714e-08	0.73798	3.91561e-07	-0.01407	-1.02574e-07	0.26067	3.46967e-07
0.74691	-3.3462e-08	0.73993	3.93042e-07	-0.01605	-1.04328e-07	0.25967	3.29251e-07
0.74893	-6.37548e-08	0.74195	4.04452e-07	-0.01801	-1.23267e-07	0.25864	3.73151e-07
0.7509	4.36636e-09	0.74398	3.9781e-07	-0.02	-1.54707e-07	0.2577	3.54621e-07
0.75296	-3.59637e-08	0.746	4.11255e-07	-0.02204	-1.82355e-07	0.25667	3.72787e-07
0.75498	-4.77687e-08	0.74796	3.78158e-07	-0.02404	-1.60254e-07	0.25562	3.56424e-07
0.75695	-5.27206e-08	0.75	3.64649e-07	-0.02598	-1.57602e-07	0.25463	3.20737e-07
0.75895	-8.1292e-08	0.75198	3.51263e-07	-0.02801	-1.44423e-07	0.25366	3.32972e-07
0.76093	-4.7757e-08	0.75401	3.63539e-07	-0.03005	-1.83566e-07	0.25268	3.68929e-07
0.76295	-3.77002e-08	0.75592	3.57169e-07	-0.03204	-1.44036e-07	0.25164	3.17624e-07
0.76492	-4.57625e-08	0.75801	2.98392e-07	-0.03403	-1.4021e-07	0.25063	3.28993e-07
0.76698	-6.47577e-08	0.76	3.32988e-07	-0.03601	-1.06935e-07	0.24967	3.43028e-07
0.76897	-6.1828e-08	0.76199	3.3585e-07	-0.03804	-1.1232e-07	0.24862	3.46663e-07
0.77092	-8.34809e-08	0.76389	3.26226e-07	-0.04002	-1.40992e-07	0.24767	3.53438e-07
0.77292	-6.26374e-08	0.76594	3.71728e-07	-0.04204	-1.43127e-07	0.24664	3.52996e-07
0.77499	-5.43906e-08	0.76792	3.62608e-07	-0.04404	-1.33068e-07	0.24569	3.8357e-07
0.77697	-7.7452e-08	0.77002	3.70375e-07	-0.04601	-1.13037e-07	0.24461	3.69366e-07
0.77891	-7.27506e-08	0.77199	4.02661e-07	-0.048	-9.59662e-08	0.24365	3.56107e-07
0.78098	-6.52687e-08	0.774	4.04539e-07	-0.05003	-9.84573e-08	0.24268	3.52818e-07
0.78296	-8.23256e-08	0.77606	4.04637e-07	-0.05208	-7.72709e-08	0.24167	3.67713e-07
0.78502	-5.81954e-08	0.77804	4.03873e-07	-0.05402	-6.54363e-08	0.24063	3.87016e-07
0.78698	-4.69949e-08	0.78	3.87503e-07	-0.0561	-7.79619e-08	0.23966	3.76705e-07
0.78894	-4.24208e-08	0.78201	3.74391e-07	-0.05804	-8.24267e-08	0.23868	3.95745e-07
0.79096	-4.46964e-08	0.78401	3.5692e-07	-0.06005	-1.35261e-07	0.23769	3.59446e-07
0.79296	-6.24821e-08	0.78602	3.57077e-07	-0.06209	-1.3184e-07	0.23667	3.80812e-07
0.79496	-5.57576e-08	0.78799	3.89685e-07	-0.06401	-1.76425e-07	0.23566	3.87752e-07
0.79691	-5.50959e-08	0.79002	3.99076e-07	-0.0661	-1.46434e-07	0.23472	3.82184e-07
0.79897	-7.3921e-08	0.79199	3.9968e-07	-0.06804	-1.84355e-07	0.23365	3.77285e-07
0.80099	-8.67814e-08	0.79403	3.95227e-07	-0.07012	-1.93903e-07	0.23268	3.8535e-07
0.80291	-8.41112e-08	0.79602	3.97335e-07	-0.0721	-1.58583e-07	0.23163	4.11759e-07
0.80498	-8.67462e-08	0.79799	3.67838e-07	-0.07403	-1.60393e-07	0.23061	4.09179e-07
0.80701	-7.85039e-08	0.79998	3.82282e-07	-0.07598	-1.84425e-07	0.22967	4.15971e-07
0.80894	-4.19844e-08	0.80201	4.07031e-07	-0.07807	-1.06077e-07	0.22866	4.53478e-07
0.81096	-5.69163e-08	0.804	4.0495e-07	-0.08006	-1.04154e-07	0.22763	4.9161e-07
0.81296	-3.78071e-08	0.806	3.82428e-07	-0.08203	-9.02087e-08	0.22666	4.986e-07
0.81499	-1.20542e-07	0.80803	4.0864e-07	-0.08399	-1.24421e-07	0.22564	4.77306e-07
0.81702	-4.76746e-08	0.80997	4.24958e-07	-0.08603	-1.48648e-07	0.22466	4.77115e-07
0.81895	-1.11596e-07	0.81201	4.15908e-07	-0.08804	-1.50917e-07	0.22364	4.68101e-07
0.82095	-2.48505e-08	0.81405	4.22841e-07	-0.09011	-1.61402e-07	0.22264	4.93988e-07
0.82292	-6.54366e-08	0.816	4.41634e-07	-0.0921	-9.42209e-08	0.22165	4.41186e-07
0.82501	-4.21274e-08	0.818	4.11949e-07	-0.09405	2.39474e-08	0.22068	4.61901e-07
0.82703	-5.0122e-08	0.82002	4.3228e-07	-0.09607	3.21645e-08	0.21966	4.42592e-07
0.82902	-5.18827e-08	0.82205	3.98879e-07	-0.09803	-1.62222e-07	0.21865	4.34279e-07
0.83097	-7.86075e-08	0.82402	4.0017e-07	-0.10004	3.70569e-08	0.21767	4.42569e-07
0.83302	-6.27987e-08	0.826	4.14414e-07	-0.10203	-1.01772e-07	0.21665	4.64594e-07
0.83503	-7.94883e-08	0.82798	4.15831e-07	-0.10408	-9.17331e-08	0.21566	4.53634e-07
0.83695	-8.1612e-08	0.82999	4.04858e-07	-0.10604	-2.11101e-07	0.21465	5.05757e-07
0.83898	-7.4595e-08	0.83202	4.15916e-07	-0.10809	-1.82626e-07	0.21365	5.21341e-07
0.84094	-8.02132e-08	0.83402	4.08435e-07	-0.11002	-2.19363e-07	0.21262	4.97687e-07
0.843	-7.41052e-08	0.83603	3.94541e-07	-0.11199	-2.53064e-07	0.21163	5.11145e-07
0.84504	-8.94627e-08	0.83801	4.08701e-07	-0.11411	-2.0432e-07	0.21068	5.48834e-07
0.84702	-9.9358e-08	0.84002	4.09164e-07	-0.11607	-2.26431e-07	0.20969	5.64786e-07
0.84899	-8.58314e-08	0.84196	4.07736e-07	-0.11806	-1.93277e-07	0.20873	5.79056e-07
0.85098	-8.41092e-08	0.84401	4.00126e-07	-0.12	-1.28181e-08	0.20771	5.26299e-07
0.853	-3.91829e-08	0.846	3.96179e-07	-0.12202	-2.30218e-07	0.20668	4.86262e-07
0.85498	-6.82259e-08	0.848	4.1746e-07	-0.12406	-1.91972e-07	0.20566	4.92243e-07
0.85701	-8.16105e-08	0.85002	4.41034e-07	-0.12602	-1.91262e-07	0.20463	5.26536e-07
0.85902	-8.98079e-08	0.852	4.42302e-07	-0.12801	-7.14244e-08	0.20368	5.00339e-07
0.86098	-1.25883e-07	0.85403	4.01e-07	-0.12999	3.84236e-08	0.20266	5.00278e-07
0.86298	-1.02477e-07	0.85606	4.16404e-07	-0.132	3.09638e-08	0.2017	4.90581e-07
0.865	-7.24709e-08	0.85805	4.38173e-07	-0.13401	3.18159e-08	0.20067	5.05696e-07
0.86704	-5.72316e-08	0.85999	4.25846e-07	-0.13609	6.0514e-09	0.19963	5.13322e-07
0.86903	-9.80546e-08	0.86204	4.38045e-07	-0.13802	1.41563e-08	0.19865	5.39492e-07
0.87096	-9.39946e-08	0.864	4.13464e-07	-0.13998	5.96435e-09	0.19768	5.34802e-07
0.87304	-9.91219e-08	0.86599	3.78168e-07	-0.14202	-1.90414e-08	0.19671	5.53201e-07
0.87504	-7.5153e-08	0.86801	3.81496e-07	-0.14407	-2.07131e-07	0.19572	5.67374e-07
0.87704	-5.44847e-08	0.87007	3.74134e-07	-0.14605	-1.4736e-07	0.19466	5.55929e-07
0.879	-8.79159e-08	0.87202	3.8372e-07	-0.14808	-1.94129e-07	0.19369	5.61806e-07
0.88102	-9.21584e-08	0.87405	3.88312e-07	-0.15005	-2.2698e-07	0.19268	5.60257e-07
0.88302	-1.05875e-07	0.876	3.91484e-07	-0.15207	-2.15162e-07	0.19167	5.68475e-07
0.88504	-1.13345e-07	0.87803	3.8093e-07	-0.1541	-2.37269e-07	0.19065	5.58035e-07
0.8871	-8.07511e-08	0.88003	3.83621e-07	-0.1561	-2.39028e-07	0.18973	5.49679e-07
0.889	-9.47929e-08	0.88203	4.25131e-07	-0.15808	-2.64327e-07	0.18871	5.36909e-07
0.89099	-1.1564e-07	0.88401	4.47763e-07	-0.16006	-2.34039e-07	0.18769	5.6939e-07
0.89305	-8.2876e-08	0.88602	4.18862e-07	-0.1621	-2.35039e-07	0.18665	5.44241e-07
0.89499	-9.90049e-08	0.88805	4.21093e-07	-0.1641	-2.45826e-07	0.18571	5.62339e-07
0.89707	-1.17117e-07	0.89004	4.19903e-07	-0.16604	-2.84945e-07	0.18468	5.66634e-07
0.899	-9.65927e-08	0.89202	4.15876e-07	-0.16807	-2.2403e-07	0.18368	5.83967e-07
0.90104	-9.91943e-08	0.89401	4.40254e-07	-0.17007	-2.08601e-07	0.18266	5.68029e-07
0.903	-1.40075e-07	0.89597	4.19251e-07	-0.17207	-2.03219e-07	0.18167	5.66999e-07
0.90501	-1.43119e-07	0.89804	4.30607e-07	-0.17412	-2.42789e-07	0.18069	5.97238e-07
0.90699	-9.59106e-08	0.90001	4.26408e-07	-0.17607	-2.29579e-07	0.17976	6.03096e-07
0.90903	-1.06162e-07	0.90211	4.23991e-07	-0.17806	-2.26673e-07	0.17868	6.16928e-07
0.91104	-5.99934e-08	0.904	4.26371e-07	-0.18005	-2.31974e-07	0.17767	6.07367e-07
0.91308	-8.37749e-08	0.90606	4.34134e-07	-0.18203	-1.0664e-07	0.17661	6.09513e-07
0.91499	-1.09446e-07	0.90804	4.19346e-07	-0.18407	-2.2857e-07	0.1757	5.99962e-07
0.91708	-1.04408e-07	0.91006	4.36281e-07	-0.18602	-2.25827e-07	0.17467	6.19273e-07
0.91904	-1.306e-07	0.91202	4.36843e-07	-0.18802	-2.13526e-07	0.17365	5.89838e-07
0.92102	-1.46275e-07	0.91399	4.07503e-07	-0.19007	-2.17191e-07	0.17268	5.62168e-07
0.9231	-1.04362e-07	0.91609	4.16977e-07	-0.19201	-2.46036e-08	0.17167	5.61469e-07
0.92506	-1.13609e-07	0.91805	4.01986e-07	-0.19408	-1.49524e-07	0.17071	5.52111e-07
0.92709	-1.0015e-07	0.92003	3.78337e-07	-0.19607	-2.99525e-07	0.1697	5.47784e-07
0.92901	-1.17277e-07	0.92197	3.8842e-07	-0.19805	-3.36484e-07	0.16866	5.33162e-07
0.93106	-8.44911e-08	0.92406	3.80186e-07	-0.20009	-3.1252e-07	0.16773	5.09656e-07
0.933	-7.38186e-08	0.92602	4.03193e-07	-0.20203	-3.43425e-07	0.16671	5.17715e-07
0.93502	-8.42641e-08	0.92799	4.03972e-07	-0.20402	-3.49967e-07	0.16563	5.23935e-07
0.937	-7.61826e-08	0.93001	3.80771e-07	-0.20605	-3.66061e-07	0.16466	5.08299e-07
0.93903	-8.98993e-08	0.93203	3.78394e-07	-0.20805	-1.41844e-07	0.16364	5.12333e-07
0.94104	-9.05427e-08	0.934	4.18391e-07	-0.21007	-2.91177e-07	0.16266	5.43535e-07
0.943	-8.01569e-08	0.93602	4.07309e-07	-0.21203	-3.32788e-07	0.16168	5.37113e-07
0.94502	-1.05554e-07	0.93803	4.22319e-07	-0.21407	-2.62298e-07	0.16068	5.20083e-07
0.94705	-1.10599e-07	0.94004	3.60245e-07	-0.21609	-2.63411e-07	0.15967	5.0692e-07
0.94906	-8.79361e-08	0.942	3.77444e-07	-0.21807	-3.15115e-07	0.15868	4.62016e-07
0.95099	-1.22453e-07	0.94399	3.88027e-07	-0.22008	-2.91895e-07	0.15768	4.85843e-07
0.95298	-1.30168e-07	0.94599	3.71873e-07	-0.22203	-2.91089e-07	0.15666	5.01164e-07
0.95498	-6.11011e-08	0.94806	3.65137e-07	-0.22402	-2.94204e-07	0.15571	4.83439e-07
0.95706	-6.23153e-08	0.95006	3.79418e-07	-0.22609	-2.78881e-07	0.1547	5.01683e-07
0.95903	-1.0586e-07	0.95201	3.37238e-07	-0.22808	-1.51449e-07	0.15371	4.90449e-07
0.96101	-8.7625e-08	0.954	3.48278e-07	-0.22999	-6.45117e-08	0.15267	5.00019e-07
0.96301	-1.08616e-07	0.95602	3.64666e-07	-0.23204	-2.91764e-07	0.15168	5.07183e-07
0.96504	-9.40144e-08	0.95804	3.76371e-07	-0.23407	-1.30661e-07	0.15072	5.14061e-07
0.96702	-8.6181e-08	0.96	3.69663e-07	-0.23602	-1.04954e-07	0.14969	5.37298e-07
0.96906	-6.66461e-08	0.96204	3.89656e-07	-0.23804	-2.79843e-07	0.14868	5.28629e-07
0.97105	-9.59617e-08	0.96396	4.02871e-07	-0.24004	-1.48578e-07	0.1477	5.30877e-07
0.97308	-1.09315e-07	0.96594	3.83685e-07	-0.24205	-1.66618e-07	0.14673	5.40572e-07
0.97506	-9.79417e-08	0.96799	3.74445e-07	-0.24408	-2.75897e-07	0.14573	5.61765e-07
0.97709	-9.56428e-08	0.97002	3.82013e-07	-0.24602	-3.21301e-07	0.14467	5.81967e-07
0.97905	-7.81786e-08	0.97199	4.00069e-07	-0.24813	-3.04878e-07	0.14367	5.58875e-07
0.98102	-6.39348e-08	0.97403	3.98121e-07	-0.25003	-2.87006e-07	0.14269	5.85256e-07
0.98312	-1.00784e-07	0.97603	3.69174e-07	-0.25209	-3.31105e-07	0.14172	5.87702e-07
0.98505	-5.60285e-08	0.97806	3.78918e-07	-0.25409	-1.52933e-07	0.14074	5.94277e-07
0.98708	-4.57314e-08	0.98012	3.76856e-07	-0.25607	-1.92983e-07	0.1397	5.81114e-07
0.98911	-5.25666e-08	0.98206	3.57171e-07	-0.25807	-3.10862e-07	0.13871	5.72189e-07
0.9911	-5.88338e-08	0.98404	3.44752e-07	-0.26011	-2.50615e-07	0.13775	5.97593e-07
0.99309	-9.00747e-08	0.98601	3.67181e-07	-0.26208	-2.74423e-07	0.13669	6.09234e-07
0.99512	-1.19504e-07	0.98804	3.70056e-07	-0.26415	-1.62207e-07	0.13571	5.94711e-07
0.9971	-7.00213e-08	0.99004	3.80432e-07	-0.26608	-2.67027e-07	0.13474	5.97477e-07
0.99906	-5.91132e-08	0.992	3.84903e-07	-0.26813	-2.75196e-07	0.13372	6.06441e-07
1.00106	-1.13149e-08	0.99398	3.6794e-07	-0.27014	-8.89761e-08	0.13274	5.99253e-07
1.0031	-2.78451e-08	0.99603	3.50605e-07	-0.2721	-7.05684e-08	0.13171	6.22027e-07
1.00506	-3.275e-08	0.99806	3.64495e-07	-0.27414	-1.07077e-07	0.13068	5.91421e-07
1.00704	-3.96497e-08	1.00006	3.40971e-07	-0.27614	-2.62148e-07	0.12972	5.89577e-07
1.00903	-2.78788e-08	1.00201	3.67035e-07	-0.27815	-3.49779e-07	0.12866	5.86005e-07
1.01104	-1.00877e-08	1.00397	3.7898e-07	-0.28008	-2.67244e-07	0.12771	6.05231e-07
1.01307	-6.01778e-08	1.00602	3.96615e-07	-0.28209	-1.01662e-07	0.1267	6.08834e-07
1.01508	-5.57329e-08	1.00802	3.89791e-07	-0.28409	-1.27316e-07	0.12572	5.9363e-07
1.01702	-2.68186e-08	1.01004	4.1305e-07	-0.28608	-1.21238e-07	0.1247	5.96293e-07
1.01907	-5.81755e-08	1.012	3.87843e-07	-0.28808	-1.27742e-07	0.12368	5.94655e-07
1.0211	-4.78718e-08	1.01408	3.90827e-07	-0.29005	-1.41352e-07	0.12274	5.58871e-07
1.02308	-4.41522e-08	1.01608	4.03393e-07	-0.29211	-1.92737e-07	0.12175	5.43932e-07
1.02512	-4.79693e-08	1.01803	3.88186e-07	-0.2941	-2.07526e-07	0.12072	5.60493e-07
1.02707	-3.83813e-08	1.02002	3.63293e-07	-0.29613	-1.66456e-07	0.11965	5.12364e-07
1.02912	-5.33691e-08	1.02205	3.70311e-07	-0.29804	-1.71061e-07	0.11871	5.21063e-07
1.03107	-5.34553e-08	1.02405	3.79679e-07	-0.3001	-3.626e-07	0.1177	5.44506e-07
1.03314	-2.66362e-08	1.02609	3.72263e-07	-0.30211	-3.37993e-07	0.11669	5.06123e-07
1.03513	-5.08328e-08	1.02805	3.69861e-07	-0.30412	-3.51382e-07	0.11571	4.66574e-07
1.03711	-7.55603e-08	1.03005	3.43805e-07	-0.30611	-2.92486e-07	0.11468	5.27913e-07
1.03907	-2.86126e-08	1.03203	3.38398e-07	-0.30809	-3.70722e-07	0.11369	5.02729e-07
1.04107	-3.35938e-08	1.03402	3.6139e-07	-0.31004	-3.76215e-07	0.1127	4.87516e-07
1.04314	-6.38609e-08	1.036	3.75053e-07	-0.31207	-2.6823e-07	0.11175	5.10094e-07
1.04514	-4.5112e-08	1.03807	3.72399e-07	-0.31411	-2.79666e-07	0.11071	4.69148e-07
1.04709	-3.58797e-08	1.04008	3.86138e-07	-0.31608	-2.00187e-07	0.10971	5.00291e-07
1.04912	-8.01562e-08	1.04201	3.83561e-07	-0.31804	-3.51968e-07	0.10869	5.16332e-07
1.05111	-5.21177e-08	1.04398	3.35635e-07	-0.32014	-2.5596e-07	0.10775	5.41526e-07
1.05309	-4.33378e-08	1.04604	3.54912e-07	-0.3221	-3.59877e-07	0.10667	5.29122e-07
1.05506	-4.61978e-08	1.04806	3.66678e-07	-0.3241	-3.81251e-07	0.1057	5.56314e-07
1.05706	-3.44773e-08	1.05002	3.46737e-07	-0.32611	-3.26696e-07	0.10471	5.50319e-07
1.0591	-4.86227e-08	1.0521	3.87694e-07	-0.32812	-1.80705e-07	0.1037	5.58642e-07
1.06106	-4.039e-08	1.05405	3.97838e-07	-0.33011	-2.05377e-07	0.10273	5.49143e-07
1.0631	-1.29852e-08	1.05601	3.57206e-07	-0.33208	-3.6771e-07	0.1017	5.39417e-07
1.06502	-3.02023e-08	1.05804	3.86383e-07	-0.33408	-3.97703e-07	0.1007	5.38623e-07
1.06711	-3.18688e-08	1.05999	3.81636e-07	-0.33607	-4.19646e-07	0.09976	5.11522e-07
1.06906	-1.2992e-08	1.06205	3.70469e-07	-0.3381	-4.36938e-07	0.0987	5.20364e-07
1.07105	-7.80886e-09	1.06406	3.6689e-07	-0.34006	-4.40628e-07	0.09769	5.13303e-07
1.0731	-1.43914e-08	1.06611	3.47888e-07	-0.34212	-3.77876e-07	0.09669	4.93256e-07
1.07503	-3.3084e-08	1.06803	3.75897e-07	-0.34411	-3.66519e-07	0.09572	4.66871e-07
1.07711	-4.29325e-08	1.06999	3.71953e-07	-0.34612	-2.66671e-07	0.09469	4.65186e-07
1.07909	-2.34505e-08	1.07201	3.40042e-07	-0.34811	-3.25276e-07	0.09372	4.98571e-07
1.08115	-5.95084e-08	1.07401	3.26642e-07	-0.35012	-4.10901e-07	0.09267	4.59505e-07
1.08307	-7.61913e-08	1.07604	3.62928e-07	-0.35208	-4.05218e-07	0.09171	4.39705e-07
1.08515	-1.17208e-07	1.07806	3.70951e-07	-0.3541	-2.18568e-07	0.0907	4.69192e-07
1.08709	-7.39096e-08	1.08005	3.71344e-07	-0.35615	-4.13093e-07	0.08977	4.72836e-07
1.08914	-7.99176e-08	1.0821	3.56974e-07	-0.35814	-4.0999e-07	0.08869	4.83407e-07
1.09112	-4.47164e-08	1.08408	3.918e-07	-0.36015	-4.00498e-07	0.08771	4.73426e-07
1.09311	-9.08585e-08	1.08606	3.87916e-07	-0.36214	-4.17581e-07	0.08674	4.87045e-07
1.09518	-7.32571e-08	1.08804	4.04589e-07	-0.36408	-3.50548e-07	0.08577	5.11766e-07
1.0971	-8.92261e-08	1.09007	3.90346e-07	-0.36611	-4.22106e-07	0.08476	5.32116e-07
1.09918	-9.7696e-08	1.09207	3.65948e-07	-0.3681	-3.91403e-07	0.08372	5.36219e-07
1.10112	-8.84227e-08	1.09398	3.8452e-07	-0.37019	-4.20919e-07	0.08277	5.54904e-07
1.10313	-6.11376e-08	1.09599	3.86441e-07	-0.37218	-2.82481e-07	0.0817	5.88322e-07
1.10512	-5.96083e-08	1.09804	3.74728e-07	-0.37412	-2.03268e-07	0.08072	5.64978e-07
1.10709	-7.71279e-08	1.10005	4.06054e-07	-0.37619	-4.21823e-07	0.07975	5.60333e-07
1.10913	-5.09609e-08	1.10203	4.09787e-07	-0.37814	-4.12228e-07	0.07872	5.47956e-07
1.11116	-4.83879e-08	1.10405	3.96302e-07	-0.38011	-2.40325e-07	0.07774	5.31273e-07
1.11311	-4.71223e-08	1.10605	4.26038e-07	-0.38213	-2.88557e-07	0.07673	5.57947e-07
1.11513	-2.89319e-08	1.10804	4.30436e-07	-0.3841	-2.98888e-07	0.0757	5.76611e-07
1.11716	-5.84885e-08	1.11007	4.15901e-07	-0.38614	-2.70189e-07	0.0747	5.2753e-07
1.11914	-3.14662e-08	1.11206	4.13384e-07	-0.38811	-3.92726e-07	0.07374	5.14908e-07
1.12115	-2.72769e-08	1.11403	3.96777e-07	-0.39015	-2.68138e-07	0.07271	5.11249e-07
1.12313	-2.729e-08	1.11603	4.0062e-07	-0.39212	-2.30186e-07	0.07167	4.97065e-07
1.12513	-6.56421e-09	1.11806	3.95884e-07	-0.39415	-4.75063e-07	0.07077	4.4254e-07
1.12716	-2.03067e-08	1.12005	3.94817e-07	-0.39615	-4.58357e-07	0.06971	4.55272e-07
1.12916	-1.74252e-08	1.12201	4.08088e-07	-0.39817	-4.68596e-07	0.06869	4.53342e-07
1.13112	-2.34537e-08	1.1241	4.02375e-07	-0.40007	-4.76753e-07	0.06767	4.33302e-07
1.13311	-4.82009e-08	1.12606	4.05261e-07	-0.40213	-4.82537e-07	0.06673	4.65028e-07
1.13507	8.29793e-08	1.12805	3.74109e-07	-0.40411	-4.89072e-07	0.06571	4.52819e-07
1.13715	-4.02416e-08	1.13004	3.54494e-07	-0.40612	-4.96208e-07	0.06473	4.63314e-07
1.13914	-1.28119e-07	1.13203	3.75268e-07	-0.40807	-4.1347e-07	0.0637	4.65823e-07
1.14106	-9.90641e-08	1.13399	3.8909e-07	-0.41013	-3.02078e-07	0.06274	4.5008e-07
1.14309	-9.92696e-08	1.13604	3.98209e-07	-0.41212	-3.58003e-07	0.06164	4.52037e-07
1.1451	-1.03313e-07	1.13801	4.22829e-07	-0.41417	-3.22018e-07	0.06072	5.02789e-07
1.14713	-1.02944e-07	1.14	4.10922e-07	-0.4161	-5.10284e-07	0.05975	5.46531e-07
1.1491	-9.73362e-08	1.14201	4.14456e-07	-0.41813	-3.5006e-07	0.0588	5.48349e-07
1.15116	-1.06955e-07	1.14402	4.46672e-07	-0.42012	-3.28552e-07	0.05771	5.16091e-07
1.15315	-1.21941e-07	1.14595	4.38002e-07	-0.42216	-5.23532e-07	0.05672	5.4003e-07
1.15513	-1.05825e-07	1.14799	4.64172e-07	-0.42413	-5.71286e-07	0.05572	5.35014e-07
1.1571	-7.19808e-08	1.15007	4.6045e-07	-0.42614	-5.8622e-07	0.05469	5.31879e-07
1.15909	-9.01274e-08	1.15201	4.41494e-07	-0.42814	-6.14909e-07	0.0537	5.06028e-07
1.16113	-9.82859e-08	1.154	4.41769e-07	-0.43019	-6.34314e-07	0.05272	5.02309e-07
1.16315	-9.1889e-08	1.15605	4.42463e-07	-0.43209	-6.02495e-07	0.05172	5.35988e-07
1.16511	-8.65045e-08	1.15806	4.68399e-07	-0.43411	-6.18524e-07	0.05078	5.71967e-07
1.1671	-8.3875e-08	1.16003	4.52578e-07	-0.43611	-5.96381e-07	0.04976	5.29094e-07
1.16911	-7.84725e-08	1.16201	4.31193e-07	-0.43808	-6.01834e-07	0.04876	5.38544e-07
1.17112	-1.0022e-07	1.16402	4.18959e-07	-0.44015	-6.08519e-07	0.04773	5.19891e-07
1.17312	-1.12578e-07	1.16601	4.3235e-07	-0.44212	-5.95466e-07	0.04675	4.92556e-07
1.17511	-1.34583e-07	1.1681	4.3246e-07	-0.44412	-6.04569e-07	0.04573	5.11411e-07
1.17714	-1.14835e-07	1.17003	4.32048e-07	-0.44613	-5.90515e-07	0.04472	5.0639e-07
1.17914	-8.10331e-08	1.17201	4.43045e-07	-0.4481	-5.83626e-07	0.04376	5.10835e-07
1.18112	1.20023e-07	1.17402	4.41746e-07	-0.45009	-5.86247e-07	0.04282	5.19363e-07
1.18312	1.39461e-07	1.17601	4.24129e-07	-0.45214	-6.00514e-07	0.04177	5.28109e-07
1.18516	-1.94151e-08	1.17801	4.44e-07	-0.4541	-6.16435e-07	0.04075	5.16579e-07
1.18716	4.4317e-08	1.18004	4.28411e-07	-0.45611	-6.38818e-07	0.03976	5.21671e-07
1.18915	-9.67891e-08	1.18203	4.4083e-07	-0.45813	-6.40078e-07	0.03876	5.56868e-07
1.19117	-1.1999e-07	1.18406	4.53372e-07	-0.4602	-6.16181e-07	0.03774	5.49908e-07
1.19317	-1.67007e-07	1.18604	4.28274e-07	-0.46215	-6.74806e-07	0.0368	5.62049e-07
1.1952	2.35496e-08	1.18804	4.16001e-07	-0.46419	-6.8721e-07	0.03576	5.52966e-07
1.19722	2.81543e-08	1.18997	4.10893e-07	-0.46613	-6.79373e-07	0.03476	5.49867e-07
1.19917	-1.68702e-07	1.19203	4.41119e-07	-0.4682	-6.74762e-07	0.03375	5.61902e-07
1.20113	3.64721e-08	1.19399	4.2822e-07	-0.47017	-6.44515e-07	0.03278	5.56021e-07
1.20316	7.8819e-08	1.196	4.48672e-07	-0.47222	-6.82264e-07	0.03173	5.51364e-07
1.20516	-1.08909e-07	1.19809	4.69524e-07	-0.47418	-5.53482e-07	0.03079	5.3157e-07
1.20716	-1.47894e-07	1.20005	4.53701e-07	-0.47618	-5.85384e-07	0.02979	5.38757e-07
1.20913	-1.25369e-07	1.20204	4.57618e-07	-0.47819	-5.33957e-07	0.0287	5.27234e-07
1.21117	-1.00723e-07	1.20404	4.66342e-07	-0.48018	-5.34623e-07	0.02775	5.35044e-07
1.21318	6.39194e-08	1.20604	4.32657e-07	-0.48211	-6.55531e-07	0.02675	5.29743e-07
1.21512	1.11246e-07	1.20803	4.36594e-07	-0.48416	-5.83853e-07	0.02574	5.16403e-07
1.21713	-1.36697e-07	1.21002	4.27249e-07	-0.48612	-5.34312e-07	0.02473	5.38692e-07
1.21912	-4.21445e-08	1.21207	4.3065e-07	-0.48812	-5.83227e-07	0.02371	5.34235e-07
1.22115	1.29859e-07	1.21399	4.50213e-07	-0.49009	-5.92041e-07	0.02277	5.11242e-07
1.22317	6.06651e-08	1.21605	4.49883e-07	-0.49216	-6.10757e-07	0.02176	5.54899e-07
1.22516	-8.37365e-08	1.21805	4.62055e-07	-0.49413	-6.23432e-07	0.02078	5.75222e-07
1.22722	-1.04072e-07	1.22001	4.77485e-07	-0.49611	-5.70928e-07	0.01975	5.411e-07
1.22921	-5.84487e-08	1.22202	4.61644e-07	-0.49813	-7.91346e-07	0.01881	5.51325e-07
1.23116	7.92568e-08	1.22407	4.41437e-07	-0.50011	-5.83077e-07	0.01776	5.94283e-07
1.23318	7.60407e-08	1.22602	4.51417e-07	-0.50211	-6.09608e-07	0.01675	5.95207e-07
1.2352	-1.02389e-07	1.22798	4.41225e-07	-0.50421	-7.62513e-07	0.01577	5.74302e-07
1.23713	-1.08081e-07	1.2301	4.4773e-07	-0.50611	-6.48623e-07	0.01475	5.56049e-07
1.23917	-1.34301e-07	1.23204	4.56802e-07	-0.50814	-8.37418e-07	0.01376	5.40931e-07
1.24114	-1.24907e-07	1.23408	4.38098e-07	-0.51013	-8.11497e-07	0.01279	6.10494e-07
1.24319	-9.8845e-08	1.23606	4.53635e-07	-0.51212	-8.31176e-07	0.0117	5.79751e-07
1.24515	-9.9725e-08	1.23805	3.95414e-07	-0.51414	-8.30781e-07	0.01069	5.47022e-07
1.24717	-9.03116e-08	1.24005	4.40864e-07	-0.51617	-8.41066e-07	0.00975	5.71091e-07
1.24918	-8.18795e-08	1.24204	4.44899e-07	-0.5181	-8.68756e-07	0.00874	5.79209e-07
1.25113	7.30516e-08	1.24403	4.61917e-07	-0.52015	-8.51299e-07	0.00771	5.66759e-07
1.25321	1.22662e-07	1.24608	4.46942e-07	-0.52213	-7.94698e-07	0.00674	5.54593e-07
1.25523	8.62363e-08	1.24803	4.61693e-07	-0.52415	-7.86362e-07	0.00573	5.36714e-07
1.2572	7.44455e-08	1.25006	4.42719e-07	-0.52616	-7.03085e-07	0.00474	5.65218e-07
1.25916	9.63502e-08	1.25202	4.49846e-07	-0.52811	-7.19151e-07	0.00379	5.60492e-07
1.26113	-7.7682e-08	1.25408	4.48157e-07	-0.53012	-6.40758e-07	0.00271	5.60589e-07
1.26319	-1.31839e-07	1.25602	4.58641e-07	-0.53216	-8.02443e-07	0.00169	5.56504e-07
1.2652	-1.64372e-07	1.258	4.6757e-07	-0.53412	-8.13493e-07	0.000630553	5.33922e-07
1.26716	-1.28897e-07	1.26004	4.64354e-07	-0.53608	-7.38088e-07	-0.000395555	5.52663e-07
1.26916	-8.88118e-08	1.26199	4.62505e-07	-0.53811	-5.88729e-07	-0.00139	5.16893e-07
1.27121	-3.65973e-08	1.26402	4.60917e-07	-0.54011	-5.61374e-07	-0.0024	5.01816e-07
1.27316	7.27805e-08	1.26604	4.57436e-07	-0.54214	-5.90078e-07	-0.00337	4.98425e-07
1.2752	1.09264e-07	1.26801	4.7681e-07	-0.54407	-6.8392e-07	-0.00435	4.90409e-07
1.27715	8.06097e-08	1.27002	4.48459e-07	-0.54611	-7.87918e-07	-0.0054	4.89911e-07
1.27917	-1.03501e-07	1.27205	4.46286e-07	-0.54814	-7.79839e-07	-0.00637	4.92501e-07
1.28119	-3.84001e-08	1.27406	4.74723e-07	-0.5501	-7.93336e-07	-0.00736	5.02963e-07
1.28319	-3.60678e-08	1.27604	4.64048e-07	-0.55211	-7.88201e-07	-0.0084	4.98936e-07
1.2852	4.21026e-08	1.27802	4.6475e-07	-0.55412	-6.06995e-07	-0.00937	5.15432e-07
1.28725	1.41774e-07	1.28005	4.96686e-07	-0.5561	-5.83957e-07	-0.01033	5.167e-07
1.28922	9.04907e-08	1.28204	4.46233e-07	-0.55814	-5.8426e-07	-0.01143	5.28507e-07
1.29121	1.4108e-07	1.28407	4.78038e-07	-0.56014	-8.02122e-07	-0.01238	5.47571e-07
1.29319	1.64291e-07	1.28605	4.53016e-07	-0.56217	-8.36504e-07	-0.01338	5.58921e-07
1.29519	1.29035e-07	1.28809	4.75927e-07	-0.56415	-8.49511e-07	-0.01438	5.20035e-07
1.29718	1.5408e-07	1.29004	4.7723e-07	-0.56616	-8.39109e-07	-0.01541	5.28913e-07
1.29921	-7.69357e-08	1.29208	4.94656e-07	-0.56815	-8.54435e-07	-0.01635	5.15661e-07
1.30127	-6.70799e-08	1.29408	4.76741e-07	-0.57016	-8.49429e-07	-0.01741	5.24133e-07
1.30322	-6.39602e-08	1.29606	4.71803e-07	-0.57218	-7.68978e-07	-0.01842	5.45002e-07
1.3052	-5.57497e-08	1.29803	4.71672e-07	-0.57418	-8.0401e-07	-0.01933	5.24871e-07
1.30725	-5.74629e-08	1.30008	4.62929e-07	-0.57616	-8.44732e-07	-0.02047	5.22445e-07
1.30917	-6.63055e-08	1.30207	4.72569e-07	-0.57814	-5.51193e-07	-0.02139	4.84519e-07
1.31119	-2.87321e-08	1.30407	4.73149e-07	-0.58018	-5.41491e-07	-0.02241	4.51685e-07
1.31328	-8.35796e-10	1.30606	4.85311e-07	-0.58217	-5.44531e-07	-0.02336	4.56514e-07
1.3152	3.88799e-09	1.30804	4.89204e-07	-0.5842	-5.72153e-07	-0.02434	4.68222e-07
1.31726	-3.12857e-08	1.31008	4.76833e-07	-0.5862	-7.45725e-07	-0.02537	4.40211e-07
1.31921	-2.04791e-08	1.31202	4.8864e-07	-0.58814	-5.72036e-07	-0.02635	4.81432e-07
1.32124	-7.15664e-09	1.31404	4.56327e-07	-0.59015	-5.65991e-07	-0.0274	4.75767e-07
1.32317	1.99666e-07	1.31607	4.68355e-07	-0.59213	-5.4043e-07	-0.02839	4.44413e-07
1.32521	6.21801e-08	1.31802	4.52939e-07	-0.59419	-6.26522e-07	-0.02936	4.45352e-07
1.32721	7.95316e-08	1.32003	4.62593e-07	-0.59614	-7.64502e-07	-0.03039	4.5964e-07
1.32915	2.05573e-07	1.3221	4.74709e-07	-0.59812	-6.51231e-07	-0.03136	4.73042e-07
1.33121	2.89656e-08	1.32407	4.9103e-07	-0.60015	-7.63558e-07	-0.0324	4.53929e-07
1.33323	5.63999e-08	1.32603	5.17204e-07	-0.60216	-7.42166e-07	-0.03336	4.54569e-07
1.33521	2.68102e-07	1.32808	5.35204e-07	-0.60415	-7.4861e-07	-0.03439	4.25479e-07
1.33722	3.10944e-07	1.33006	5.03173e-07	-0.60611	-7.80068e-07	-0.03541	4.4437e-07
1.33922	3.03592e-07	1.33205	4.95296e-07	-0.60817	-7.55151e-07	-0.03638	4.41166e-07
1.34122	1.24154e-07	1.33412	4.7243e-07	-0.61012	-7.5995e-07	-0.0374	4.32051e-07
1.34322	1.50997e-07	1.33607	4.33479e-07	-0.61213	-6.52308e-07	-0.03833	4.06311e-07
1.34521	1.65735e-07	1.33801	4.80234e-07	-0.6142	-5.69128e-07	-0.03943	3.74934e-07
1.34721	2.1723e-07	1.34002	4.82672e-07	-0.61618	-7.95745e-07	-0.04037	3.22074e-07
1.34916	3.66041e-07	1.34203	4.5467e-07	-0.61819	-7.24792e-07	-0.04141	2.77116e-07
1.35123	4.1935e-07	1.34399	4.58929e-07	-0.6202	-7.44686e-07	-0.04237	2.63015e-07
1.35321	3.64391e-07	1.34602	4.80649e-07	-0.62219	-7.81251e-07	-0.04338	2.09885e-07
1.35522	3.46771e-07	1.34808	4.91338e-07	-0.62414	-7.32974e-07	-0.04437	1.92628e-07
1.35725	3.69382e-07	1.35	5.06132e-07	-0.62621	-7.21885e-07	-0.04534	1.62915e-07
1.35921	4.89655e-07	1.35208	5.04351e-07	-0.62816	-7.20717e-07	-0.04638	1.83792e-07
1.36122	3.79823e-07	1.35401	5.0446e-07	-0.63012	-6.81268e-07	-0.04732	1.69753e-07
1.36321	3.68768e-07	1.35602	4.9676e-07	-0.63219	-5.66248e-07	-0.04836	1.86176e-07
1.36521	4.30502e-07	1.35806	4.8294e-07	-0.63416	-6.94447e-07	-0.04935	1.73387e-07
1.36721	4.68738e-07	1.36008	5.01748e-07	-0.63616	-6.78045e-07	-0.05038	1.558e-07
1.3692	5.02242e-07	1.36206	4.90779e-07	-0.63815	-5.59191e-07	-0.05138	1.78351e-07
1.3712	5.10549e-07	1.36403	4.84217e-07	-0.64011	-4.44399e-07	-0.0524	1.79462e-07
1.37321	5.41962e-07	1.36601	4.82337e-07	-0.64207	-6.48428e-07	-0.05343	1.64189e-07
1.37519	5.51025e-07	1.36805	4.63013e-07	-0.64419	-4.41893e-07	-0.05433	1.76702e-07
1.37717	5.94823e-07	1.37004	4.60881e-07	-0.64615	-4.49491e-07	-0.05534	1.72582e-07
1.37923	6.42592e-07	1.37203	4.42065e-07	-0.64812	-5.45652e-07	-0.05634	1.45259e-07
1.38118	6.98663e-07	1.37406	4.42197e-07	-0.65018	-4.36791e-07	-0.05736	1.43365e-07
1.38326	9.33586e-07	1.376	4.68127e-07	-0.65216	-4.18682e-07	-0.05838	1.36564e-07
1.38522	1.01148e-06	1.37805	4.44404e-07	-0.65415	-6.09393e-07	-0.05938	1.37893e-07
1.38725	8.86685e-07	1.38	4.62634e-07	-0.65616	-7.03014e-07	-0.06034	1.24068e-07
1.38925	8.72568e-07	1.38203	4.82007e-07	-0.65814	-6.7216e-07	-0.0614	1.35404e-07
1.39127	9.1386e-07	1.38404	4.63737e-07	-0.66015	-6.41784e-07	-0.06235	1.23733e-07
1.39328	9.81424e-07	1.38604	4.88981e-07	-0.66217	-6.87013e-07	-0.06337	1.61278e-07
1.39521	1.01692e-06	1.38806	4.81142e-07	-0.6642	-6.46934e-07	-0.06433	1.56841e-07
1.39725	1.1152e-06	1.39002	4.61823e-07	-0.66623	-6.4556e-07	-0.06536	1.48527e-07
1.39923	1.13763e-06	1.39213	4.87502e-07	-0.66818	-6.43915e-07	-0.06634	1.67461e-07
1.40119	1.42319e-06	1.3941	4.87227e-07	-0.67021	-6.15086e-07	-0.06735	1.70313e-07
1.40323	1.49913e-06	1.39599	4.70205e-07	-0.6722	-5.62731e-07	-0.06834	1.94646e-07
1.40522	1.57802e-06	1.39806	4.6346e-07	-0.67422	-5.12331e-07	-0.06941	2.13843e-07
1.40725	1.61937e-06	1.40007	4.89364e-07	-0.67618	-5.87004e-07	-0.07037	1.72655e-07
1.40926	1.71104e-06	1.4021	4.63639e-07	-0.67821	-6.06903e-07	-0.07138	2.24829e-07
1.4112	1.75747e-06	1.40403	4.61062e-07	-0.68026	-5.9072e-07	-0.07234	2.7184e-07
1.41317	1.83321e-06	1.40604	4.80394e-07	-0.68222	-5.71021e-07	-0.07332	2.56738e-07
1.41522	1.91309e-06	1.408	5.00947e-07	-0.68417	-3.61399e-07	-0.07433	2.66421e-07
1.41721	1.9936e-06	1.4101	5.05658e-07	-0.68623	-5.07765e-07	-0.07539	2.98746e-07
1.4192	1.8949e-06	1.41204	5.11132e-07	-0.68818	-5.5285e-07	-0.07633	3.00081e-07
1.42122	1.98533e-06	1.41407	5.30482e-07	-0.69021	-5.90616e-07	-0.07734	3.05522e-07
1.42325	2.07096e-06	1.41605	5.26498e-07	-0.69218	-5.69062e-07	-0.07836	3.28324e-07
1.42524	2.13959e-06	1.41807	5.08859e-07	-0.69418	-5.63696e-07	-0.07938	2.9383e-07
1.42723	2.45049e-06	1.42009	5.20743e-07	-0.69622	-5.57186e-07	-0.08031	3.17428e-07
1.42925	2.57778e-06	1.42206	5.22495e-07	-0.69815	-5.69957e-07	-0.08136	3.1261e-07
1.43127	2.68023e-06	1.42409	5.23909e-07	-0.70019	-5.36064e-07	-0.08235	2.8493e-07
1.43322	2.61697e-06	1.42609	4.99981e-07	-0.70222	-6.11894e-07	-0.08333	2.7569e-07
1.43527	2.66522e-06	1.42803	5.00056e-07	-0.70417	-6.1415e-07	-0.08433	3.13662e-07
1.43724	2.78791e-06	1.43005	5.36581e-07	-0.70622	-5.88229e-07	-0.08534	3.50484e-07
1.43924	2.93613e-06	1.43206	5.0625e-07	-0.70822	-5.76163e-07	-0.08637	2.95302e-07
1.44121	3.07864e-06	1.43403	5.15376e-07	-0.71017	-4.40043e-07	-0.08732	2.78815e-07
1.44322	3.1383e-06	1.43608	5.22542e-07	-0.7122	-4.71631e-07	-0.08834	3.03497e-07
1.44527	3.35562e-06	1.43806	4.98145e-07	-0.71421	-4.83506e-07	-0.08934	3.28009e-07
1.44723	3.43538e-06	1.44004	5.05871e-07	-0.71617	-2.93308e-07	-0.09039	2.92017e-07
1.44927	3.5833e-06	1.442	4.96009e-07	-0.71815	-4.03839e-07	-0.0914	3.05646e-07
1.45123	3.66506e-06	1.44409	4.9417e-07	-0.72013	-5.34022e-07	-0.09234	2.87022e-07
1.45328	3.76449e-06	1.44603	5.02108e-07	-0.72221	-5.39406e-07	-0.09332	2.79946e-07
1.45527	3.93531e-06	1.44804	4.89907e-07	-0.72416	-5.43344e-07	-0.09437	2.83464e-07
1.45726	4.11941e-06	1.45004	5.11248e-07	-0.7262	-5.30754e-07	-0.09533	2.72494e-07
1.45923	4.23372e-06	1.45201	5.12352e-07	-0.72827	-4.40457e-07	-0.09634	2.77968e-07
1.46128	4.36907e-06	1.45404	5.32746e-07	-0.73021	-5.24933e-07	-0.09732	2.90944e-07
1.46326	4.48178e-06	1.45611	5.27775e-07	-0.73222	-5.04148e-07	-0.09833	2.85564e-07
1.46524	4.58302e-06	1.45804	5.26445e-07	-0.73419	-4.1585e-07	-0.09934	2.83971e-07
1.46726	4.74905e-06	1.46001	5.27184e-07	-0.7362	-2.67894e-07	-0.10032	2.52141e-07
1.46926	4.88193e-06	1.46207	5.34349e-07	-0.73821	-3.52481e-07	-0.10136	2.32398e-07
1.47126	5.00365e-06	1.46405	5.40282e-07	-0.74019	-4.93016e-07	-0.10235	2.00371e-07
1.47333	5.13211e-06	1.46608	5.40199e-07	-0.74217	-5.08226e-07	-0.10336	1.72786e-07
1.47529	5.25043e-06	1.46806	5.50874e-07	-0.74415	-5.13207e-07	-0.10436	1.46097e-07
1.47726	5.36179e-06	1.47008	5.75614e-07	-0.74613	-5.46e-07	-0.10536	8.68661e-08
1.4792	5.67374e-06	1.47208	5.51391e-07	-0.74818	-4.25469e-07	-0.10636	8.08141e-08
1.48131	5.59173e-06	1.47408	5.25826e-07	-0.75014	-5.74716e-07	-0.10736	4.6567e-08
1.48327	5.68609e-06	1.47607	5.44053e-07	-0.75217	-5.49201e-07	-0.10839	-5.96121e-09
1.48529	5.74311e-06	1.47805	5.70996e-07	-0.7542	-4.98333e-07	-0.10932	-1.09989e-08
1.48729	5.80459e-06	1.48009	5.79677e-07	-0.75619	-5.09004e-07	-0.11038	-3.33256e-08
1.48928	5.86556e-06	1.48205	6.17825e-07	-0.7582	-5.71417e-07	-0.11137	-5.13199e-08
1.49131	5.86412e-06	1.48399	6.40101e-07	-0.76016	-5.06891e-07	-0.11233	-5.88322e-08
1.4933	5.97521e-06	1.48606	6.238e-07	-0.7622	-4.601e-07	-0.11335	-8.12391e-08
1.49531	6.01613e-06	1.48811	6.32534e-07	-0.76414	-4.13437e-07	-0.11437	-6.51442e-08
1.49726	5.98792e-06	1.49006	6.21227e-07	-0.76624	-4.49752e-07	-0.11537	-6.63319e-08
1.4993	5.8097e-06	1.4921	6.23784e-07	-0.7682	-2.91455e-07	-0.11634	-9.41782e-08
1.5013	5.76865e-06	1.49408	6.31717e-07	-0.77023	-3.04502e-07	-0.11735	-7.23934e-08
1.50328	5.64062e-06	1.49608	6.72759e-07	-0.77223	-2.7148e-07	-0.11838	-9.98342e-08
1.50537	5.58e-06	1.49812	6.57869e-07	-0.77422	-2.89208e-07	-0.11934	-1.02518e-07
1.5073	5.44131e-06	1.50014	6.55095e-07	-0.77622	-4.68234e-07	-0.12036	-9.69604e-08
1.50931	5.3259e-06	1.50205	6.53343e-07	-0.77825	-4.94954e-07	-0.12133	-1.04532e-07
1.51135	5.18476e-06	1.50405	6.37193e-07	-0.78019	-4.91262e-07	-0.12235	-1.06178e-07
1.51331	5.00963e-06	1.50605	6.19179e-07	-0.78223	-4.64295e-07	-0.12333	-6.57718e-08
1.5153	4.84849e-06	1.50804	6.13115e-07	-0.78424	-2.97765e-07	-0.12431	-6.64804e-08
1.5173	4.76958e-06	1.51009	6.21363e-07	-0.78624	-4.98773e-07	-0.12533	-1.14786e-07
1.51935	4.54114e-06	1.51208	6.13404e-07	-0.78828	-4.87639e-07	-0.12632	-7.24572e-08
1.52132	4.37339e-06	1.51409	6.00361e-07	-0.79026	-5.24419e-07	-0.12737	-5.58177e-08
1.52328	4.21123e-06	1.51608	6.34552e-07	-0.79222	-4.77792e-07	-0.12834	-6.7967e-08
1.52527	4.07734e-06	1.51809	6.48006e-07	-0.7942	-3.42722e-07	-0.12938	-6.19069e-08
1.52729	3.93799e-06	1.52007	6.10311e-07	-0.79621	-2.99021e-07	-0.13032	-7.99143e-08
1.52934	3.80314e-06	1.52205	6.00698e-07	-0.79821	-4.63596e-07	-0.13136	-7.55461e-08
1.53133	3.80011e-06	1.52408	5.95252e-07	-0.80018	-4.04715e-07	-0.1323	-5.20213e-08
1.53331	3.52061e-06	1.52611	6.15616e-07	-0.80215	-3.65643e-07	-0.13337	-2.88461e-08
1.5353	3.46821e-06	1.52808	6.12017e-07	-0.80424	-5.21554e-07	-0.13436	-1.78806e-08
1.53733	3.33817e-06	1.53002	6.22924e-07	-0.80619	-4.60362e-07	-0.13537	-4.92176e-09
1.53928	3.27649e-06	1.53212	6.24522e-07	-0.80825	-4.72238e-07	-0.13633	7.20687e-08
1.54126	3.15188e-06	1.53403	6.1966e-07	-0.8102	-4.89471e-07	-0.13731	8.73627e-08
1.54331	3.09203e-06	1.53603	6.38899e-07	-0.81223	-4.8679e-07	-0.13834	8.69574e-08
1.54528	3.04429e-06	1.53806	6.20792e-07	-0.81428	-4.8925e-07	-0.13934	1.56399e-07
1.54725	2.95186e-06	1.54004	6.10792e-07	-0.81622	-2.56256e-07	-0.14031	1.62901e-07
1.54928	2.86485e-06	1.54208	6.16008e-07	-0.8182	-3.24057e-07	-0.14135	1.82184e-07
1.55123	2.80724e-06	1.54409	6.26099e-07	-0.82023	-4.6582e-07	-0.1423	1.8232e-07
1.55322	2.75125e-06	1.54601	6.23864e-07	-0.82223	-4.67035e-07	-0.14333	1.71168e-07
1.55528	2.70239e-06	1.54802	6.06286e-07	-0.82426	-4.80679e-07	-0.14436	2.20124e-07
1.5573	2.86584e-06	1.55002	6.28718e-07	-0.82623	-4.79944e-07	-0.1453	2.15789e-07
1.55932	2.7886e-06	1.55204	6.40374e-07	-0.82824	-4.79455e-07	-0.14636	2.34361e-07
1.56129	2.77266e-06	1.55406	6.2103e-07	-0.83029	-4.8879e-07	-0.14734	2.33049e-07
1.56333	2.74013e-06	1.55606	6.29384e-07	-0.83226	-5.05521e-07	-0.14833	2.47555e-07
1.5653	2.54001e-06	1.55804	6.2659e-07	-0.83425	-5.1211e-07	-0.14933	2.36102e-07
1.5673	2.48506e-06	1.56005	6.37174e-07	-0.83621	-4.95131e-07	-0.15031	2.60519e-07
1.5693	2.4597e-06	1.56209	6.60002e-07	-0.83824	-5.46142e-07	-0.1513	2.67171e-07
1.5713	2.43074e-06	1.56413	6.5707e-07	-0.84024	-5.39759e-07	-0.15231	2.69829e-07
1.57326	2.43637e-06	1.56608	6.67865e-07	-0.84225	-5.30233e-07	-0.15331	2.76379e-07
1.57531	2.43372e-06	1.568	6.44334e-07	-0.84418	-5.5106e-07	-0.15433	2.83339e-07
1.57731	2.41273e-06	1.57003	6.47109e-07	-0.84624	-5.30178e-07	-0.15531	2.36932e-07
1.57929	2.35264e-06	1.57207	6.06626e-07	-0.84822	-5.8715e-07	-0.15631	2.54296e-07
1.58128	2.36146e-06	1.57403	6.22892e-07	-0.85025	-5.44347e-07	-0.15734	2.45751e-07
1.58334	2.42778e-06	1.57602	6.35216e-07	-0.85225	-4.99697e-07	-0.15833	2.4287e-07
1.58529	2.43422e-06	1.57808	6.56212e-07	-0.85421	-5.25072e-07	-0.15934	2.27727e-07
1.58736	2.38295e-06	1.58005	6.37263e-07	-0.85626	-5.20476e-07	-0.16031	2.32637e-07
1.5893	2.3965e-06	1.58206	6.51706e-07	-0.85827	-4.35921e-07	-0.16128	2.30822e-07
1.59133	2.48102e-06	1.58408	6.64063e-07	-0.86022	-4.34906e-07	-0.16221	2.28138e-07
1.59325	2.42862e-06	1.58611	6.6423e-07	-0.86221	-4.86271e-07	-0.16333	2.28668e-07
1.59532	2.42732e-06	1.58801	6.76054e-07	-0.86422	-4.78885e-07	-0.16427	1.95267e-07
1.59734	2.58946e-06	1.59003	6.72288e-07	-0.86624	-4.71196e-07	-0.16531	2.05888e-07
1.59929	2.61785e-06	1.59208	6.82403e-07	-0.86828	-4.14851e-07	-0.16635	1.91994e-07
1.60139	2.63696e-06	1.59407	6.77048e-07	-0.87023	-3.14304e-07	-0.16735	1.86007e-07
1.60331	2.51036e-06	1.59609	6.76811e-07	-0.87227	-4.9041e-07	-0.16836	1.9164e-07
1.60532	2.40318e-06	1.59808	6.7666e-07	-0.87428	-4.73396e-07	-0.16931	2.0918e-07
1.60734	2.45129e-06	1.60008	6.76067e-07	-0.87624	-4.27056e-07	-0.1703	2.0918e-07
1.60936	2.44809e-06	1.60211	6.91103e-07	-0.87826	-4.98577e-07	-0.17135	2.46722e-07
1.61138	2.47817e-06	1.60407	6.93655e-07	-0.88027	-5.1426e-07	-0.17235	2.16184e-07
1.61337	2.50059e-06	1.6061	7.30916e-07	-0.88232	-4.40215e-07	-0.17335	1.99637e-07
1.61527	2.54036e-06	1.60808	7.19128e-07	-0.88427	-4.85935e-07	-0.17429	2.14617e-07
1.61731	2.56058e-06	1.61	7.25821e-07	-0.88629	-4.77939e-07	-0.17532	2.16793e-07
1.61932	2.58371e-06	1.61207	7.16685e-07	-0.88834	-5.10506e-07	-0.17628	1.90377e-07
1.62128	2.66986e-06	1.6141	7.19021e-07	-0.89027	-4.73783e-07	-0.17729	1.48175e-07
1.62335	2.58649e-06	1.6161	7.07629e-07	-0.89232	-3.29428e-07	-0.17832	1.11475e-07
1.62533	2.68962e-06	1.61802	7.28238e-07	-0.89427	-4.3336e-07	-0.17931	8.87609e-08
1.62736	2.67378e-06	1.6201	6.85767e-07	-0.89627	-4.80544e-07	-0.18031	1.33491e-07
1.62939	2.72731e-06	1.62209	6.94082e-07	-0.89827	-4.65854e-07	-0.18133	1.26712e-07
1.63134	2.86426e-06	1.62406	7.32408e-07	-0.9003	-4.63941e-07	-0.18231	1.17585e-07
1.63338	2.9894e-06	1.62605	7.53098e-07	-0.90226	-5.06943e-07	-0.18333	1.28637e-07
1.63538	2.84037e-06	1.62809	7.19221e-07	-0.90426	-4.88538e-07	-0.18431	1.24756e-07
1.63735	2.81709e-06	1.63009	7.56153e-07	-0.9063	-3.83617e-07	-0.18528	1.12321e-07
1.63938	2.83787e-06	1.63205	7.3862e-07	-0.90828	-4.82346e-07	-0.18628	9.59902e-08
1.64133	2.87049e-06	1.63407	7.46396e-07	-0.9103	-4.89084e-07	-0.18728	1.09304e-07
1.64319	2.88448e-06	1.63607	7.57515e-07	-0.91221	-3.23491e-07	-0.18827	9.65678e-08
1.64516	2.89878e-06	1.63804	7.52902e-07	-0.91431	-4.78764e-07	-0.18931	6.54494e-08
1.64714	3.03801e-06	1.64015	7.45599e-07	-0.91626	-4.79183e-07	-0.19035	9.57552e-08
1.64922	2.95149e-06	1.64229	7.60343e-07	-0.91827	-2.99743e-07	-0.19131	7.25517e-08
1.65121	3.04105e-06	1.64422	7.87208e-07	-0.92024	-4.42533e-07	-0.19234	8.30845e-08
1.65312	3.20832e-06	1.64623	7.94087e-07	-0.92224	-4.19796e-07	-0.1933	8.06954e-08
1.6552	3.159e-06	1.64821	7.96431e-07	-0.92423	-4.72127e-07	-0.1943	9.94941e-08
1.65721	3.11293e-06	1.65026	8.25866e-07	-0.92626	-4.75491e-07	-0.19532	1.0813e-07
1.65918	3.17296e-06	1.65218	8.35187e-07	-0.92825	-5.08928e-07	-0.19633	1.52509e-07
1.66113	3.23254e-06	1.6542	8.35411e-07	-0.93024	-4.99616e-07	-0.1973	1.77934e-07
1.66318	3.25874e-06	1.65624	8.42156e-07	-0.93225	-4.82955e-07	-0.19834	1.89343e-07
1.66524	3.33253e-06	1.65822	8.39016e-07	-0.93423	-5.10662e-07	-0.19927	2.49632e-07
1.66717	3.36914e-06	1.66024	8.71092e-07	-0.93631	-4.75012e-07	-0.20033	2.88176e-07
1.66915	3.37408e-06	1.66226	8.7908e-07	-0.93826	-4.8184e-07	-0.20129	3.42788e-07
1.67114	3.41263e-06	1.66425	8.48456e-07	-0.94031	-5.04053e-07	-0.20231	3.3983e-07
1.67319	3.48654e-06	1.66623	8.6085e-07	-0.94225	-3.68381e-07	-0.20331	3.2784e-07
1.67519	3.67045e-06	1.66818	8.84093e-07	-0.94424	-4.32611e-07	-0.20431	3.28065e-07
1.67722	3.59924e-06	1.67026	8.76143e-07	-0.94624	-3.85665e-07	-0.20527	3.51828e-07
1.6792	3.54024e-06	1.67229	9.22029e-07	-0.94827	-4.35882e-07	-0.2063	3.51161e-07
1.68115	3.75813e-06	1.67425	9.40979e-07	-0.95022	-4.4327e-07	-0.2073	3.60838e-07
1.68319	3.66396e-06	1.67623	9.44317e-07	-0.95229	-4.42899e-07	-0.20827	3.78629e-07
1.68521	3.68287e-06	1.67827	9.70589e-07	-0.95427	-4.29334e-07	-0.20925	3.72003e-07
1.68718	3.72359e-06	1.68025	9.75219e-07	-0.95624	-4.1294e-07	-0.21025	3.83837e-07
1.68919	3.8058e-06	1.68221	9.72054e-07	-0.9582	-2.88613e-07	-0.21132	3.53294e-07
1.69117	3.87925e-06	1.68421	9.7729e-07	-0.96024	-4.08368e-07	-0.2123	3.26433e-07
1.69321	3.90187e-06	1.68624	1.01017e-06	-0.96229	-2.25499e-07	-0.21331	3.47391e-07
1.69522	3.95845e-06	1.68826	1.01544e-06	-0.96425	-1.93668e-07	-0.21427	2.91675e-07
1.69725	3.97275e-06	1.69027	1.03632e-06	-0.96623	-2.14414e-07	-0.21528	2.93611e-07
1.69921	4.05839e-06	1.69223	1.04891e-06	-0.96825	-2.97749e-07	-0.21629	2.79461e-07
1.70121	4.17131e-06	1.69428	1.06108e-06	-0.9703	-3.93946e-07	-0.21729	2.22527e-07
1.70322	4.36938e-06	1.69626	1.09819e-06	-0.97226	-4.89474e-07	-0.21829	1.88791e-07
1.70522	4.21881e-06	1.69819	1.09524e-06	-0.97427	-3.78628e-07	-0.21929	1.71429e-07
1.70727	4.36247e-06	1.70022	1.10475e-06	-0.97631	-5.12278e-07	-0.22029	1.35978e-07
1.70926	4.27708e-06	1.70226	1.11677e-06	-0.97829	-4.75423e-07	-0.22126	1.1136e-07
1.71128	4.34491e-06	1.70428	1.13704e-06	-0.98031	-4.76257e-07	-0.22229	1.34825e-07
1.71327	4.37031e-06	1.70629	1.13373e-06	-0.98226	-4.20537e-07	-0.22328	1.46553e-07
1.71528	4.45529e-06	1.70821	1.1788e-06	-0.98428	-4.73303e-07	-0.22427	1.33601e-07
1.71723	4.53039e-06	1.71026	1.1783e-06	-0.98634	-4.42239e-07	-0.22526	1.327e-07
1.71925	4.61725e-06	1.71226	1.14858e-06	-0.9883	-4.25608e-07	-0.22626	1.36288e-07
1.72121	4.68491e-06	1.71424	1.1915e-06	-0.99034	-4.0776e-07	-0.22728	1.42284e-07
1.72318	4.80519e-06	1.71624	1.20856e-06	-0.99229	-4.38954e-07	-0.22833	1.50718e-07
1.72529	5.0595e-06	1.71829	1.24257e-06	-0.99432	-4.41567e-07	-0.2293	1.77522e-07
1.7272	5.05409e-06	1.72032	1.27715e-06	-0.99629	-4.42034e-07	-0.2303	1.86292e-07
1.72925	5.02219e-06	1.72231	1.28669e-06	-0.99826	-4.62662e-07	-0.23129	2.16679e-07
1.73127	5.04566e-06	1.72427	1.29378e-06	-1.00029	-4.38903e-07	-0.23232	2.09449e-07
1.73323	5.24754e-06	1.72625	1.35062e-06	-1.00225	-4.44314e-07	-0.23331	2.32208e-07
1.73521	5.23619e-06	1.72823	1.3743e-06	-1.00423	-4.41528e-07	-0.23433	2.82579e-07
1.7373	5.32186e-06	1.73027	1.37096e-06	-1.00627	-4.07246e-07	-0.23534	3.13864e-07
1.73926	5.43495e-06	1.73232	1.40418e-06	-1.00829	-3.9031e-07	-0.23627	3.51085e-07
1.74127	5.64759e-06	1.73426	1.43631e-06	-1.01028	-2.00643e-07	-0.23731	3.52659e-07
1.74322	5.67556e-06	1.73627	1.44679e-06	-1.01231	-2.03037e-07	-0.23825	3.65896e-07
1.7452	5.73556e-06	1.73831	1.48493e-06	-1.01429	-4.26477e-07	-0.23929	3.84848e-07
1.74726	5.83458e-06	1.74026	1.49531e-06	-1.01631	-4.7789e-07	-0.24025	4.25833e-07
1.74927	5.94981e-06	1.74221	1.53479e-06	-1.01829	-5.0596e-07	-0.24131	3.97846e-07
1.75125	6.06811e-06	1.74423	1.57035e-06	-1.02028	-4.90793e-07	-0.24226	4.22597e-07
1.75325	6.18994e-06	1.74623	1.59644e-06	-1.02232	-2.89036e-07	-0.24327	4.17332e-07
1.75522	6.25337e-06	1.74822	1.60881e-06	-1.02428	-4.07958e-07	-0.2443	4.10795e-07
1.75726	6.3521e-06	1.75019	1.62607e-06	-1.02631	-4.67307e-07	-0.24531	4.13389e-07
1.75921	6.45409e-06	1.75225	1.66194e-06	-1.02831	-4.69936e-07	-0.2463	4.16143e-07
1.76123	6.60179e-06	1.75423	1.71871e-06	-1.03027	-5.11549e-07	-0.24729	3.92848e-07
1.7632	6.76004e-06	1.75626	1.75464e-06	-1.03235	-4.30286e-07	-0.24823	3.849e-07
1.76526	7.09474e-06	1.75822	1.80693e-06	-1.0343	-4.46203e-07	-0.24929	3.83775e-07
1.76725	7.26177e-06	1.76019	1.79148e-06	-1.03627	-4.47612e-07	-0.25028	3.96167e-07
1.76925	7.30688e-06	1.76222	1.84155e-06	-1.03831	-4.33834e-07	-0.2513	3.95945e-07
1.77123	7.58211e-06	1.76423	1.87497e-06	-1.04026	-2.05374e-07	-0.25225	3.98268e-07
1.77323	7.58692e-06	1.76619	1.90839e-06	-1.04233	-2.95972e-07	-0.25332	3.90447e-07
1.77524	7.71191e-06	1.76823	1.97358e-06	-1.0443	-2.48406e-07	-0.25429	3.72004e-07
1.77724	7.86831e-06	1.7702	2.00921e-06	-1.04633	-2.80052e-07	-0.25528	3.83624e-07
1.77922	8.07568e-06	1.77226	2.0036e-06	-1.04828	-2.94611e-07	-0.25629	4.01714e-07
1.78126	8.48129e-06	1.77428	2.0529e-06	-1.05024	-2.72745e-07	-0.25729	3.85029e-07
1.78324	8.55455e-06	1.7762	2.10819e-06	-1.05228	-3.59479e-07	-0.25827	4.17732e-07
1.78522	8.8252e-06	1.77823	2.11189e-06	-1.05429	-4.99284e-07	-0.2593	4.11946e-07
1.78729	9.08032e-06	1.78027	2.1421e-06	-1.05628	-5.99916e-07	-0.26029	4.2668e-07
1.78926	9.08201e-06	1.78225	2.17748e-06	-1.05833	-7.32864e-07	-0.2613	4.17847e-07
1.79123	9.29514e-06	1.78422	2.22934e-06	-1.06028	-1.44112e-06	-0.26229	3.70483e-07
1.79329	9.55421e-06	1.78625	2.27898e-06	-1.06229	-6.04144e-06	-0.26327	3.51259e-07
1.79526	9.85259e-06	1.78819	2.34022e-06	-1.06435	-3.02982e-05	-0.26425	3.86376e-07
1.79726	1.00783e-05	1.79022	2.36854e-06	-1.06633	-0.000105088	-0.26528	3.27866e-07
1.79926	1.03006e-05	1.79221	2.42303e-06	-1.0683	-0.000270826	-0.26624	3.17682e-07
1.80133	1.0541e-05	1.79431	2.44956e-06	-1.07027	-0.000529224	-0.26726	3.36037e-07
1.80327	1.07384e-05	1.79628	2.51173e-06	-1.07235	-0.000846867	-0.26825	3.69258e-07
1.80529	1.10806e-05	1.79824	2.55085e-06	-1.07433	-0.00116	-0.26926	3.52086e-07
1.80733	1.13875e-05	1.80023	2.60351e-06	-1.0764	-0.00143	-0.27028	3.84558e-07
1.80933	1.17281e-05	1.80225	2.67099e-06	-1.07832	-0.00178	-0.27123	4.11588e-07
1.81128	1.19669e-05	1.80429	2.74221e-06	-1.08035	-0.00217	-0.27228	4.12495e-07
1.81329	1.24004e-05	1.80623	2.81024e-06	-1.08229	-0.00264	-0.27324	4.44421e-07
1.81533	1.28528e-05	1.80826	2.84871e-06	-1.08436	-0.00301	-0.27427	4.19684e-07
1.81728	1.31649e-05	1.81025	2.90545e-06	-1.08639	-0.00341	-0.27525	4.08014e-07
1.81931	1.35043e-05	1.81224	2.94366e-06	-1.08832	-0.00394	-0.27626	4.30119e-07
1.82131	1.37011e-05	1.81424	3.00242e-06	-1.09035	-0.0046	-0.27722	3.98533e-07
1.82326	1.41175e-05	1.81628	3.09152e-06	-1.09233	-0.00514	-0.27825	4.10843e-07
1.82528	1.45944e-05	1.81821	3.18268e-06	-1.09433	-0.00584	-0.27926	4.11755e-07
1.82726	1.49108e-05	1.82029	3.2243e-06	-1.09637	-0.00642	-0.28024	4.15283e-07
1.82929	1.54583e-05	1.82223	3.30258e-06	-1.09837	-0.0072	-0.28126	4.39967e-07
1.8313	1.60025e-05	1.82429	3.35363e-06	-1.09984	-0.00771	-0.2823	4.07964e-07
1.83328	1.62808e-05	1.82627	3.41372e-06	-1.10045	-0.00792	-0.28324	4.28042e-07
1.83532	1.67525e-05	1.82824	3.47691e-06			-0.28427	4.13035e-07
1.83739	1.73619e-05	1.83021	3.52948e-06			-0.28527	4.2465e-07
1.83929	1.80017e-05	1.83228	3.62386e-06			-0.2863	4.27984e-07
1.84131	1.85047e-05	1.8343	3.69342e-06			-0.28726	4.46586e-07
1.84333	1.90317e-05	1.83625	3.78582e-06			-0.28827	4.14219e-07
1.84534	1.94837e-05	1.83824	3.84793e-06			-0.28926	4.31264e-07
1.84727	2.01311e-05	1.84025	3.922e-06			-0.29021	4.55165e-07
1.84933	2.09825e-05	1.84229	3.99233e-06			-0.29129	4.60388e-07
1.85127	2.14768e-05	1.84422	4.04852e-06			-0.29225	4.4533e-07
1.85327	2.23869e-05	1.84626	4.1134e-06			-0.29326	4.47692e-07
1.8553	2.30585e-05	1.8483	4.20963e-06			-0.29425	4.2218e-07
1.8573	2.36322e-05	1.85021	4.29121e-06			-0.29524	4.34987e-07
1.85938	2.46473e-05	1.85226	4.39309e-06			-0.29625	4.15656e-07
1.86134	2.52876e-05	1.85423	4.45755e-06			-0.29724	3.81765e-07
1.86332	2.62097e-05	1.85625	4.52526e-06			-0.29826	3.69849e-07
1.86533	2.70108e-05	1.85825	4.61254e-06			-0.2993	3.47203e-07
1.86732	2.76415e-05	1.8602	4.69121e-06			-0.30028	3.34548e-07
1.86941	2.85806e-05	1.86228	4.78173e-06			-0.30126	2.93501e-07
1.87131	2.93953e-05	1.86428	4.87215e-06			-0.30223	2.77471e-07
1.87327	3.03425e-05	1.86626	4.98653e-06			-0.30326	2.44459e-07
1.87529	3.1328e-05	1.86822	5.09424e-06			-0.30428	2.08142e-07
1.87728	3.22916e-05	1.87031	5.15952e-06			-0.30525	1.46942e-07
1.87932	3.32593e-05	1.87228	5.26312e-06			-0.30623	1.3582e-07
1.88131	3.4283e-05	1.8743	5.35716e-06			-0.30727	1.50441e-07
1.88333	3.52851e-05	1.87627	5.45592e-06			-0.30825	1.59922e-07
1.88535	3.65362e-05	1.87827	5.54856e-06			-0.30922	1.60771e-07
1.88731	3.76998e-05	1.88032	5.63899e-06			-0.31027	1.61224e-07
1.88931	3.87938e-05	1.8823	5.75249e-06			-0.31127	2.05319e-07
1.89129	3.98749e-05	1.88426	5.85185e-06			-0.31223	2.05023e-07
1.89329	4.08725e-05	1.8863	5.96547e-06			-0.31322	1.87685e-07
1.89534	4.18029e-05	1.88824	6.06092e-06			-0.3142	1.73453e-07
1.89732	4.29437e-05	1.89026	6.16716e-06			-0.31522	2.22509e-07
1.89932	4.41163e-05	1.89227	6.30223e-06			-0.31624	2.13666e-07
1.9014	4.53348e-05	1.89422	6.40086e-06			-0.31726	1.88988e-07
1.90334	4.64894e-05	1.8963	6.50381e-06			-0.31822	2.37007e-07
1.90534	4.76607e-05	1.89829	6.62469e-06			-0.31925	2.4813e-07
1.90739	4.88883e-05	1.90033	6.7507e-06			-0.32025	2.15424e-07
1.90941	5.00771e-05	1.90228	6.85196e-06			-0.32125	2.03553e-07
1.91136	5.13921e-05	1.90433	6.96591e-06			-0.32232	1.71492e-07
1.91335	5.26993e-05	1.90632	7.08098e-06			-0.32327	1.18476e-07
1.91539	5.39483e-05	1.90834	7.18459e-06			-0.32426	1.89636e-07
1.91735	5.52261e-05	1.91031	7.33276e-06			-0.32527	2.19231e-07
1.91935	5.66429e-05	1.91234	7.47308e-06			-0.32628	2.03859e-07
1.92142	5.79433e-05	1.91433	7.61925e-06			-0.32724	2.11079e-07
1.92342	5.93648e-05	1.91635	7.73974e-06			-0.32823	2.42444e-07
1.92536	6.08118e-05	1.91833	7.88091e-06			-0.32924	2.56086e-07
1.92737	6.23955e-05	1.9203	8.02283e-06			-0.3303	2.50842e-07
1.92938	6.39426e-05	1.92234	8.18388e-06			-0.33129	2.22748e-07
1.93137	6.56024e-05	1.92435	8.3256e-06			-0.33225	2.65642e-07
1.93334	6.72234e-05	1.92632	8.48443e-06			-0.33326	2.8389e-07
1.93538	6.88284e-05	1.92829	8.63507e-06			-0.33431	2.58035e-07
1.93739	7.06779e-05	1.93035	8.80454e-06			-0.33531	2.92048e-07
1.93936	7.24811e-05	1.93226	8.96e-06			-0.3363	3.05937e-07
1.94139	7.42666e-05	1.93435	9.13355e-06			-0.33728	3.36733e-07
1.94332	7.61034e-05	1.93626	9.27689e-06			-0.33825	3.57661e-07
1.94533	7.80221e-05	1.93831	9.43029e-06			-0.33926	3.82428e-07
1.94734	8.0233e-05	1.94025	9.58373e-06			-0.34031	4.00219e-07
1.94933	8.22501e-05	1.94223	9.76563e-06			-0.34127	4.06439e-07
1.95139	8.42547e-05	1.9443	9.94905e-06			-0.34224	4.17638e-07
1.95336	8.53876e-05	1.94629	1.01303e-05			-0.34327	3.95298e-07
1.95534	8.71192e-05	1.94826	1.02705e-05			-0.34428	3.98625e-07
1.95729	8.94846e-05	1.95026	1.04794e-05			-0.34527	3.57371e-07
1.95934	9.1379e-05	1.95229	1.06861e-05			-0.34624	3.36417e-07
1.96137	9.41199e-05	1.95426	1.08406e-05			-0.34729	2.80505e-07
1.96333	9.60622e-05	1.95626	1.10073e-05			-0.34826	2.52658e-07
1.9654	9.86597e-05	1.95828	1.12364e-05			-0.34924	2.0515e-07
1.96739	0.0001008	1.96034	1.14261e-05			-0.35025	1.87318e-07
1.96941	0.000103273	1.96231	1.16764e-05			-0.35126	1.9759e-07
1.97138	0.000105745	1.96426	1.18967e-05			-0.35226	1.78154e-07
1.97339	0.000108531	1.96627	1.21044e-05			-0.35324	1.70223e-07
1.97538	0.000110302	1.96828	1.23259e-05			-0.35424	1.49211e-07
1.97737	0.000113464	1.97029	1.25388e-05			-0.35521	1.52917e-07
1.9794	0.000116219	1.97227	1.27683e-05			-0.35625	1.11718e-07
1.98144	0.000119308	1.97429	1.2997e-05			-0.35724	1.38788e-07
1.98336	0.000122141	1.9763	1.3253e-05			-0.35824	1.29745e-07
1.98534	0.000125506	1.97824	1.34841e-05			-0.35925	1.04875e-07
1.98739	0.000128591	1.98033	1.37639e-05			-0.36025	1.51385e-07
1.98941	0.000131737	1.98225	1.39837e-05			-0.36123	1.59195e-07
1.9914	0.00013481	1.98431	1.42309e-05			-0.36223	1.14519e-07
1.99337	0.000138151	1.98625	1.44989e-05			-0.36325	1.83673e-07
1.99539	0.000141745	1.98833	1.47795e-05			-0.36424	2.02141e-07
1.99739	0.000145155	1.99026	1.50346e-05			-0.3652	1.75198e-07
1.99935	0.000148842	1.99231	1.53025e-05			-0.36624	2.29755e-07
2.00143	0.000152574	1.99429	1.56264e-05			-0.36719	2.8474e-07
2.00343	0.000156173	1.99627	1.59148e-05			-0.36824	2.39219e-07
2.00542	0.000159798	1.9983	1.6193e-05			-0.36927	2.35769e-07
2.00737	0.000162606	2.00027	1.6518e-05			-0.37025	1.8001e-07
2.0094	0.000166389	2.0023	1.67704e-05			-0.37123	1.64011e-07
2.01146	0.000170415	2.00426	1.70734e-05			-0.37223	1.97015e-07
2.01346	0.000174786	2.00631	1.73687e-05			-0.37322	1.71393e-07
2.0154	0.000179541	2.00833	1.76693e-05			-0.37423	1.70334e-07
2.01744	0.000183786	2.01027	1.80127e-05			-0.37524	1.78358e-07
2.01945	0.000188118	2.01235	1.83162e-05			-0.37619	1.73301e-07
2.02148	0.000192944	2.01431	1.85733e-05			-0.37722	1.75049e-07
2.02343	0.000197347	2.01633	1.89382e-05			-0.37831	1.8229e-07
2.02541	0.000201847	2.0183	1.93173e-05			-0.37921	1.80585e-07
2.02743	0.000206353	2.02032	1.96553e-05			-0.38018	1.78214e-07
2.02943	0.00021148	2.02235	1.99853e-05			-0.38121	2.40322e-07
2.03137	0.000216687	2.0243	2.03451e-05			-0.38225	2.39817e-07
2.03341	0.000222209	2.02634	2.06983e-05			-0.38323	2.56545e-07
2.03542	0.000227054	2.02833	2.10946e-05			-0.38423	2.78284e-07
2.03733	0.000232379	2.03037	2.14692e-05			-0.38523	2.97566e-07
2.03944	0.00023804	2.03232	2.1865e-05			-0.38625	3.18466e-07
2.04137	0.000243464	2.03434	2.22548e-05			-0.3872	3.37583e-07
2.04345	0.000249445	2.0363	2.26462e-05			-0.38822	3.44836e-07
2.04544	0.000255473	2.03834	2.30537e-05			-0.3893	3.65471e-07
2.04741	0.000261428	2.04034	2.34596e-05			-0.39024	3.94346e-07
2.04942	0.000267676	2.0423	2.38798e-05			-0.39122	3.88877e-07
2.05143	0.000274357	2.04426	2.43271e-05			-0.3922	3.96001e-07
2.05344	0.000281171	2.04633	2.47638e-05			-0.39322	3.98244e-07
2.05544	0.000281453	2.04834	2.52214e-05			-0.39419	3.70461e-07
2.05747	0.000288229	2.05027	2.56209e-05			-0.39517	3.71623e-07
2.05945	0.000294075	2.05231	2.61254e-05			-0.39622	3.61253e-07
2.06141	0.000300837	2.05428	2.65973e-05			-0.39721	3.68725e-07
2.06342	0.000307663	2.05635	2.70705e-05			-0.39825	3.49804e-07
2.06549	0.000314925	2.0583	2.75763e-05			-0.39921	3.28663e-07
2.06742	0.000322209	2.06029	2.80605e-05			-0.40019	3.10073e-07
2.06941	0.000330173	2.06232	2.85095e-05			-0.4012	3.14021e-07
2.07144	0.00033844	2.06431	2.90132e-05			-0.40224	2.84148e-07
2.07344	0.000347326	2.06636	2.95425e-05			-0.40321	3.01597e-07
2.07543	0.000358423	2.06835	3.00384e-05			-0.40421	3.2474e-07
2.0774	0.000367826	2.07032	3.05871e-05			-0.40521	3.15304e-07
2.07934	0.000377162	2.07231	3.11195e-05			-0.4062	3.13014e-07
2.08141	0.000385315	2.07427	3.16364e-05			-0.40719	2.83974e-07
2.08349	0.000395043	2.07634	3.22083e-05			-0.40825	3.0767e-07
2.0854	0.000404583	2.07834	3.27804e-05			-0.40921	3.09674e-07
2.08744	0.000413977	2.08033	3.33525e-05			-0.41025	3.13467e-07
2.08943	0.00042524	2.0823	3.39347e-05			-0.41122	3.34747e-07
2.09144	0.000436294	2.08434	3.45237e-05			-0.41222	3.32477e-07
2.09344	0.000447341	2.08632	3.51368e-05			-0.41324	3.2966e-07
2.09545	0.000458546	2.08831	3.58149e-05			-0.41418	3.50907e-07
2.09741	0.00047049	2.09029	3.64362e-05			-0.41522	3.62672e-07
2.09947	0.000481842	2.09234	3.70802e-05			-0.41628	3.44537e-07
2.10149	0.000494074	2.0943	3.77973e-05			-0.4172	3.57313e-07
2.10346	0.000506962	2.09629	3.85107e-05			-0.41818	3.02782e-07
2.1054	0.00051945	2.09827	3.91455e-05			-0.4192	2.59422e-07
2.10749	0.000531993	2.10029	3.9845e-05			-0.42022	2.91241e-07
2.10943	0.000544533	2.10233	4.05495e-05			-0.42118	2.97838e-07
2.11146	0.000557912	2.10435	4.12677e-05			-0.4222	2.80412e-07
2.11349	0.000571216	2.10634	4.20548e-05			-0.42322	2.74256e-07
2.11549	0.000585149	2.1083	4.27996e-05			-0.42418	2.72041e-07
2.11748	0.000599847	2.11035	4.35653e-05			-0.42518	2.37402e-07
2.1195	0.000613626	2.11232	4.42956e-05			-0.42625	2.26112e-07
2.12145	0.000631005	2.11433	4.5116e-05			-0.42719	2.11527e-07
2.12354	0.000646577	2.11631	4.59072e-05			-0.42822	2.30618e-07
2.12551	0.000662331	2.11834	4.67249e-05			-0.42925	1.98727e-07
2.12746	0.000678956	2.12028	4.76133e-05			-0.4302	1.98447e-07
2.12947	0.000694609	2.12233	4.84288e-05			-0.43118	2.16438e-07
2.13147	0.000710094	2.12434	4.9357e-05			-0.43219	2.25518e-07
2.13344	0.000726209	2.12632	5.02056e-05			-0.43319	2.42759e-07
2.13545	0.000742456	2.12835	5.11199e-05			-0.43422	2.79823e-07
2.13744	0.000758453	2.13032	5.20561e-05			-0.43521	2.58803e-07
2.13945	0.000773292	2.1324	5.30165e-05			-0.43626	2.74969e-07
2.14143	0.000789123	2.13436	5.39454e-05			-0.43721	2.89283e-07
2.14348	0.000820116	2.13634	5.48771e-05			-0.43821	2.92126e-07
2.1455	0.000840492	2.13834	5.57765e-05			-0.4392	2.82041e-07
2.14753	0.000860221	2.14041	5.67507e-05			-0.44024	2.75799e-07
2.14942	0.00087891	2.1423	5.7762e-05			-0.44124	2.44355e-07
2.1515	0.000895895	2.14429	5.87496e-05			-0.44221	2.16375e-07
2.15348	0.000911886	2.14633	5.98484e-05			-0.44325	1.83755e-07
2.15546	0.000927804	2.14834	6.09474e-05			-0.44418	1.35353e-07
2.15741	0.000945565	2.1503	6.20761e-05			-0.44518	1.36273e-07
2.15945	0.000961441	2.15233	6.32223e-05			-0.44624	1.22588e-07
2.16154	0.000977213	2.15432	6.43185e-05			-0.44725	8.49553e-08
2.16346	0.000993942	2.15631	6.55624e-05			-0.4482	1.11327e-07
2.16547	0.00101	2.1583	6.67482e-05			-0.44924	1.2371e-07
2.16751	0.00103	2.16028	6.78913e-05			-0.45022	9.34203e-08
2.16947	0.00104	2.16231	6.91173e-05			-0.45123	9.06963e-08
2.17144	0.00105	2.1643	7.03701e-05			-0.45222	8.72865e-08
2.17349	0.00107	2.16633	7.16664e-05			-0.4532	1.24262e-07
2.1755	0.00108	2.16834	7.29371e-05			-0.45424	9.34313e-08
2.17746	0.0011	2.17029	7.43361e-05			-0.45516	6.77037e-08
2.1795	0.00111	2.17232	7.57179e-05			-0.45622	1.02034e-07
2.18148	0.00113	2.1743	7.71413e-05			-0.45722	7.76025e-08
2.18344	0.00115	2.17622	7.85056e-05			-0.45822	6.33308e-08
2.18546	0.00116	2.17834	7.99716e-05			-0.45921	8.58102e-08
2.1875	0.00117	2.18031	8.1411e-05			-0.4602	1.02818e-07
2.18945	0.00118	2.18239	8.28401e-05			-0.46115	8.79849e-08
2.1915	0.0012	2.18432	8.44188e-05			-0.46223	1.23825e-07
2.19344	0.00121	2.18635	8.59511e-05			-0.4632	1.30484e-07
2.19549	0.00122	2.18832	8.76156e-05			-0.46419	1.33859e-07
2.19748	0.00123	2.19033	8.92567e-05			-0.46519	1.28143e-07
2.199	0.00124	2.19238	9.09418e-05			-0.46618	9.06925e-08
2.20099	0.00126	2.19436	9.25652e-05			-0.46724	7.51393e-08
2.20302	0.00127	2.19627	9.42843e-05			-0.46822	1.12386e-07
2.20503	0.00128	2.19829	9.60241e-05			-0.46919	9.74246e-08
2.20708	0.00129	2.20029	9.78683e-05			-0.47017	1.43606e-07
2.20903	0.00131	2.20193	9.96581e-05			-0.4712	1.1998e-07
2.21105	0.00132	2.20394	0.000101568			-0.47215	1.34872e-07
2.21304	0.00132	2.20598	0.000103392			-0.47321	1.42722e-07
2.21507	0.00133	2.20796	0.000105291			-0.47417	1.68325e-07
2.21702	0.00135	2.20995	0.000107286			-0.47514	1.72469e-07
2.219	0.00135	2.212	0.000109324			-0.47619	1.55069e-07
2.22108	0.00136	2.21393	0.00011139			-0.4772	1.28051e-07
2.22303	0.00137	2.21597	0.000113507			-0.47823	1.64106e-07
2.22506	0.00138	2.21795	0.000115638			-0.47919	1.78809e-07
2.22704	0.00138	2.21997	0.000117768			-0.48019	2.19092e-07
2.22903	0.00139	2.22198	0.000119995			-0.48119	1.9685e-07
2.23102	0.0014	2.22394	0.000122306			-0.48225	2.03221e-07
2.23301	0.0014	2.22592	0.00012462			-0.48314	2.00224e-07
2.23503	0.0014	2.22795	0.00012692			-0.48423	1.98552e-07
2.23706	0.00141	2.22998	0.000129379			-0.48521	1.99155e-07
2.23904	0.00142	2.232	0.000131771			-0.48622	1.79349e-07
2.24109	0.00143	2.23395	0.000134311			-0.48722	2.20727e-07
2.24306	0.00143	2.23596	0.000136966			-0.48823	1.87592e-07
2.24503	0.00144	2.23801	0.000139497			-0.4892	1.95064e-07
2.24703	0.00144	2.23995	0.000142116			-0.49017	1.89753e-07
2.249	0.00145	2.24198	0.000144904			-0.49122	2.04488e-07
2.25101	0.00145	2.24396	0.000147628			-0.49217	2.18408e-07
2.25303	0.00146	2.24596	0.000150538			-0.49319	2.11215e-07
2.25502	0.00147	2.24793	0.000153413			-0.49415	1.97258e-07
2.25708	0.00147	2.2499	0.000156256			-0.49514	2.23104e-07
2.25904	0.00148	2.25196	0.000159307			-0.49616	2.26612e-07
2.26101	0.00148	2.25396	0.000162392			-0.49719	2.25306e-07
2.2631	0.00148	2.25601	0.000165452			-0.49818	1.83567e-07
2.26508	0.00149	2.25798	0.000168748			-0.49919	1.74952e-07
2.26707	0.00149	2.25996	0.00017206			-0.50018	1.75315e-07
2.26907	0.0015	2.26198	0.000175402			-0.50111	1.41255e-07
2.27109	0.0015	2.26393	0.000178779			-0.50222	1.31436e-07
2.27309	0.00151	2.26597	0.000182235			-0.5032	8.66199e-08
2.27502	0.00151	2.26797	0.000185846			-0.5042	1.35091e-07
2.2771	0.00151	2.26992	0.000189481			-0.5052	8.71553e-08
2.27908	0.00151	2.27194	0.000193147			-0.50621	9.25608e-08
2.28105	0.00151	2.27396	0.000196977			-0.50716	1.20462e-07
2.28305	0.00152	2.276	0.000200715			-0.50818	1.53601e-07
2.28507	0.00152	2.27794	0.000204514			-0.50918	1.04139e-07
2.28708	0.00153	2.27997	0.00020861			-0.51021	1.23625e-07
2.28903	0.00153	2.28197	0.000212805			-0.51122	1.17882e-07
2.29104	0.00153	2.28398	0.000217007			-0.51215	1.3563e-07
2.29306	0.00153	2.28601	0.000221282			-0.51318	1.19502e-07
2.29507	0.00153	2.28795	0.000225636			-0.5142	9.88111e-08
2.29706	0.00153	2.28995	0.000230021			-0.51517	9.18854e-08
2.29907	0.00153	2.29195	0.000234576			-0.51622	1.16465e-07
2.30107	0.00154	2.29397	0.000239206			-0.51719	1.43842e-07
2.30304	0.00154	2.29592	0.000244056			-0.51819	1.2955e-07
2.30508	0.00154	2.29796	0.000248681			-0.51918	1.35509e-07
2.30706	0.00154	2.29994	0.000253629			-0.52015	1.41087e-07
2.30909	0.00155	2.30197	0.000258753			-0.52117	1.4237e-07
2.31113	0.00155	2.30398	0.000263731			-0.52211	1.53986e-07
2.31309	0.00155	2.30602	0.00026909			-0.52319	1.56955e-07
2.31509	0.00155	2.30798	0.000274512			-0.52416	1.67874e-07
2.31706	0.00155	2.31	0.000279861			-0.52517	1.68988e-07
2.31906	0.00155	2.312	0.000285353			-0.52618	1.60045e-07
2.32111	0.00155	2.31403	0.000290972			-0.52722	1.63983e-07
2.32313	0.00155	2.31599	0.000296649			-0.5282	1.68635e-07
2.32515	0.00155	2.31801	0.000302332			-0.52919	1.69709e-07
2.32713	0.00155	2.31996	0.000308451			-0.53017	1.8871e-07
2.32914	0.00155	2.32203	0.00031446			-0.53123	1.89596e-07
2.33112	0.00156	2.32396	0.000320743			-0.53216	1.82222e-07
2.33308	0.00156	2.32599	0.000327125			-0.53318	1.78835e-07
2.33505	0.00156	2.32798	0.000333545			-0.53417	1.62776e-07
2.3371	0.00156	2.32996	0.000340106			-0.53518	1.83758e-07
2.33911	0.00157	2.33205	0.000346901			-0.5362	1.88699e-07
2.34112	0.00156	2.33401	0.000353709			-0.53719	1.66265e-07
2.34311	0.00156	2.33598	0.000360675			-0.53819	1.68205e-07
2.34511	0.00156	2.33798	0.000367862			-0.53922	1.81997e-07
2.3471	0.00156	2.34	0.000375114			-0.54022	1.80016e-07
2.34911	0.00156	2.34205	0.000382679			-0.54117	1.77424e-07
2.35114	0.00157	2.34394	0.000390273			-0.54217	2.19566e-07
2.35315	0.00158	2.34602	0.000397746			-0.54322	2.45454e-07
2.35512	0.00158	2.34801	0.000405743			-0.54419	2.25113e-07
2.35707	0.00158	2.34997	0.000413749			-0.54518	2.33523e-07
2.35908	0.0016	2.35202	0.000421726			-0.54621	2.68502e-07
2.36106	0.0016	2.35397	0.000430181			-0.54717	2.85841e-07
2.36313	0.00159	2.35598	0.00043869			-0.54816	2.94847e-07
2.36503	0.00159	2.35799	0.000447246			-0.54917	3.13166e-07
2.36713	0.00159	2.35997	0.000456197			-0.55019	2.66468e-07
2.36914	0.00159	2.36195	0.000465065			-0.55117	2.52503e-07
2.37104	0.00159	2.36395	0.000474336			-0.55214	2.99774e-07
2.37313	0.00159	2.36602	0.000483677			-0.55321	2.66073e-07
2.37514	0.00159	2.36796	0.000493386			-0.5542	2.48564e-07
2.37714	0.0016	2.36995	0.000502936			-0.55519	2.65564e-07
2.37913	0.0016	2.37194	0.000513069			-0.5562	2.28857e-07
2.38112	0.0016	2.37394	0.000523026			-0.55715	2.50829e-07
2.38309	0.00161	2.37595	0.000533339			-0.55813	2.43389e-07
2.38508	0.00161	2.37796	0.000543696			-0.5591	2.63908e-07
2.38705	0.00161	2.37992	0.000554526			-0.56022	2.64287e-07
2.3891	0.00161	2.38194	0.000565499			-0.56116	2.70114e-07
2.3911	0.00161	2.38402	0.000576494			-0.56217	2.42341e-07
2.39308	0.00161	2.38596	0.000587988			-0.56317	2.35805e-07
2.3951	0.00162	2.38795	0.000599389			-0.56413	2.6389e-07
2.3971	0.00162	2.38999	0.000611125			-0.56519	2.48355e-07
2.39907	0.00162	2.39196	0.000623054			-0.56616	2.13211e-07
2.40107	0.00162	2.39395	0.000635174			-0.56715	1.99466e-07
2.40308	0.00163	2.39598	0.000647648			-0.56812	1.92712e-07
2.40511	0.00163	2.39795	0.000660263			-0.56914	1.53371e-07
2.40709	0.00163	2.39994	0.000673094			-0.57016	1.69872e-07
2.40906	0.00164	2.40199	0.000686083			-0.57118	1.59337e-07
2.41107	0.00165	2.40393	0.000699194			-0.57212	1.3363e-07
2.41314	0.00165	2.40597	0.000712885			-0.57317	1.24031e-07
2.41513	0.00166	2.40798	0.000726845			-0.57416	1.32285e-07
2.4171	0.00166	2.41002	0.000741073			-0.57513	1.05343e-07
2.4191	0.00166	2.41201	0.000755297			-0.57612	1.18708e-07
2.42114	0.00167	2.41397	0.000769654			-0.57715	1.34343e-07
2.42316	0.00167	2.416	0.00078449			-0.57816	1.24874e-07
2.42517	0.00168	2.41797	0.000799447			-0.57918	1.24006e-07
2.42717	0.00168	2.42001	0.000814522			-0.58014	1.12569e-07
2.42914	0.00168	2.422	0.000830008			-0.58112	1.22132e-07
2.4311	0.00168	2.42398	0.000845859			-0.58213	1.35865e-07
2.43313	0.00169	2.42597	0.000861808			-0.58314	1.37754e-07
2.43511	0.0017	2.428	0.000878363			-0.58417	1.2607e-07
2.43714	0.00171	2.42999	0.000894677			-0.58515	1.33039e-07
2.43908	0.00171	2.43202	0.000911465			-0.58611	1.44418e-07
2.44113	0.00172	2.43396	0.0009287			-0.58719	1.83742e-07
2.44318	0.00172	2.43593	0.000945715			-0.58821	1.75661e-07
2.44508	0.00174	2.43796	0.000963267			-0.58913	1.42182e-07
2.44712	0.00174	2.43999	0.000981203			-0.59011	1.42687e-07
2.44915	0.00175	2.442	0.000999535			-0.59119	1.4619e-07
2.4511	0.00176	2.44398	0.00102			-0.59211	1.26822e-07
2.45316	0.00177	2.44599	0.00104			-0.59313	8.79408e-08
2.45512	0.00177	2.44795	0.00106			-0.59415	8.85414e-08
2.45716	0.00178	2.44996	0.00107			-0.5952	9.34662e-08
2.45917	0.00178	2.45199	0.00109			-0.59617	6.49587e-08
2.46119	0.00179	2.454	0.00111			-0.59713	8.5887e-08
2.46317	0.0018	2.45603	0.00113			-0.59814	6.07556e-08
2.46512	0.00181	2.45796	0.00115			-0.59916	3.41006e-08
2.46721	0.00181	2.46	0.00117			-0.60013	7.26659e-08
2.46915	0.00182	2.46197	0.00119			-0.60112	4.22566e-08
2.47115	0.00182	2.46397	0.00122			-0.60214	6.75458e-08
2.47318	0.00183	2.46597	0.00124			-0.60314	1.07164e-07
2.47512	0.00184	2.46798	0.00126			-0.60417	9.90196e-08
2.47715	0.00185	2.47	0.00128			-0.60516	6.85131e-08
2.47913	0.00186	2.47198	0.0013			-0.60613	7.29589e-08
2.48121	0.00187	2.47399	0.00132			-0.60717	8.24599e-08
2.48316	0.00187	2.476	0.00135			-0.60812	7.80518e-08
2.48519	0.00188	2.47796	0.00137			-0.60913	8.6369e-08
2.48722	0.00189	2.48001	0.00139			-0.61014	2.51622e-08
2.48916	0.0019	2.48198	0.00142			-0.61107	3.81621e-08
2.49115	0.00191	2.48403	0.00144			-0.61216	9.25033e-08
2.49315	0.00192	2.48607	0.00146			-0.61317	7.39418e-08
2.49512	0.00193	2.48799	0.00149			-0.61417	7.44146e-08
2.49717	0.00194	2.48999	0.00151			-0.61517	9.51897e-08
2.49876	0.00194	2.49195	0.00153			-0.61611	1.11334e-07
2.49941	0.00194	2.49399	0.00156			-0.61713	8.48021e-08
		2.49597	0.00158			-0.61818	9.30083e-08
		2.49803	0.00161			-0.61916	8.0025e-08
		2.49997	0.00163			-0.62019	1.0242e-07
		2.50198	0.00166			-0.62113	1.02508e-07
		2.50395	0.00168			-0.6222	1.25897e-07
		2.50597	0.00171			-0.62315	1.12653e-07
		2.50798	0.00174			-0.6241	1.34587e-07
		2.50996	0.00176			-0.62512	1.48877e-07
		2.51201	0.00179			-0.62614	1.40697e-07
		2.514	0.00182			-0.62712	1.51767e-07
		2.51601	0.00184			-0.62813	1.64777e-07
		2.51797	0.00187			-0.62912	1.76822e-07
		2.52004	0.00189			-0.63017	2.03507e-07
		2.52201	0.00192			-0.63113	1.99526e-07
		2.52399	0.00195			-0.63213	2.11811e-07
		2.52598	0.00198			-0.63316	2.03983e-07
		2.52806	0.002			-0.63412	2.05109e-07
		2.53001	0.00203			-0.63516	1.86971e-07
		2.53198	0.00206			-0.63613	1.68103e-07
		2.53398	0.00209			-0.63712	1.46832e-07
		2.53605	0.00212			-0.63816	1.37307e-07
		2.53801	0.00214			-0.63917	1.08001e-07
		2.53999	0.00217			-0.64013	7.68316e-08
		2.54199	0.0022			-0.64116	5.3082e-08
		2.54402	0.00223			-0.64218	8.28863e-08
		2.54601	0.00225			-0.64313	6.36468e-08
		2.54797	0.00228			-0.64415	5.10323e-08
		2.55002	0.00231			-0.64511	7.4457e-08
		2.55203	0.00234			-0.64613	3.20735e-08
		2.55399	0.00237			-0.64712	4.1894e-08
		2.55599	0.0024			-0.64812	6.6117e-08
		2.55801	0.00243			-0.6491	-5.95142e-09
		2.55997	0.00245			-0.65011	3.80466e-09
		2.56195	0.00248			-0.65117	5.39345e-08
		2.56394	0.00251			-0.65211	3.05077e-08
		2.56596	0.00254			-0.65313	4.87803e-08
		2.56799	0.00257			-0.65408	7.90461e-08
		2.56995	0.0026			-0.65509	1.19967e-07
		2.57197	0.00263			-0.65613	1.47472e-07
		2.57399	0.00265			-0.65717	1.25698e-07
		2.57605	0.00268			-0.65811	1.21833e-07
		2.57794	0.00271			-0.65914	1.01399e-07
		2.57996	0.00274			-0.66012	1.12196e-07
		2.58195	0.00277			-0.66114	1.1139e-07
		2.58401	0.0028			-0.66214	8.40975e-08
		2.58593	0.00283			-0.66309	1.28182e-07
		2.588	0.00285			-0.66416	1.48703e-07
		2.58996	0.00288			-0.66514	1.54416e-07
		2.59193	0.00291			-0.66609	1.62074e-07
		2.59395	0.00294			-0.66713	1.90213e-07
		2.59598	0.00297			-0.66809	2.26183e-07
		2.59798	0.003			-0.66909	1.97609e-07
		2.59998	0.00302			-0.67005	2.55323e-07
		2.602	0.00305			-0.67112	2.30311e-07
		2.60392	0.00308			-0.67209	2.43239e-07
		2.60597	0.00311			-0.67314	2.14495e-07
		2.60799	0.00314			-0.67409	2.00252e-07
		2.60992	0.00316			-0.6751	1.75997e-07
		2.61201	0.00319			-0.67615	1.66312e-07
		2.61402	0.00322			-0.67711	1.58184e-07
		2.61604	0.00325			-0.67811	1.70668e-07
		2.61801	0.00328			-0.67909	1.55821e-07
		2.62004	0.0033			-0.68012	1.85163e-07
		2.62202	0.00333			-0.6811	2.02719e-07
		2.624	0.00336			-0.68208	2.07432e-07
		2.62604	0.00338			-0.68306	2.14722e-07
		2.628	0.00341			-0.68408	2.11648e-07
		2.62996	0.00344			-0.68512	2.33465e-07
		2.63201	0.00347			-0.68613	2.27649e-07
		2.634	0.00349			-0.68711	2.45029e-07
		2.636	0.00352			-0.6881	2.76656e-07
		2.63797	0.00355			-0.68911	2.67972e-07
		2.63994	0.00357			-0.69012	2.65645e-07
		2.64197	0.0036			-0.69114	2.77688e-07
		2.64403	0.00363			-0.69212	2.7153e-07
		2.64601	0.00365			-0.69311	2.96013e-07
		2.64795	0.00368			-0.69415	2.53553e-07
		2.64999	0.00371			-0.69507	2.11408e-07
		2.65198	0.00373			-0.69611	2.66742e-07
		2.65397	0.00376			-0.69707	2.21461e-07
		2.65595	0.00379			-0.69813	2.41801e-07
		2.65803	0.00381			-0.69914	2.85089e-07
		2.65996	0.00384			-0.70012	2.94463e-07
		2.66197	0.00386			-0.70108	3.09602e-07
		2.66399	0.00389			-0.70214	3.4349e-07
		2.66598	0.00392			-0.7031	3.47122e-07
		2.66794	0.00394			-0.70414	2.88262e-07
		2.66995	0.00397			-0.70513	2.95108e-07
		2.67201	0.004			-0.7061	2.68875e-07
		2.67396	0.00402			-0.70712	2.45685e-07
		2.67598	0.00405			-0.70815	2.44018e-07
		2.67798	0.00407			-0.70909	2.14919e-07
		2.68003	0.0041			-0.71008	2.17242e-07
		2.682	0.00412			-0.71112	2.30464e-07
		2.68397	0.00415			-0.71209	2.23022e-07
		2.68593	0.00417			-0.7131	2.36145e-07
		2.688	0.0042			-0.7141	2.75777e-07
		2.68998	0.00422			-0.71513	2.63728e-07
		2.692	0.00425			-0.71612	2.72152e-07
		2.69399	0.00427			-0.71711	2.9223e-07
		2.69602	0.0043			-0.71809	3.09636e-07
		2.69801	0.00432			-0.7191	3.01577e-07
		2.69999	0.00435			-0.7201	3.35929e-07
		2.70201	0.00437			-0.72109	3.17333e-07
		2.70401	0.0044			-0.72208	3.3358e-07
		2.70601	0.00442			-0.72316	3.5559e-07
		2.70802	0.00445			-0.72411	3.66908e-07
		2.71003	0.00447			-0.72509	3.50562e-07
		2.71199	0.0045			-0.7261	3.77886e-07
		2.71399	0.00452			-0.72708	3.51193e-07
		2.71608	0.00454			-0.72815	3.64108e-07
		2.71803	0.00457			-0.72913	3.80644e-07
		2.72001	0.00459			-0.73005	4.01509e-07
		2.72201	0.00462			-0.73112	3.98949e-07
		2.72403	0.00464			-0.73208	3.86329e-07
		2.72601	0.00466			-0.73314	3.69094e-07
		2.72801	0.00469			-0.73411	3.69167e-07
		2.73002	0.00471			-0.73512	3.8216e-07
		2.73201	0.00474			-0.73609	3.70497e-07
		2.73398	0.00476			-0.73714	3.71783e-07
		2.73599	0.00478			-0.73809	3.73948e-07
		2.73798	0.00481			-0.73914	3.50918e-07
		2.74003	0.00483			-0.74012	3.38531e-07
		2.74199	0.00485			-0.74111	3.07385e-07
		2.74401	0.00488			-0.74213	2.44687e-07
		2.74597	0.0049			-0.74313	2.40732e-07
		2.74804	0.00492			-0.74412	2.45604e-07
		2.75003	0.00495			-0.74513	1.91952e-07
		2.75198	0.00497			-0.7461	1.45912e-07
		2.75401	0.00499			-0.74708	1.68479e-07
		2.75603	0.00501			-0.7481	1.59643e-07
		2.758	0.00504			-0.74914	1.27009e-07
		2.76002	0.00506			-0.75013	1.39133e-07
		2.76201	0.00508			-0.75106	1.33949e-07
		2.76397	0.0051			-0.75208	1.46785e-07
		2.76597	0.00512			-0.7531	1.43537e-07
		2.76797	0.00515			-0.7541	1.49914e-07
		2.77	0.00517			-0.75511	1.19246e-07
		2.77201	0.00519			-0.75609	1.95149e-07
		2.77395	0.00521			-0.75708	2.34455e-07
		2.77598	0.00523			-0.75813	2.04451e-07
		2.77798	0.00525			-0.75913	1.93854e-07
		2.77994	0.00528			-0.76014	2.01199e-07
		2.78196	0.0053			-0.76108	2.20438e-07
		2.7839	0.00532			-0.76208	2.07922e-07
		2.78601	0.00534			-0.76309	1.87384e-07
		2.78797	0.00536			-0.76407	1.83187e-07
		2.78999	0.00538			-0.76508	1.81895e-07
		2.79201	0.0054			-0.76602	1.63345e-07
		2.79399	0.00542			-0.76706	1.51059e-07
		2.79601	0.00544			-0.76803	1.52113e-07
		2.79799	0.00546			-0.76909	1.64085e-07
		2.80001	0.00548			-0.77009	1.55388e-07
		2.80203	0.0055			-0.77106	1.56689e-07
		2.80397	0.00552			-0.77211	1.44541e-07
		2.80595	0.00554			-0.773	1.56832e-07
		2.80797	0.00556			-0.77403	1.6e-07
		2.80996	0.00558			-0.77503	2.0488e-07
		2.81196	0.0056			-0.77605	2.03172e-07
		2.81397	0.00561			-0.77711	2.41299e-07
		2.81592	0.00563			-0.77804	2.3425e-07
		2.818	0.00565			-0.77912	2.41619e-07
		2.82003	0.00567			-0.78009	2.15988e-07
		2.82201	0.00569			-0.78104	2.35734e-07
		2.82404	0.00571			-0.78203	2.26804e-07
		2.82606	0.00573			-0.78302	2.41154e-07
		2.82803	0.00574			-0.78407	2.17054e-07
		2.82999	0.00576			-0.78507	1.82173e-07
		2.83198	0.00578			-0.78608	1.59427e-07
		2.83306	0.00579			-0.78702	1.30486e-07
						-0.78808	1.35678e-07
						-0.78908	1.55241e-07
						-0.79003	1.38422e-07
						-0.79112	1.01934e-07
						-0.79205	1.3372e-07
						-0.79308	1.27049e-07
						-0.79407	1.28123e-07
						-0.79508	1.71079e-07
						-0.79605	1.74552e-07
						-0.79705	1.89099e-07
						-0.79809	2.21965e-07
						-0.79905	2.33642e-07
						-0.8	2.19291e-07
						-0.80104	2.2645e-07
						-0.80206	2.12189e-07
						-0.80305	1.92395e-07
						-0.804	2.38488e-07
						-0.80509	2.50982e-07
						-0.80599	2.30323e-07
						-0.80709	2.47623e-07
						-0.80804	2.89668e-07
						-0.80906	2.74764e-07
						-0.81007	2.78714e-07
						-0.81107	2.96846e-07
						-0.81204	3.05086e-07
						-0.81302	2.75469e-07
						-0.81408	2.832e-07
						-0.81499	3.35846e-07
						-0.81605	3.63028e-07
						-0.81712	3.47077e-07
						-0.81815	3.31115e-07
						-0.81909	3.6358e-07
						-0.82013	3.48867e-07
						-0.82115	3.60889e-07
						-0.82213	3.79008e-07
						-0.8231	3.52357e-07
						-0.82411	3.71099e-07
						-0.82512	3.55531e-07
						-0.82618	3.81598e-07
						-0.82713	3.71627e-07
						-0.82811	3.44522e-07
						-0.82912	3.5642e-07
						-0.83013	3.19249e-07
						-0.83114	3.28892e-07
						-0.83214	3.04674e-07
						-0.83312	3.39882e-07
						-0.8341	3.16078e-07
						-0.83511	3.54637e-07
						-0.83611	3.65264e-07
						-0.83711	3.38046e-07
						-0.83813	3.4773e-07
						-0.83909	3.20359e-07
						-0.84009	3.20589e-07
						-0.84112	3.13445e-07
						-0.84212	3.1706e-07
						-0.84312	3.20359e-07
						-0.84415	2.97093e-07
						-0.84515	2.85823e-07
						-0.8461	3.18316e-07
						-0.84713	3.11184e-07
						-0.84812	2.73031e-07
						-0.84913	2.66801e-07
						-0.85009	2.21623e-07
						-0.85115	1.71029e-07
						-0.8521	1.50205e-07
						-0.85315	1.41053e-07
						-0.8541	1.30195e-07
						-0.85514	1.33751e-07
						-0.85614	1.20987e-07
						-0.85708	9.96407e-08
						-0.85807	1.02268e-07
						-0.85914	9.32694e-08
						-0.86016	7.05511e-08
						-0.86114	9.2599e-08
						-0.86216	6.84595e-08
						-0.8631	1.3558e-07
						-0.86416	7.90066e-08
						-0.8651	7.50731e-08
						-0.86611	9.66543e-08
						-0.86713	1.18527e-07
						-0.86814	1.11477e-07
						-0.8691	1.2943e-07
						-0.87013	1.05428e-07
						-0.87112	7.95265e-08
						-0.87209	1.03223e-07
						-0.87313	8.95959e-08
						-0.87405	1.01315e-07
						-0.87508	1.21713e-07
						-0.87608	1.47555e-07
						-0.87712	1.60256e-07
						-0.87807	1.72668e-07
						-0.87902	2.14335e-07
						-0.88003	2.48008e-07
						-0.88113	2.54454e-07
						-0.88217	2.79483e-07
						-0.88308	2.80243e-07
						-0.8841	3.13394e-07
						-0.8851	2.96698e-07
						-0.88605	2.93752e-07
						-0.88712	2.55005e-07
						-0.88806	3.17171e-07
						-0.88907	3.0886e-07
						-0.89011	2.63184e-07
						-0.89107	2.86901e-07
						-0.89206	2.88604e-07
						-0.8931	2.39223e-07
						-0.89412	3.00535e-07
						-0.89512	3.07534e-07
						-0.89608	3.28591e-07
						-0.8971	3.4428e-07
						-0.8981	3.24153e-07
						-0.89913	3.45005e-07
						-0.90006	3.46787e-07
						-0.90112	3.93269e-07
						-0.90207	3.5802e-07
						-0.90303	3.00833e-07
						-0.90407	2.76659e-07
						-0.90507	2.48865e-07
						-0.9061	1.93003e-07
						-0.90715	1.53224e-07
						-0.90809	1.2676e-07
						-0.90911	1.18426e-07
						-0.91013	1.38595e-07
						-0.91111	1.3399e-07
						-0.91207	9.7242e-08
						-0.91309	9.92484e-08
						-0.91412	1.07755e-07
						-0.91508	1.00422e-07
						-0.91605	1.04103e-07
						-0.91707	1.11716e-07
						-0.91805	1.32568e-07
						-0.91903	1.23357e-07
						-0.92008	1.44227e-07
						-0.92109	1.12439e-07
						-0.92211	1.19598e-07
						-0.92309	1.48644e-07
						-0.92404	1.34705e-07
						-0.92504	1.37608e-07
						-0.92606	1.38566e-07
						-0.92708	1.66176e-07
						-0.92809	1.41394e-07
						-0.92904	1.53622e-07
						-0.93004	2.11145e-07
						-0.93108	2.45508e-07
						-0.93205	2.79743e-07
						-0.93304	3.28019e-07
						-0.93406	2.98409e-07
						-0.93505	3.21772e-07
						-0.93608	3.53989e-07
						-0.93708	3.44367e-07
						-0.93804	3.03654e-07
						-0.93902	3.74998e-07
						-0.94005	3.68712e-07
						-0.94103	3.55647e-07
						-0.94205	3.66617e-07
						-0.94303	3.80117e-07
						-0.94401	3.83627e-07
						-0.94507	3.57642e-07
						-0.94608	3.26027e-07
						-0.94709	3.32299e-07
						-0.94805	3.70826e-07
						-0.94908	3.69371e-07
						-0.9501	3.49999e-07
						-0.95104	3.68861e-07
						-0.95206	3.76237e-07
						-0.95307	3.89132e-07
						-0.95406	3.70678e-07
						-0.95511	3.80847e-07
						-0.95603	3.68443e-07
						-0.95704	3.53583e-07
						-0.95811	3.46537e-07
						-0.95909	3.21763e-07
						-0.96007	3.33101e-07
						-0.96109	3.42063e-07
						-0.96209	3.24212e-07
						-0.96309	3.03901e-07
						-0.96406	2.5236e-07
						-0.96504	2.55977e-07
						-0.96609	2.15066e-07
						-0.96704	1.72013e-07
						-0.96809	1.55993e-07
						-0.96907	1.57205e-07
						-0.97006	1.52061e-07
						-0.97107	1.35428e-07
						-0.97202	1.21474e-07
						-0.97303	1.27452e-07
						-0.97408	1.34296e-07
						-0.97501	1.28769e-07
						-0.97604	1.53008e-07
						-0.97705	1.41859e-07
						-0.97804	1.61393e-07
						-0.97906	1.81847e-07
						-0.98006	1.76781e-07
						-0.98107	2.45214e-07
						-0.98205	2.18376e-07
						-0.98306	2.12069e-07
						-0.98411	2.16185e-07
						-0.98509	2.02134e-07
						-0.98605	2.08155e-07
						-0.9871	2.47627e-07
						-0.98805	2.29625e-07
						-0.98903	2.22575e-07
						-0.99005	2.67947e-07
						-0.99105	2.68374e-07
						-0.99203	2.60937e-07
						-0.99304	2.55148e-07
						-0.99408	2.56385e-07
						-0.99508	2.45334e-07
						-0.99605	2.74429e-07
						-0.99703	2.80479e-07
						-0.99807	2.79591e-07
						-0.99905	2.78394e-07
						-1.00004	2.68102e-07
						-1.00106	2.66385e-07
						-1.00208	2.6941e-07
						-1.00303	2.66287e-07
						-1.00405	2.63146e-07
						-1.00507	2.63996e-07
						-1.00598	2.55053e-07
						-1.00704	2.65767e-07
						-1.00806	2.63282e-07
						-1.00904	2.55825e-07
						-1.01002	2.78776e-07
						-1.01099	2.59608e-07
						-1.01205	2.7388e-07
						-1.01307	2.64358e-07
						-1.01402	2.50421e-07
						-1.015	2.37434e-07
						-1.01601	2.22823e-07
						-1.01699	2.02035e-07
						-1.01805	1.5901e-07
						-1.01904	1.56933e-07
						-1.02003	1.56451e-07
						-1.02097	1.72109e-07
						-1.02207	1.58333e-07
						-1.02304	1.11109e-07
						-1.02403	1.22908e-07
						-1.02505	1.09947e-07
						-1.02599	1.08019e-07
						-1.027	1.00347e-07
						-1.02805	1.18693e-07
						-1.02899	1.53592e-07
						-1.03006	1.40374e-07
						-1.03105	1.17268e-07
						-1.03204	1.55821e-07
						-1.03307	1.74518e-07
						-1.03402	1.50141e-07
						-1.03505	1.59758e-07
						-1.03603	1.15461e-07
						-1.03705	7.64706e-08
						-1.038	6.77776e-08
						-1.03904	1.43512e-08
						-1.04005	-4.59101e-08
						-1.04103	-1.03797e-07
						-1.04201	-2.00062e-07
						-1.04305	-2.93514e-07
						-1.04406	-3.5789e-07
						-1.04497	-4.47329e-07
						-1.04603	-5.5121e-07
						-1.04702	-6.53233e-07
						-1.04807	-8.47617e-07
						-1.04899	-1.02265e-06
						-1.05006	-1.23912e-06
						-1.05106	-1.49288e-06
						-1.05202	-1.89622e-06
						-1.05304	-2.51261e-06
						-1.054	-3.50231e-06
						-1.05502	-5.50956e-06
						-1.05604	-2.38308e-05
						-1.05702	-0.000128101
						-1.05804	-0.000229993
						-1.05902	-0.000297102
						-1.06005	-0.00036353
						-1.06102	-0.000445601
						-1.06205	-0.000531306
						-1.06304	-0.000615678
						-1.06403	-0.00070332
						-1.06503	-0.000803614
						-1.06602	-0.000901649
						-1.06706	-0.001
						-1.06803	-0.0011
						-1.06903	-0.00119
						-1.07003	-0.00128
						-1.07102	-0.00138
						-1.07206	-0.00147
						-1.07302	-0.00156
						-1.074	-0.00165
						-1.07502	-0.00174
						-1.07604	-0.00183
						-1.07704	-0.00193
						-1.07797	-0.00202
						-1.07902	-0.00212
						-1.07998	-0.00221
						-1.08102	-0.00231
						-1.08203	-0.0024
						-1.083	-0.0025
						-1.08404	-0.0026
						-1.08505	-0.00269
						-1.08598	-0.00279
						-1.08699	-0.00289
						-1.08799	-0.00299
						-1.08899	-0.00309
						-1.09004	-0.00319
						-1.091	-0.0033
						-1.09202	-0.0034
						-1.093	-0.0035
						-1.09398	-0.0036
						-1.09498	-0.00371
						-1.09596	-0.00381
						-1.097	-0.00391
						-1.09803	-0.00402
						-1.09903	-0.00413
						-1.09992	-0.00422
						-1.10036	-0.00427

## Sheet: Fig. f
	AE	HE
Cycle number	CE	CE
1	91.39	94.5
2	91.64	97.56
3	91.53	98.17
4	92.53	98.44
5	93.39	98.67
6	94.77	98.69
7	95.3	98.67
8	95.72	98.67
9	95.78	98.72
10	95.8	98.86
11	95.53	99.08
12	95.75	98.89
13	95.86	99.03
14	95.72	99.05
15	95.31	99.11
16	95.42	99.19
17	95.36	99.33
18	95.14	99.3
19	95.31	99.33
20	95.11	99.39
21	94.56	99.42
22	94.39	99.39
23	94.47	99.42
24	93.5	99.42
25	93.89	99.36
26	93.36	99.47
27	93.64	99.36
28	93.14	99.5
29	93.22	99.44
30	92.75	99.42
31	92.69	99.44
32	92.5	99.64
33	92.25	99.53
34	92.22	99.44
35	91.14	99.44
36	92.33	99.44
37	91.42	99.47
38	91.19	99.47
39	91.86	99.47
40	91.33	99.44
41	91.33	99.41
42	90.61	99.47
43	90.25	99.44
44	89.78	99.44
45	89.03	99.5
46	89.53	99.5
47	88.97	99.47
48	89.44	99.39
49	89.89	99.5
50	88.17	99.47
51	89.33	99.44
52	88.17	99.47
53	88.25	99.39
54	87.14	99.53
55	88.03	99.41
56	86.22	99.47
57	86.44	99.44
58	87	99.41
59	86.25	99.47
60	85.94	99.42
61	84.7	99.44
62	85.72	99.33
63	85.25	99.5
64	86	99.42
65	86.53	99.39
66	84.97	99.5
67	85.22	99.36
68	84.78	99.44
69	82.97	99.44
70	82.97	99.33
71	83.89	99.42
72	84.55	99.44
73	83.89	99.41
74	83.5	99.36
75	86.64	99.44
76	85.75	99.42
77	86.28	99.39
78	84.17	99.3
79	83.83	99.47
80	84.77	99.36
81	86.75	99.31
82	85.36	99.44
83	85.78	99.36
84	83.14	99.39
85	84.64	99.39
86	82.44	99.44
87	82.92	99.3
88	80.97	99.31
89	85	99.36
90	86.19	99.39
91	85.11	99.39
92	82.03	99.33
93	83.8	99.33
94	81.94	99.3
95	82.5	99.39
96	81.75	99.3
97	79.33	99.31
98	82.69	99.33
99	80.56	99.28
100	85.25	99.33
101	80.89	99.33
102	83.53	99.33
103	80.28	99.33
104	79	98.92
105	83.72	99.31
106	84.17	99.3
107	81.78	99.61
108	86.83	99.28
109	83.95	99.33
110	80.28	99.31
111	83.53	99.28
112	79.86	99.25
113	79.72	99.11
114	84.78	98.78
115	84.64	99.36
116	78.86	99.28
117	76.86	99.28
118	79.25	99.28
119	72.3	100.03
120	--	99.36
121	--	99.25
122	--	99.3
123	--	99.19
124	--	99.33
125	--	99.28
126	--	99.19
127	--	99.25
128	--	98.94
129	--	99.22
130	--	99.14
131	--	99.19
132	--	97.47
133	--	99.39
134	--	99.81
135	--	99.22
136	--	98.5
137	--	99.28
138	--	99.28
139	--	99.28
140	--	99.28
141	--	99.28
142	--	99.2
143	--	99.22
144	--	99.22
145	--	99.22
146	--	99.28
147	--	99.19
148	--	99.19
149	--	99.22
150	--	99.28
151	--	99.25
152	--	99.25
153	--	99.25
154	--	99.22
155	--	99.25
156	--	99.19
157	--	99.17
158	--	99.25
159	--	99.22
160	--	99.17
161	--	99.19
162	--	99.22
163	--	99.14
164	--	99.19
165	--	99.25
166	--	99.19
167	--	99.19
168	--	99.19
169	--	99.19
170	--	99.17
171	--	99.22
172	--	99.22
173	--	99.14
174	--	99.19
175	--	99.19
176	--	99.28
177	--	99.03
178	--	99.22
179	--	99.22
180	--	99.17
181	--	99.25
182	--	99.17
183	--	99.17
184	--	99.2
185	--	99.2
186	--	99.17
187	--	99.16
188	--	99.17
189	--	99.17
190	--	99.14
191	--	99.17
192	--	99.22
193	--	99.19
194	--	99.14
195	--	99.11
196	--	99.17
197	--	99.19
198	--	99.17
199	--	99.22
200	--	99.17
201	--	99.11
202	--	99.19
203	--	99.14
204	--	99.16
205	--	99.17
206	--	99.22
207	--	99.14
208	--	99.17
209	--	99.11
210	--	99.2
211	--	99.17
212	--	99.17
213	--	99.19
214	--	99.17
215	--	99.14
216	--	99.22
217	--	99.11
218	--	99.11
219	--	99.17
220	--	99.22
221	--	99.3
222	--	99.94
223	--	99.36
224	--	99.17
225	--	99.14
226	--	99.22
227	--	97.58
228	--	99.05
229	--	99.17
230	--	99.17
231	--	99.19
232	--	99.22
233	--	99.25
234	--	99.17
235	--	99.22
236	--	99.19
237	--	99.14
238	--	99.19
239	--	99.22
240	--	99.22
241	--	99.17
242	--	99.22
243	--	99.22
244	--	99.19
245	--	99.22
246	--	99.22
247	--	99.16
248	--	99.19
249	--	99.25
250	--	99.25
251	--	99.22
252	--	99.19
253	--	99.22
254	--	99.27
255	--	99.22
256	--	99.19
257	--	99.25
258	--	99.22
259	--	99.25
260	--	99.22
261	--	99.19
262	--	99.17
263	--	99.25
264	--	99.17
265	--	99.22
266	--	99.22
267	--	99.22
268	--	99.22
269	--	99.22
270	--	99.22
271	--	99.28
272	--	99.2
273	--	99.22
274	--	99.22
275	--	99.22
276	--	99.25
277	--	99.22
278	--	99.25
279	--	99.25
280	--	99.22
281	--	99.28
282	--	99.28
283	--	99.25
284	--	99.31
285	--	99.28
286	--	99.28
287	--	99.28
288	--	99.33
289	--	99.25
290	--	99.3
291	--	99.19
292	--	99.22
293	--	99.36
294	--	99.31
295	--	99.3
296	--	99.22
297	--	99.39
298	--	99.28
299	--	99.31
300	--	99.31
301	--	99.31
302	--	99.33
303	--	99.36
304	--	99.36
305	--	99.31
306	--	99.25
307	--	99.3
308	--	99.39
309	--	99.3
310	--	99.31
311	--	99.22
312	--	99.36
313	--	99.31
314	--	99.33
315	--	99.33
316	--	99.33
317	--	99.33
318	--	99.25
319	--	99.25
320	--	99.25
321	--	99.33
322	--	99.33
323	--	99.33
324	--	99.25
325	--	99.39
326	--	99.31
327	--	99.25
328	--	99.39
329	--	99.33
330	--	99.36
331	--	99.34
332	--	99.22
333	--	99.33
334	--	99.33
335	--	99.22
336	--	99.36
337	--	99.31
338	--	99.25
339	--	99.28
340	--	99.33
341	--	99.3
342	--	99.28
343	--	99.31
344	--	99.31
345	--	99.36
346	--	99.25
347	--	99.33
348	--	99.31
349	--	99.28
350	--	99.36
351	--	99.33
352	--	99.31
353	--	99.33
354	--	99.25
355	--	99.39
356	--	99.25
357	--	99.39
358	--	99.31
359	--	99.25
360	--	99.39
361	--	99.33
362	--	99.31
363	--	99.33
364	--	99.33
365	--	99.53
366	--	99.33
367	--	99.28
368	--	99.39
369	--	99.31
370	--	99.33
371	--	99.28
372	--	99.36
373	--	99.39
374	--	99.39
375	--	99.33
376	--	99.31
377	--	99.39
378	--	99.28
379	--	99.39
380	--	99.25
381	--	99.33
382	--	99.33
383	--	99.33
384	--	99.36
385	--	99.31
386	--	99.44
387	--	99.33
388	--	99.36
389	--	99.36
390	--	99.28
391	--	99.39
392	--	99.22
393	--	99.36
394	--	99.31
395	--	99.39
396	--	99.31
397	--	99.28
398	--	99.39
399	--	99.39
400	--	99.3
401	--	99.33
402	--	99.28
403	--	99.28
404	--	99.36
405	--	99.36
406	--	99.39
407	--	99.3
408	--	99.14
409	--	99.5
410	--	99.39
411	--	99.39
412	--	99.33
413	--	99.39
414	--	99.33
415	--	99.36
416	--	99.33
417	--	99.31
418	--	99.44
419	--	99.36
420	--	99.42
421	--	99.42
422	--	99.36
423	--	99.39
424	--	99.39
425	--	99.33
426	--	99.36
427	--	99.36
428	--	99.28
429	--	99.36
430	--	99.36
431	--	99.44
432	--	99.33
433	--	80.37
434	--	99.75
435	--	99.53
436	--	99.5
437	--	99.47
438	--	99.44
439	--	99.39
440	--	99.31
441	--	99.47
442	--	99.53
443	--	99.47
444	--	99.33
445	--	99.5
446	--	99.47
447	--	99.41
448	--	99.39
449	--	99.47
450	--	99.36
451	--	99.33
452	--	99.45
453	--	99.44
454	--	99.44
455	--	99.39
456	--	99.44
457	--	99.47
458	--	99.33
459	--	99.39
460	--	99.39
461	--	99.5
462	--	99.39
463	--	99.36
464	--	99.39
465	--	99.39
466	--	99.39
467	--	99.47
468	--	99.44
469	--	99.42
470	--	99.42
471	--	99.39
472	--	99.5
473	--	99.33
474	--	99.42
475	--	99.42
476	--	99.36
477	--	99.45
478	--	99.39
479	--	99.39
480	--	99.5
481	--	99.44
482	--	99.42
483	--	99.33
484	--	99.42
485	--	99.42
486	--	99.42
487	--	99.42
488	--	99.44
489	--	99.47
490	--	99.39
491	--	99.42
492	--	99.44
493	--	99.44
494	--	99.42
495	--	99.33
496	--	99.42
497	--	99.39
498	--	99.42
499	--	99.39
500	--	99.47
501	--	99.39
502	--	99.41
503	--	99.39
504	--	99.42
505	--	99.42
506	--	99.39
507	--	99.42
508	--	99.42
509	--	99.47
510	--	99.42
511	--	99.39
512	--	99.36
513	--	99.44
514	--	99.33
515	--	99.5
516	--	99.47
517	--	99.34
518	--	99.42
519	--	99.36
520	--	99.39
521	--	99.39
522	--	99.42
523	--	99.39
524	--	99.42
525	--	99.41
526	--	99.5
527	--	99.42
528	--	99.42
529	--	99.42
530	--	99.47
531	--	99.47
532	--	99.39
533	--	99.42
534	--	99.53
535	--	99.39
536	--	99.44
537	--	99.42
538	--	99.42
539	--	99.5
540	--	99.42
541	--	99.42
542	--	99.39
543	--	99.47
544	--	99.53
545	--	99.39
546	--	99.42
547	--	99.5
548	--	99.42
549	--	99.45
550	--	99.44
551	--	99.36
552	--	99.44
553	--	99.39
554	--	99.39
555	--	99.44
556	--	99.39
557	--	99.42
558	--	99.44
559	--	99.39
560	--	99.55
561	--	99.44
562	--	99.19
563	--	99.06
564	--	99.07
565	--	99.31
566	--	99.42
567	--	99.44
568	--	99.33
569	--	99.42
570	--	99.44
571	--	99.39
572	--	99.42
573	--	99.39
574	--	99.47
575	--	99.45
576	--	99.42
577	--	99.36
578	--	99.53
579	--	99.34
580	--	99.44
581	--	99.45
582	--	99.44
583	--	99.33
584	--	99.45
585	--	99.39
586	--	99.44
587	--	99.44
588	--	99.42
589	--	99.42
590	--	99.45
591	--	99.42
592	--	99.33
593	--	99.42
594	--	99.42
595	--	99.42
596	--	99.42
597	--	99.44
598	--	99.44
599	--	99.5
600	--	99.42
601	--	99.39
602	--	99.47
603	--	99.44
604	--	99.39
605	--	99.5
606	--	99.36
607	--	99.47
608	--	99.42
609	--	99.25
610	--	99.5
611	--	99.53
612	--	99.39
613	--	99.47
614	--	99.36
615	--	99.47
616	--	99.39
617	--	99.3
618	--	99.56
619	--	99.39
620	--	99.44
621	--	99.44
622	--	99.44
623	--	99.47
624	--	99.42
625	--	99.5
626	--	99.39
627	--	99.47
628	--	99.42
629	--	99.42
630	--	99.42
631	--	99.5
632	--	99.36
633	--	99.47
634	--	99.47
635	--	99.41
636	--	99.39
637	--	99.47
638	--	99.33
639	--	99.42
640	--	99.44
641	--	99.44
642	--	99.45
643	--	99.44
644	--	99.42
645	--	99.41
646	--	99.47
647	--	99.42
648	--	99.39
649	--	99.44
650	--	99.47
651	--	99.47
652	--	99.44
653	--	99.44
654	--	99.44
655	--	99.39
656	--	99.5
657	--	99.44
658	--	99.53
659	--	99.42
660	--	99.44
661	--	99.47
662	--	99.53
663	--	99.44
664	--	99.5
665	--	99.39
666	--	99.5
667	--	99.47
668	--	99.53
669	--	99.44
670	--	99.53
671	--	99.44
672	--	99.41
673	--	99.42
674	--	99.53
675	--	99.39
676	--	99.47
677	--	99.47
678	--	99.47
679	--	99.5
680	--	99.5
681	--	99.52
682	--	99.44
683	--	99.5
684	--	99.41
685	--	99.42
686	--	99.44
687	--	99.55
688	--	99.44
689	--	99.44
690	--	99.44
691	--	99.44
692	--	99.47
693	--	99.5
694	--	99.52
695	--	99.42
696	--	99.55
697	--	99.36
698	--	99.3
699	--	99.69
700	--	99.44
701	--	99.44
702	--	99.44
703	--	99.55
704	--	99.5
705	--	99.41
706	--	99.44
707	--	99.5
708	--	99.47
709	--	99.47
710	--	99.44
711	--	99.44
712	--	99.47
713	--	99.47
714	--	99.47
715	--	99.53
716	--	99.36
717	--	99.44
718	--	99.52
719	--	99.44
720	--	99.44
721	--	99.44
722	--	99.41
723	--	99.47
724	--	99.61
725	--	99.33
726	--	99.55
727	--	99.53
728	--	99.5
729	--	99.44
730	--	99.5
731	--	99.33
732	--	99.61
733	--	99.44
734	--	99.5
735	--	99.36
736	--	99.53
737	--	99.47
738	--	99.55
739	--	99.41
740	--	99.47
741	--	99.41
742	--	99.58
743	--	99.44
744	--	99.42
745	--	99.47
746	--	99.47
747	--	99.47
748	--	99.47
749	--	99.44
750	--	99.47
751	--	99.5
752	--	99.5
753	--	99.5
754	--	99.5
755	--	99.45
756	--	99.47
757	--	99.5
758	--	99.3
759	--	99.55
760	--	99.44
761	--	99.44
762	--	99.5
763	--	99.41
764	--	99.44
765	--	99.5
766	--	99.44
767	--	99.5
768	--	99.42
769	--	99.53
770	--	99.47
771	--	99.44
772	--	99.5
773	--	99.44
774	--	99.39
775	--	99.41
776	--	99.61
777	--	99.44
778	--	99.42
779	--	99.53
780	--	99.44
781	--	99.41
782	--	99.55
783	--	99.42
784	--	99.53
785	--	99.41
786	--	99.5
787	--	99.33
788	--	99.55
789	--	99.36
790	--	99.53
791	--	99.53
792	--	99.36
793	--	99.53
794	--	99.47
795	--	99.5
796	--	99.47
797	--	99.44
798	--	99.42
799	--	99.53
800	--	99.5
801	--	99.44
802	--	99.44
803	--	99.42
804	--	99.47
805	--	99.44
806	--	99.39
807	--	99.42
808	--	99.5
809	--	99.39
810	--	99.44
811	--	99.5
812	--	99.5
813	--	99.36
814	--	99.47
815	--	99.47
816	--	99.53
817	--	99.42
818	--	99.45
819	--	99.56
820	--	99.42
821	--	99.53
822	--	99.5
823	--	99.44
824	--	99.58
825	--	99.47
826	--	99.44
827	--	99.5
828	--	99.53
829	--	99.5
830	--	99.53
831	--	99.53
832	--	99.47
833	--	99.47
834	--	99.53
835	--	99.5
836	--	99.5
837	--	99.44
838	--	99.55
839	--	99.5
840	--	99.47
841	--	99.45
842	--	99.44
843	--	99.53
844	--	99.39
845	--	99.47
846	--	99.47
847	--	99.58
848	--	99.53
849	--	99.42
850	--	99.5
851	--	99.42
852	--	99.44
853	--	99.53
854	--	99.47
855	--	99.47
856	--	99.5
857	--	99.5
858	--	99.5
859	--	99.47
860	--	99.5
861	--	99.47
862	--	99.58
863	--	99.5
864	--	99.42
865	--	99.53
866	--	99.58
867	--	99.36
868	--	99.5
869	--	99.58
870	--	99.53
871	--	99.56
872	--	99.47
873	--	99.5
874	--	99.5
875	--	99.53
876	--	99.45
877	--	99.5
878	--	99.53
879	--	99.53
880	--	99.47
881	--	99.53
882	--	99.42
883	--	99.53
884	--	99.5
885	--	99.5
886	--	99.42
887	--	99.5
888	--	99.47
889	--	99.53
890	--	99.47
891	--	99.5
892	--	99.56
893	--	99.56
894	--	99.47
895	--	99.5
896	--	99.47
897	--	99.56
898	--	99.5
899	--	99.47
900	--	99.5
901	--	99.53
902	--	99.55
903	--	99.53
904	--	99.39
905	--	99.56
906	--	99.53
907	--	99.47
908	--	99.56
909	--	99.44
910	--	99.36
911	--	99.58
912	--	99.53
913	--	99.47
914	--	99.5
915	--	99.47
916	--	99.5
917	--	99.5
918	--	99.47
919	--	99.5
920	--	99.5
921	--	99.47
922	--	99.56
923	--	99.47
924	--	99.5
925	--	99.39
926	--	99.53
927	--	99.53
928	--	99.42
929	--	99.53
930	--	99.5
931	--	99.5
932	--	99.42
933	--	99.53
934	--	99.53
935	--	99.5
936	--	99.5
937	--	99.47
938	--	99.56
939	--	99.42
940	--	99.53
941	--	99.5
942	--	99.44
943	--	99.53
944	--	99.5
945	--	99.44
946	--	99.55
947	--	99.5
948	--	99.47
949	--	99.5
950	--	99.5
951	--	99.47
952	--	99.53
953	--	99.44
954	--	99.55
955	--	99.47
956	--	99.5
957	--	99.5
958	--	99.44
959	--	99.58
960	--	99.5
961	--	99.47
962	--	99.56
963	--	99.58
964	--	99.53
965	--	99.58
966	--	99.53
967	--	99.58
968	--	99.53
969	--	99.53
970	--	99.53
971	--	99.56
972	--	99.5
973	--	99.56
974	--	99.53
975	--	99.56
976	--	99.53
977	--	99.55
978	--	99.58
979	--	99.5
980	--	99.5
981	--	99.55
982	--	99.53
983	--	99.47
984	--	99.56
985	--	99.56
986	--	99.5
987	--	99.53
988	--	99.39
989	--	99.64
990	--	99.56
991	--	99.44
992	--	99.47
993	--	99.58
994	--	99.53
995	--	99.5
996	--	99.53
997	--	99.5
998	--	99.5
999		99.47
1000		99.47
1001		99.53
1002		99.47
1003		99.45
1004		99.58
1005		99.44
1006		99.53
1007		99.5
1008		99.44
1009		99.53
1010		99.5
1011		99.53
1012		99.28
1013		99.58
1014		99.61
1015		99.5
1016		99.5
1017		99.44
1018		99.47
1019		99.5
1020		99.47
1021		99.55
1022		99.5
1023		99.58
1024		99.44
1025		99.61
1026		99.53
1027		99.47
1028		99.5
1029		99.53
1030		99.53
1031		99.47
1032		99.58
1033		99.47
1034		99.45
1035		99.53
1036		99.61
1037		99.61
1038		99.47
1039		99.61
1040		99.44
1041		99.53
1042		99.61
1043		99.42
1044		99.56
1045		99.5
1046		99.47
1047		99.55
1048		99.56
1049		99.47
1050		99.5
1051		99.58
1052		99.42
1053		99.61
1054		99.47
1055		99.55
1056		99.47
1057		99.56
1058		99.53
1059		99.5
1060		99.53
1061		99.5
1062		99.58
1063		99.53
1064		99.47
1065		99.53
1066		99.58
1067		99.47
1068		99.44
1069		99.5
1070		99.44
1071		99.61
1072		99.5
1073		99.55
1074		99.53
1075		99.3
1076		99.5
1077		99.39
1078		99.55
1079		99.5
1080		99.5
1081		99.47
1082		99.58
1083		99.58
1084		99.64
1085		99.22
1086		99.64
1087		99.58
1088		99.61
1089		99.47
1090		99.5
1091		99.58
1092		99.64
1093		99.39
1094		99.58
1095		99.58
1096		99.5
1097		99.5
1098		99.61
1099		99.64
1100		99.39
1101		99.55
1102		99.61
1103		99.55
1104		99.53
1105		99.58
1106		99.67
1107		99.53
1108		99.5
1109		99.66
1110		99.47
1111		99.61
1112		99.39
1113		99.61
1114		99.58
1115		99.58
1116		99.53
1117		99.53
1118		99.55
1119		99.58
1120		99.61
1121		99.55
1122		99.53
1123		99.5
1124		99.5
1125		99.58
1126		99.5
1127		99.58
1128		99.47
1129		99.53
1130		99.55
1131		99.44
1132		99.55
1133		99.61
1134		99.53
1135		99.53
1136		99.47
1137		99.58
1138		99.42
1139		99.64
1140		99.5
1141		99.61
1142		99.55
1143		99.53
1144		99.53
1145		99.55
1146		99.55
1147		99.59
1148		99.5
1149		99.55
1150		99.53
1151		99.61
1152		99.61
1153		99.55
1154		99.56
1155		99.58
1156		99.58
1157		99.56
1158		99.55
1159		99.58
1160		99.55
1161		99.55
1162		99.58
1163		99.5
1164		99.61
1165		99.53
1166		99.58
1167		99.44
1168		99.64
1169		99.58
1170		99.55
1171		99.5
1172		99.52
1173		99.55
1174		99.55
1175		99.42
1176		99.78
1177		99.5
1178		99.58
1179		99.56
1180		99.64
1181		99.53
1182		99.42
1183		99.69
1184		99.53
1185		99.5
1186		99.47
1187		99.55
1188		99.47
1189		99.61
1190		99.61
1191		99.53
1192		99.64
1193		99.5
1194		99.56
1195		99.61
1196		99.5
1197		99.55
1198		99.5
1199		99.53
1200		99.58
1201		99.5
1202		99.58
1203		99.58
1204		99.44
1205		99.5
1206		99.72
1207		99.56
1208		99.47
1209		99.56
1210		99.55
1211		99.56
1212		99.53
1213		99.56
1214		99.53
1215		99.58
1216		99.53
1217		99.56
1218		99.56
1219		99.17
1220		99.8
1221		99.25
1222		99.81
1223		99.5
1224		99.69
1225		99.5
1226		99.61
1227		99.5
1228		99.5
1229		99.56
1230		99.45
1231		99.69
1232		99.5
1233		99.56
1234		99.42
1235		99.64
1236		99.55
1237		99.58
1238		99.61
1239		99.5
1240		99.53
1241		99.72
1242		99.44
1243		99.64
1244		99.56
1245		99.5
1246		99.55
1247		99.55
1248		99.67
1249		99.56
1250		99.64
1251		99.53
1252		99.67
1253		99.53
1254		99.55
1255		99.56
1256		99.67
1257		99.53
1258		99.47
1259		99.61
1260		99.61
1261		99.64
1262		99.61
1263		99.64
1264		99.67
1265		99.58
1266		99.5
1267		99.64
1268		99.47
1269		99.56
1270		99.72
1271		99.42
1272		99.58
1273		99.61
1274		99.67
1275		99.61
1276		99.53
1277		99.58
1278		99.5
1279		99.67
1280		99.58
1281		99.58
1282		99.67
1283		99.47
1284		99.53
1285		99.61
1286		99.67
1287		99.53
1288		99.58
1289		99.53
1290		99.61
1291		99.45
1292		99.81
1293		99.45
1294		99.67
1295		99.61
1296		99.47
1297		99.61
1298		99.69
1299		99.55
1300		99.53
1301		99.58
1302		99.58
1303		99.36
1304		99.78
1305		99.39
1306		99.86
1307		99.47
1308		99.5
1309		99.75
1310		99.64
1311		99.58
1312		99.53
1313		99.5
1314		99.64
1315		99.61
1316		99.61
1317		99.47
1318		99.58
1319		99.58
1320		99.64
1321		99.5
1322		99.47
1323		99.61
1324		99.61
1325		99.56
1326		99.58
1327		99.53
1328		99.64
1329		99.44
1330		99.72
1331		99.58
1332		99.61
1333		99.72
1334		99.56
1335		99.58
1336		99.53
1337		99.58
1338		99.47
1339		99.69
1340		99.45
1341		99.75
1342		99.5
1343		99.67
1344		99.67
1345		99.64
1346		99.58
1347		99.58
1348		99.56
1349		99.58
1350		99.7
1351		99.55
1352		99.47
1353		99.61
1354		99.53
1355		99.58
1356		99.64
1357		99.61
1358		99.5
1359		99.56
1360		99.55
1361		99.7
1362		99.67
1363		99.5
1364		99.64
1365		99.44
1366		99.67
1367		99.61
1368		99.39
1369		99.78
1370		99.56
1371		99.61
1372		99.53
1373		99.61
1374		99.64
1375		99.61
1376		99.34
1377		99.81
1378		99.67
1379		99.61
1380		99.56
1381		99.61
1382		99.61
1383		99.61
1384		99.64
1385		99.55
1386		99.61
1387		99.5
1388		99.58
1389		99.58
1390		99.33
1391		99.72
1392		99.58
1393		99.61
1394		99.69
1395		99.47
1396		99.61
1397		99.67
1398		99.61
1399		99.61
1400		99.58
1401		99.58
1402		99.58
1403		99.58
1404		99.58
1405		99.61
1406		99.61
1407		99.58
1408		99.61
1409		99.67
1410		99.61
1411		99.64
1412		99.72
1413		99.39
1414		99.64
1415		99.61
1416		99.61
1417		99.64
1418		99.58
1419		99.55
1420		99.61
1421		99.64
1422		99.58
1423		99.58
1424		99.61
1425		99.61
1426		99.64
1427		99.58
1428		99.66
1429		99.64
1430		99.61
1431		99.56
1432		99.61
1433		99.53
1434		99.47
1435		99.69
1436		99.58
1437		99.56
1438		99.64
1439		99.7
1440		99.64
1441		99.67
1442		99.58
1443		99.67
1444		99.61
1445		99.42
1446		99.56
1447		99.61
1448		99.61
1449		99.58
1450		99.78
1451		99.5
1452		99.64
1453		99.67
1454		99.64
1455		99.61
1456		99.67
1457		99.53
1458		99.7
1459		99.61
1460		99.45
1461		99.67
1462		99.61
1463		99.8
1464		99.64
1465		99.67
1466		99.67
1467		99.55
1468		99.55
1469		99.89
1470		99.33
1471		99.64
1472		99.64
1473		99.67
1474		99.64
1475		99.66
1476		99.66
1477		99.58
1478		99.58
1479		99.72
1480		99.39
1481		99.67
1482		99.56
1483		99.64
1484		99.64
1485		99.61
1486		99.64
1487		99.7
1488		99.64
1489		99.58
1490		99.47
1491		99.61
1492		99.64
1493		99.58
1494		99.67
1495		99.56
1496		99.61
1497		99.67
1498		99.61
1499		99.61
1500		99.69
1501		99.64
1502		99.64
1503		99.66
1504		99.67
1505		99.61
1506		99.61
1507		99.64
1508		99.61
1509		99.64
1510		99.64
1511		99.64
1512		99.5
1513		99.58
1514		99.67
1515		99.5
1516		99.64
1517		99.55
1518		99.64
1519		99.56
1520		99.61
1521		99.69
1522		99.55
1523		99.5
1524		99.69
1525		99.5
1526		99.69
1527		99.72
1528		99.61
1529		99.69
1530		99.58
1531		99.64
1532		99.61
1533		99.58
1534		99.64
1535		99.58
1536		99.61
1537		99.55
1538		99.58
1539		99.61
1540		99.67
1541		99.25
1542		99.78
1543		99.55
1544		99.55
1545		99.78
1546		99.72
1547		99.55
1548		99.61
1549		99.5
1550		99.72
1551		99.53
1552		99.72
1553		99.39
1554		99.64
1555		99.64
1556		99.61
1557		99.61
1558		99.75
1559		99.61
1560		99.69
1561		99.5
1562		99.61
1563		99.86
1564		99.67
1565		99.67
1566		99.47
1567		99.86
1568		99.39
1569		99.64
1570		99.58
1571		99.72
1572		99.69
1573		99.75
1574		99.39
1575		99.8
1576		99.47
1577		99.78
1578		99.44
1579		99.64
1580		99.64
1581		99.58
1582		99.75
1583		99.53
1584		99.75
1585		99.61
1586		99.56
1587		99.69
1588		99.44
1589		99.58
1590		99.61
1591		99.67
1592		99.61
1593		99.69
1594		99.56
1595		99.72
1596		99.55
1597		99.67
1598		99.61
1599		99.61
1600		99.61
1601		99.64
1602		99.61
1603		99.72
1604		99.53
1605		99.67
1606		99.72
1607		99.53
1608		99.64
1609		99.69
1610		99.5
1611		99.61
1612		99.75
1613		99.5
1614		99.69
1615		99.5
1616		99.67
1617		99.67
1618		99.64
1619		99.64
1620		99.55
1621		99.78
1622		99.61
1623		99.64
1624		99.81
1625		99.72
1626		99.56
1627		99.44
1628		99.56
1629		99.72
1630		99.64
1631		99.69
1632		99.53
1633		99.64
1634		99.86
1635		99.61
1636		99.64
1637		99.61
1638		99.61
1639		99.64
1640		99.64
1641		99.64
1642		99.64
1643		99.58
1644		99.61
1645		99.67
1646		99.64
1647		99.61
1648		99.56
1649		99.66
1650		99.58
1651		99.69
1652		99.75
1653		99.58
1654		99.61
1655		99.8
1656		99.52
1657		99.69
1658		99.69
1659		99.5
1660		99.72
1661		99.47
1662		99.75
1663		99.64
1664		99.64
1665		99.64
1666		99.67
1667		99.61
1668		99.69
1669		99.53
1670		99.58
1671		99.64
1672		99.69
1673		99.69
1674		99.61
1675		99.69
1676		99.64
1677		99.64
1678		99.64
1679		99.66
1680		99.67
1681		99.58
1682		99.72
1683		99.58
1684		99.61
1685		99.67
1686		99.55
1687		99.7
1688		99.67
1689		99.69
1690		99.67
1691		99.53
1692		99.7
1693		99.64
1694		99.61
1695		99.58
1696		99.72
1697		99.64
1698		99.67
1699		99.58
1700		99.64
1701		99.69
1702		99.64
1703		99.67
1704		99.64
1705		99.69
1706		99.53
1707		99.72
1708		99.58
1709		99.67
1710		99.72
1711		99.72
1712		99.5
1713		99.61
1714		99.72
1715		99.61
1716		99.58
1717		99.69
1718		99.67
1719		99.58
1720		99.64
1721		99.61
1722		99.69
1723		99.67
1724		99.69
1725		99.64
1726		99.64
1727		99.61
1728		99.69
1729		99.81
1730		99.58
1731		99.64
1732		99.64
1733		99.61
1734		99.66
1735		99.72
1736		99.69
1737		99.47
1738		99.69
1739		99.64
1740		99.75
1741		99.67
1742		99.78
1743		99.55
1744		99.61
1745		99.58
1746		99.69
1747		99.64
1748		99.67
1749		99.69
1750		99.67
1751		99.61
1752		99.64
1753		99.61
1754		99.69
1755		99.61
1756		99.61
1757		99.72
1758		99.55
1759		99.53
1760		99.69
1761		99.75
1762		99.69
1763		99.67
1764		99.69
1765		99.69
1766		99.69
1767		99.66
1768		99.67
1769		99.61
1770		99.7
1771		99.67
1772		99.61
1773		99.66
1774		99.56
1775		99.78
1776		99.67
1777		99.64
1778		99.69
1779		99.64
1780		99.67
1781		99.66
1782		99.72
1783		99.67
1784		99.61
1785		99.69
1786		99.67
1787		99.69
1788		99.61
1789		99.69
1790		99.64
1791		99.64
1792		99.67
1793		99.67
1794		99.72
1795		99.7
1796		99.72
1797		99.69
1798		99.58
1799		99.64
1800		99.67
1801		99.61
1802		99.67
1803		99.64
1804		99.72
1805		99.67
1806		99.64
1807		99.78
1808		99.7
1809		99.58
1810		99.64
1811		99.75
1812		99.61
1813		99.67
1814		99.67
1815		99.67
1816		99.69
1817		99.61
1818		99.67
1819		99.72
1820		99.66
1821		99.75
1822		99.58
1823		99.69
1824		99.61
1825		99.72
1826		99.67
1827		99.67
1828		99.58
1829		99.61
1830		99.61
1831		99.69
1832		99.67
1833		99.67
1834		99.67
1835		99.64
1836		99.67
1837		99.64
1838		99.64
1839		99.64
1840		99.67
1841		99.61
1842		99.67
1843		99.67
1844		99.72
1845		99.67
1846		99.67
1847		99.61
1848		99.61
1849		99.64
1850		99.58
1851		99.67
1852		99.69
1853		99.64
1854		99.7
1855		99.56
1856		99.72
1857		99.64
1858		99.67
1859		99.67
1860		99.78
1861		99.64
1862		99.69
1863		99.78
1864		99.81
1865		99.81
1866		99.72
1867		99.86
1868		99.67
1869		99.72
1870		99.55
1871		99.67
1872		99.72
1873		99.72
1874		99.69
1875		99.53
1876		99.75
1877		99.75
1878		99.61
1879		99.67
1880		99.67
1881		99.78
1882		99.58
1883		99.64
1884		99.67
1885		99.67
1886		99.7
1887		99.7
1888		99.78
1889		99.78
1890		99.64
1891		99.64
1892		99.64
1893		99.67
1894		99.67
1895		99.61
1896		99.67
1897		99.67
1898		99.69
1899		99.7
1900		99.72
1901		99.69
1902		99.7
1903		99.64
1904		99.78
1905		99.56
1906		99.64
1907		99.78
1908		99.53
1909		99.75
1910		99.69
1911		99.81
1912		99.83
1913		99.58
1914		99.69
1915		99.72
1916		99.7
1917		99.5
1918		99.75
1919		99.72
1920		99.72
1921		99.64
1922		99.7
1923		99.69
1924		99.87
1925		99.56
1926		99.78
1927		99.67
1928		99.58
1929		99.78
1930		99.72
1931		99.64
1932		99.7
1933		99.7
1934		99.75
1935		99.75
1936		99.78
1937		99.64
1938		99.72
1939		99.58
1940		99.8
1941		99.61
1942		99.64
1943		99.72
1944		99.69
1945		99.72
1946		99.72
1947		99.75
1948		99.67
1949		99.67
1950		99.67
1951		99.7
1952		99.67
1953		99.67
1954		99.67
1955		99.69
1956		99.7
1957		99.64
1958		99.72
1959		99.64
1960		99.69
1961		99.64
1962		99.69
1963		99.69
1964		99.67
1965		99.69
1966		99.67
1967		99.64
1968		99.67
1969		99.7
1970		99.67
1971		99.64
1972		99.75
1973		99.64
1974		99.67
1975		99.72
1976		99.64
1977		99.72
1978		99.69
1979		99.64
1980		99.67
1981		99.67
1982		99.72
1983		99.67
1984		99.69
1985		99.69
1986		99.67
1987		99.72
1988		99.7
1989		99.72
1990		99.67
1991		99.64
1992		99.61
1993		99.64
1994		99.66
1995		99.72
1996		99.75
1997		99.67
1998		99.61
[truncated: 93 more rows]
