# Supplementary material for: Solvent control of water O−H bonds for highly reversible zinc ion batteries
Source: Nat Commun. 2023 May 11;14:2720. doi: 10.1038/s41467-023-38384-x (PMC10175258; doi:10.1038/s41467-023-38384-x)
Supplement: Supplementary file 3 — Source Data [file 41467_2023_38384_MOESM3_ESM.zip › Source data/Figure 2.xlsx]

## Sheet: Fig. 2d
HE		AE
Time	Voltage	Time	Voltage
0	0.0043	0	-0.01
0	0.0043	0	-0.01
0.01	0.0056	0.01	-0.0087
0.01	0.0048	0.01	-0.0087
0.01	0.0048	0.01	-0.0082
0.01	0.0056	0.01	-0.0078
0.02	0.0052	0.02	-0.0074
0.02	-0.2201	0.02	-0.0378
0.02	-0.2201	0.02	-0.0378
0.02	-0.2166	0.02	-0.0382
0.03	-0.2179	0.03	-0.0382
0.03	-0.2166	0.03	-0.0386
0.03	-0.2157	0.03	-0.0386
0.03	-0.214	0.03	-0.0391
0.04	-0.2122	0.04	-0.0386
0.04	-0.2105	0.04	-0.0391
0.04	-0.2079	0.04	-0.0395
0.05	-0.2066	0.05	-0.0395
0.05	-0.2044	0.05	-0.0395
0.05	-0.2018	0.05	-0.0399
0.06	-0.2005	0.05	-0.0395
0.06	-0.1975	0.06	-0.0395
0.06	-0.1966	0.06	-0.0399
0.06	-0.1949	0.06	-0.0404
0.07	-0.1944	0.07	-0.0408
0.07	-0.1936	0.07	-0.0404
0.07	-0.1927	0.07	-0.0404
0.08	-0.1905	0.08	-0.0404
0.08	-0.1897	0.08	-0.0408
0.08	-0.1888	0.08	-0.0404
0.09	-0.1879	0.08	-0.0412
0.09	-0.1866	0.09	-0.0404
0.09	-0.1849	0.09	-0.0408
0.09	-0.184	0.09	-0.0408
0.1	-0.1832	0.1	-0.0408
0.1	-0.1836	0.1	-0.0408
0.1	-0.1823	0.1	-0.0412
0.11	-0.1823	0.1	-0.0412
0.11	-0.1819	0.11	-0.0408
0.11	-0.181	0.11	-0.0408
0.11	-0.1793	0.11	-0.0417
0.12	-0.1788	0.12	-0.0408
0.12	-0.1784	0.12	-0.0412
0.12	-0.1775	0.12	-0.0412
0.13	-0.1775	0.12	-0.0408
0.13	-0.1771	0.13	-0.0408
0.13	-0.1771	0.13	-0.0412
0.13	-0.1771	0.13	-0.0412
0.14	-0.1762	0.14	-0.0412
0.14	-0.1766	0.14	-0.0412
0.14	-0.1758	0.14	-0.0412
0.15	-0.1758	0.15	-0.0408
0.15	-0.1745	0.15	-0.0412
0.15	-0.174	0.15	-0.0408
0.15	-0.1732	0.15	-0.0408
0.16	-0.1727	0.16	-0.0412
0.16	-0.1719	0.16	-0.0408
0.16	-0.1719	0.16	-0.0417
0.17	-0.1714	0.17	-0.0417
0.17	-0.1714	0.17	-0.0417
0.17	-0.1714	0.17	-0.0412
0.18	-0.1714	0.17	-0.0412
0.18	-0.1706	0.18	-0.0412
0.18	-0.1701	0.18	-0.0421
0.18	-0.1697	0.18	-0.0417
0.19	-0.1697	0.19	-0.0412
0.19	-0.1693	0.19	-0.0417
0.19	-0.1697	0.19	-0.0417
0.2	-0.1697	0.2	-0.0421
0.2	-0.168	0.2	-0.0421
0.2	-0.168	0.2	-0.0417
0.21	-0.168	0.2	-0.0421
0.21	-0.168	0.21	-0.0421
0.21	-0.1671	0.21	-0.0421
0.21	-0.1671	0.21	-0.0417
0.22	-0.1671	0.22	-0.0421
0.22	-0.1662	0.22	-0.0421
0.22	-0.1667	0.22	-0.0421
0.23	-0.1662	0.22	-0.0421
0.23	-0.1658	0.23	-0.0425
0.23	-0.1654	0.23	-0.0421
0.24	-0.1658	0.23	-0.0421
0.24	-0.1654	0.24	-0.0421
0.24	-0.1654	0.24	-0.0421
0.24	-0.1658	0.24	-0.0421
0.25	-0.1654	0.25	-0.0421
0.25	-0.1654	0.25	-0.0421
0.25	-0.1658	0.25	-0.0421
0.26	-0.1654	0.25	-0.0425
0.26	-0.1658	0.26	-0.0425
0.26	-0.1658	0.26	-0.0421
0.26	-0.1654	0.26	-0.0425
0.27	-0.1649	0.27	-0.0421
0.27	-0.1654	0.27	-0.043
0.27	-0.1649	0.27	-0.0425
0.28	-0.1654	0.27	-0.0425
0.28	-0.1654	0.28	-0.0421
0.28	-0.1658	0.28	-0.0425
0.29	-0.1649	0.28	-0.0425
0.29	-0.1649	0.29	-0.0421
0.29	-0.1649	0.29	-0.0425
0.29	-0.1658	0.29	-0.0425
0.3	-0.1654	0.29	-0.0421
0.3	-0.1658	0.3	-0.0425
0.3	-0.1654	0.3	-0.0425
0.31	-0.1649	0.3	-0.0425
0.31	-0.1658	0.31	-0.0425
0.31	-0.1658	0.31	-0.0425
0.31	-0.1658	0.31	-0.0425
0.32	-0.1658	0.32	-0.0425
0.32	-0.1658	0.32	-0.0425
0.32	-0.1654	0.32	-0.0425
0.33	-0.1654	0.32	-0.0425
0.33	-0.1658	0.33	-0.0425
0.33	-0.1654	0.33	-0.0425
0.33	-0.1654	0.33	-0.0425
0.34	-0.1662	0.34	-0.0421
0.34	-0.1654	0.34	-0.0421
0.34	-0.1658	0.34	-0.0425
0.35	-0.1662	0.34	-0.0425
0.35	-0.1658	0.35	-0.0425
0.35	-0.1658	0.35	-0.0421
0.35	-0.1658	0.35	-0.043
0.36	-0.1658	0.36	-0.0425
0.36	-0.1654	0.36	-0.0425
0.36	-0.1654	0.36	-0.0425
0.37	-0.1654	0.36	-0.0421
0.37	-0.1649	0.37	-0.0421
0.37	-0.1649	0.37	-0.0421
0.37	-0.1649	0.37	-0.0421
0.38	-0.1654	0.38	-0.0421
0.38	-0.1649	0.38	-0.0425
0.38	-0.1649	0.38	-0.0425
0.39	-0.1654	0.38	-0.0425
0.39	-0.1649	0.39	-0.0421
0.39	-0.1649	0.39	-0.0421
0.4	-0.1649	0.39	-0.0421
0.4	-0.1645	0.4	-0.0421
0.4	-0.1641	0.4	-0.0425
0.4	-0.1641	0.4	-0.0421
0.41	-0.1636	0.4	-0.0421
0.41	-0.1636	0.41	-0.0421
0.41	-0.1636	0.41	-0.0421
0.42	-0.1636	0.41	-0.0425
0.42	-0.1632	0.42	-0.0421
0.42	-0.1636	0.42	-0.0417
0.42	-0.1636	0.42	-0.0421
0.43	-0.1636	0.42	-0.0421
0.43	-0.1632	0.43	-0.0425
0.43	-0.1632	0.43	-0.0421
0.44	-0.1628	0.43	-0.0425
0.44	-0.1628	0.44	-0.0421
0.44	-0.1632	0.44	-0.0425
0.45	-0.1628	0.44	-0.0425
0.45	-0.1628	0.45	-0.0425
0.45	-0.1628	0.45	-0.0421
0.45	-0.1619	0.45	-0.0417
0.46	-0.1623	0.45	-0.0421
0.46	-0.1619	0.46	-0.0421
0.46	-0.1619	0.46	-0.0421
0.47	-0.1615	0.46	-0.0421
0.47	-0.1615	0.47	-0.0425
0.47	-0.1606	0.47	-0.0425
0.47	-0.1615	0.47	-0.0421
0.48	-0.1615	0.48	-0.0421
0.48	-0.1615	0.48	-0.0425
0.48	-0.1615	0.48	-0.0421
0.49	-0.1593	0.48	-0.0421
0.49	-0.1615	0.49	-0.0421
0.49	-0.1593	0.49	-0.0421
0.49	-0.1606	0.49	-0.0421
0.5	-0.1593	0.5	-0.0417
0.5	-0.1593	0.5	-0.0421
0.5	-0.1606	0.5	-0.0425
0.51	-0.1589	0.5	-0.0417
0.51	-0.1589	0.51	-0.0421
0.51	-0.1589	0.51	-0.0417
0.52	-0.1589	0.51	-0.0421
0.52	-0.1597	0.52	-0.0421
0.52	-0.1584	0.52	-0.0421
0.52	-0.1584	0.52	-0.0421
0.53	-0.1589	0.52	-0.0421
0.53	-0.1584	0.53	-0.0417
0.53	-0.1589	0.53	-0.0421
0.54	-0.1584	0.53	-0.0421
0.54	-0.1589	0.54	-0.0421
0.54	-0.158	0.54	-0.0421
0.54	-0.1584	0.54	-0.0421
0.55	-0.158	0.55	-0.0421
0.55	-0.1584	0.55	-0.0421
0.55	-0.158	0.55	-0.0417
0.56	-0.158	0.55	-0.0417
0.56	-0.158	0.56	-0.0421
0.56	-0.158	0.56	-0.0417
0.57	-0.158	0.56	-0.0421
0.57	-0.158	0.57	-0.0417
0.57	-0.158	0.57	-0.0417
0.57	-0.158	0.57	-0.0421
0.58	-0.158	0.57	-0.0421
0.58	-0.1584	0.58	-0.0421
0.58	-0.158	0.58	-0.0417
0.59	-0.158	0.58	-0.0417
0.59	-0.158	0.59	-0.0417
0.59	-0.158	0.59	-0.0417
0.59	-0.158	0.59	-0.0421
0.6	-0.158	0.59	-0.0417
0.6	-0.158	0.6	-0.0417
0.6	-0.158	0.6	-0.0421
0.61	-0.158	0.6	-0.0421
0.61	-0.158	0.61	-0.0417
0.61	-0.158	0.61	-0.0417
0.62	-0.158	0.61	-0.0417
0.62	-0.158	0.61	-0.0417
0.62	-0.158	0.62	-0.0417
0.62	-0.158	0.62	-0.0421
0.63	-0.1584	0.62	-0.0417
0.63	-0.1584	0.63	-0.0417
0.63	-0.1584	0.63	-0.0417
0.64	-0.1589	0.63	-0.0421
0.64	-0.1584	0.63	-0.0417
0.64	-0.1589	0.64	-0.0417
0.65	-0.1593	0.64	-0.0417
0.65	-0.1589	0.64	-0.0417
0.65	-0.1584	0.65	-0.0417
0.65	-0.1597	0.65	-0.0412
0.66	-0.1589	0.65	-0.0417
0.66	-0.1593	0.66	-0.0417
0.66	-0.1593	0.66	-0.0417
0.67	-0.1584	0.66	-0.0417
0.67	-0.1593	0.66	-0.0412
0.67	-0.1597	0.67	-0.0412
0.67	-0.1597	0.67	-0.0417
0.68	-0.1597	0.67	-0.0417
0.68	-0.1584	0.68	-0.0417
0.68	-0.1597	0.68	-0.0421
0.69	-0.1584	0.68	-0.0417
0.69	-0.1584	0.68	-0.0412
0.69	-0.1593	0.69	-0.0412
0.7	-0.1593	0.69	-0.0417
0.7	-0.1584	0.69	-0.0417
0.7	-0.1584	0.7	-0.0417
0.7	-0.1584	0.7	-0.0417
0.71	-0.158	0.7	-0.0412
0.71	-0.158	0.7	-0.0417
0.71	-0.158	0.71	-0.0417
0.72	-0.158	0.71	-0.0412
0.72	-0.158	0.71	-0.0417
0.72	-0.158	0.72	-0.0417
0.72	-0.158	0.72	-0.0417
0.73	-0.158	0.72	-0.0417
0.73	-0.158	0.73	-0.0412
0.73	-0.158	0.73	-0.0412
0.74	-0.158	0.73	-0.0412
0.74	-0.1576	0.73	-0.0417
0.74	-0.1576	0.74	-0.0417
0.74	-0.1576	0.74	-0.0417
0.75	-0.1571	0.74	-0.0412
0.75	-0.1571	0.75	-0.0412
0.75	-0.1567	0.75	-0.0417
0.76	-0.1567	0.75	-0.0412
0.76	-0.1567	0.75	-0.0417
0.76	-0.1563	0.76	-0.0417
0.76	-0.1558	0.76	-0.0417
0.77	-0.1558	0.76	-0.0417
0.77	-0.1563	0.77	-0.0412
0.77	-0.1558	0.77	-0.0417
0.78	-0.1545	0.77	-0.0417
0.78	-0.1558	0.78	-0.0412
0.78	-0.1545	0.78	-0.0417
0.78	-0.1545	0.78	-0.0417
0.79	-0.1554	0.78	-0.0417
0.79	-0.1536	0.79	-0.0417
0.79	-0.1545	0.79	-0.0417
0.8	-0.1536	0.79	-0.0417
0.8	-0.1536	0.8	-0.0417
0.8	-0.1532	0.8	-0.0417
0.8	-0.1541	0.8	-0.0421
0.81	-0.1536	0.8	-0.0421
0.81	-0.1528	0.81	-0.0417
0.81	-0.1536	0.81	-0.0417
0.82	-0.1523	0.81	-0.0412
0.82	-0.1532	0.82	-0.0417
0.82	-0.1532	0.82	-0.0412
0.83	-0.1523	0.82	-0.0417
0.83	-0.1523	0.82	-0.0417
0.83	-0.1528	0.83	-0.0417
0.83	-0.1523	0.83	-0.0412
0.84	-0.1519	0.83	-0.0417
0.84	-0.1519	0.84	-0.0412
0.84	-0.1519	0.84	-0.0417
0.85	-0.1519	0.84	-0.0412
0.85	-0.1519	0.84	-0.0412
0.85	-0.1519	0.85	-0.0412
0.86	-0.1515	0.85	-0.0412
0.86	-0.1515	0.85	-0.0412
0.86	-0.151	0.86	-0.0412
0.86	-0.151	0.86	-0.0417
0.87	-0.1506	0.86	-0.0412
0.87	-0.1506	0.87	-0.0412
0.87	-0.1506	0.87	-0.0412
0.88	-0.1502	0.87	-0.0412
0.88	-0.1502	0.87	-0.0417
0.88	-0.1502	0.88	-0.0412
0.88	-0.1502	0.88	-0.0412
0.89	-0.1502	0.88	-0.0408
0.89	-0.1502	0.89	-0.0412
0.89	-0.1502	0.89	-0.0408
0.9	-0.1497	0.89	-0.0412
0.9	-0.1497	0.89	-0.0412
0.9	-0.1493	0.9	-0.0412
0.9	-0.1493	0.9	-0.0412
0.91	-0.1497	0.9	-0.0408
0.91	-0.1497	0.91	-0.0408
0.91	-0.1497	0.91	-0.0412
0.92	-0.1497	0.91	-0.0408
0.92	-0.1493	0.91	-0.0412
0.92	-0.1493	0.92	-0.0412
0.93	-0.1497	0.92	-0.0412
0.93	-0.1497	0.92	-0.0412
0.93	-0.1502	0.93	-0.0408
0.93	-0.1497	0.93	-0.0412
0.94	-0.1497	0.93	-0.0412
0.94	-0.1497	0.94	-0.0412
0.94	-0.1506	0.94	-0.0412
0.95	-0.1497	0.94	-0.0408
0.95	-0.1497	0.94	-0.0412
0.95	-0.1502	0.95	-0.0412
0.96	-0.1502	0.95	-0.0412
0.96	-0.1502	0.95	-0.0412
0.96	-0.1506	0.96	-0.0408
0.96	-0.1506	0.96	-0.0412
0.97	-0.1502	0.96	-0.0412
0.97	-0.1502	0.96	-0.0412
0.97	-0.1502	0.97	-0.0408
0.98	-0.1506	0.97	-0.0408
0.98	-0.1506	0.97	-0.0408
0.98	-0.151	0.98	-0.0412
0.98	-0.1506	0.98	-0.0412
0.99	-0.1502	0.98	-0.0412
0.99	-0.151	0.98	-0.0412
0.99	-0.1506	0.99	-0.0408
1	-0.1502	0.99	-0.0412
1	-0.1502	0.99	-0.0412
1	-0.1502	1	-0.0408
1	-0.1502	1	-0.0412
1.01	-0.1502	1	-0.0412
1.01	-0.1506	1	-0.0408
1.01	-0.1502	1.01	-0.0412
1.02	-0.1502	1.01	-0.0412
1.02	-0.1502	1.01	-0.0412
1.02	-0.0174	1.02	-0.0412
1.02	-0.0169	1.02	-0.0408
1.02	-0.0135	1.02	-0.0104
1.03	-0.0104	1.02	-0.0104
1.03	-0.0091	1.02	-0.0095
1.03	-0.0074	1.03	-0.0087
1.03	-0.0065	1.03	-0.01
1.03	0.092	1.03	-0.01
1.04	0.092	1.03	-0.0087
1.04	0.0955	1.03	0.0165
1.04	0.0972	1.04	0.0165
1.05	0.1003	1.04	0.0191
1.05	0.1016	1.04	0.02
1.05	0.1029	1.05	0.02
1.05	0.1033	1.05	0.0204
1.06	0.1037	1.05	0.0208
1.06	0.1033	1.05	0.02
1.06	0.1033	1.06	0.0204
1.07	0.1033	1.06	0.0204
1.07	0.1033	1.06	0.0217
1.07	0.1033	1.07	0.0226
1.08	0.1037	1.07	0.0226
1.08	0.1033	1.07	0.0226
1.08	0.1033	1.08	0.023
1.08	0.1042	1.08	0.023
1.09	0.1046	1.08	0.0234
1.09	0.1037	1.08	0.0234
1.09	0.1046	1.09	0.0234
1.1	0.105	1.09	0.0239
1.1	0.105	1.09	0.0239
1.1	0.105	1.1	0.0239
1.1	0.1046	1.1	0.0243
1.11	0.105	1.1	0.0239
1.11	0.1046	1.1	0.0239
1.11	0.105	1.11	0.0234
1.12	0.105	1.11	0.0239
1.12	0.1055	1.11	0.0239
1.12	0.1055	1.11	0.0239
1.13	0.1055	1.12	0.0239
1.13	0.1055	1.12	0.0239
1.13	0.1055	1.12	0.0239
1.13	0.1055	1.13	0.0239
1.14	0.1059	1.13	0.0239
1.14	0.1055	1.13	0.0239
1.14	0.1055	1.14	0.0239
1.15	0.1059	1.14	0.0234
1.15	0.1055	1.14	0.0234
1.15	0.1059	1.14	0.0234
1.15	0.1059	1.15	0.0234
1.16	0.1068	1.15	0.0234
1.16	0.1068	1.15	0.0234
1.16	0.1068	1.15	0.023
1.17	0.1068	1.16	0.023
1.17	0.1063	1.16	0.023
1.17	0.1068	1.16	0.023
1.18	0.1076	1.17	0.023
1.18	0.1085	1.17	0.0226
1.18	0.1085	1.17	0.0226
1.19	0.1068	1.18	0.0226
1.19	0.1076	1.18	0.0226
1.19	0.1081	1.18	0.0226
1.19	0.1094	1.18	0.0217
1.2	0.1098	1.19	0.0226
1.2	0.1081	1.19	0.0217
1.2	0.1085	1.19	0.0217
1.21	0.1102	1.2	0.0226
1.21	0.1102	1.2	0.0213
1.21	0.1094	1.2	0.0217
1.21	0.1107	1.2	0.0213
1.22	0.1107	1.21	0.0213
1.22	0.1111	1.21	0.0208
1.22	0.1102	1.21	0.0208
1.23	0.1115	1.22	0.0213
1.23	0.112	1.22	0.0204
1.23	0.112	1.22	0.0204
1.24	0.1124	1.23	0.0204
1.24	0.1124	1.23	0.0208
1.24	0.112	1.23	0.0204
1.25	0.1128	1.24	0.0208
1.25	0.1137	1.24	0.0208
1.25	0.1141	1.24	0.02
1.25	0.115	1.24	0.0204
1.26	0.115	1.25	0.02
1.26	0.1155	1.25	0.0204
1.26	0.1163	1.25	0.0208
1.27	0.1168	1.26	0.0208
1.27	0.1176	1.26	0.0208
1.27	0.1181	1.26	0.02
1.27	0.1176	1.26	0.0208
1.28	0.1181	1.27	0.0204
1.28	0.1189	1.27	0.02
1.28	0.1189	1.27	0.0195
1.29	0.1189	1.28	0.0204
1.29	0.1194	1.28	0.0204
1.29	0.1194	1.28	0.0208
1.29	0.1189	1.28	0.0208
1.3	0.1202	1.29	0.0204
1.3	0.1202	1.29	0.0204
1.3	0.1211	1.29	0.02
1.31	0.1215	1.3	0.0204
1.31	0.1224	1.3	0.02
1.31	0.1228	1.3	0.0204
1.31	0.1224	1.31	0.0204
1.32	0.1241	1.31	0.0195
1.32	0.1233	1.31	0.0195
1.32	0.1233	1.31	0.0195
1.33	0.1241	1.32	0.0195
1.33	0.1263	1.32	0.0204
1.33	0.1272	1.32	0.02
1.33	0.125	1.33	0.0195
1.34	0.1272	1.33	0.0204
1.34	0.1272	1.33	0.0204
1.34	0.125	1.33	0.0204
1.35	0.1276	1.34	0.0195
1.35	0.1254	1.34	0.0195
1.35	0.1272	1.34	0.02
1.36	0.1276	1.35	0.02
1.36	0.1263	1.35	0.0195
1.36	0.1276	1.35	0.0195
1.36	0.1267	1.35	0.0204
1.37	0.1276	1.36	0.0195
1.37	0.1276	1.36	0.0204
1.37	0.1276	1.36	0.0195
1.38	0.1276	1.37	0.0195
1.38	0.1276	1.37	0.02
1.38	0.1276	1.37	0.0195
1.39	0.128	1.37	0.0195
1.39	0.1276	1.38	0.0195
1.39	0.1272	1.38	0.02
1.39	0.1276	1.38	0.0195
1.4	0.128	1.39	0.02
1.4	0.128	1.39	0.0195
1.4	0.128	1.39	0.0204
1.41	0.1276	1.4	0.02
1.41	0.1272	1.4	0.02
1.41	0.1276	1.4	0.0195
1.41	0.1276	1.4	0.02
1.42	0.1272	1.41	0.0195
1.42	0.1272	1.41	0.0195
1.42	0.1276	1.41	0.0195
1.43	0.1276	1.42	0.02
1.43	0.1276	1.42	0.02
1.43	0.1272	1.42	0.0195
1.43	0.1276	1.42	0.02
1.44	0.1276	1.43	0.02
1.44	0.1276	1.43	0.02
1.44	0.1272	1.43	0.0195
1.45	0.1263	1.44	0.02
1.45	0.1272	1.44	0.02
1.45	0.1272	1.44	0.0195
1.46	0.1272	1.45	0.02
1.46	0.1272	1.45	0.02
1.46	0.125	1.45	0.02
1.46	0.1276	1.45	0.0195
1.47	0.1272	1.46	0.02
1.47	0.1272	1.46	0.02
1.47	0.1254	1.46	0.0195
1.48	0.1267	1.47	0.0195
1.48	0.1272	1.47	0.0195
1.48	0.1272	1.47	0.0195
1.48	0.125	1.47	0.02
1.49	0.125	1.48	0.0195
1.49	0.1267	1.48	0.0195
1.49	0.1246	1.48	0.0195
1.5	0.125	1.49	0.0204
1.5	0.1241	1.49	0.0195
1.5	0.1237	1.49	0.0204
1.51	0.1246	1.5	0.0195
1.51	0.1228	1.5	0.0195
1.51	0.1228	1.5	0.0204
1.51	0.1241	1.5	0.0195
1.52	0.1233	1.51	0.0191
1.52	0.1237	1.51	0.0195
1.52	0.1228	1.51	0.02
1.53	0.1233	1.52	0.0204
1.53	0.1233	1.52	0.0195
1.53	0.1228	1.52	0.0195
1.53	0.122	1.52	0.02
1.54	0.122	1.53	0.02
1.54	0.1224	1.53	0.0195
1.54	0.122	1.53	0.0204
1.55	0.122	1.54	0.0195
1.55	0.1224	1.54	0.0195
1.55	0.1215	1.54	0.02
1.56	0.1215	1.55	0.0195
1.56	0.1215	1.55	0.0195
1.56	0.1215	1.55	0.0195
1.56	0.122	1.55	0.0195
1.57	0.1215	1.56	0.02
1.57	0.122	1.56	0.0204
1.57	0.122	1.56	0.0204
1.58	0.122	1.57	0.0195
1.58	0.122	1.57	0.02
1.58	0.122	1.57	0.0204
1.58	0.1224	1.57	0.02
1.59	0.1224	1.58	0.0195
1.59	0.1224	1.58	0.0195
1.59	0.1228	1.58	0.0204
1.6	0.1228	1.59	0.0204
1.6	0.1228	1.59	0.02
1.6	0.1224	1.59	0.0195
1.6	0.1233	1.59	0.0195
1.61	0.1237	1.6	0.0195
1.61	0.1228	1.6	0.0195
1.61	0.1228	1.6	0.02
1.62	0.1233	1.61	0.02
1.62	0.1224	1.61	0.0195
1.62	0.1246	1.61	0.0204
1.63	0.1241	1.61	0.0195
1.63	0.1241	1.62	0.02
1.63	0.1237	1.62	0.0195
1.63	0.1237	1.62	0.0195
1.64	0.1241	1.63	0.0195
1.64	0.1241	1.63	0.02
1.64	0.1254	1.63	0.02
1.65	0.125	1.64	0.0204
1.65	0.1267	1.64	0.0204
1.65	0.1272	1.64	0.0195
1.65	0.125	1.64	0.0195
1.66	0.1246	1.65	0.0195
1.66	0.1254	1.65	0.0204
1.66	0.1254	1.65	0.0204
1.67	0.1272	1.66	0.0208
1.67	0.125	1.66	0.0195
1.67	0.1272	1.66	0.0204
1.67	0.1254	1.66	0.0204
1.68	0.1276	1.67	0.0204
1.68	0.1272	1.67	0.0204
1.68	0.1276	1.67	0.0208
1.69	0.1272	1.68	0.0204
1.69	0.1254	1.68	0.0204
1.69	0.1254	1.68	0.02
1.7	0.125	1.68	0.0204
1.7	0.1272	1.69	0.0208
1.7	0.125	1.69	0.0195
1.7	0.1272	1.69	0.0208
1.71	0.1272	1.7	0.0204
1.71	0.1272	1.7	0.0195
1.71	0.1272	1.7	0.02
1.72	0.1272	1.7	0.0195
1.72	0.1272	1.71	0.0204
1.72	0.1254	1.71	0.0204
1.72	0.1267	1.71	0.02
1.73	0.1254	1.72	0.02
1.73	0.1272	1.72	0.0208
1.73	0.1272	1.72	0.0208
1.74	0.125	1.72	0.02
1.74	0.125	1.73	0.02
1.74	0.125	1.73	0.0204
1.74	0.125	1.73	0.0208
1.75	0.1267	1.74	0.0213
1.75	0.1267	1.74	0.02
1.75	0.125	1.74	0.0208
1.76	0.1272	1.74	0.0208
1.76	0.1272	1.75	0.0204
1.76	0.1272	1.75	0.0208
1.76	0.125	1.75	0.0204
1.77	0.1272	1.76	0.0204
1.77	0.1272	1.76	0.0208
1.77	0.125	1.76	0.0204
1.78	0.125	1.76	0.0204
1.78	0.1272	1.77	0.0208
1.78	0.1272	1.77	0.0204
1.78	0.125	1.77	0.0208
1.79	0.1272	1.78	0.0208
1.79	0.125	1.78	0.0208
1.79	0.125	1.78	0.0204
1.8	0.1272	1.79	0.0208
1.8	0.1272	1.79	0.0208
1.8	0.1267	1.79	0.0208
1.8	0.125	1.79	0.0208
1.81	0.1272	1.8	0.0204
1.81	0.125	1.8	0.0208
1.81	0.1254	1.8	0.0208
1.82	0.125	1.81	0.0213
1.82	0.125	1.81	0.0213
1.82	0.1272	1.81	0.0204
1.82	0.125	1.82	0.0208
1.83	0.125	1.82	0.0213
1.83	0.1272	1.82	0.0204
1.83	0.1254	1.82	0.0208
1.84	0.1254	1.83	0.0204
1.84	0.125	1.83	0.0217
1.84	0.1254	1.83	0.0213
1.85	0.1272	1.84	0.0213
1.85	0.1272	1.84	0.0208
1.85	0.1276	1.84	0.0213
1.85	0.1272	1.84	0.0217
1.86	0.1276	1.85	0.0213
1.86	0.1272	1.85	0.0213
1.86	0.1272	1.85	0.0213
1.87	0.1254	1.86	0.0217
1.87	0.1272	1.86	0.0217
1.87	0.1263	1.86	0.0213
1.88	0.1272	1.86	0.0213
1.88	0.1276	1.87	0.0217
1.88	0.1272	1.87	0.0217
1.88	0.1276	1.87	0.0217
1.89	0.1276	1.88	0.0217
1.89	0.128	1.88	0.0213
1.89	0.1285	1.88	0.0213
1.9	0.1289	1.89	0.0217
1.9	0.1298	1.89	0.0217
1.9	0.1298	1.89	0.0226
1.9	0.1302	1.89	0.0217
1.91	0.1306	1.9	0.0226
1.91	0.1328	1.9	0.0226
1.91	0.1328	1.9	0.0217
1.92	0.1315	1.91	0.0217
1.92	0.1332	1.91	0.0226
1.92	0.1337	1.91	0.0226
1.92	0.1337	1.91	0.0226
1.93	0.1332	1.92	0.0226
1.93	0.1337	1.92	0.0217
1.93	0.1345	1.92	0.0226
1.94	0.135	1.93	0.0217
1.94	0.1354	1.93	0.0217
1.94	0.1367	1.93	0.0217
1.95	0.1367	1.93	0.0217
1.95	0.1389	1.94	0.0226
1.95	0.1398	1.94	0.0226
1.95	0.1411	1.94	0.0226
1.96	0.1411	1.95	0.0226
1.96	0.1411	1.95	0.0226
1.96	0.1415	1.95	0.0217
1.97	0.1424	1.96	0.0226
1.97	0.1437	1.96	0.0226
1.97	0.145	1.96	0.0226
1.97	0.1458	1.97	0.0226
1.98	0.1471	1.97	0.0226
1.98	0.1467	1.97	0.0226
1.98	0.1497	1.97	0.0226
1.99	0.1519	1.98	0.0226
1.99	0.1532	1.98	0.0226
1.99	0.1545	1.98	0.0226
1.99	0.1567	1.99	0.0226
2	0.158	1.99	0.0226
2	0.1602	1.99	0.0226
2	0.1619	1.99	0.0226
2.01	0.1645	2	0.023
2.01	0.1649	2	0.0226
2.01	0.1662	2	0.0226
2.02	0.1675	2.01	0.0226
2.02	0.1684	2.01	0.023
2.02	0.1684	2.01	0.023
2.02	0.168	2.01	0.0226
2.03	0.1675	2.02	0.0226
2.03	0.1684	2.02	0.0226
2.03	0.1675	2.02	0.0226
2.03	0.1675	2.03	0.0226
2.03	0.0213	2.03	0.023
2.04	0.0213	2.03	0.023
2.04	0.0174	2.03	0.023
2.04	0.0143	2.03	0.0017
2.05	0.0117	2.04	0.0017
2.05	0.0113	2.04	0.0009
2.05	0.0095	2.04	0.0004
2.05	-0.1098	2.05	-0.0004
2.05	-0.1098	2.05	-0.0009
2.06	-0.1141	2.05	-0.0009
2.06	-0.1168	2.05	-0.0195
2.06	-0.1185	2.05	-0.0195
2.07	-0.1207	2.06	-0.0217
2.07	-0.1215	2.06	-0.0217
2.07	-0.122	2.06	-0.023
2.07	-0.1233	2.07	-0.0239
2.08	-0.1254	2.07	-0.0239
2.08	-0.1263	2.07	-0.0239
2.08	-0.1267	2.07	-0.0239
2.09	-0.128	2.08	-0.0252
2.09	-0.1289	2.08	-0.0239
2.09	-0.1293	2.08	-0.0239
2.09	-0.1285	2.09	-0.0239
2.1	-0.1289	2.09	-0.0256
2.1	-0.1289	2.09	-0.0247
2.1	-0.1289	2.1	-0.026
2.11	-0.1285	2.1	-0.0247
2.11	-0.1272	2.1	-0.0256
2.11	-0.1272	2.1	-0.0256
2.12	-0.1263	2.11	-0.0265
2.12	-0.1267	2.11	-0.026
2.12	-0.1259	2.11	-0.0265
2.12	-0.1254	2.12	-0.0265
2.13	-0.1241	2.12	-0.0265
2.13	-0.1233	2.12	-0.0269
2.13	-0.1246	2.12	-0.0269
2.14	-0.1224	2.13	-0.0265
2.14	-0.1233	2.13	-0.0265
2.14	-0.122	2.13	-0.0269
2.14	-0.1215	2.14	-0.0273
2.15	-0.1215	2.14	-0.0273
2.15	-0.1215	2.14	-0.0273
2.15	-0.122	2.14	-0.0278
2.16	-0.1207	2.15	-0.0278
2.16	-0.1207	2.15	-0.0282
2.16	-0.1207	2.15	-0.0278
2.16	-0.1198	2.16	-0.0282
2.17	-0.1207	2.16	-0.0282
2.17	-0.1202	2.16	-0.0282
2.17	-0.1194	2.16	-0.0282
2.18	-0.1189	2.17	-0.0282
2.18	-0.1189	2.17	-0.0286
2.18	-0.1185	2.17	-0.0286
2.18	-0.1185	2.18	-0.0286
2.19	-0.1185	2.18	-0.0286
2.19	-0.1181	2.18	-0.0286
2.19	-0.1181	2.18	-0.0291
2.2	-0.1172	2.19	-0.0282
2.2	-0.1168	2.19	-0.0286
2.2	-0.1163	2.19	-0.0291
2.21	-0.1168	2.2	-0.0291
2.21	-0.1159	2.2	-0.0291
2.21	-0.1155	2.2	-0.0291
2.21	-0.1163	2.21	-0.0291
2.22	-0.1163	2.21	-0.0291
2.22	-0.1163	2.21	-0.0291
2.22	-0.115	2.21	-0.0295
2.23	-0.115	2.22	-0.0291
2.23	-0.1163	2.22	-0.0291
2.23	-0.115	2.22	-0.0291
2.23	-0.1146	2.23	-0.0291
2.24	-0.1155	2.23	-0.0295
2.24	-0.115	2.23	-0.0291
2.24	-0.1159	2.23	-0.0291
2.25	-0.1159	2.24	-0.0295
2.25	-0.115	2.24	-0.0295
2.25	-0.1159	2.24	-0.0295
2.25	-0.1159	2.25	-0.0295
2.26	-0.1159	2.25	-0.0295
2.26	-0.115	2.25	-0.0299
2.26	-0.1159	2.26	-0.0295
2.27	-0.115	2.26	-0.0299
2.27	-0.1159	2.26	-0.0299
2.27	-0.1155	2.26	-0.0295
2.28	-0.1155	2.27	-0.0291
2.28	-0.1159	2.27	-0.0291
2.28	-0.1159	2.27	-0.0295
2.28	-0.1159	2.28	-0.0295
2.29	-0.1159	2.28	-0.0295
2.29	-0.1155	2.28	-0.0295
2.29	-0.1159	2.28	-0.0299
2.3	-0.1159	2.29	-0.0295
2.3	-0.1163	2.29	-0.0299
2.3	-0.1159	2.29	-0.0299
2.3	-0.1159	2.3	-0.0299
2.31	-0.1159	2.3	-0.0295
2.31	-0.1163	2.3	-0.0295
2.31	-0.1163	2.31	-0.0299
2.32	-0.1168	2.31	-0.0299
2.32	-0.1163	2.31	-0.0299
2.32	-0.1163	2.31	-0.0295
2.32	-0.1159	2.32	-0.0295
2.33	-0.1159	2.32	-0.0299
2.33	-0.1163	2.32	-0.0299
2.33	-0.1159	2.33	-0.0299
2.34	-0.1163	2.33	-0.0299
2.34	-0.1163	2.33	-0.0299
2.34	-0.1159	2.33	-0.0295
2.34	-0.1159	2.34	-0.0295
2.35	-0.1163	2.34	-0.0295
2.35	-0.1163	2.34	-0.0299
2.35	-0.1163	2.35	-0.0295
2.36	-0.1163	2.35	-0.0299
2.36	-0.1163	2.35	-0.0295
2.36	-0.1163	2.35	-0.0299
2.36	-0.1159	2.36	-0.0299
2.37	-0.1159	2.36	-0.0295
2.37	-0.1159	2.36	-0.0299
2.37	-0.1159	2.37	-0.0304
2.38	-0.1155	2.37	-0.0304
2.38	-0.1155	2.37	-0.0304
2.38	-0.1155	2.37	-0.0304
2.39	-0.1159	2.38	-0.0304
2.39	-0.1159	2.38	-0.0304
2.39	-0.1159	2.38	-0.0299
2.39	-0.1155	2.39	-0.0299
2.4	-0.1159	2.39	-0.0299
2.4	-0.115	2.39	-0.0304
2.4	-0.1146	2.4	-0.0299
2.41	-0.1159	2.4	-0.0304
2.41	-0.1159	2.4	-0.0304
2.41	-0.1146	2.4	-0.0304
2.41	-0.115	2.41	-0.0299
2.42	-0.1159	2.41	-0.0304
2.42	-0.1146	2.41	-0.0304
2.42	-0.1146	2.42	-0.0304
2.43	-0.1146	2.42	-0.0304
2.43	-0.1155	2.42	-0.0299
2.43	-0.1155	2.42	-0.0304
2.43	-0.1159	2.43	-0.0304
2.44	-0.1159	2.43	-0.0299
2.44	-0.1159	2.43	-0.0299
2.44	-0.1155	2.44	-0.0313
2.45	-0.1155	2.44	-0.0304
2.45	-0.1146	2.44	-0.0299
2.45	-0.1155	2.44	-0.0299
2.46	-0.1146	2.45	-0.0299
2.46	-0.1146	2.45	-0.0313
2.46	-0.1146	2.45	-0.0304
2.46	-0.1141	2.46	-0.0304
2.47	-0.1146	2.46	-0.0304
2.47	-0.1141	2.46	-0.0304
2.47	-0.1141	2.46	-0.0313
2.48	-0.1155	2.47	-0.0299
2.48	-0.1141	2.47	-0.0313
2.48	-0.1155	2.47	-0.0317
2.48	-0.1146	2.48	-0.0313
2.49	-0.1146	2.48	-0.0304
2.49	-0.1155	2.48	-0.0304
2.49	-0.1155	2.48	-0.0313
2.5	-0.1155	2.49	-0.0304
2.5	-0.1155	2.49	-0.0317
2.5	-0.1155	2.49	-0.0317
2.51	-0.1155	2.5	-0.0304
2.51	-0.1155	2.5	-0.0304
2.51	-0.1146	2.5	-0.0317
2.51	-0.1159	2.51	-0.0317
2.52	-0.1155	2.51	-0.0317
2.52	-0.1146	2.51	-0.0304
2.52	-0.1141	2.51	-0.0304
2.53	-0.1141	2.52	-0.0317
2.53	-0.1146	2.52	-0.0317
2.53	-0.1146	2.52	-0.0317
2.53	-0.1155	2.53	-0.0317
2.54	-0.1146	2.53	-0.0317
2.54	-0.1155	2.53	-0.0317
2.54	-0.1146	2.53	-0.0317
2.55	-0.1159	2.54	-0.0317
2.55	-0.1159	2.54	-0.0317
2.55	-0.1159	2.54	-0.0317
2.55	-0.1146	2.55	-0.0317
2.56	-0.1159	2.55	-0.0317
2.56	-0.1159	2.55	-0.0317
2.56	-0.1155	2.56	-0.0321
2.57	-0.1159	2.56	-0.0317
2.57	-0.1163	2.56	-0.0317
2.57	-0.1159	2.56	-0.0317
2.58	-0.1163	2.57	-0.0317
2.58	-0.1168	2.57	-0.0321
2.58	-0.1172	2.57	-0.0321
2.58	-0.1172	2.58	-0.0321
2.59	-0.1172	2.58	-0.0317
2.59	-0.1185	2.58	-0.0321
2.59	-0.1185	2.58	-0.0317
2.59	-0.1189	2.59	-0.0321
2.6	-0.1185	2.59	-0.0321
2.6	-0.1194	2.59	-0.0317
2.6	-0.1194	2.6	-0.0321
2.61	-0.1194	2.6	-0.0321
2.61	-0.1194	2.6	-0.0321
2.61	-0.1198	2.61	-0.0317
2.62	-0.1194	2.61	-0.0321
2.62	-0.1202	2.61	-0.0326
2.62	-0.1211	2.61	-0.0321
2.62	-0.1215	2.62	-0.0321
2.63	-0.1215	2.62	-0.0326
2.63	-0.1215	2.62	-0.0326
2.63	-0.1224	2.63	-0.0326
2.64	-0.1224	2.63	-0.0321
2.64	-0.1215	2.63	-0.0326
2.64	-0.1228	2.63	-0.0326
2.64	-0.1215	2.64	-0.0321
2.65	-0.1241	2.64	-0.033
2.65	-0.1241	2.64	-0.0326
2.65	-0.1228	2.65	-0.0321
2.66	-0.1246	2.65	-0.0326
2.66	-0.1233	2.65	-0.0326
2.66	-0.1246	2.66	-0.0326
2.67	-0.125	2.66	-0.0326
2.67	-0.1246	2.66	-0.0334
2.67	-0.125	2.66	-0.0334
2.67	-0.1254	2.67	-0.0334
2.68	-0.1263	2.67	-0.0334
2.68	-0.1263	2.67	-0.033
2.68	-0.1263	2.68	-0.033
2.69	-0.1267	2.68	-0.033
2.69	-0.1267	2.68	-0.0339
2.69	-0.1272	2.68	-0.0334
2.69	-0.1285	2.69	-0.0339
2.7	-0.1285	2.69	-0.0339
2.7	-0.1285	2.69	-0.033
2.7	-0.1293	2.7	-0.0334
2.71	-0.1285	2.7	-0.0334
2.71	-0.1302	2.7	-0.0339
2.71	-0.1302	2.7	-0.0339
2.71	-0.1311	2.71	-0.0334
2.72	-0.1306	2.71	-0.0334
2.72	-0.1306	2.71	-0.0339
2.72	-0.1315	2.72	-0.0339
2.73	-0.1302	2.72	-0.0339
2.73	-0.1315	2.72	-0.0339
2.73	-0.1319	2.72	-0.0339
2.74	-0.1315	2.73	-0.0343
2.74	-0.1319	2.73	-0.0339
2.74	-0.1319	2.73	-0.0339
2.74	-0.1328	2.74	-0.0343
2.75	-0.1332	2.74	-0.0343
2.75	-0.1337	2.74	-0.0343
2.75	-0.1341	2.75	-0.0339
2.76	-0.1345	2.75	-0.0339
2.76	-0.135	2.75	-0.0339
2.76	-0.1367	2.75	-0.0343
2.77	-0.1359	2.76	-0.0343
2.77	-0.1372	2.76	-0.0347
2.77	-0.1376	2.76	-0.0347
2.77	-0.1367	2.77	-0.0347
2.78	-0.1367	2.77	-0.0347
2.78	-0.138	2.77	-0.0347
2.78	-0.1372	2.78	-0.0347
2.79	-0.138	2.78	-0.0352
2.79	-0.138	2.78	-0.0352
2.79	-0.1393	2.78	-0.0352
2.79	-0.1398	2.79	-0.0352
2.8	-0.1393	2.79	-0.0352
2.8	-0.1398	2.79	-0.0352
2.8	-0.1398	2.8	-0.0347
2.81	-0.1406	2.8	-0.0352
2.81	-0.1411	2.8	-0.0356
2.81	-0.1411	2.8	-0.0356
2.81	-0.1415	2.81	-0.0347
2.82	-0.1419	2.81	-0.0352
2.82	-0.1419	2.81	-0.0352
2.82	-0.1415	2.82	-0.0356
2.83	-0.1419	2.82	-0.0356
2.83	-0.1415	2.82	-0.0352
2.83	-0.1411	2.82	-0.0352
2.83	-0.1419	2.83	-0.0356
2.84	-0.1419	2.83	-0.0352
2.84	-0.1415	2.83	-0.0356
2.84	-0.1428	2.84	-0.0356
2.85	-0.1428	2.84	-0.0356
2.85	-0.1419	2.84	-0.0356
2.85	-0.1432	2.85	-0.036
2.85	-0.1419	2.85	-0.036
2.86	-0.1415	2.85	-0.0365
2.86	-0.1415	2.85	-0.036
2.86	-0.1428	2.86	-0.0365
2.87	-0.1419	2.86	-0.0365
2.87	-0.1419	2.86	-0.0365
2.87	-0.1432	2.87	-0.0365
2.88	-0.1415	2.87	-0.0365
2.88	-0.1432	2.87	-0.0365
2.88	-0.1419	2.87	-0.0369
2.88	-0.1432	2.88	-0.0369
2.89	-0.1432	2.88	-0.0365
2.89	-0.1432	2.88	-0.0369
2.89	-0.1432	2.89	-0.0378
2.9	-0.1432	2.89	-0.0369
2.9	-0.1415	2.89	-0.0369
2.9	-0.1428	2.9	-0.0369
2.9	-0.1419	2.9	-0.0378
2.91	-0.1428	2.9	-0.0378
2.91	-0.1428	2.9	-0.0378
2.91	-0.1428	2.91	-0.0369
2.92	-0.1415	2.91	-0.0382
2.92	-0.1428	2.91	-0.0378
2.92	-0.1432	2.92	-0.0378
2.92	-0.1428	2.92	-0.0378
2.93	-0.1428	2.92	-0.0378
2.93	-0.1428	2.92	-0.0378
2.93	-0.1428	2.93	-0.0378
2.94	-0.1419	2.93	-0.0382
2.94	-0.1415	2.93	-0.0378
2.94	-0.1432	2.94	-0.0378
2.94	-0.1419	2.94	-0.0382
2.95	-0.1419	2.94	-0.0382
2.95	-0.1437	2.94	-0.0378
2.95	-0.1432	2.95	-0.0386
2.96	-0.1437	2.95	-0.0382
2.96	-0.1437	2.95	-0.0386
2.96	-0.1428	2.96	-0.0382
2.96	-0.1428	2.96	-0.0382
2.97	-0.1437	2.96	-0.0386
2.97	-0.1437	2.96	-0.0386
2.97	-0.1437	2.97	-0.0391
2.98	-0.1437	2.97	-0.0395
2.98	-0.1441	2.97	-0.0395
2.98	-0.1437	2.98	-0.0395
2.98	-0.1437	2.98	-0.0386
2.99	-0.1445	2.98	-0.0391
2.99	-0.1445	2.98	-0.0399
2.99	-0.1445	2.99	-0.0395
3	-0.1445	2.99	-0.0395
3	-0.1445	2.99	-0.0395
3	-0.1445	3	-0.0404
3.01	-0.1445	3	-0.0399
3.01	-0.1445	3	-0.0399
3.01	-0.145	3.01	-0.0399
3.01	-0.1454	3.01	-0.0399
3.02	-0.145	3.01	-0.0399
3.02	-0.145	3.01	-0.0404
3.02	-0.145	3.02	-0.0404
3.03	-0.1454	3.02	-0.0404
3.03	-0.145	3.02	-0.0404
3.03	-0.145	3.03	-0.0408
3.03	-0.1454	3.03	-0.0404
3.04	-0.1454	3.03	-0.0404
3.04	-0.1458	3.04	-0.0408
3.04	-0.145	3.04	-0.0404
3.05	-0.1458	3.04	-0.0408
3.05	-0.145	3.04	-0.0404
3.05	-0.145	3.05	-0.0412
3.05	-0.0161	3.05	-0.0412
3.05	-0.0161	3.05	-0.0404
3.06	-0.0109	3.05	-0.0095
3.06	-0.0087	3.05	-0.01
3.06	-0.0061	3.06	-0.0095
3.07	-0.0043	3.06	-0.0095
3.07	-0.0039	3.06	-0.0087
3.07	0.0911	3.06	-0.0087
3.07	0.0911	3.07	-0.0087
3.07	0.0933	3.07	0.0174
3.08	0.0968	3.07	0.0174
3.08	0.0959	3.07	0.0191
3.08	0.0981	3.08	0.02
3.09	0.0985	3.08	0.0204
3.09	0.099	3.08	0.0204
3.09	0.0985	3.09	0.0204
3.09	0.0981	3.09	0.0208
3.1	0.0981	3.09	0.0217
3.1	0.0977	3.09	0.0217
3.1	0.0981	3.1	0.0226
3.11	0.0981	3.1	0.0226
3.11	0.0968	3.1	0.0217
3.11	0.0977	3.11	0.0217
3.11	0.0964	3.11	0.023
3.12	0.0964	3.11	0.023
3.12	0.0964	3.11	0.0226
3.12	0.0964	3.12	0.0226
3.13	0.0964	3.12	0.0226
3.13	0.0964	3.12	0.0226
3.13	0.0972	3.13	0.0226
3.14	0.0972	3.13	0.0226
3.14	0.0964	3.13	0.0226
3.14	0.0972	3.14	0.0226
3.14	0.0972	3.14	0.0226
3.15	0.0972	3.14	0.0226
3.15	0.0964	3.14	0.0226
3.15	0.0964	3.15	0.0217
3.16	0.0977	3.15	0.0226
3.16	0.0977	3.15	0.0217
3.16	0.0977	3.16	0.0226
3.16	0.0972	3.16	0.0226
3.17	0.0981	3.16	0.0226
3.17	0.0981	3.16	0.0226
3.17	0.0972	3.17	0.0226
3.18	0.0977	3.17	0.0226
3.18	0.0977	3.17	0.0217
3.18	0.0994	3.18	0.0217
3.18	0.0994	3.18	0.0217
3.19	0.0998	3.18	0.0217
3.19	0.1003	3.18	0.0217
3.19	0.1003	3.19	0.0217
3.2	0.1016	3.19	0.0217
3.2	0.1016	3.19	0.0217
3.2	0.102	3.2	0.0217
3.21	0.1007	3.2	0.0213
3.21	0.102	3.2	0.0213
3.21	0.1016	3.2	0.0208
3.21	0.1016	3.21	0.0213
3.22	0.1024	3.21	0.0213
3.22	0.102	3.21	0.0208
3.22	0.1029	3.22	0.0213
3.23	0.1042	3.22	0.0208
3.23	0.1046	3.22	0.0208
3.23	0.1046	3.22	0.0213
3.23	0.1046	3.23	0.0208
3.24	0.105	3.23	0.0204
3.24	0.1046	3.23	0.0204
3.24	0.1055	3.24	0.0208
3.25	0.1055	3.24	0.0204
3.25	0.1055	3.24	0.0204
3.25	0.1063	3.25	0.0208
3.25	0.1059	3.25	0.02
3.26	0.1068	3.25	0.0204
3.26	0.1076	3.25	0.0208
3.26	0.1081	3.26	0.0208
3.27	0.1085	3.26	0.02
3.27	0.1081	3.26	0.0204
3.27	0.1098	3.27	0.0204
3.27	0.1098	3.27	0.0208
3.28	0.1107	3.27	0.0204
3.28	0.1111	3.27	0.0204
3.28	0.1111	3.28	0.0204
3.29	0.1094	3.28	0.0204
3.29	0.1094	3.28	0.0204
3.29	0.1098	3.29	0.0204
3.3	0.1111	3.29	0.0204
3.3	0.1115	3.29	0.0204
3.3	0.1115	3.29	0.0204
3.3	0.1115	3.3	0.0208
3.31	0.1115	3.3	0.0204
3.31	0.1115	3.3	0.0208
3.31	0.112	3.31	0.0208
3.32	0.112	3.31	0.0204
3.32	0.1124	3.31	0.0204
3.32	0.112	3.32	0.0208
3.33	0.112	3.32	0.0204
3.33	0.1124	3.32	0.0208
3.33	0.1128	3.32	0.0208
3.33	0.1128	3.33	0.0208
3.34	0.1137	3.33	0.0208
3.34	0.1128	3.33	0.0204
3.34	0.1141	3.34	0.0208
3.35	0.1146	3.34	0.0204
3.35	0.1146	3.34	0.0208
3.35	0.1146	3.34	0.0208
3.36	0.115	3.35	0.0204
3.36	0.115	3.35	0.0204
3.36	0.1155	3.35	0.0204
3.36	0.1168	3.36	0.0208
3.37	0.1168	3.36	0.0204
3.37	0.1159	3.36	0.0208
3.37	0.1159	3.37	0.0213
3.38	0.1159	3.37	0.0208
3.38	0.1163	3.37	0.0208
3.38	0.1163	3.37	0.0208
3.38	0.1185	3.38	0.0208
3.39	0.1172	3.38	0.0213
3.39	0.1181	3.38	0.0217
3.39	0.1176	3.39	0.0208
3.4	0.1181	3.39	0.0213
3.4	0.1176	3.39	0.0213
3.4	0.1172	3.39	0.0208
3.4	0.1181	3.4	0.0213
3.41	0.1176	3.4	0.0213
3.41	0.1181	3.4	0.0213
3.41	0.1185	3.41	0.0208
3.42	0.1176	3.41	0.0217
3.42	0.1185	3.41	0.0213
3.42	0.1185	3.41	0.0217
3.42	0.1181	3.42	0.0217
3.43	0.1176	3.42	0.0213
3.43	0.1185	3.42	0.0217
3.43	0.1185	3.43	0.0213
3.44	0.1176	3.43	0.0213
3.44	0.1181	3.43	0.0217
3.44	0.1185	3.44	0.0213
3.44	0.1185	3.44	0.0213
3.45	0.1181	3.44	0.0208
3.45	0.1181	3.44	0.0213
3.45	0.1185	3.45	0.0217
3.46	0.1181	3.45	0.0217
3.46	0.1181	3.45	0.0213
3.46	0.1185	3.46	0.0208
3.47	0.1181	3.46	0.0213
3.47	0.1185	3.46	0.0217
3.47	0.1181	3.46	0.0213
3.47	0.1185	3.47	0.0217
3.48	0.1176	3.47	0.0217
3.48	0.1181	3.47	0.0213
3.48	0.1185	3.48	0.0213
3.49	0.1185	3.48	0.0213
3.49	0.1172	3.48	0.0204
3.49	0.1172	3.48	0.0217
3.49	0.1176	3.49	0.0208
3.5	0.1176	3.49	0.0213
3.5	0.1181	3.49	0.0213
3.5	0.1176	3.5	0.0208
3.51	0.1172	3.5	0.0213
3.51	0.1181	3.5	0.0208
3.51	0.1168	3.51	0.0213
3.51	0.1181	3.51	0.0208
3.52	0.1172	3.51	0.0208
3.52	0.1181	3.51	0.0208
3.52	0.1181	3.52	0.0208
3.53	0.1172	3.52	0.0213
3.53	0.1176	3.52	0.0213
3.53	0.1176	3.53	0.0213
3.53	0.1168	3.53	0.0213
3.54	0.1176	3.53	0.0226
3.54	0.1172	3.53	0.0217
3.54	0.1172	3.54	0.0217
3.55	0.1163	3.54	0.0213
3.55	0.1168	3.54	0.0217
3.55	0.1163	3.55	0.0213
3.56	0.1159	3.55	0.0213
3.56	0.1168	3.55	0.0213
3.56	0.1155	3.55	0.0213
3.57	0.115	3.56	0.0213
3.57	0.1159	3.56	0.0217
3.57	0.115	3.56	0.0213
3.57	0.1155	3.57	0.0213
3.58	0.115	3.57	0.0217
3.58	0.115	3.57	0.0217
3.58	0.1155	3.58	0.0217
3.59	0.115	3.58	0.0226
3.59	0.115	3.58	0.0226
3.59	0.1146	3.58	0.0217
3.59	0.1146	3.59	0.0217
3.6	0.1146	3.59	0.0217
3.6	0.1146	3.59	0.0226
3.6	0.115	3.6	0.0226
3.61	0.1141	3.6	0.0226
3.61	0.1146	3.6	0.0226
3.61	0.1146	3.6	0.0226
3.62	0.115	3.61	0.0226
3.62	0.1141	3.61	0.0226
3.62	0.1141	3.61	0.0226
3.62	0.115	3.62	0.0226
3.63	0.1141	3.62	0.0226
3.63	0.1146	3.62	0.0226
3.63	0.1146	3.62	0.0226
3.64	0.1146	3.63	0.0226
3.64	0.1141	3.63	0.0226
3.64	0.1146	3.63	0.0226
3.64	0.1141	3.64	0.0226
3.65	0.1141	3.64	0.0226
3.65	0.1146	3.64	0.0226
3.65	0.1141	3.64	0.023
3.66	0.1146	3.65	0.023
3.66	0.1146	3.65	0.023
3.66	0.1141	3.65	0.0226
3.66	0.1146	3.66	0.023
3.67	0.1146	3.66	0.023
3.67	0.1146	3.66	0.023
3.67	0.1146	3.67	0.023
3.68	0.1146	3.67	0.023
3.68	0.1146	3.67	0.023
3.68	0.1146	3.67	0.023
3.69	0.115	3.68	0.0234
3.69	0.115	3.68	0.0234
3.69	0.115	3.68	0.023
3.69	0.1155	3.69	0.0234
3.7	0.1159	3.69	0.023
3.7	0.1159	3.69	0.0234
3.7	0.1172	3.7	0.023
3.71	0.1163	3.7	0.0234
3.71	0.1176	3.7	0.0234
3.71	0.1176	3.7	0.0234
3.71	0.1181	3.71	0.0239
3.72	0.1168	3.71	0.0234
3.72	0.1181	3.71	0.0234
3.72	0.1176	3.72	0.0234
3.73	0.1185	3.72	0.0239
3.73	0.1172	3.72	0.0239
3.73	0.1181	3.72	0.0239
3.73	0.1181	3.73	0.0239
3.74	0.1181	3.73	0.0239
3.74	0.1181	3.73	0.0239
3.74	0.1185	3.74	0.0239
3.75	0.1189	3.74	0.0239
3.75	0.1189	3.74	0.0239
3.75	0.1189	3.74	0.0243
3.75	0.1189	3.75	0.0239
3.76	0.1189	3.75	0.0239
3.76	0.1189	3.75	0.0239
3.76	0.1194	3.76	0.0239
3.77	0.1189	3.76	0.0239
3.77	0.1194	3.76	0.0243
3.77	0.1194	3.76	0.0239
3.78	0.1202	3.77	0.0243
3.78	0.1202	3.77	0.0243
3.78	0.1202	3.77	0.0247
3.78	0.1211	3.78	0.0243
3.79	0.1207	3.78	0.0243
3.79	0.1211	3.78	0.0243
3.79	0.1211	3.79	0.0247
3.8	0.1211	3.79	0.0252
3.8	0.1211	3.79	0.0247
3.8	0.1215	3.79	0.0247
3.81	0.1211	3.8	0.0247
3.81	0.1215	3.8	0.0252
3.81	0.122	3.8	0.0247
3.81	0.1215	3.81	0.0247
3.82	0.122	3.81	0.0247
3.82	0.1224	3.81	0.0252
3.82	0.1233	3.82	0.0256
3.83	0.1233	3.82	0.0252
3.83	0.1233	3.82	0.0252
3.83	0.1228	3.82	0.0247
3.83	0.1237	3.83	0.0252
3.84	0.1241	3.83	0.0252
3.84	0.1241	3.83	0.0252
3.84	0.1246	3.84	0.0252
3.85	0.1233	3.84	0.0252
3.85	0.1246	3.84	0.0256
3.85	0.125	3.85	0.0256
3.85	0.1237	3.85	0.0252
3.86	0.125	3.85	0.0252
3.86	0.125	3.85	0.0252
3.86	0.1254	3.86	0.0252
3.87	0.125	3.86	0.0252
3.87	0.1263	3.86	0.0252
3.87	0.1263	3.87	0.0252
3.87	0.1272	3.87	0.0256
3.88	0.1272	3.87	0.0252
3.88	0.1272	3.87	0.0256
3.88	0.1272	3.88	0.0256
3.89	0.1272	3.88	0.0256
3.89	0.125	3.88	0.0252
3.89	0.1272	3.89	0.0252
3.9	0.125	3.89	0.0252
3.9	0.125	3.89	0.0252
3.9	0.1272	3.9	0.0252
3.9	0.1272	3.9	0.0256
3.91	0.1263	3.9	0.0252
3.91	0.1276	3.9	0.0252
3.91	0.1272	3.91	0.0247
3.92	0.1276	3.91	0.0252
3.92	0.128	3.91	0.0252
3.92	0.1276	3.92	0.0252
3.92	0.1276	3.92	0.0252
3.93	0.128	3.92	0.0252
3.93	0.128	3.92	0.0256
3.93	0.128	3.93	0.0252
3.94	0.1285	3.93	0.0252
3.94	0.1293	3.93	0.0252
3.94	0.1293	3.94	0.0252
3.95	0.1298	3.94	0.0252
3.95	0.1306	3.94	0.0252
3.95	0.1311	3.94	0.0256
3.95	0.1315	3.95	0.0256
3.96	0.1311	3.95	0.0256
3.96	0.1311	3.95	0.0256
3.96	0.1328	3.96	0.0256
3.97	0.1315	3.96	0.0252
3.97	0.1315	3.96	0.0252
3.97	0.1324	3.96	0.0252
3.97	0.1337	3.97	0.0256
3.98	0.1341	3.97	0.0252
3.98	0.1337	3.97	0.0256
3.98	0.1341	3.98	0.0256
3.99	0.1345	3.98	0.0256
3.99	0.1341	3.98	0.0256
3.99	0.135	3.99	0.0256
3.99	0.1359	3.99	0.0256
4	0.1363	3.99	0.0256
4	0.1376	3.99	0.0256
4	0.1393	4	0.0252
4.01	0.1402	4	0.0256
4.01	0.1402	4	0.0256
4.01	0.1402	4.01	0.026
4.01	0.1411	4.01	0.026
4.02	0.1411	4.01	0.0256
4.02	0.1415	4.01	0.026
4.02	0.1419	4.02	0.026
4.03	0.1437	4.02	0.026
4.03	0.145	4.02	0.026
4.03	0.1454	4.03	0.0256
4.03	0.1458	4.03	0.0256
4.04	0.1476	4.03	0.0256
4.04	0.1467	4.03	0.026
4.04	0.148	4.04	0.0256
4.05	0.1493	4.04	0.026
4.05	0.151	4.04	0.0265
4.05	0.1519	4.05	0.0256
4.05	0.1528	4.05	0.026
4.06	0.1536	4.05	0.0256
4.06	0.1541	4.05	0.026
4.06	0.1549	4.06	0.0265
4.07	0.1541	4.06	0.026
4.07	0.1545	4.06	0.0265
4.07	0.0187	4.07	0.0265
4.07	0.0187	4.07	0.026
4.07	0.0148	4.07	0.0039
4.08	0.0117	4.07	0.003
4.08	0.0113	4.07	0.0022
4.08	0.0087	4.08	0.0004
4.08	0.0091	4.08	0
4.08	-0.0955	4.08	0
4.09	-0.0977	4.08	0
4.09	-0.1007	4.08	-0.0226
4.09	-0.1046	4.09	-0.0226
4.1	-0.1059	4.09	-0.023
4.1	-0.1072	4.09	-0.0239
4.1	-0.1081	4.1	-0.0234
4.11	-0.1081	4.1	-0.0247
4.11	-0.1098	4.1	-0.0239
4.11	-0.1102	4.11	-0.0239
4.11	-0.1102	4.11	-0.0239
4.12	-0.1115	4.11	-0.0247
4.12	-0.1124	4.11	-0.026
4.12	-0.1133	4.12	-0.0265
4.13	-0.1133	4.12	-0.026
4.13	-0.1137	4.12	-0.0265
4.13	-0.115	4.13	-0.0265
4.13	-0.1146	4.13	-0.0265
4.14	-0.1159	4.13	-0.0265
4.14	-0.1159	4.13	-0.0269
4.14	-0.1159	4.14	-0.0273
4.15	-0.115	4.14	-0.0273
4.15	-0.1163	4.14	-0.0273
4.15	-0.1163	4.15	-0.0273
4.16	-0.115	4.15	-0.0269
4.16	-0.1155	4.15	-0.0273
4.16	-0.1163	4.15	-0.0278
4.16	-0.115	4.16	-0.0273
4.17	-0.115	4.16	-0.0273
4.17	-0.1146	4.16	-0.0278
4.17	-0.1146	4.17	-0.0269
4.18	-0.1146	4.17	-0.0273
4.18	-0.1159	4.17	-0.0273
4.18	-0.1159	4.17	-0.0273
4.18	-0.1146	4.18	-0.0278
4.19	-0.1146	4.18	-0.0278
4.19	-0.1155	4.18	-0.0269
4.19	-0.1141	4.19	-0.0269
4.2	-0.1137	4.19	-0.0273
4.2	-0.1146	4.19	-0.0269
4.2	-0.115	4.19	-0.0269
4.2	-0.1137	4.2	-0.0273
4.21	-0.1137	4.2	-0.0273
4.21	-0.1141	4.2	-0.0269
4.21	-0.1133	4.21	-0.0269
4.22	-0.1137	4.21	-0.0273
4.22	-0.1137	4.21	-0.0269
4.22	-0.1133	4.21	-0.0269
4.23	-0.1133	4.22	-0.0269
4.23	-0.1133	4.22	-0.0269
4.23	-0.1128	4.22	-0.0273
4.23	-0.1133	4.23	-0.0273
4.24	-0.1128	4.23	-0.0273
4.24	-0.1128	4.23	-0.0269
4.24	-0.1128	4.24	-0.0269
4.25	-0.1128	4.24	-0.0265
4.25	-0.1124	4.24	-0.0269
4.25	-0.1124	4.24	-0.0269
4.25	-0.1124	4.25	-0.0273
4.26	-0.1124	4.25	-0.0269
4.26	-0.1124	4.25	-0.0269
4.26	-0.112	4.26	-0.0273
4.27	-0.1124	4.26	-0.0273
4.27	-0.1124	4.26	-0.0278
4.27	-0.1124	4.26	-0.0278
4.27	-0.1124	4.27	-0.0278
4.28	-0.1124	4.27	-0.0273
4.28	-0.1124	4.27	-0.0278
4.28	-0.1124	4.28	-0.0273
4.29	-0.1124	4.28	-0.0269
4.29	-0.112	4.28	-0.0273
4.29	-0.1124	4.29	-0.0278
4.29	-0.1124	4.29	-0.0278
4.3	-0.1124	4.29	-0.0273
4.3	-0.1124	4.29	-0.0278
4.3	-0.1124	4.3	-0.0278
4.31	-0.1124	4.3	-0.0278
4.31	-0.1124	4.3	-0.0278
4.31	-0.1128	4.31	-0.0278
4.32	-0.1128	4.31	-0.0278
4.32	-0.1128	4.31	-0.0278
4.32	-0.1128	4.32	-0.0278
4.32	-0.1128	4.32	-0.0282
4.33	-0.1128	4.32	-0.0278
4.33	-0.1133	4.32	-0.0278
4.33	-0.1133	4.33	-0.0278
4.34	-0.1133	4.33	-0.0278
4.34	-0.1133	4.33	-0.0282
4.34	-0.1133	4.34	-0.0273
4.34	-0.1133	4.34	-0.0278
4.35	-0.1137	4.34	-0.0278
4.35	-0.1133	4.34	-0.0278
4.35	-0.1137	4.35	-0.0278
4.36	-0.1133	4.35	-0.0282
4.36	-0.1137	4.35	-0.0282
4.36	-0.1137	4.35	-0.0282
4.36	-0.1137	4.36	-0.0282
4.37	-0.1137	4.36	-0.0282
4.37	-0.1137	4.36	-0.0282
4.37	-0.1133	4.37	-0.0282
4.38	-0.1137	4.37	-0.0282
4.38	-0.1137	4.37	-0.0282
4.38	-0.1137	4.38	-0.0282
4.38	-0.1137	4.38	-0.0282
4.39	-0.1137	4.38	-0.0282
4.39	-0.1141	4.38	-0.0282
4.39	-0.1137	4.39	-0.0278
4.4	-0.1137	4.39	-0.0282
4.4	-0.1137	4.39	-0.0278
4.4	-0.1137	4.4	-0.0282
4.41	-0.1137	4.4	-0.0282
4.41	-0.1141	4.4	-0.0282
4.41	-0.1133	4.4	-0.0282
4.41	-0.1141	4.41	-0.0278
4.42	-0.1137	4.41	-0.0278
4.42	-0.1137	4.41	-0.0282
4.42	-0.1133	4.42	-0.0282
4.43	-0.1133	4.42	-0.0278
4.43	-0.1133	4.42	-0.0278
4.43	-0.1141	4.43	-0.0282
4.43	-0.1141	4.43	-0.0278
4.44	-0.1128	4.43	-0.0282
4.44	-0.1133	4.43	-0.0278
4.44	-0.1133	4.44	-0.0282
4.45	-0.1141	4.44	-0.0278
4.45	-0.1141	4.44	-0.0282
4.45	-0.1128	4.45	-0.0278
4.45	-0.1133	4.45	-0.0278
4.46	-0.1133	4.45	-0.0278
4.46	-0.1133	4.45	-0.0278
4.46	-0.1128	4.46	-0.0282
4.47	-0.1137	4.46	-0.0278
4.47	-0.1137	4.46	-0.0278
4.47	-0.1137	4.47	-0.0278
4.48	-0.1133	4.47	-0.0278
4.48	-0.1133	4.47	-0.0278
4.48	-0.1133	4.47	-0.0282
4.48	-0.1133	4.48	-0.0278
4.49	-0.1128	4.48	-0.0278
4.49	-0.1133	4.48	-0.0278
4.49	-0.1128	4.49	-0.0282
4.5	-0.1133	4.49	-0.0278
4.5	-0.1128	4.49	-0.0278
4.5	-0.1128	4.49	-0.0278
4.5	-0.1137	4.5	-0.0286
4.51	-0.1137	4.5	-0.0278
4.51	-0.1133	4.5	-0.0273
4.51	-0.1133	4.51	-0.0278
4.52	-0.1133	4.51	-0.0282
4.52	-0.1133	4.51	-0.0278
4.52	-0.1133	4.52	-0.0282
4.53	-0.1133	4.52	-0.0278
4.53	-0.1128	4.52	-0.0273
4.53	-0.1128	4.52	-0.0278
4.53	-0.1128	4.53	-0.0278
4.54	-0.1128	4.53	-0.0278
4.54	-0.1133	4.53	-0.0278
4.54	-0.1128	4.54	-0.0278
4.55	-0.1128	4.54	-0.0278
4.55	-0.1128	4.54	-0.0278
4.55	-0.1128	4.54	-0.0282
4.55	-0.1128	4.55	-0.0282
4.56	-0.1128	4.55	-0.0282
4.56	-0.1128	4.55	-0.0282
4.56	-0.1128	4.56	-0.0282
4.57	-0.1128	4.56	-0.0282
4.57	-0.1128	4.56	-0.0282
4.57	-0.1128	4.57	-0.0282
4.57	-0.1128	4.57	-0.0286
4.58	-0.1128	4.57	-0.0282
4.58	-0.1128	4.57	-0.0282
4.58	-0.1128	4.58	-0.0282
4.59	-0.1128	4.58	-0.0282
4.59	-0.1133	4.58	-0.0286
4.59	-0.1128	4.59	-0.0282
4.6	-0.1128	4.59	-0.0286
4.6	-0.1133	4.59	-0.0282
4.6	-0.1133	4.6	-0.0286
4.6	-0.1128	4.6	-0.0286
4.61	-0.1128	4.6	-0.0282
4.61	-0.1128	4.6	-0.0291
4.61	-0.1133	4.61	-0.0291
4.62	-0.1128	4.61	-0.0291
4.62	-0.1128	4.61	-0.0295
4.62	-0.1133	4.62	-0.0286
4.62	-0.1128	4.62	-0.0286
4.63	-0.1128	4.62	-0.0291
4.63	-0.1128	4.62	-0.0291
4.63	-0.1133	4.63	-0.0291
4.64	-0.1128	4.63	-0.0295
4.64	-0.1128	4.63	-0.0295
4.64	-0.1128	4.64	-0.0295
4.65	-0.1133	4.64	-0.0295
4.65	-0.1133	4.64	-0.0295
4.65	-0.1128	4.65	-0.0295
4.65	-0.1133	4.65	-0.0295
4.66	-0.1133	4.65	-0.0295
4.66	-0.1133	4.65	-0.0295
4.66	-0.1128	4.66	-0.0295
4.67	-0.1128	4.66	-0.0304
4.67	-0.1133	4.66	-0.0295
4.67	-0.1137	4.67	-0.0299
4.67	-0.1133	4.67	-0.0299
4.68	-0.1137	4.67	-0.0299
4.68	-0.1137	4.67	-0.0295
4.68	-0.1133	4.68	-0.0295
4.69	-0.1137	4.68	-0.0299
4.69	-0.1133	4.68	-0.0299
4.69	-0.1137	4.69	-0.0304
4.7	-0.1137	4.69	-0.0304
4.7	-0.1141	4.69	-0.0299
4.7	-0.1137	4.69	-0.0304
4.7	-0.1137	4.7	-0.0304
4.71	-0.1137	4.7	-0.0304
4.71	-0.1137	4.7	-0.0304
4.71	-0.1146	4.71	-0.0304
4.72	-0.1146	4.71	-0.0299
4.72	-0.1146	4.71	-0.0304
4.72	-0.1141	4.72	-0.0304
4.72	-0.1141	4.72	-0.0304
4.73	-0.1146	4.72	-0.0304
4.73	-0.1137	4.72	-0.0304
4.73	-0.1141	4.73	-0.0304
4.74	-0.1159	4.73	-0.0313
4.74	-0.1155	4.73	-0.0313
4.74	-0.1159	4.74	-0.0313
4.75	-0.1159	4.74	-0.0313
4.75	-0.1159	4.74	-0.0313
4.75	-0.1146	4.74	-0.0313
4.75	-0.1159	4.75	-0.0317
4.76	-0.1159	4.75	-0.0321
4.76	-0.1159	4.75	-0.0313
4.76	-0.1155	4.76	-0.0317
4.77	-0.1163	4.76	-0.0317
4.77	-0.1159	4.76	-0.0317
4.77	-0.1172	4.76	-0.0321
4.77	-0.1172	4.77	-0.0321
4.78	-0.1172	4.77	-0.0321
4.78	-0.1181	4.77	-0.0317
4.78	-0.1181	4.78	-0.0326
4.79	-0.1185	4.78	-0.0317
4.79	-0.1189	4.78	-0.0321
4.79	-0.1194	4.78	-0.0321
4.8	-0.1194	4.79	-0.0321
4.8	-0.1198	4.79	-0.0317
4.8	-0.1202	4.79	-0.0321
4.8	-0.1211	4.8	-0.033
4.81	-0.1215	4.8	-0.033
4.81	-0.1211	4.8	-0.0321
4.81	-0.122	4.81	-0.033
4.82	-0.1215	4.81	-0.0321
4.82	-0.1224	4.81	-0.0321
4.82	-0.1228	4.81	-0.0321
4.82	-0.122	4.82	-0.033
4.83	-0.1224	4.82	-0.033
4.83	-0.1228	4.82	-0.0326
4.83	-0.1246	4.83	-0.0326
4.84	-0.1246	4.83	-0.033
4.84	-0.1254	4.83	-0.033
4.84	-0.1259	4.84	-0.033
4.84	-0.1263	4.84	-0.033
4.85	-0.1272	4.84	-0.033
4.85	-0.1272	4.84	-0.033
4.85	-0.1276	4.85	-0.0334
4.86	-0.1285	4.85	-0.033
4.86	-0.1293	4.85	-0.033
4.86	-0.1302	4.85	-0.0334
4.87	-0.1306	4.86	-0.033
4.87	-0.1311	4.86	-0.0334
4.87	-0.1311	4.86	-0.0334
4.87	-0.1311	4.87	-0.0334
4.88	-0.1306	4.87	-0.0339
4.88	-0.1319	4.87	-0.0334
4.88	-0.1324	4.88	-0.0334
4.89	-0.1324	4.88	-0.0334
4.89	-0.1332	4.88	-0.0334
4.89	-0.1341	4.88	-0.0339
4.89	-0.1341	4.89	-0.0334
4.9	-0.1345	4.89	-0.0339
4.9	-0.1354	4.89	-0.0339
4.9	-0.1367	4.9	-0.0334
4.91	-0.1376	4.9	-0.0339
4.91	-0.1376	4.9	-0.0339
4.91	-0.138	4.91	-0.0339
4.92	-0.1367	4.91	-0.0339
4.92	-0.1367	4.91	-0.0339
4.92	-0.138	4.91	-0.0343
4.92	-0.1385	4.92	-0.0343
4.93	-0.1393	4.92	-0.0343
4.93	-0.1393	4.92	-0.0347
4.93	-0.1389	4.93	-0.0347
4.94	-0.1393	4.93	-0.0347
4.94	-0.1406	4.93	-0.0343
4.94	-0.1411	4.93	-0.0347
4.94	-0.1411	4.94	-0.0343
4.95	-0.1415	4.94	-0.0347
4.95	-0.1419	4.94	-0.0347
4.95	-0.1415	4.95	-0.0347
4.96	-0.1428	4.95	-0.0343
4.96	-0.1415	4.95	-0.0352
4.96	-0.1432	4.95	-0.0352
4.97	-0.1432	4.96	-0.0352
4.97	-0.1441	4.96	-0.0347
4.97	-0.1437	4.96	-0.0352
4.97	-0.1441	4.97	-0.0352
4.98	-0.1441	4.97	-0.0347
4.98	-0.1441	4.97	-0.0352
4.98	-0.1441	4.98	-0.0356
4.99	-0.1441	4.98	-0.0352
4.99	-0.1441	4.98	-0.0352
4.99	-0.1445	4.98	-0.0356
4.99	-0.1437	4.99	-0.0356
5	-0.1445	4.99	-0.036
5	-0.1441	4.99	-0.0356
5	-0.1441	5	-0.0356
5.01	-0.1441	5	-0.036
5.01	-0.1441	5	-0.0356
5.01	-0.1441	5	-0.036
5.02	-0.1441	5.01	-0.0365
5.02	-0.1441	5.01	-0.036
5.02	-0.1441	5.01	-0.0365
5.02	-0.1445	5.02	-0.0369
5.03	-0.1437	5.02	-0.0365
5.03	-0.1441	5.02	-0.0369
5.03	-0.1441	5.02	-0.0369
5.04	-0.1437	5.03	-0.0369
5.04	-0.1437	5.03	-0.0369
5.04	-0.1441	5.03	-0.0369
5.04	-0.1437	5.04	-0.0378
5.05	-0.1432	5.04	-0.0369
5.05	-0.1437	5.04	-0.0378
5.05	-0.1432	5.04	-0.0369
5.06	-0.1437	5.05	-0.0378
5.06	-0.1428	5.05	-0.0378
5.06	-0.1432	5.05	-0.0369
5.06	-0.1419	5.06	-0.0382
5.07	-0.1419	5.06	-0.0378
5.07	-0.1428	5.06	-0.0382
5.07	-0.1428	5.07	-0.0378
5.08	-0.1419	5.07	-0.0382
5.08	-0.1432	5.07	-0.0382
5.08	-0.1428	5.07	-0.0378
5.08	-0.1415	5.08	-0.0378
5.09	-0.1415	5.08	-0.0386
5.09	-0.0161	5.08	-0.0386
5.09	-0.0161	5.08	-0.0382
5.09	-0.0104	5.08	-0.01
5.09	-0.0082	5.09	-0.01
5.1	-0.0065	5.09	-0.0091
5.1	-0.0043	5.09	-0.0091
5.1	-0.0039	5.1	-0.0087
5.1	0.0881	5.1	-0.0087
5.1	0.0881	5.1	-0.0087
5.11	0.0907	5.1	0.0161
5.11	0.092	5.1	0.0161
5.11	0.0951	5.11	0.0174
5.12	0.0959	5.11	0.0187
5.12	0.0955	5.11	0.0195
5.12	0.0968	5.12	0.0191
5.12	0.0968	5.12	0.0195
5.13	0.0968	5.12	0.0204
5.13	0.0959	5.12	0.02
5.13	0.0968	5.13	0.0204
5.14	0.0968	5.13	0.0208
5.14	0.0959	5.13	0.0204
5.14	0.0959	5.14	0.0204
5.15	0.0955	5.14	0.0204
5.15	0.0955	5.14	0.0213
5.15	0.0968	5.14	0.0208
5.15	0.0968	5.15	0.0213
5.16	0.0959	5.15	0.0213
5.16	0.0968	5.15	0.0213
5.16	0.0968	5.16	0.0204
5.17	0.0959	5.16	0.0208
5.17	0.0968	5.16	0.0213
5.17	0.0968	5.17	0.0213
5.18	0.0964	5.17	0.0213
5.18	0.0964	5.17	0.0208
5.18	0.0968	5.17	0.0208
5.18	0.0968	5.18	0.0208
5.19	0.0985	5.18	0.0208
5.19	0.0977	5.18	0.0208
5.19	0.099	5.19	0.0213
5.2	0.0994	5.19	0.0208
5.2	0.0998	5.19	0.0208
5.2	0.1007	5.19	0.0208
5.2	0.102	5.2	0.0208
5.21	0.102	5.2	0.0204
5.21	0.1016	5.2	0.0208
5.21	0.1016	5.21	0.0208
5.22	0.102	5.21	0.0208
5.22	0.1033	5.21	0.0208
5.22	0.1042	5.21	0.0204
5.23	0.1037	5.22	0.0204
5.23	0.105	5.22	0.0204
5.23	0.105	5.22	0.0204
5.23	0.1055	5.23	0.0208
5.24	0.1059	5.23	0.0204
5.24	0.1063	5.23	0.0204
5.24	0.1068	5.23	0.0204
5.25	0.1089	5.24	0.0204
5.25	0.1085	5.24	0.0204
5.25	0.1098	5.24	0.0204
5.25	0.1089	5.25	0.0204
5.26	0.1111	5.25	0.02
5.26	0.1098	5.25	0.02
5.26	0.1098	5.25	0.02
5.27	0.1107	5.26	0.0204
5.27	0.112	5.26	0.0195
5.27	0.112	5.26	0.0208
5.27	0.112	5.27	0.02
5.28	0.1128	5.27	0.0204
5.28	0.112	5.27	0.02
5.28	0.1137	5.27	0.0195
5.29	0.1141	5.28	0.02
5.29	0.1137	5.28	0.0195
5.29	0.1146	5.28	0.0195
5.29	0.115	5.29	0.0195
5.3	0.115	5.29	0.0204
5.3	0.1155	5.29	0.0195
5.3	0.1159	5.3	0.02
5.31	0.1155	5.3	0.0195
5.31	0.1163	5.3	0.0195
5.31	0.1172	5.3	0.0204
5.32	0.1176	5.31	0.02
5.32	0.1159	5.31	0.0195
5.32	0.1172	5.31	0.0195
5.32	0.1172	5.32	0.0204
5.33	0.1172	5.32	0.0195
5.33	0.1172	5.32	0.02
5.33	0.1163	5.32	0.0204
5.34	0.1159	5.33	0.02
5.34	0.1163	5.33	0.02
5.34	0.1172	5.33	0.02
5.34	0.1159	5.34	0.0204
5.35	0.1176	5.34	0.0195
5.35	0.1163	5.34	0.0204
5.35	0.1159	5.35	0.0195
5.36	0.1168	5.35	0.02
5.36	0.1168	5.35	0.0195
5.36	0.1163	5.35	0.0204
5.36	0.1168	5.36	0.0195
5.37	0.1159	5.36	0.0195
5.37	0.1155	5.36	0.02
5.37	0.1159	5.37	0.0195
5.38	0.1159	5.37	0.02
5.38	0.1155	5.37	0.02
5.38	0.115	5.38	0.0204
5.38	0.1146	5.38	0.02
5.39	0.1155	5.38	0.02
5.39	0.115	5.38	0.0204
5.39	0.115	5.39	0.0204
5.4	0.1146	5.39	0.0195
5.4	0.1146	5.39	0.0195
5.4	0.1146	5.4	0.02
5.4	0.1146	5.4	0.0195
5.41	0.1141	5.4	0.02
5.41	0.1141	5.4	0.0204
5.41	0.1137	5.41	0.0204
5.42	0.1128	5.41	0.02
5.42	0.1137	5.41	0.0195
5.42	0.1137	5.42	0.0195
5.43	0.1124	5.42	0.0195
5.43	0.1128	5.42	0.0195
5.43	0.1128	5.43	0.02
5.43	0.1128	5.43	0.0204
5.44	0.1128	5.43	0.02
5.44	0.112	5.43	0.0204
5.44	0.112	5.44	0.0204
5.45	0.1124	5.44	0.02
5.45	0.1124	5.44	0.02
5.45	0.112	5.45	0.0195
5.45	0.1124	5.45	0.0195
5.46	0.1124	5.45	0.0195
5.46	0.1124	5.45	0.0195
5.46	0.1124	5.46	0.0204
5.47	0.112	5.46	0.0195
5.47	0.112	5.46	0.0204
5.47	0.1124	5.47	0.02
5.47	0.112	5.47	0.0195
5.48	0.1124	5.47	0.02
5.48	0.1124	5.47	0.02
5.48	0.112	5.48	0.0204
5.49	0.112	5.48	0.0195
5.49	0.112	5.48	0.0195
5.49	0.112	5.49	0.0204
5.49	0.112	5.49	0.02
5.5	0.112	5.49	0.02
5.5	0.112	5.49	0.0204
5.5	0.112	5.5	0.02
5.51	0.112	5.5	0.02
5.51	0.1115	5.5	0.02
5.51	0.112	5.51	0.02
5.52	0.1115	5.51	0.0204
5.52	0.1111	5.51	0.0204
5.52	0.1115	5.51	0.02
5.52	0.112	5.52	0.0204
5.53	0.1115	5.52	0.0204
5.53	0.1111	5.52	0.0204
5.53	0.1115	5.53	0.0204
5.54	0.1115	5.53	0.0204
5.54	0.1107	5.53	0.0204
5.54	0.1111	5.53	0.0204
5.54	0.1115	5.54	0.0204
5.55	0.1107	5.54	0.0204
5.55	0.1111	5.54	0.0208
5.55	0.1102	5.55	0.0208
5.56	0.1107	5.55	0.0204
5.56	0.1107	5.55	0.0208
5.56	0.1111	5.56	0.0204
5.57	0.1098	5.56	0.0204
5.57	0.1107	5.56	0.0208
5.57	0.1115	5.56	0.0204
5.57	0.1115	5.57	0.0204
5.58	0.1102	5.57	0.0208
5.58	0.1111	5.57	0.0204
5.58	0.1102	5.58	0.0208
5.59	0.1111	5.58	0.0208
5.59	0.1098	5.58	0.0208
5.59	0.1111	5.59	0.0208
5.59	0.1102	5.59	0.0217
5.6	0.1098	5.59	0.0213
5.6	0.1098	5.59	0.0213
5.6	0.1115	5.6	0.0217
5.61	0.1111	5.6	0.0217
5.61	0.1098	5.6	0.0213
5.61	0.1098	5.61	0.0217
5.62	0.1098	5.61	0.0217
5.62	0.1107	5.61	0.0217
5.62	0.1102	5.62	0.0213
5.62	0.1115	5.62	0.0217
5.63	0.1102	5.62	0.0213
5.63	0.1115	5.62	0.0217
5.63	0.1102	5.63	0.0213
5.64	0.1107	5.63	0.0226
5.64	0.1111	5.63	0.0217
5.64	0.1115	5.64	0.0217
5.64	0.1111	5.64	0.0217
5.65	0.1115	5.64	0.0217
5.65	0.1115	5.64	0.0217
5.65	0.112	5.65	0.0226
5.66	0.112	5.65	0.0213
5.66	0.112	5.65	0.0226
5.66	0.112	5.66	0.0217
5.66	0.112	5.66	0.0217
5.67	0.112	5.66	0.0226
5.67	0.112	5.66	0.0217
5.67	0.112	5.67	0.0217
5.68	0.112	5.67	0.0226
5.68	0.112	5.67	0.0226
5.68	0.1128	5.68	0.0226
5.68	0.1128	5.68	0.0226
5.69	0.1128	5.68	0.0217
5.69	0.1128	5.68	0.0217
5.69	0.1137	5.69	0.0217
5.7	0.1137	5.69	0.0226
5.7	0.1141	5.69	0.0217
5.7	0.1141	5.7	0.0226
5.71	0.1146	5.7	0.0226
5.71	0.1146	5.7	0.0226
5.71	0.1146	5.71	0.0217
5.71	0.115	5.71	0.0226
5.72	0.115	5.71	0.0226
5.72	0.115	5.71	0.0226
5.72	0.115	5.72	0.0226
5.73	0.115	5.72	0.0226
5.73	0.1155	5.72	0.0226
5.73	0.1155	5.73	0.0226
5.74	0.1155	5.73	0.0226
5.74	0.1159	5.73	0.0226
5.74	0.1159	5.73	0.0226
5.74	0.1155	5.74	0.0226
5.75	0.1168	5.74	0.0226
5.75	0.1163	5.74	0.0226
5.75	0.1159	5.75	0.0226
5.76	0.1168	5.75	0.023
5.76	0.1168	5.75	0.023
5.76	0.1168	5.76	0.023
5.76	0.1172	5.76	0.0234
5.77	0.1168	5.76	0.023
5.77	0.1168	5.76	0.0234
5.77	0.1168	5.77	0.023
5.78	0.1163	5.77	0.023
5.78	0.1176	5.77	0.023
5.78	0.1181	5.78	0.0234
5.78	0.1172	5.78	0.0234
5.79	0.1176	5.78	0.023
5.79	0.1168	5.78	0.023
[truncated: 629,554+ more rows]

## Sheet: Fig. 2e
	Plane	HE	AE	DMAC
	2	1.33	1.85	1.57
	100	1.68	1.48	1.79
	101	1.76	1.24	1.41
