# Supplementary material for: Solvent control of water O−H bonds for highly reversible zinc ion batteries
Source: Nat Commun. 2023 May 11;14:2720. doi: 10.1038/s41467-023-38384-x (PMC10175258; doi:10.1038/s41467-023-38384-x)
Supplement: Supplementary file 3 — Source Data [file 41467_2023_38384_MOESM3_ESM.zip › Source data/Figure 3.xlsx]

## Sheet: Fig.3 a
Zn(OTf)2		AE		HE		1 M Zn(OTf)2 in DMAC		1 M Zn(OTf)2 in TMP
Raman Shift	Intesity	Raman Shift	Intesity	Raman Shift	Intesity	Raman Shift	Intesity	Raman Shift	Intesity
498.628	10.2056	498.628	210.988	367.896	107.978	498.628	1136.12	500.273	200.671
502.269	19.936	502.269	222.885	369.133	130.822	502.269	1126.46	501.802	197.306
505.907	29.9155	505.907	229.735	370.37	120.546	505.907	1138.13	503.332	200.159
509.544	48.6792	509.544	225.718	371.607	149.45	509.544	1122.36	504.861	193.293
513.18	53.5386	513.18	234.786	372.844	127.204	513.18	1152.85	506.389	196.182
516.815	75.8345	516.815	244.324	374.079	149.257	516.815	1195.76	507.917	201.961
520.445	92.7563	520.445	241.807	375.315	127.505	520.445	1159.79	509.445	200.645
524.075	112.244	524.075	233.388	376.551	127.913	524.075	1139.1	510.973	200.206
527.703	84.0093	527.703	229.5	377.787	134.542	527.703	1128.09	512.5	208.189
531.329	31.1919	531.329	217.005	379.023	83.1301	531.329	1123.94	514.026	201.658
534.952	4.771	534.952	208.88	380.257	95.1675	534.952	1112.3	515.554	210.026
538.575	0.76856	538.575	205.086	381.492	70.1903	538.575	1115.68	517.08	212.02
542.194	35.689	542.194	211.655	382.727	57.4032	542.194	1126.15	518.606	219.058
545.814	50.665	545.814	213.482	383.961	65.0906	545.814	1131.71	520.131	220.071
549.431	28.2983	549.431	219.83	385.195	49.0179	549.431	1135.19	521.656	221.509
553.045	28.6636	553.045	224.463	386.43	13.4608	553.045	1149.21	523.183	211.13
556.46	76.583	556.46	229.755	387.664	16.7781	556.46	1177.68	524.707	208.086
560.074	63.9136	560.074	242.497	388.897	26.76	560.074	1196.28	526.231	212.048
563.687	73.8281	563.687	276.978	390.131	28.0173	563.687	1271.59	527.755	207.332
567.297	124.148	567.297	321.077	391.365	42.8447	567.297	1473.79	528.826	201.714
570.903	196.2	570.903	392.411	392.597	29.361	570.903	1662.11	530.351	197.505
574.51	301.38	574.51	454.647	393.83	50.8929	574.51	1531.79	531.874	187.079
578.115	457.501	578.115	472.355	395.063	52.4747	578.115	1405.13	533.397	175.946
581.717	579.249	581.717	425.523	396.295	45.0637	581.717	1390.23	534.921	172.544
585.319	573.935	585.319	352.147	397.527	54.6662	585.319	1599.45	536.443	154.182
588.919	500.62	588.919	296.799	398.758	35.3973	588.919	1903.98	537.966	141.809
592.515	351.047	592.515	260.317	399.991	54.8211	592.515	1734.34	539.488	125.826
596.109	223.391	596.109	242.544	401.223	75.4135	596.109	1542.55	541.009	112.947
599.705	153.627	599.705	231.382	402.453	61.8834	599.705	1517.59	542.531	101.978
603.295	130.227	603.295	225.994	403.685	92.3558	603.295	1445.92	544.052	89.6396
606.886	100.898	606.886	217.516	404.915	76.7657	606.886	1386.99	545.572	83.2093
610.475	72.7969	610.475	210.875	406.147	89.5281	610.475	1352.82	547.094	73.3285
614.059	79.9644	614.059	215.166	407.378	108.359	614.059	1347.64	548.614	63.4796
617.644	60.1436	617.644	207.899	408.607	102.848	617.644	1358.59	550.133	59.1264
621.226	43.9707	621.226	203.457	409.838	148.809	621.226	1376.37	551.654	57.2285
624.807	37.1172	624.807	204.547	411.067	142.077	624.807	1351.26	553.172	51.7144
628.387	33.3398	628.387	216.819	412.297	169.837	628.387	1296.96	554.691	59.0247
631.965	21.2451	631.965	204.109	413.526	212.306	631.965	1232.35	556.211	57.9478
635.54	28.3691	635.54	202.154	414.756	234.916	635.54	1211.69	557.728	67.1655
639.112	43.3262	639.112	209.479	415.984	259.193	639.112	1194.84	559.246	74.4116
642.685	38.8096	642.685	200.419	417.214	273.793	642.685	1155.09	560.765	86.3448
646.255	32.1528	646.255	197.735	418.442	309.37	646.255	1120.28	562.282	102.4
649.823	63.3174	649.823	196.253	419.671	349.228	649.823	1120.1	563.799	120.254
653.39	54.2451	653.39	196.963	420.899	380.446	653.39	1108.15	565.315	142.055
656.954	112.706	656.954	194.011	422.128	462.524	656.954	1118.02	566.833	158.426
660.516	90.7393	660.516	196.9	423.355	493.14	660.516	1109.09	568.348	170.499
664.078	45.1704	664.078	192.281	424.582	511.686	664.078	1106.4	569.864	189.659
667.637	53.5498	667.637	185.863	425.81	526.233	667.637	1112.6	571.38	188.482
671.194	84.4868	671.194	187.117	427.036	516.668	671.194	1111.5	572.895	178.625
674.75	39.1597	674.75	180.64	428.264	529.965	674.75	1115.65	574.41	165.736
676.274	21.4321	676.274	182.31	429.49	531.48	676.274	1118.83	575.924	145.224
679.83	33.7041	679.83	187.028	430.716	526.054	679.83	1120.3	577.44	131.055
683.382	43.1997	683.382	179.95	431.944	501.052	683.382	1106.16	578.953	117.268
686.934	40.7993	686.934	183.242	433.169	497.375	686.934	1103.93	580.467	98.2335
690.484	17.9502	690.484	183.608	434.395	465.909	690.484	1109.48	581.98	75.4219
694.032	47.708	694.032	178.61	435.621	446.254	694.032	1114.97	583.493	53.4407
697.58	58.0283	697.58	177.49	436.846	423.197	697.58	1124.08	585.007	44.1769
701.124	71.4023	701.124	179.747	438.073	391.043	701.124	1125.79	586.519	36.7487
704.666	69.7764	704.666	179.038	439.297	326.415	704.666	1127.94	588.031	29.8484
708.207	87.772	708.207	178.535	440.522	271.629	708.207	1154.2	589.542	20.4623
711.747	95.2964	711.747	175.544	441.746	285.521	711.747	1176.05	591.054	21.689
715.285	85.3306	715.285	171.144	442.971	248.164	715.285	1204.69	592.566	16.6921
718.82	119.09	718.82	173.478	444.195	244.156	718.82	1262.98	594.077	5.60956
722.355	110.065	722.355	175.617	445.419	205.678	722.355	1398.07	595.587	7.75598
725.886	125.727	725.886	173.669	446.644	167.091	725.886	1739.91	597.097	8.91516
729.416	94.7305	729.416	171.17	447.867	179.202	729.416	2754.3	598.607	6.08795
732.946	110.16	732.946	168.977	449.09	179.812	732.946	5100.54	600.118	3.15131
736.473	110.134	736.473	170.989	450.313	209.593	736.473	6610.25	601.627	6.62482
739.998	135.961	739.998	174.291	451.537	193.405	739.998	5186.28	603.136	6.66504
743.52	124.899	743.52	177.342	452.759	175.194	743.52	4013.07	604.645	4.52698
747.043	146.653	747.043	178.589	453.982	179.625	747.043	4021.85	606.153	9.17389
750.563	144.989	750.563	189.869	455.204	160.745	750.563	5343.42	607.661	3.08099
754.08	122.104	754.08	216.232	456.426	161.664	754.08	5142.28	609.169	8.70044
757.597	103.939	757.597	325.422	457.649	148.765	757.597	3021.05	610.677	0.09778
761.111	140.331	761.111	843.879	458.87	164.503	761.111	1839.15	612.185	3.87518
764.624	384.524	764.624	1469.15	460.091	159.901	764.624	1417.05	613.691	11.8665
768.135	1538.26	768.135	731.158	461.313	117.1	768.135	1274.2	615.198	14.8213
771.644	1318.93	771.644	294.578	462.533	113.767	771.644	1207.67	616.704	18.1585
775.151	561.918	775.151	211.263	463.754	99.2448	775.151	1162.53	618.21	18.4215
778.658	336.183	778.658	193.584	464.975	102.873	778.658	1126.71	619.716	18.2476
782.162	87.1392	782.162	182.667	466.197	98.8023	782.162	1114.85	621.221	11.0922
785.663	28.6152	785.663	172.885	467.417	119.849	785.663	1103.02	622.726	12.607
789.164	43.8335	789.164	173.869	468.637	109.226	789.164	1083.63	624.231	17.5541
792.663	69.8193	792.663	171.019	469.856	136.401	792.663	1081.11	625.736	17.176
796.16	35.6792	796.16	168.041	471.076	136.518	796.16	1086.59	627.24	19.3657
798.536	22.1367	798.536	167.111	472.295	154.213	798.536	1075.64	628.744	13.1425
802.032	74.4277	802.032	168.898	473.514	176.279	802.032	1081.76	630.248	15.391
805.527	67.7329	805.527	163.136	474.733	205.654	805.527	1060.43	631.751	20.9764
809.019	88.8379	809.019	161.602	475.952	224.86	809.019	1066.48	633.254	21.7354
812.511	97.1157	812.511	159.346	477.171	230.755	812.511	1059.85	634.757	19.8291
816	81.1382	816	160.398	478.389	233.339	816	1064.72	636.259	20.3599
819.487	83.2749	819.487	163.581	479.607	241.443	819.487	1066.95	637.761	21.3715
822.973	123.212	822.973	156.786	480.825	245.058	822.973	1071.16	639.263	29.5356
826.456	125.717	826.456	155.687	482.043	227.342	826.456	1065.11	640.764	26.0552
829.939	136.457	829.939	159.149	483.261	198.626	829.939	1066.58	642.265	25.2405
833.421	142.564	833.421	159.088	484.478	204.539	833.421	1058.01	643.766	12.1714
836.899	131.604	836.899	156.86	485.695	169.431	836.899	1057.51	645.267	5.82294
840.376	110.702	840.376	158.568	486.912	178.614	840.376	1061.86	646.767	9.51257
843.851	83.5156	843.851	155.471	488.129	151.127	843.851	1061.48	646.784	9.54279
847.325	101.607	847.325	156.56	489.346	158.34	847.325	1071.56	648.285	14.5797
850.797	107.088	850.797	155.934	490.562	133.091	850.797	1068.15	649.785	13.7419
854.267	100.728	854.267	160.679	491.779	146.204	854.267	1060.82	651.284	13.6895
857.736	65.6934	857.736	154.319	492.995	101.346	857.736	1052.73	652.783	3.62634
861.202	89.9858	861.202	155.064	494.211	110.327	861.202	1047.02	654.282	6.1958
864.668	90.4146	864.668	151.699	495.426	104.938	864.668	1049.59	655.782	6.22083
868.132	82.1646	868.132	153.738	496.642	122.869	868.132	1039.38	657.28	6.03967
871.593	71.96	871.593	146.427	497.856	144.288	871.593	1034.95	658.778	10.0486
875.053	73.2822	875.053	149.533	499.071	133.788	875.053	1036.97	660.275	2.06195
878.511	35.3589	878.511	147.901	500.286	112.818	878.511	1036.63	661.773	5.50586
881.967	73.9736	881.967	145.883	501.5	113.847	881.967	1036.64	663.271	7.33862
885.422	72.1577	885.422	150.702	502.715	108.547	885.422	1033.64	664.768	11.2449
888.875	59.1196	888.875	148.867	503.929	116.636	888.875	1038.97	666.264	11.1645
892.326	82.4771	892.326	145.18	505.143	100.645	892.326	1031.08	667.76	-1.25977
895.775	78.9897	895.775	146.032	506.356	124.513	895.775	1043.29	669.256	3.73541
899.224	86.042	899.224	146.165	507.57	135.742	899.224	1049.76	670.751	6.24304
902.671	84.4585	902.671	143.913	508.783	165.489	902.671	1050.33	672.248	7.62268
906.113	87.6909	906.113	145.729	509.996	155.477	906.113	1050.77	673.743	7.88165
909.557	85.2534	909.557	144.224	511.21	153.126	909.557	1046.08	675.238	14.1564
912.998	105.577	912.998	141.228	512.421	157.661	912.998	1051.13	676.732	13.7593
916.437	106.931	916.437	141.483	513.634	193.038	916.437	1055.2	678.226	18.7384
919.104	106.666	919.104	142.459	514.847	195.086	919.104	1052.18	679.72	11.7291
922.541	111.485	922.541	144.382	516.059	191.942	922.541	1062.7	681.213	16.0066
925.979	100.134	925.979	146.729	517.27	218.787	925.979	1065.02	682.708	25.0002
929.414	100.188	929.414	145.015	518.482	233.644	929.414	1067.01	684.2	19.1196
932.848	76.9385	932.848	142.775	519.694	231.94	932.848	1071.81	685.693	26.7013
936.279	64.5176	936.279	143.675	520.904	175.803	936.279	1077.62	687.185	27.7677
939.709	74.1001	939.709	141.318	522.115	167.388	939.709	1090.42	688.677	31.7568
943.137	67.4385	943.137	141.63	523.327	179.825	943.137	1103.96	690.169	34.8867
946.564	61.9312	946.564	145.822	524.536	170.427	946.564	1128.37	691.66	31.9645
949.989	41.3721	949.989	145.417	525.747	152.742	949.989	1192.25	693.151	33.8542
953.412	29.3623	953.412	139.204	526.958	134.907	953.412	1339.83	694.642	36.5741
956.834	32.6133	956.834	139.601	528.167	128.369	956.834	1536.16	696.133	40.6576
960.254	27.9365	960.254	140.893	529.377	92.463	960.254	1585.39	697.623	46.5881
963.672	21.9346	963.672	141.475	530.587	109.107	963.672	1496.26	699.113	56.2419
967.088	19.2935	967.088	143.124	531.796	98.219	967.088	1425.35	700.602	53.5111
970.503	28.6299	970.503	143.828	533.005	89.7814	970.503	1384.68	702.093	60.1925
973.917	53.4214	973.917	142.66	534.215	59.565	973.917	1275.55	703.582	71.8883
977.326	63.8013	977.326	141.874	535.423	50.0461	977.326	1179.8	705.071	80.9182
980.737	65.1069	980.737	145.414	536.632	57.7584	980.737	1139.15	706.559	98.8922
984.146	68.0952	984.146	146.787	537.84	54.4395	984.146	1127.99	708.047	102.5
987.552	80.001	987.552	144.624	539.048	49.5105	987.552	1127.47	709.535	111.852
990.957	71.27	990.957	147.388	540.255	43.6903	990.957	1117.25	711.023	131.126
994.359	91.2241	994.359	143.873	541.464	62.2226	994.359	1132.18	712.51	146.888
997.761	94.061	997.761	148.767	542.672	64.7937	997.761	1149.84	713.997	166.424
1001.16	95.25	1001.16	153.382	543.879	56.4434	1001.16	1187.74	715.484	187.279
1004.56	93.0479	1004.56	159.216	545.086	38.6931	1004.56	1238.58	716.97	219.96
1007.95	87.6714	1007.95	166.506	546.293	41.6329	1007.95	1329.32	718.456	262.277
1011.35	86.6533	1011.35	179.758	547.5	74.4326	1011.35	1426.92	719.942	305.058
1014.74	93.4829	1014.74	204.744	548.706	43.531	1014.74	1447.83	721.427	362.429
1018.13	77.8066	1018.13	234.39	549.913	56.0508	1018.13	1422.08	722.913	427.07
1021.52	110.38	1021.52	313.597	551.118	51.8679	1021.52	1438.5	724.398	507.64
1024.91	184.886	1024.91	583.837	552.324	58.0063	1024.91	1685.06	725.882	618.605
1028.3	456.785	1028.3	1314.58	553.53	64.7447	1028.3	2904.15	727.366	728.686
1031.68	1838.76	1031.68	2001.3	554.735	95.7319	1031.68	4356.92	728.849	863.662
1035.06	2699.2	1035.06	1519.81	555.941	88.4203	1035.06	3093.65	730.333	1015.71
1037.62	1191.68	1037.62	791.148	557.145	109.056	1037.62	1699.07	731.816	1170.08
1041	198.783	1041	364.77	558.351	145.345	1041	1311.15	733.299	1320.65
1044.38	58.7432	1044.38	237.894	559.555	159.61	1044.38	1218.83	734.782	1443.53
1047.76	25.6646	1047.76	189.959	560.759	168.726	1047.76	1196.89	736.265	1541.99
1051.14	2.57617	1051.14	166.807	561.964	177.023	1051.14	1218.18	737.747	1617.87
1054.51	7.64014	1054.51	156.658	563.168	212.689	1054.51	1180.1	739.229	1665.61
1057.88	-19.7461	1057.88	149.472	564.373	245.506	1057.88	1196.19	740.711	1708.73
1061.26	-2.92529	1061.26	147.931	565.576	277.051	1061.26	1199.28	742.192	1771.04
1064.63	30.6284	1064.63	146.937	566.779	332.125	1064.63	1173.35	743.673	1820.26
1068	14.0898	1068	142.234	567.983	385.631	1068	1153.33	745.154	1878.78
1071.36	57.7739	1071.36	143.027	569.185	487.154	1071.36	1132.4	746.635	1937.59
1074.73	81.0391	1074.73	142.044	570.388	612.469	1074.73	1118.61	748.114	1961.81
1078.09	87.3677	1078.09	141.948	571.591	670.103	1078.09	1126.78	749.594	1979.24
1081.46	189.558	1081.46	143.747	572.793	758.216	1081.46	1111.75	751.073	1941.19
1084.81	425.342	1084.81	143.493	573.995	794.67	1084.81	1111.59	752.553	1838.99
1088.18	477.703	1088.18	135.141	575.198	810.164	1088.18	1109.65	754.032	1698.03
1091.53	171.87	1091.53	138.764	576.4	785.847	1091.53	1123.15	755.511	1544.06
1094.89	118.576	1094.89	139.657	577.601	718.149	1094.89	1134.12	756.989	1362.73
1098.24	109.005	1098.24	135.79	578.802	640.871	1098.24	1140.53	758.466	1179
1101.59	87.1577	1101.59	134.105	580.004	594.644	1101.59	1160.98	759.944	1001.8
1104.95	88.5962	1104.95	132.188	581.205	504.096	1104.95	1157.06	761.421	845.975
1108.29	93.9741	1108.29	136.467	582.405	455.667	1108.29	1155.02	762.899	689.638
1111.64	107.642	1111.64	138.145	583.606	451.939	1111.64	1146.89	764.376	574.482
1114.99	88.9253	1114.99	132.727	584.806	456.709	1114.99	1137.68	765.853	465.792
1118.33	76.3608	1118.33	137.64	586.007	482.481	1118.33	1131.66	766.435	431.382
1121.67	83.981	1121.67	136.844	587.207	540.602	1121.67	1126.07	767.911	351.34
1125.01	31.3501	1125.01	137.433	588.406	562.381	1125.01	1125.99	769.387	284.462
1128.35	52.6245	1128.35	138.764	589.606	617.501	1128.35	1117.18	770.863	230.723
1131.69	44.5527	1131.69	133.647	590.805	632.501	1131.69	1124.83	772.339	186.21
1135.03	8.34961	1135.03	137.278	592.005	675.721	1135.03	1140.16	773.814	159.266
1138.36	-5.19873	1138.36	135.402	593.204	713.231	1138.36	1147.73	775.289	127.638
1141.69	-0.1665	1141.69	136.761	594.403	720.98	1141.69	1162.39	776.763	101.992
1145.03	14.3574	1145.03	134.647	595.601	711.178	1145.03	1164.47	778.238	81.0728
1148.36	-6.24316	1148.36	146.053	596.799	707.726	1148.36	1164.52	779.713	73.2938
1151.68	34.6084	1151.68	146.032	597.997	671.504	1151.68	1167.13	781.187	59.116
1153.74	28.3506	1153.74	148.148	599.195	631.312	1153.74	1173.31	782.66	51.0425
1157.06	12.1147	1157.06	148.849	600.393	603.23	1157.06	1162.26	784.133	37.2672
1160.39	7.81689	1160.39	153.863	601.59	576.856	1160.39	1163.41	785.605	35.8037
1163.71	3.80615	1163.71	155.889	602.788	545.904	1163.71	1161.91	787.078	27.1345
1167.04	35.002	1167.04	159.765	603.986	491.812	1167.04	1167.69	788.55	25.4366
1170.36	42.9399	1170.36	163.811	605.183	433.969	1170.36	1180.39	790.022	20.3593
1173.68	69.9917	1173.68	182.557	606.38	399.505	1173.68	1186.32	791.494	25.0934
1176.99	137.592	1176.99	188.92	607.576	380.981	1176.99	1219.77	792.965	15.1746
1180.31	218.308	1180.31	196.619	608.773	382.907	1180.31	1241.84	794.436	9.854
1183.62	294.39	1183.62	201.968	609.969	333.523	1183.62	1287.26	795.907	5.47119
1186.94	230.094	1186.94	195.926	611.165	270.448	1186.94	1338	797.378	3.33374
1190.25	170.832	1190.25	185.376	612.361	286.963	1190.25	1358.2	798.848	1.6394
1193.56	221.612	1193.56	174.486	613.556	281.987	1193.56	1361.88	800.318	2.43018
1196.87	234.83	1196.87	167.709	614.752	253.913	1196.87	1350.98	801.788	-6.07263
1200.17	149.695	1200.17	161.232	615.947	264.237	1200.17	1324.75	803.257	-8.55359
1203.48	110.206	1203.48	160.513	617.142	261.551	1203.48	1289.27	804.726	-3.23755
1206.78	112.685	1206.78	158.379	618.337	235.125	1206.78	1248.7	806.195	0.78711
1210.08	81.124	1210.08	161.021	619.53	202.056	1210.08	1223.69	807.664	2.67761
1213.38	82.5542	1213.38	168.53	620.724	189.339	1213.38	1228.75	809.132	-4.21008
1216.68	123.656	1216.68	190.531	621.919	190.003	1216.68	1300.05	810.6	-3.62463
1219.98	242.427	1219.98	237.553	623.113	215.326	1219.98	1445.31	812.066	-0.26245
1223.27	442.936	1223.27	334.17	624.306	174.617	1223.27	1511.43	813.534	-7.7533
1226.57	606.391	1226.57	421.384	625.5	163.71	1226.57	1357.09	815.001	-2.61841
1229.86	480.437	1229.86	374.234	626.694	187.803	1229.86	1209.51	816.468	3.54675
1233.15	360.326	1233.15	273.677	627.887	181.174	1233.15	1177.72	817.934	7.95471
1236.44	304.095	1236.44	217.711	629.08	177.345	1236.44	1176.03	819.4	1.57361
1239.73	149.742	1239.73	199.79	630.272	167.956	1239.73	1166.78	820.866	5.45947
1243.01	102.069	1243.01	195.382	631.464	151.186	1243.01	1160.36	822.332	5.84558
1246.29	110.604	1246.29	190.586	632.657	140.177	1246.29	1173.51	823.796	3.54138
1249.58	133.642	1249.58	190.353	633.849	108.807	1249.58	1185.13	825.261	10.9485
1252.86	188.329	1252.86	199.014	635.042	137.369	1252.86	1214.95	826.726	18.3187
1256.14	242.23	1256.14	193.596	636.234	139.859	1256.14	1255.34	828.191	31.5708
1259.42	196.702	1259.42	194.111	637.424	126.766	1259.42	1301.12	829.655	40.0951
1262.69	133.019	1262.69	194.11	638.616	146.516	1262.69	1341.43	831.119	38.6528
1265.96	98.5151	1265.96	195.38	639.807	137.765	1265.96	1356.7	832.581	44.4735
1267.02	91.2256	1267.02	195.627	640.998	142.164	1267.02	1358.56	834.044	56.306
1270.29	75.4966	1270.29	193.148	642.188	174.851	1270.29	1326.91	835.508	74.329
1273.57	89.0005	1273.57	193.843	643.379	151.67	1273.57	1303.12	836.97	75.8243
1276.84	84.1138	1276.84	190.221	644.57	124.319	1276.84	1278.33	838.433	93.7134
1280.11	85.1484	1280.11	189.632	645.76	156.716	1280.11	1244	839.895	114.666
1283.38	94.3145	1283.38	190.397	646.949	133.443	1283.38	1215.72	841.356	132.714
1286.64	87.3281	1286.64	179.314	648.139	113.59	1286.64	1196.68	842.818	145.976
1289.91	91.0229	1289.91	176.652	649.329	110.288	1289.91	1180.02	844.279	168.565
1293.17	108.821	1293.17	171.633	650.518	90.8138	1293.17	1166.48	845.74	189.569
1296.43	127.685	1296.43	164.554	651.707	71.11	1296.43	1176.09	847.199	197.71
1299.69	109.398	1299.69	157.995	652.897	61.9375	1299.69	1169.53	848.66	214.192
1302.95	97.5005	1302.95	151.468	654.084	72.8748	1302.95	1164.53	850.12	224.144
1306.21	128.3	1306.21	145.146	655.273	83.6804	1306.21	1167.61	851.58	238.678
1309.46	137.041	1309.46	141.984	656.462	87.196	1309.46	1154.58	853.039	246.456
1312.72	116.723	1312.72	135.683	657.649	91.1228	1312.72	1162.76	854.498	255.904
1315.97	131.463	1315.97	131.353	658.838	83.9284	1315.97	1167.73	855.957	254.852
1319.22	111.004	1319.22	135.962	660.026	70.7646	1319.22	1175.56	857.416	254.904
1322.47	108.016	1322.47	132.032	661.213	85.2415	1322.47	1186.26	858.873	256.772
1325.72	119.494	1325.72	134.56	662.401	61.6777	1325.72	1185.73	860.331	249.108
1328.97	82.6484	1328.97	132.133	663.587	77.9952	1328.97	1185.42	861.789	246.545
1332.21	73.7852	1332.21	128.279	664.775	89.1215	1332.21	1186.38	863.247	244.792
1335.45	62.7046	1335.45	126.748	665.962	80.6883	1335.45	1186.34	864.703	222.288
1338.69	80.0273	1338.69	129.095	667.148	75.9559	1338.69	1195.96	866.16	219.233
1341.93	90.7632	1341.93	128.436	668.335	99.6227	1341.93	1209.93	867.617	216.068
1345.17	81.9653	1345.17	128.623	669.52	83.8809	1345.17	1218.38	869.072	211.182
1348.41	79.0957	1348.41	131.394	670.707	77.4578	1348.41	1245.13	870.529	189.68
1351.64	71.8574	1351.64	129.261	671.892	66.606	1351.64	1290.81	871.984	175.032
1354.88	51.8184	1354.88	128.045	673.078	76.6935	1354.88	1349.52	873.439	170.297
1358.11	86.8564	1358.11	124.787	674.263	78.2717	1358.11	1401.61	874.894	150.155
1361.34	71.6621	1361.34	121.937	675.448	67.2698	1361.34	1413.7	876.349	124.012
1364.57	75.3589	1364.57	126.826	676.633	92.718	1364.57	1419.62	877.803	113.595
1367.79	75.9604	1367.79	127.519	677.818	102.576	1367.79	1413.47	879.257	95.8007
1371.02	66.5635	1371.02	128.184	679.002	71.695	1371.02	1411.83	880.712	78.9623
1374.25	89.3892	1374.25	124.007	680.187	73.8732	1374.25	1386.69	882.164	61.8724
1377.47	92.436	1377.47	123.642	681.371	107.172	1377.47	1379.98	883.618	57.774
1380.4	95.9819	1380.4	125.983	682.554	91.2915	1380.4	1388.18	884.481	53.8285
1383.63	91.2227	1383.63	123.963	683.739	76.9497	1383.63	1411.01	885.934	36.8075
1386.85	96.7407	1386.85	124.927	684.922	54.9291	1386.85	1466.05	887.387	36.4827
1390.06	83.168	1390.06	125.992	686.106	48.548	1390.06	1536.68	888.838	27.1128
1393.28	97.5737	1393.28	126.667	687.288	60.2781	1393.28	1633.16	890.291	19.8131
1396.5	78.2085	1396.5	122.543	688.471	59.7476	1396.5	1708.3	891.743	14.5515
1399.71	60.4609	1399.71	121.118	689.654	67.397	1399.71	1758.41	893.195	5.51196
1402.92	72.2515	1402.92	123.861	690.837	46.7865	1402.92	1860.75	894.646	20.0367
1406.14	77.417	1406.14	124.826	692.02	45.806	1406.14	2010.35	896.098	10.0643
1409.35	66.1821	1409.35	125.058	693.201	53.7268	1409.35	2166.89	897.547	12.0315
1412.55	56.208	1412.55	124.459	694.383	48.1469	1412.55	2301.2	898.998	14.4838
1415.76	56.2681	1415.76	123.603	695.566	81.2764	1415.76	2362.47	900.448	1.70496
1418.96	46.1553	1418.96	121.046	696.747	85.4471	1418.96	2425.01	901.898	5.97473
1422.17	50.5396	1422.17	122.753	697.928	67.7579	1422.17	2494.63	903.348	7.37537
1425.37	83.3799	1425.37	121.731	699.109	59.3087	1425.37	2534.12	904.798	-2.10779
1428.57	84.5776	1428.57	122.817	700.29	72.1995	1428.57	2502.26	906.246	-1.27759
1431.77	75.4438	1431.77	124.014	701.471	57.9903	1431.77	2397.71	907.695	-1.81274
1434.96	61.9878	1434.96	124.807	702.651	102.892	1434.96	2307.47	909.144	4.95837
1438.16	56.9058	1438.16	126.538	703.832	92.9725	1438.16	2272.79	910.592	5.44873
1441.35	62.5308	1441.35	127.72	705.012	92.9239	1441.35	2269.33	912.039	3.9696
1444.55	60.9541	1444.55	123.752	706.192	82.7853	1444.55	2280.55	913.487	-1.86572
1447.74	68.001	1447.74	122.893	707.371	92.6674	1447.74	2312.55	914.935	-3.90466
1450.93	77.0107	1450.93	120.475	708.552	117.488	1450.93	2355.74	916.382	-1.00598
1454.11	70.8809	1454.11	120.378	709.731	122.8	1454.11	2357.11	917.829	-2.61255
1457.3	93.9531	1457.3	123.371	710.91	124.612	1457.3	2345.79	919.274	2.05518
1460.48	83.2046	1460.48	126.171	712.089	140.144	1460.48	2298.28	920.721	-1.70911
1463.67	67.918	1463.67	124.423	713.267	161.967	1463.67	2229.93	922.167	0.61292
1466.85	74.5015	1466.85	123.441	714.446	176.399	1466.85	2153.29	923.613	5.88281
1470.03	75.1909	1470.03	121.645	715.625	198.581	1470.03	2064.83	925.057	6.91748
1473.21	63.897	1473.21	124.683	716.759	234.803	1473.21	1966.53	926.503	6.64063
1476.39	73.3906	1476.39	124.215	717.939	278.974	1476.39	1860.78	927.948	12.084
1479.56	74.2886	1479.56	122.747	719.12	327.555	1479.56	1797.79	929.391	5.41199
1482.74	63.8228	1482.74	122.184	720.3	355.586	1482.74	1746.55	930.836	7.80737
1485.91	71.9614	1485.91	120.174	721.479	373.718	1485.91	1700.01	932.28	0.15625
1486.68	65.4702	1486.68	119.438	722.659	447.01	1486.68	1686.46	933.724	-0.02014
1489.85	54.2798	1489.85	119.911	723.838	503.942	1489.85	1657.94	935.166	-2.73083
1493.02	76.8057	1493.02	124.992	725.018	564.243	1493.02	1648.24	936.61	5.73633
1496.19	59.8398	1496.19	123.322	726.197	649.065	1496.19	1630.64	938.053	0.41748
1499.36	65.3013	1499.36	129.687	727.375	726.888	1499.36	1626.25	939.494	8.34204
1502.52	65.0537	1502.52	130.206	728.554	886.95	1502.52	1642.7	940.937	14.175
1505.69	44.981	1505.69	125.92	729.732	1026.26	1505.69	1649.67	942.379	8.51184
1508.85	44.2515	1508.85	122.351	730.911	1298.97	1508.85	1659.63	943.82	0.94251
1512.02	44.1743	1512.02	122.908	732.089	1642.55	1512.02	1639.54	945.262	10.3149
1515.18	47.3799	1515.18	119.727	733.266	2091.04	1515.18	1639.22	946.703	3.76001
1518.34	46.6162	1518.34	118.288	734.444	2680.65	1518.34	1619.55	948.143	8.46753
1521.49	60.5537	1521.49	122.651	735.622	3441.52	1521.49	1589.15	949.584	10.6709
1524.65	58.9087	1524.65	129.69	736.8	4433.97	1524.65	1526.59	951.024	7.67664
1527.8	39.8945	1527.8	129.027	737.976	5522.63	1527.8	1456.33	952.463	11.4199
1530.96	56.0024	1530.96	127.728	739.153	6785.27	1530.96	1398.39	953.903	10.1924
1534.11	48.4878	1534.11	125.117	740.33	7685.92	1534.11	1340.85	955.342	6.71643
1537.26	55.0522	1537.26	124.878	741.506	8518.65	1537.26	1302.49	956.781	0.6283
1540.41	39.0156	1540.41	129.538	742.682	8724.29	1540.41	1270	958.221	9.73108
1543.56	46.0693	1543.56	128.119	743.859	8399.62	1543.56	1245.64	959.658	15.7733
1546.7	56.814	1546.7	125.541	745.034	7696.53	1546.7	1222.46	961.097	12.2505
1549.84	53.0659	1549.84	128.854	746.21	6714.44	1549.84	1203.14	962.534	19.8254
1552.99	32.8711	1552.99	129.457	747.386	5575.56	1552.99	1204.24	963.972	8.39087
1556.13	32.7466	1556.13	130.421	748.56	4781.52	1556.13	1183.23	965.41	1.96143
1559.27	44.0356	1559.27	130.594	749.736	4087.6	1559.27	1169.94	966.846	3.14905
1562.41	71.0054	1562.41	127.181	750.911	3574.15	1562.41	1167.41	968.283	10.7097
1565.54	76.7163	1565.54	126.8	752.085	3328.34	1565.54	1154.29	969.719	3.73499
1568.68	47.2002	1568.68	126.402	753.26	3210.04	1568.68	1143.21	971.156	1.50952
1571.81	35.9351	1571.81	127.027	754.434	3245.81	1571.81	1139.61	972.591	-0.89941
1574.94	35.8379	1574.94	129.655	755.609	3489.98	1574.94	1137.24	974.027	2.0553
1578.08	47.7305	1578.08	130.411	756.783	3790.34	1578.08	1131.98	975.463	5.99097
1581.21	57.4087	1581.21	132.651	757.956	3950.78	1581.21	1126.83	976.897	2.78918
1584.33	51.5146	1584.33	132.557	759.13	3710.24	1584.33	1126.22	978.332	0.31812
1587.46	61.4355	1587.46	133.726	760.303	3225.68	1587.46	1124.02	979.766	1.92505
1590.58	45.9692	1590.58	136.184	761.477	2579.47	1590.58	1129.15	981.201	2.6792
1593.71	48.2051	1593.71	135.672	762.649	1855.61	1593.71	1133.44	982.634	1.73242
1594.76	48.1025	1594.76	133.484	763.822	1274.18	1594.76	1128.73	984.068	9.2478
1597.89	39.8564	1597.89	140.688	764.994	880.996	1597.89	1135.81	985.501	0.52136
1601.01	65.4966	1601.01	138.028	766.167	627.072	1601.01	1148.9	986.934	5.32739
1604.13	50.5859	1604.13	137.678	767.339	464.848	1604.13	1148.49	988.366	-1.80505
1607.25	52.8159	1607.25	144.175	768.511	394.235	1607.25	1153.02	989.799	-1.48999
1610.36	40.3154	1610.36	145.929	769.683	359.112	1610.36	1160.6	991.231	3.77136
1613.48	43.2324	1613.48	145.644	770.855	284.708	1613.48	1160.56	992.664	0.11206
1616.6	34.5356	1616.6	142.818	772.026	215.686	1616.6	1168.11	994.094	5.54285
1619.71	30.283	1619.71	141.836	773.198	215.242	1619.71	1177.69	995.526	3.84045
1622.82	60.4771	1622.82	144.681	774.368	210.67	1622.82	1202.28	996.957	5.95117
1625.93	37.5203	1625.93	145.962	775.54	165.227	1625.93	1229.23	998.388	6.30676
1629.04	30.1089	1629.04	145.002	776.71	159.865	1629.04	1293.56	999.818	1.46973
1632.15	25.3438	1632.15	148.431	777.879	126.193	1632.15	1379.25	1000.69	-4.44397
1635.25	33.4448	1635.25	144.278	779.05	123.591	1635.25	1458.79	1002.12	-0.3114
1638.36	22.4158	1638.36	146.159	780.22	111.769	1638.36	1517.53	1003.55	13.3433
1641.46	33.0198	1641.46	148.219	781.391	83.396	1641.46	1558.16	1004.98	17.2092
1644.56	43.0295	1644.56	150.001	782.56	90.2046	1644.56	1525.4	1006.41	12.8198
1647.66	31.5933	1647.66	149.518	783.729	116.623	1647.66	1488.85	1007.83	21.7914
1650.76	20.9182	1650.76	144.993	784.899	85.3711	1650.76	1414.12	1009.26	28.1102
1653.86	54.4897	1653.86	143.852	786.067	76.1204	1653.86	1349.11	1010.69	22.2891
1656.95	62.9219	1656.95	144.052	787.236	74.049	1656.95	1278.73	1012.12	37.7948
1660.04	57.3813	1660.04	144.96	788.405	87.9875	1660.04	1222.45	1013.55	55.5703
1663.14	62.6614	1663.14	143.495	789.573	69.2768	1663.14	1154.61	1014.98	67.7257
1666.23	65.4092	1666.23	138.151	790.741	76.026	1666.23	1095.82	1016.4	83.5636
1669.32	48.1497	1669.32	134.458	791.91	70.2146	1669.32	1048.42	1017.83	120.383
1672.41	70.0115	1672.41	137.67	793.078	52.5139	1672.41	1000.19	1019.26	166.577
1675.49	70.8826	1675.49	134.741	794.245	55.3038	1675.49	977.025	1020.68	215.873
1678.58	92.6311	1678.58	135.978	795.412	49.3637	1678.58	964.589	1022.11	288.073
1681.66	71.0347	1681.66	131.315	796.581	70.1023	1681.66	951.4	1023.54	380.978
1684.75	89.3042	1684.75	131.153	797.747	3.87282	1684.75	950.35	1024.96	485.077
1687.82	91.0352	1687.82	131.219	798.914	27.4227	1687.82	928.33	1026.39	589
1690.9	90.7104	1690.9	128.902	800.082	26.212	1690.9	930.654	1027.81	677.276
1693.98	76.0813	1693.98	124.872	801.248	32.1025	1693.98	924.51	1029.24	746.262
1697.06	85.2576	1697.06	124.579	802.414	56.9131	1697.06	920.596	1030.66	786.194
1700.13	72.3184	1700.13	125.408	803.58	57.9536	1700.13	904.15	1032.09	767.292
1703.03	83.6577	1703.03	122.96	804.745	39.0148	1703.03	905.784	1033.51	716.187
1706.11	91.5872	1706.11	125.024	805.912	40.9247	1706.11	901.244	1034.94	659.934
1709.18	99.863	1709.18	125.434	807.078	38.9753	1709.18	906.827	1036.36	591.283
1712.25	82.4788	1712.25	122.433	808.243	61.5365	1712.25	897.911	1037.78	524.05
1715.32	88.5347	1715.32	124.133	809.408	49.6177	1715.32	885.633	1039.21	440.199
1718.39	106.671	1718.39	124.951	810.572	29.9395	1718.39	884.492	1040.63	375.869
1721.46	82.1194	1721.46	121.967	811.737	53.2007	1721.46	883.821	1042.05	328.978
1724.52	93.1409	1724.52	123.008	812.903	51.1713	1724.52	884.98	1043.47	277.978
1727.58	98.3972	1727.58	120.942	814.067	46.9031	1727.58	893.973	1044.89	258.128
1730.65	92.5342	1730.65	116.748	815.231	31.875	1730.65	885.659	1046.31	234.041
1733.71	81.6423	1733.71	122.063	816.395	36.4968	1733.71	876.507	1047.74	196.908
1736.77	61.5735	1736.77	117.643	817.559	51.0987	1736.77	876.71	1049.16	189.964
1739.83	52.0981	1739.83	117.395	818.722	59.3012	1739.83	875.325	1050.58	184.576
1742.88	87.0613	1742.88	116.021	819.885	73.9137	1742.88	875.437	1052	168.752
1745.94	93.4243	1745.94	116.763	821.049	70.4455	1745.94	875.96	1053.42	159.318
1748.99	84.7866	1748.99	118.288	822.212	82.478	1748.99	880.229	1054.84	153.558
1752.05	73.9788	1752.05	114.989	823.374	68.1912	1752.05	870.334	1056.26	150.101
1755.1	89.9922	1755.1	114.308	824.537	60.8637	1755.1	874.41	1057.68	140.56
1758.15	92.5718	1758.15	117.985	825.699	58.0768	1758.15	877.929	1059.1	137.895
1761.2	98.7275	1761.2	114.867	826.863	48.8187	1761.2	867.374	1060.52	121.768
1764.24	103.651	1764.24	113.706	828.025	61.2019	1764.24	856.555	1061.93	122.054
1767.29	97.0969	1767.29	113.153	829.187	63.325	1767.29	859.183	1063.35	128.106
1770.33	76.9758	1770.33	113.517	830.349	46.7082	1770.33	861.868	1064.77	122.282
1773.38	95.1948	1773.38	112.328	831.51	44.512	1773.38	848.598	1066.19	112.617
1776.42	92.594	1776.42	110.922	832.671	62.6958	1776.42	860.325	1067.61	125.232
1779.46	90.1812	1779.46	112.054	833.831	81.7602	1779.46	855.199	1069.02	102.622
1782.5	82.959	1782.5	115.584	834.992	60.904	1782.5	857.778	1070.44	107.213
1785.53	68.0679	1785.53	112.295	836.153	76.7578	1785.53	862.526	1071.86	113.068
1788.57	90.5562	1788.57	111.133	837.314	72.4316	1788.57	852.288	1073.27	118.635
1791.6	88.323	1791.6	111.593	838.474	83.1961	1791.6	854.601	1074.69	133.12
1794.64	77.4082	1794.64	114.18	839.634	131.361	1794.64	846.563	1076.1	115.194
1797.67	69.0251	1797.67	114.97	840.794	109.435	1797.67	847.665	1077.52	113.025
1800.7	90.5505	1800.7	112.533	841.954	106.839	1800.7	848.26	1078.93	109.516
1803.72	59.6565	1803.72	113.769	843.114	144.084	1803.72	842.62	1080.35	112.302
1806.75	76.2668	1806.75	113.366	844.273	157.799	1806.75	841.119	1081.76	97.955
1809.61	84.1802	1809.61	113.21	845.433	156.353	1809.61	837.303	1083.18	95.4348
1812.64	81.7908	1812.64	113.463	846.592	163.799	1812.64	841.941	1084.59	84.5847
1815.66	66.4019	1815.66	113.045	847.75	169.954	1815.66	842.131	1086.01	77.1974
1818.69	77.1218	1818.69	108.395	848.908	180.92	1818.69	831.069	1087.42	62.0216
1821.71	80.1746	1821.71	108.342	850.067	197.725	1821.71	833.793	1088.83	53.4684
1824.73	61.6985	1824.73	111.458	851.226	204.64	1824.73	838.597	1090.24	46.2262
1827.75	49.2068	1827.75	110.885	852.384	221.486	1827.75	840.991	1091.66	56.1663
1830.76	50.9011	1830.76	110.919	853.542	246.942	1830.76	835.171	1093.07	42.1936
1833.78	62.8284	1833.78	112.318	854.698	249.099	1833.78	825.078	1094.48	27.3376
1836.8	83.5676	1836.8	109.25	855.856	257.305	1836.8	821.27	1095.89	20.0568
1839.81	62.4719	1839.81	110.653	857.014	244.95	1839.81	828.652	1097.31	21.6886
1842.82	70.9373	1842.82	112.092	858.171	257.337	1842.82	832.92	1098.72	14.76
1845.83	75.2512	1845.83	111.402	859.328	291.203	1845.83	828.847	1100.13	19.2167
1848.84	64.3542	1848.84	109.888	860.484	257.77	1848.84	834.621	1101.54	0.95361
1851.85	56.0195	1851.85	112.791	861.641	275.407	1851.85	828.413	1102.95	1.45154
1854.86	42.9668	1854.86	108.458	862.797	267.014	1854.86	832.33	1104.36	4.18152
1857.86	51.5608	1857.86	108.863	863.954	258.65	1857.86	834.568	1105.77	4.28442
1860.87	61.3999	1860.87	110.592	865.109	228.128	1860.87	831.009	1107.18	0.77759
1863.87	73.7654	1863.87	111.631	866.265	243.645	1863.87	821.669	1108.59	-5.85303
1866.87	58.6245	1866.87	111.757	867.421	235.192	1866.87	829.744	1110	-3.7207
1869.87	56.8486	1869.87	112.647	868.575	180.34	1869.87	825.719	1111.4	5.64014
1872.87	58.2085	1872.87	109.437	869.731	189.357	1872.87	833.395	1112.81	-2.27063
1875.86	59.541	1875.86	108.721	870.886	168.215	1875.86	824.401	1114.22	-2.84094
1878.86	77.2478	1878.86	109.244	872.04	157.774	1878.86	830.945	1114.31	-2.52185
1881.85	57.0225	1881.85	109.565	873.195	158.331	1881.85	835.748	1115.72	7.16553
1884.85	57.1638	1884.85	108.733	874.35	123.739	1884.85	825.142	1117.13	6.34253
1887.84	70.2947	1887.84	105.464	875.504	117.297	1887.84	825.587	1118.53	-0.82105
1890.83	67.2051	1890.83	111.189	876.658	98.9257	1890.83	828.494	1119.94	-0.77063
1893.82	50.6011	1893.82	106.421	877.812	109.514	1893.82	814.586	1121.35	9.90857
1896.8	80.2876	1896.8	108.011	878.965	74.8531	1896.8	821.47	1122.76	2.03308
1899.79	80.6628	1899.79	110.966	880.119	89.6915	1899.79	817.353	1124.16	14.6805
1902.77	92.0198	1902.77	109.579	881.272	80.7305	1902.77	824.813	1125.57	15.254
1905.75	72.5171	1905.75	107.398	882.425	78.0795	1905.75	820.034	1126.97	16.2703
1908.73	70.4648	1908.73	110.446	883.579	64.0479	1908.73	823.615	1128.38	3.7229
1909.44	71.7085	1909.44	111.806	884.731	56.7675	1909.44	823.395	1129.79	9.38794
1912.42	62.1428	1912.42	109.751	885.884	64.9765	1912.42	817.414	1131.19	21.3707
1915.4	48.4221	1915.4	109.317	887.035	87.1669	1915.4	817.426	1132.6	21.7188
1918.38	58.1826	1918.38	112.473	888.188	43.9659	1918.38	826.755	1134	19.6096
1921.36	56.4595	1921.36	112.53	889.339	59.4462	1921.36	813.595	1135.41	26.8898
1924.33	45.1465	1924.33	110.229	890.492	67.9752	1924.33	831.034	1136.81	33.9971
1927.31	31.4658	1927.31	110.397	891.642	82.4362	1927.31	831.155	1138.21	33.4268
1930.28	35.1272	1930.28	109.913	892.794	57.7659	1930.28	824.896	1139.62	35.6802
1933.25	60.9712	1933.25	108.516	893.945	59.0562	1933.25	826.198	1141.02	37.2983
1936.23	46.8132	1936.23	109.338	895.097	65.2558	1936.23	830.399	1142.42	43.0902
1939.2	49.2075	1939.2	111.141	896.247	65.0568	1939.2	831.233	1143.82	49.8242
1942.16	52.2095	1942.16	113.57	897.398	96.8571	1942.16	827.412	1145.23	54.5573
1945.13	40.1086	1945.13	107.21	898.548	101.028	1945.13	821.47	1146.63	70.1385
1948.09	21.6858	1948.09	105.673	899.699	60.9984	1948.09	819.933	1148.03	63.1958
1951.06	37.3669	1951.06	109.623	900.848	60.03	1951.06	822.432	1149.43	74.255
1954.02	48.658	1954.02	114.185	901.999	94.2077	1954.02	819.529	1150.83	77.6025
1956.98	2.96313	1956.98	112.989	903.148	84.4304	1956.98	822.504	1152.24	73.0295
1959.94	44.459	1959.94	109.545	904.297	90.7831	1959.94	823.661	1153.64	81.6808
1962.9	49.613	1962.9	110.425	905.447	102.954	1962.9	820.894	1155.04	95.0914
1965.86	46.1108	1965.86	109.149	906.595	86.5586	1965.86	825.255	1156.44	98.5796
1968.81	41.541	1968.81	111.924	907.745	85.1991	1968.81	823.5	1157.84	101.149
1971.77	53.7827	1971.77	112.107	908.893	100.984	1971.77	826.991	1159.24	94.5331
1974.72	30.6519	1974.72	111.478	910.041	82.079	1974.72	813.45	1160.64	99.3792
1977.67	31.606	1977.67	112.975	911.19	98.1717	1977.67	815.382	1162.03	102.454
1980.62	16.4778	1980.62	109.937	912.338	91.6566	1980.62	833.317	1163.43	93.0608
1983.57	30.2825	1983.57	110.755	913.486	59.5515	1983.57	813.259	1164.83	96.1136
1986.52	34.2524	1986.52	112.712	914.634	71.9865	1986.52	809.161	1166.23	95.832
1989.46	31.7739	1989.46	111.994	915.781	72.6336	1989.46	818.643	1167.63	92.3954
1992.41	47.0278	1992.41	110.771	916.928	96.7907	1992.41	817.221	1169.03	91.0286
1995.35	34.5273	1995.35	111.606	918.076	98.3056	1995.35	814.681	1170.42	86.7114
1998.29	16.4775	1998.29	111.266	919.223	81.3527	1998.29	817.613	1171.82	91.7174
2001.23	22.458	2001.23	110.437	920.369	83.042	2001.23	816.977	1173.22	94.8801
2004.17	16.7026	2004.17	111.304	921.516	67.0491	2004.17	821.936	1174.61	89.4441
2007.11	5.80884	2007.11	111.342	922.663	54.8562	2007.11	823.492	1176.01	94.1831
2010.05	8.82935	2010.05	111.777	923.809	76.2355	2010.05	822.974	1177.41	97.3411
2011.14	18.1963	2011.14	111.995	924.955	89.0648	2011.14	825.093	1178.8	106.375
2014.08	7.68896	2014.08	114.327	926.1	84.9963	2014.08	821.846	1180.2	114.813
2017.01	2.69678	2017.01	111.181	927.247	92.1734	2017.01	822.871	1181.59	123.356
2019.95	35.3364	2019.95	114.743	928.392	73.8449	2019.95	814.974	1182.99	124.325
2022.88	19.1917	2022.88	105.208	929.537	90.7264	2022.88	823.284	1184.38	127.769
2025.81	26.0068	2025.81	107.538	930.682	104.808	2025.81	821.936	1185.78	126.739
2028.74	26.6157	2028.74	114.016	931.827	105.729	2028.74	817.535	1187.17	132.685
2031.67	16.23	2031.67	113.248	932.972	110.661	2031.67	817.328	1188.57	131.963
2034.6	9.22559	2034.6	109.477	934.117	90.3424	2034.6	818.169	1189.96	134.207
2037.52	5.11743	2037.52	110.869	935.261	97.4761	2037.52	813.124	1191.35	130.546
2040.45	-1.74829	2040.45	110.131	936.405	86.6997	2040.45	817.622	1192.75	121.744
2043.37	19.1946	2043.37	110.402	937.549	102.613	2043.37	815.43	1194.14	122.353
2046.29	-1.74561	2046.29	109.11	938.692	87.0893	2046.29	814.474	1195.53	124.556
2049.21	-17.3455	2049.21	111.566	939.836	60.363	2049.21	818.267	1196.92	116.909
2052.13	-0.83814	2052.13	113.286	940.979	85.0288	2052.13	818.132	1198.32	98.3862
2055.05	-23.3582	2055.05	108.35	942.123	84.1525	2055.05	820.052	1199.71	100.9
2057.96	-31.4382	2057.96	108.898	943.266	117.448	2057.96	809.307	1201.1	95.5565
2060.88	-30.8416	2060.88	109.457	944.409	93.4143	2060.88	815.361	1202.49	82.4122
2063.79	-13.2258	2063.79	110.078	945.551	89.8623	2063.79	811.54	1203.88	80.4381
2066.71	-18.0649	2066.71	113.185	946.694	110.668	2066.71	808.486	1205.27	86.8939
2069.62	-39.8638	2069.62	111.804	947.836	122.306	2069.62	815.897	1206.66	73.6426
2072.53	-35.0623	2072.53	113.158	948.978	107.464	2072.53	810.649	1208.05	78.6449
2075.43	-19.792	2075.43	110.205	950.12	133.862	2075.43	807.141	1209.44	75.2615
2078.34	-22.5801	2078.34	113.512	951.261	136.153	2078.34	800.589	1210.83	78.2513
2081.25	-20.0593	2081.25	111.109	952.403	140.831	2081.25	798.744	1212.22	92.8179
2084.15	-7.49097	2084.15	108.421	953.544	200.391	2084.15	811.006	1213.61	90.1692
2087.05	-23.6724	2087.05	114.418	954.685	225.931	2087.05	808.123	1215	102.695
2089.96	-24.5552	2089.96	110.221	955.826	284.511	2089.96	815.475	1216.39	115.793
2092.86	-13.7573	2092.86	108.828	956.967	353.122	2092.86	805.972	1217.77	129.403
2095.76	-25.0967	2095.76	112.158	958.108	409.382	2095.76	805.126	1219.16	147.73
2098.65	-30.7957	2098.65	111.886	959.248	476.524	2098.65	811.46	1220.55	159.601
2101.55	-22.2271	2101.55	107.939	960.388	568.187	2101.55	801.183	1221.94	168.975
2104.45	-13.5613	2104.45	111.285	961.528	634.949	2104.45	798.767	1223.33	175.033
2107.34	-22.0391	2107.34	112.723	962.668	695.592	2107.34	813.428	1224.71	180.909
2110.23	-37.2791	2110.23	111.72	963.808	737.744	2110.23	815.972	1226.1	176.995
2110.91	-38.9912	2110.91	110.845	964.948	702.617	2110.91	813.562	1226.56	173.259
2113.8	-35.532	2113.8	108.665	966.086	643.993	2113.8	806.064	1227.95	171.216
2116.69	-23.5391	2116.69	110.267	967.225	554.658	2116.69	805.932	1229.34	161.528
2119.58	-22.9988	2119.58	108.558	968.364	471.233	2119.58	811.581	1230.72	136.622
2122.47	-14.2358	2122.47	106.443	969.503	430.767	2122.47	806.916	1232.11	128.392
2125.36	-13.3115	2125.36	106.06	970.641	360.514	2125.36	804.009	1233.49	117.535
2128.24	-12.2722	2128.24	108.693	971.78	301.649	2128.24	807.839	1234.88	115.281
2131.13	-17.3696	2131.13	111.669	972.918	241.706	2131.13	812.613	1236.26	100.583
2134.01	-13.9048	2134.01	109.671	974.055	194.565	2134.01	816.403	1237.65	89.2711
2136.89	-22.4617	2136.89	107.369	975.193	199.452	2136.89	807.109	1239.03	87.338
2139.78	-27.6326	2139.78	108.808	976.331	186.038	2139.78	819.722	1240.42	90.4723
2142.65	-17.0637	2142.65	111.932	977.469	166.955	2142.65	808.256	1241.8	77.3927
2145.53	-6.50732	2145.53	109.951	978.606	136.024	2145.53	809.208	1243.18	71.6866
2148.41	-0.19971	2148.41	107.312	979.742	132.545	2148.41	809.039	1244.57	73.2256
2151.29	-1.81348	2151.29	110.484	980.879	127.474	2151.29	803.42	1245.95	72.4709
2154.16	3.32813	2154.16	109.821	982.016	119.453	2154.16	809.98	1247.33	78.2627
2157.03	4.8042	2157.03	107.466	983.153	143.792	2157.03	822.738	1248.71	81.1312
2159.9	-1.48511	2159.9	111.78	984.289	131.374	2159.9	821.005	1250.1	77.552
2162.77	0.93506	2162.77	105.24	985.424	123.817	2162.77	809.783	1251.48	75.3032
2165.64	-4.33936	2165.64	108.01	986.561	116.456	2165.64	804.679	1252.86	78.0911
2168.51	2.21704	2168.51	109.989	987.697	111.547	2168.51	807.106	1254.24	87.2666
2171.38	9.40259	2171.38	105.524	988.831	108.483	2171.38	811.91	1255.62	83.3914
2174.24	7.79004	2174.24	104.626	989.967	123.124	2174.24	808.695	1257	87.3522
2177.11	13.1782	2177.11	110.15	991.102	125.588	2177.11	809.035	1258.39	97.5879
2179.97	9.47778	2179.97	110.944	992.237	134.911	2179.97	806.156	1259.77	105.735
2182.83	15.6484	2182.83	109.274	993.372	123.444	2182.83	810.218	1261.14	112.532
2185.69	36.8303	2185.69	108.872	994.507	121.678	2185.69	816.116	1262.52	120.251
2188.55	27.7627	2188.55	108.15	995.64	134.105	2188.55	819.217	1263.9	141.537
2191.41	23.4114	2191.41	108.302	996.775	140.409	2191.41	808.678	1265.28	150.846
2194.26	-0.08276	2194.26	112.574	997.909	126.004	2194.26	807.822	1266.66	153.984
2197.12	26.2881	2197.12	107.73	999.042	136.292	2197.12	820.492	1268.04	172.716
2199.97	29.7644	2199.97	108.3	1000.18	148.189	2199.97	813.586	1269.42	181.343
2202.82	27.1941	2202.82	109.866	1001.31	153.503	2202.82	807.311	1270.8	190.02
2205.67	36.0972	2205.67	109.751	1002.44	188.818	2205.67	820.435	1272.18	200.532
2208.52	36.6909	2208.52	112.411	1003.58	194.87	2208.52	809.482	1273.55	212.661
2211.2	41.0923	2211.2	107.167	1004.71	210.345	2211.2	815.447	1274.93	222.329
2214.05	42.355	2214.05	108.72	1005.84	211.759	2214.05	821.757	1276.31	238.851
2216.89	36.6152	2216.89	108.911	1006.97	231.013	2216.89	815.49	1277.68	236.236
2219.74	26.6921	2219.74	107.05	1008.11	265.946	2219.74	815.158	1279.06	236.102
2222.59	37.5293	2222.59	109.558	1009.24	266.82	2222.59	818.943	1280.44	232.142
2225.43	41.5129	2225.43	108.593	1010.37	306.294	2225.43	821.02	1281.81	231.742
2228.27	21.6443	2228.27	108.538	1011.5	351.179	2228.27	813.261	1283.19	232.156
2231.11	16.1748	2231.11	106.963	1012.63	386.853	2231.11	820.105	1284.57	223.382
2233.95	27.397	2233.95	106.974	1013.77	431.716	2233.95	818.656	1285.94	212.412
2236.79	44.4214	2236.79	109.74	1014.9	435.83	2236.79	819.508	1287.31	195.727
2239.63	23.5703	2239.63	107.435	1016.03	468.044	2239.63	807.348	1288.69	191.234
2242.46	41.3574	2242.46	107.249	1017.16	515.609	2242.46	814.511	1290.06	172.185
2245.3	42.7732	2245.3	104.688	1018.29	568.313	2245.3	824.309	1291.44	162.151
2248.13	45.4573	2248.13	108.661	1019.42	597.167	2248.13	817.641	1292.81	145.142
2250.96	33.324	2250.96	108.974	1020.55	630.582	2250.96	823.961	1294.19	129.206
2253.79	46.166	2253.79	109.297	1021.68	706.766	2253.79	824.312	1295.56	122.565
2256.62	40.0273	2256.62	107.644	1022.81	754.01	2256.62	821.612	1296.93	110.318
2259.45	48.2446	2259.45	109.645	1023.94	869.165	2259.45	818.778	1298.31	97.6089
2262.28	49.553	2262.28	107.62	1025.07	1097.62	2262.28	819.869	1299.68	87.5221
2265.1	37.2234	2265.1	110.254	1026.2	1337.61	2265.1	819.678	1301.05	75.5186
2267.93	25.1685	2267.93	103.188	1027.33	1708.63	2267.93	822.648	1302.42	70.6173
2270.75	38.127	2270.75	107.427	1028.46	2275.22	2270.75	811.795	1303.79	67.0679
2273.57	48.2872	2273.57	106.843	1029.58	2974.67	2273.57	827.694	1305.17	61.6097
2276.39	45.5552	2276.39	107.355	1030.71	3682.95	2276.39	830.59	1306.54	65.8964
2279.21	46.826	2279.21	108.021	1031.84	4157.8	2279.21	813.521	1307.91	65.597
2282.03	35.689	2282.03	106.299	1032.97	4357.15	2282.03	823.378	1309.28	48.8448
2284.85	43.2167	2284.85	106.344	1034.1	4081.36	2284.85	824.018	1310.65	46.0367
2287.66	31.4791	2287.66	102.108	1035.23	3431.64	2287.66	823.445	1312.02	44.5521
2290.48	50.3649	2290.48	106.265	1036.35	2645.19	2290.48	824.569	1313.39	36.7264
2293.29	31.9879	2293.29	106.865	1037.48	1917.68	2293.29	820.984	1314.76	38.1384
2296.1	45.8992	2296.1	104.703	1038.61	1433.51	2296.1	818.672	1316.13	33.9316
2298.91	32.8419	2298.91	106.961	1039.74	1041.39	2298.91	822.592	1317.5	27.6866
2301.72	49.0947	2301.72	106.521	1040.86	791.006	2301.72	821.757	1318.87	27.8912
2304.53	28.7036	2304.53	105.421	1041.99	680.41	2304.53	819.446	1320.23	18.4391
2306.61	46.9696	2306.61	108.163	1043.12	592.795	2306.61	818.722	1321.6	11.8763
2309.42	34.9445	2309.42	107.788	1044.24	508.441	2309.42	813.656	1322.97	14.6683
2312.23	40.0712	2312.23	107.674	1045.37	470.745	2312.23	812.005	1324.34	10.3425
2315.03	40.6099	2315.03	105.059	1046.5	416.599	2315.03	826.724	1325.71	10.9873
2317.83	39.5615	2317.83	104.57	1047.62	382.736	2317.83	819	1327.07	12.8793
2320.64	50.7473	2320.64	103.709	1048.75	374.59	2320.64	815.969	1328.44	16.5593
2323.44	35.2317	2323.44	106.539	1049.87	369.194	2323.44	826.023	1329.81	21.7183
2326.24	32.0402	2326.24	109.949	1051	330.814	2326.24	819.231	1331.17	6.50525
2329.04	26.9935	2329.04	109.564	1052.12	320.227	2329.04	823.372	1332.54	10.17
2331.83	45.5167	2331.83	103.126	1053.25	316.477	2331.83	808.788	1333.9	1.38025
2334.63	40.0458	2334.63	104.812	1054.37	314.67	2334.63	815.17	1335.27	5.96326
2337.43	41.4667	2337.43	103.843	1055.5	291.69	2337.43	814.082	1335.55	6.71155
2340.22	30.0093	2340.22	105.124	1056.62	296.353	2340.22	807.065	1336.91	2.72314
2343.01	29.7965	2343.01	107.34	1057.74	264.786	2343.01	806.572	1338.28	0.35059
2345.8	33.8644	2345.8	107.336	1058.87	281.656	2345.8	811.488	1339.64	6.18188
2348.59	38.5156	2348.59	104.348	1059.99	251.659	2348.59	802.245	1341.01	7.18628
2351.38	42.3359	2351.38	104.688	1061.12	252.209	2351.38	803.619	1342.37	5.90894
2354.17	44.6698	2354.17	106.133	1062.24	236.162	2354.17	807.589	1343.74	8.67749
2356.95	47.6315	2356.95	107.8	1063.36	191.795	2356.95	794.273	1345.1	3.76282
2359.74	19.8732	2359.74	109.625	1064.49	219.155	2359.74	797.581	1346.46	4.63147
2362.52	32.0696	2362.52	106.843	1065.61	219.608	2362.52	804.787	1347.83	11.0715
2365.3	51.0659	2365.3	105.418	1066.73	219.671	2365.3	800.222	1349.19	7.59033
2368.08	47.5729	2368.08	103.46	1067.85	197.693	2368.08	812.283	1350.55	4.82129
2370.86	41.3492	2370.86	110.067	1068.98	170.644	2370.86	801.697	1351.92	3.29956
2373.64	37.3342	2373.64	108.136	1070.1	165.627	2373.64	805.196	1353.28	2.04956
2376.42	37.0081	2376.42	107.59	1071.22	209.869	2376.42	807.784	1354.64	3.80359
2379.2	58.6416	2379.2	104.453	1072.34	203.272	2379.2	805.385	1356	5.18506
2381.97	66.7969	2381.97	106.098	1073.46	192.555	2381.97	806.669	1357.36	3.30908
2384.74	54.7184	2384.74	107.282	1074.59	210.835	2384.74	804.916	1358.73	4.75403
2387.52	35.4386	2387.52	101.409	1075.71	207.988	2387.52	798.153	1360.09	2.99731
2390.29	37.4041	2390.29	102.721	1076.83	169.661	2390.29	807.657	1361.45	5.3396
2393.06	40.631	2393.06	105.041	1077.95	159.963	2393.06	800.47	1362.81	0.73669
2395.83	47.5557	2395.83	104.831	1079.07	195.866	2395.83	805.134	1364.17	7.23865
2398.59	46.1086	2398.59	99.1378	1080.19	138.219	2398.59	791.427	1365.53	7.34302
2401.36	35.3329	2401.36	104.155	1081.31	170.931	2401.36	802.573	1366.89	8.88525
2403.95	40.9604	2403.95	105.669	1082.43	162.154	2403.95	805.712	1368.25	12.552
2406.72	49.9661	2406.72	107.743	1083.55	154.997	2406.72	797.39	1369.61	11.8784
2409.48	43.9875	2409.48	104.932	1084.67	132.86	2409.48	795.405	1370.97	11.0721
2412.24	45.8867	2412.24	108.25	1085.79	125.532	2412.24	792.737	1372.33	19.7406
2415.01	31.4313	2415.01	106.702	1086.91	118.795	2415.01	787.504	1373.69	15.0704
2417.77	29.8904	2417.77	106.745	1088.03	107.348	2417.77	782.104	1375.04	7.95898
2420.53	39.792	2420.53	104.057	1089.15	96.5306	2420.53	783.43	1376.4	17.3641
2423.28	37.0006	2423.28	103.37	1090.27	136.893	2423.28	795.03	1377.76	19.8303
2426.04	32.9381	2426.04	104.492	1091.38	106.088	2426.04	792.429	1379.12	18.0922
2428.8	25.6606	2428.8	104.247	1092.5	107.941	2428.8	778.398	1380.47	17.4053
2431.55	29.7341	2431.55	106.052	1093.62	79.334	2431.55	791.211	1381.83	14.7542
2434.3	31.9697	2434.3	109.905	1094.74	94.4467	2434.3	788.154	1383.19	17.7773
2437.05	27.3135	2437.05	107.836	1095.86	142.419	2437.05	774.503	1384.54	17.26
2439.81	16.7689	2439.81	104.537	1096.98	119.092	2439.81	772.744	1385.9	13.3997
2442.56	18.7227	2442.56	105.592	1098.09	119.347	2442.56	780.289	1387.25	21.3193
2445.3	29.4181	2445.3	109.514	1099.21	96.31	2445.3	766.29	1388.61	22.8159
2448.05	25.1335	2448.05	107.61	1100.33	116.823	2448.05	770.862	1389.97	18.5697
2450.8	31.6862	2450.8	108.644	1101.44	119.298	2450.8	777.34	1391.32	22.2362
2453.54	31.3632	2453.54	107.12	1102.56	95.2206	2453.54	766.943	1392.68	30.6671
2456.29	28.0962	2456.29	107.278	1103.68	92.2034	2456.29	778.8	1394.03	28.2308
2459.03	17.4485	2459.03	102.538	1104.8	91.4961	2459.03	767.903	1395.39	26.3777
2461.77	23.4303	2461.77	103.493	1105.91	61.0512	2461.77	768.146	1396.74	29.8385
2464.51	19.6416	2464.51	103.889	1107.03	81.6639	2464.51	765.169	1398.09	28.853
2467.24	22.2111	2467.24	101.123	1108.14	81.5691	2467.24	762.343	1399.45	29.2297
2469.98	10.7078	2469.98	101.97	1108.88	89.8325	2469.98	762.027	1400.8	27.5457
2472.72	18.616	2472.72	102.862	1110	83.2152	2472.72	761.521	1402.15	33.4291
2475.45	23.4286	2475.45	102.496	1111.11	84.7003	2475.45	761.774	1403.51	32.7666
2478.19	26.212	2478.19	100.498	1112.23	81.9831	2478.19	759.309	1404.86	38.9762
2480.92	25.2625	2480.92	102.083	1113.35	60.6858	2480.92	758.173	1406.21	40.0653
2483.65	32.4081	2483.65	106.105	1114.47	64.4285	2483.65	753.776	1407.56	44.6471
2486.38	39.4095	2486.38	108.135	1115.58	75.4737	2486.38	757.19	1408.91	47.2582
2489.11	38.515	2489.11	103.382	1116.7	72.8564	2489.11	753.277	1410.27	51.1018
2491.84	29.7222	2491.84	100.732	1117.82	60.6991	2491.84	754.768	1411.62	50.016
2494.56	25.6793	2494.56	105.11	1118.93	66.7143	2494.56	760.489	1412.97	45.7264
2495.3	29.2375	2495.3	105.217	1120.05	55.687	2495.3	758.673	1414.32	44.6731
2498.02	40.3623	2498.02	101.209	1121.17	45.0797	2498.02	758.43	1415.67	51.2837
2500.75	33.7406	2500.75	101.541	1122.28	45.8948	2500.75	751.999	1417.02	60.8158
2503.47	34.4712	2503.47	101.395	1123.4	33.6276	2503.47	755.581	1418.37	53.5771
2506.2	35.697	2506.2	101.611	1124.51	29.3227	2506.2	759.432	1419.72	55.7097
2508.92	42.9031	2508.92	103.411	1125.63	28.7554	2508.92	754.989	1421.07	64.5916
2511.64	29.8477	2511.64	104.11	1126.74	47.4306	2511.64	759.839	1422.42	58.1223
2514.36	38.4811	2514.36	100.017	1127.86	5.6633	2514.36	761.284	1423.77	61.9373
2517.08	44.709	2517.08	105.066	1128.98	24.856	2517.08	757.085	1425.11	73.7433
2519.79	35.5283	2519.79	103.596	1130.09	33.5012	2519.79	756.753	1426.46	71.8756
2522.51	39.3799	2522.51	101.988	1131.2	34.1063	2522.51	755.394	1427.81	66.6616
2525.22	35.884	2525.22	99.5957	1132.32	24.119	2525.22	757.998	1429.16	74.574
2527.94	40.7916	2527.94	100.206	1133.43	42.4941	2527.94	755.394	1430.51	92.7751
2530.65	42.9993	2530.65	102.643	1134.55	12.6769	2530.65	747.968	1431.85	90.7224
2533.36	41.2938	2533.36	101.099	1135.66	19.602	2533.36	743.767	1433.2	106.611
2536.07	44.3108	2536.07	99.7816	1136.77	11.0571	2536.07	737.583	1434.55	124.505
2538.78	33.6086	2538.78	100.538	1137.89	11.7098	2538.78	736.034	1435.89	128.412
2541.48	33.3058	2541.48	102.832	1139	0.75497	2541.48	739.788	1437.24	133.956
2544.19	30.8561	2544.19	102.563	1140.11	32.5601	2544.19	741.726	1438.59	152.458
2546.89	37.5145	2546.89	100.973	1141.23	18.9928	2546.89	736.714	1439.93	168.897
2549.6	40.0203	2549.6	99.6516	1142.34	19.738	2549.6	728.739	1441.28	187.707
2552.3	25.156	2552.3	100.481	1143.45	24.7331	2552.3	717.57	1442.62	202.717
2555	36.7776	2555	97.3166	1144.56	39.4982	2555	725.734	1443.97	215.892
2557.7	27.7115	2557.7	101.394	1145.68	62.3709	2557.7	731.836	1445.31	250.163
2560.4	33.9514	2560.4	101.624	1146.79	62.5861	2560.4	718.105	1446.05	261.679
2563.1	38.4758	2563.1	102.414	1147.9	52.5512	2563.1	717.845	1447.39	272.872
2565.79	45.6512	2565.79	102.375	1149.01	34.0963	2565.79	721.715	1448.74	290.63
2568.49	33.6453	2568.49	102.01	1150.12	44.7014	2568.49	714.716	1450.08	311.643
2571.18	33.2736	2571.18	105.518	1151.23	57.8065	2571.18	713.236	1451.42	337.45
2573.87	38.8336	2573.87	104.925	1152.34	87.0717	2573.87	714.297	1452.77	350.564
2576.57	34.5541	2576.57	103.045	1153.46	82.8244	2576.57	708.374	1454.11	355.018
2579.26	35.3373	2579.26	100.96	1154.57	64.7595	2579.26	714.346	1455.45	375.439
2581.95	33.7056	2581.95	104.516	1155.68	109.485	2581.95	701.354	1456.8	392.219
2584.63	40.4854	2584.63	104.131	1156.79	120.26	2584.63	696.096	1458.14	393.444
2587.32	33.0538	2587.32	101.544	1157.9	125.265	2587.32	698.22	1459.48	403.35
2588.1	28.3422	2588.1	100.168	1159.01	111.18	2588.1	698.852	1460.82	406.717
2590.78	38.1687	2590.78	98.1825	1160.12	131.665	2590.78	692.935	1462.17	420.443
2593.47	37.8582	2593.47	104.419	1161.23	148.91	2593.47	695.332	1463.51	416.846
2596.15	35.9796	2596.15	98.6166	1162.34	147.035	2596.15	692.43	1464.85	425.303
2598.84	36.0281	2598.84	100.409	1163.45	116.1	2598.84	696.063	1466.19	423.695
2601.52	36.3278	2601.52	100.501	1164.56	150.876	2601.52	691.88	1467.53	400.927
2604.2	34.494	2604.2	103.278	1165.66	152.753	2604.2	676.692	1468.87	391.598
2606.88	22.0258	2606.88	98.2433	1166.77	138.418	2606.88	678.66	1470.21	378.692
2609.56	41.3284	2609.56	103.397	1167.88	147.653	2609.56	681.732	1471.55	362.554
2612.24	43.4227	2612.24	105.983	1168.99	129.938	2612.24	682.419	1472.89	357.249
2614.91	44.3807	2614.91	105.049	1170.1	142.344	2614.91	671.048	1474.23	331.169
2617.59	41.3927	2617.59	97.3736	1171.2	134.931	2617.59	671.191	1475.57	306.556
2620.26	49.3508	2620.26	98.1237	1172.31	182.486	2620.26	676.849	1476.91	297.95
2622.94	46.3672	2622.94	101.843	1173.42	136.871	2622.94	672.982	1478.25	275.446
2625.61	45.0421	2625.61	102.543	1174.53	136.956	2625.61	673.147	1479.59	250.799
2628.28	34.7122	2628.28	102.393	1175.64	171.162	2628.28	672.093	1480.92	235.681
2630.95	49.4738	2630.95	104.775	1176.74	169.409	2630.95	667.495	1482.26	220.525
2633.62	41.8308	2633.62	101.605	1177.85	182.244	2633.62	665.347	1483.6	202.498
2636.28	31.3033	2636.28	103.655	1178.96	163.329	2636.28	653.726	1484.94	184.543
2638.95	29.5671	2638.95	103.147	1180.06	208.417	2638.95	658.087	1486.27	170.835
2641.61	33.5735	2641.61	98.7148	1181.17	221.242	2641.61	657.46	1487.61	157.994
2644.28	34.9017	2644.28	97.4	1182.28	241.457	2644.28	653.65	1488.95	149.068
2646.94	45.8185	2646.94	96.016	1183.38	250.295	2646.94	655.986	1490.28	139.022
2649.6	32.4225	2649.6	100.144	1184.49	257.56	2649.6	657.992	1491.62	122.247
2652.26	31.7087	2652.26	100.609	1185.59	291.067	2652.26	660.364	1492.96	129.657
2654.92	41.6429	2654.92	102.24	1186.7	292.522	2654.92	644.524	1494.29	113.768
2657.57	22.2466	2657.57	99.8918	1187.8	347.7	2657.57	639.674	1495.63	105.02
2660.23	28.4955	2660.23	99.1502	1188.91	343.835	2660.23	644.334	1496.96	101.647
2662.89	34.1194	2662.89	98.4469	1190.01	362.702	2662.89	651.117	1498.3	97.5449
2665.54	29.4926	2665.54	98.5977	1191.12	389.798	2665.54	641.858	1499.63	87.5735
2668.19	29.7366	2668.19	99.7524	1192.22	377.345	2668.19	646.095	1500.97	93.3514
2670.85	43.9468	2670.85	102.697	1193.33	344.28	2670.85	650.142	1502.3	81.1873
2673.5	46.2074	2673.5	103.73	1194.43	377.368	2673.5	647.473	1503.63	86.6869
2676.15	30.1686	2676.15	102.246	1195.54	326.403	2676.15	640.49	1504.97	81.564
2678.79	50.6885	2678.79	101.448	1196.64	355.12	2678.79	643.02	1506.3	76.2061
2681.42	44.1343	2681.42	103.991	1197.74	315.328	2681.42	641.358	1507.63	69.803
2684.07	47.2802	2684.07	97.0105	1198.85	319.903	2684.07	640.207	1508.97	69.9019
2686.72	46.493	2686.72	102.503	1199.95	287.371	2686.72	639.423	1510.3	68.9546
2689.36	59.3286	2689.36	101.848	1201.05	261.018	2689.36	640.559	1511.63	73.9382
2692.01	42.9075	2692.01	102.451	1202.16	226.983	2692.01	637.175	1512.96	67.9841
2694.65	49.1544	2694.65	102.019	1203.26	233.105	2694.65	652.594	1514.3	66.3589
2697.29	49.6046	2697.29	102.119	1204.36	172.169	2697.29	650.609	1515.63	58.7352
2699.93	40.5829	2699.93	101.092	1205.46	157.753	2699.93	651.972	1516.96	60.9742
2702.57	51.2694	2702.57	102.921	1206.57	160.515	2702.57	655.534	1518.29	57.1146
2705.21	36.2139	2705.21	101.517	1207.67	170.639	2705.21	662.499	1519.62	57.6835
2707.85	39.7686	2707.85	102.281	1208.77	151.663	2707.85	660.674	1520.95	59.5653
2710.48	49.1678	2710.48	101.61	1209.87	141.947	2710.48	652.429	1522.28	57.9221
2713.12	38.5403	2713.12	97.0483	1210.97	149.811	2713.12	646.255	1523.61	51.0085
2715.75	33.5216	2715.75	98.7478	1212.08	123.523	2715.75	646.116	1524.94	49.9161
2718.39	50.9788	2718.39	101.887	1213.18	123.427	2718.39	638.845	1526.27	41.4896
2721.02	37.6954	2721.02	105.041	1214.28	110.311	2721.02	639.181	1527.6	48.2524
2723.65	34.5168	2723.65	100.907	1215.38	135.365	2723.65	632.779	1528.93	46.3258
2726.28	54.8151	2726.28	100.833	1216.48	160.749	2726.28	630.615	1530.26	49.9907
2728.9	38.3839	2728.9	101.618	1217.58	181.733	2728.9	632.402	1531.58	52.5771
2731.53	35.9821	2731.53	101.76	1218.68	225.897	2731.53	630.167	1532.91	41.5513
2734.16	40.0691	2734.16	101.537	1219.78	273.771	2734.16	631.658	1534.24	41.9125
2736.78	40.1021	2736.78	101.329	1220.88	312.935	2736.78	626.716	1535.57	46.9917
2739.4	47.5831	2739.4	99.3621	1221.98	369.719	2739.4	625.666	1536.9	42.5159
2742.03	43.1097	2742.03	105.239	1223.08	512.983	2742.03	611.791	1538.22	45.2515
2744.65	39.8195	2744.65	102.911	1224.18	589.197	2744.65	610.404	1539.55	41.4579
2747.27	43.3763	2747.27	105.419	1225.28	682.371	2747.27	612.271	1540.88	48.8295
2749.89	44.5715	2749.89	102.138	1226.38	740.085	2749.89	615.253	1542.2	38.8474
2752.5	41.1719	2752.5	101.802	1227.48	687.129	2752.5	617.741	1543.53	40.153
2755.12	27.4945	2755.12	99.3422	1228.57	600.075	2755.12	612.889	1544.86	29.933
2757.73	37.4338	2757.73	97.6442	1229.67	503.8	2757.73	621.43	1546.18	29.578
2760.35	28.9066	2760.35	99.9016	1230.77	401.484	2760.35	630.094	1547.51	29.2091
2762.96	22.0447	2762.96	99.9959	1231.87	310.728	2762.96	627.216	1548.83	26.2104
2765.57	22.8843	2765.57	103.093	1232.97	301.082	2765.57	637.871	1550.16	31.4266
2768.19	31.667	2768.19	106.275	1234.06	247.078	2768.19	654.31	1551.48	32.2373
2769.86	36.7628	2769.86	106.78	1235.16	223.052	2769.86	665.76	1552.37	26.681
2772.47	37.0042	2772.47	103.171	1236.26	227.506	2772.47	676.634	1553.7	24.719
2775.08	25.9204	2775.08	100.385	1237.36	208.02	2775.08	693.006	1555.02	26.9937
2777.69	31.9106	2777.69	103.593	1238.45	216.597	2777.69	711.345	1556.35	33.2823
2780.3	27.4806	2780.3	99.4485	1239.55	216.541	2780.3	733.721	1557.67	24.2037
2782.9	32.4191	2782.9	103.837	1240.65	233.205	2782.9	744.205	1558.99	18.848
2785.51	29.7715	2785.51	105.123	1241.74	209.571	2785.51	759.246	1560.32	33.9556
2788.11	28.7141	2788.11	103.68	1242.84	267.455	2788.11	780.821	1561.64	27.4503
2790.72	20.5635	2790.72	101.369	1243.94	225.459	2790.72	792.71	1562.96	27.3562
2793.32	39.4387	2793.32	101.671	1245.03	225.246	2793.32	802.955	1564.29	20.8491
2795.92	24.3353	2795.92	105.437	1246.13	252.82	2795.92	812.922	1565.61	26.4374
2798.52	30.785	2798.52	105.406	1247.22	292.116	2798.52	832.267	1566.93	24.4169
2801.11	26.8177	2801.11	105.624	1248.32	265.85	2801.11	853.775	1568.25	28.6125
2803.71	42.6857	2803.71	104.192	1249.42	236.314	2803.71	876.528	1569.57	20.9712
2806.31	39.3666	2806.31	104.943	1250.51	244.441	2806.31	907.263	1570.89	11.3926
2808.9	25.2893	2808.9	100.609	1251.6	283.137	2808.9	944.732	1572.21	21.8334
2811.5	74.5054	2811.5	106.688	1252.7	273.691	2811.5	992.345	1573.54	11.5146
2814.09	44.6318	2814.09	106.622	1253.8	308.195	2814.09	1029.56	1574.86	10.1781
2816.68	40.7018	2816.68	102.261	1254.89	339.742	2816.68	1070.69	1576.18	22.0729
2819.27	33.1056	2819.27	102.694	1255.98	331.768	2819.27	1090.38	1577.5	17.9844
2821.86	37.6748	2821.86	104.613	1257.08	335.492	2821.86	1097.82	1578.82	9.18762
2824.45	22.3346	2824.45	105.307	1258.17	349.349	2824.45	1107.3	1580.14	13.7834
2827.03	21.9808	2827.03	103.52	1259.27	331.493	2827.03	1092.57	1581.45	15.6094
2829.62	20.5133	2829.62	100.485	1260.36	367.759	2829.62	1085.97	1582.77	23.0028
2832.2	21.6248	2832.2	104.47	1261.45	356.196	2832.2	1062.42	1584.09	13.7924
2834.79	12.6826	2834.79	103.432	1262.55	374.91	2834.79	1035.2	1585.41	9.40198
2837.37	24.5295	2837.37	106.556	1263.64	343.846	2837.37	1044.47	1586.73	14.25
2839.95	34.2095	2839.95	107.743	1264.73	369.662	2839.95	1046.67	1588.05	13.5504
2842.53	16.2881	2842.53	104.854	1265.82	383.529	2842.53	1073.17	1589.37	13.5323
2845.11	29.2256	2845.11	107.71	1266.92	362.123	2845.11	1106.42	1590.68	14.7975
2847.69	31.6762	2847.69	105.982	1268.01	323.219	2847.69	1148.46	1592	10.7372
2850.26	33.0044	2850.26	105.871	1269.1	308.266	2850.26	1180.37	1593.32	7.42261
2852.84	27.0413	2852.84	111.101	1270.19	306.772	2852.84	1222.88	1594.63	13.092
2855.41	26.9838	2855.41	103.922	1271.28	278.419	2855.41	1253.74	1595.95	18.2167
2857.99	21.1647	2857.99	104.842	1272.38	289.893	2857.99	1287.25	1597.27	15.48
2860.09	28.256	2860.09	108.784	1273.47	264.189	2860.09	1342.02	1598.58	9.12561
2862.67	24.4478	2862.67	110.52	1274.56	248.706	2862.67	1396.81	1599.9	9.52942
2865.24	20.1345	2865.24	106.991	1275.65	231.382	2865.24	1453.22	1601.21	16.5815
2867.81	25.1907	2867.81	110.873	1276.74	260.569	2867.81	1509.74	1602.53	9.71814
2870.38	16.9897	2870.38	106.382	1277.83	243.035	2870.38	1544.17	1603.84	10.7515
2872.95	18.9293	2872.95	112.152	1278.92	229.182	2872.95	1567.58	1605.16	8.11987
2875.52	20.7753	2875.52	110.387	1280.01	221.948	2875.52	1610.1	1606.47	17.8339
2878.08	32.8816	2878.08	111.97	1281.1	216.554	2878.08	1637.15	1607.79	14.7482
2880.65	30.6321	2880.65	113.382	1282.19	177.271	2880.65	1662.82	1609.1	12.9265
2883.21	35.3669	2883.21	109.793	1283.28	183.667	2883.21	1671.68	1610.41	10.5615
2885.78	27.0125	2885.78	112.27	1284.37	171.374	2885.78	1671.85	1611.73	9.72168
2888.34	38.3131	2888.34	110.341	1285.46	157.51	2888.34	1698.3	1613.04	13.6956
2890.9	32.6371	2890.9	113.905	1286.55	170.197	2890.9	1695.52	1614.35	17.6606
2893.46	26.1307	2893.46	115.754	1287.64	172.763	2893.46	1717.18	1615.67	10.8453
2896.02	22.0193	2896.02	112.499	1288.73	187.43	2896.02	1757.41	1616.98	10.5095
2898.58	19.6089	2898.58	115.206	1289.82	160.546	2898.58	1781.53	1618.29	9.16748
2901.13	16.7055	2901.13	117.113	1290.91	128.102	2901.13	1830.84	1619.6	8.36499
2903.69	21.2376	2903.69	114.705	1291.99	147.091	2903.69	1883.5	1620.92	3.07117
2906.24	20.4906	2906.24	114.719	1293.08	159.708	2906.24	1928.37	1622.23	12.1514
2908.79	14.8152	2908.79	115.85	1294.17	130.374	2908.79	2017.69	1623.54	17.6393
2911.35	18.1544	2911.35	114.562	1295.26	154.561	2911.35	2115.82	1624.85	11.7502
2913.9	24.3491	2913.9	113.8	1296.35	164.867	2913.9	2232.48	1626.16	12.3368
2916.45	21.6384	2916.45	117.773	1297.43	126.186	2916.45	2364.72	1627.47	10.5416
2918.99	24.1323	2918.99	119.391	1298.52	134.792	2918.99	2550.89	1628.78	8.87292
2921.54	15.9125	2921.54	120.601	1299.61	138.799	2921.54	2763.84	1630.09	7.42407
2924.09	21.1981	2924.09	118.484	1300.7	111.275	2924.09	3030.57	1631.4	13.0283
2926.64	14.985	2926.64	115.325	1301.78	105.444	2926.64	3375.99	1632.71	7.36145
2929.18	12.5566	2929.18	118.003	1302.87	97.0307	2929.18	3697.69	1634.02	8.92371
2931.72	21.6909	2931.72	116.933	1303.96	105.067	2931.72	3983.76	1635.33	8.4176
2934.26	18.4384	2934.26	118.23	1305.04	115.596	2934.26	4142.21	1636.64	4.44153
2936.81	13.1994	2936.81	123.593	1306.13	108.572	2936.81	4151.98	1637.95	8.9801
2939.35	8.26068	2939.35	118.109	1307.21	106.071	2939.35	4049.38	1639.25	4.70129
2941.88	17.8446	2941.88	121.141	1308.3	94.1978	2941.88	3855.57	1640.56	3.31616
2944.42	24.3865	2944.42	123.377	1309.39	75.3043	2944.42	3606.53	1641.87	-1.34558
2946.96	29.8353	2946.96	120.303	1310.47	95.7031	2946.96	3378.8	1643.18	2.02881
2948.59	21.5066	2948.59	120.482	1311.56	93.6396	2948.59	3248.63	1644.49	-0.09656
2951.12	15.0658	2951.12	118.679	1312.64	48.3284	2951.12	3043.38	1645.79	1.58875
2953.66	18.3123	2953.66	121.963	1313.73	82.6049	2953.66	2831.28	1647.1	1.62024
2956.19	30.5907	2956.19	126.554	1314.81	87.2738	2956.19	2636.52	1648.41	3.75427
2958.73	16.7686	2958.73	127.047	1315.9	63.8602	2958.73	2469.03	1649.71	7.75964
2961.26	20.9991	2961.26	128.415	1316.98	113.979	2961.26	2324.31	1651.02	-6.47693
2963.79	28.9085	2963.79	128.143	1318.07	93.4955	2963.79	2170.37	1652.32	-7.07031
2966.32	19.1015	2966.32	125.995	1319.15	102.884	2966.32	2056.24	1653.63	-3.9231
2968.85	24.4462	2968.85	128.824	1320.23	78.7933	2968.85	1983.83	1654.93	4.55811
2971.38	18.3967	2971.38	132.658	1321.32	66.7897	2971.38	1903.52	1656.24	2.90454
2973.9	24.673	2973.9	129.817	1322.4	64.4086	2973.9	1827.02	1657.54	0.06628
2976.43	23.1614	2976.43	131.249	1323.48	60.3475	2976.43	1795.35	1657.62	-0.23999
2978.96	11.2804	2978.96	132.732	1324.57	76.9439	2978.96	1737.36	1658.92	1.58508
2981.48	13.0623	2981.48	136.172	1325.65	82.6428	2981.48	1680.7	1660.23	1.97754
2984	26.2704	2984	136.041	1326.73	117.632	2984	1614.93	1661.53	-0.27527
2986.52	16.9645	2986.52	130.859	1327.81	100.721	2986.52	1546.37	1662.84	5.43298
2989.04	15.0016	2989.04	135.461	1328.9	104.837	2989.04	1476.52	1664.14	-2.00732
2991.56	21.0175	2991.56	140.888	1329.98	102.226	2991.56	1419.66	1665.44	-3.68561
2994.08	13.9894	2994.08	138.786	1331.06	109.465	2994.08	1366.96	1666.75	-2.75818
2996.6	16.6216	2996.6	141.78	1332.14	93.6736	2996.6	1327.28	1668.05	-5.55841
2999.11	26.123	2999.11	143.118	1333.23	95.77	2999.11	1294.32	1669.35	-8.0603
3001.63	30.5782	3001.63	143.689	1334.31	90.5289	3001.63	1272.1	1670.66	-1.65381
3004.14	31.9158	3004.14	144.231	1335.39	122.818	3004.14	1247.7	1671.96	-5.526
3006.65	25.136	3006.65	141.749	1336.47	106.357	3006.65	1240.55	1673.26	-11.264
3009.17	37.1146	3009.17	143.432	1337.55	116.166	3009.17	1229.6	1674.56	-13.6118
3011.67	26.7703	3011.67	148.99	1338.63	132.884	3011.67	1234.39	1675.86	-6.48865
3014.19	17.6713	3014.19	152.17	1339.71	100.313	3014.19	1221.18	1677.16	-2.27966
3016.69	25.3817	3016.69	150.398	1340.79	114.822	3016.69	1233.62	1678.47	-2.98914
3019.2	27.4239	3019.2	150.176	1341.87	144.791	3019.2	1208.98	1679.77	-3.55957
3021.71	27.4183	3021.71	153.517	1342.95	150.66	3021.71	1187.32	1681.07	-2.98645
3024.21	27.282	3024.21	154.448	1344.03	103.529	3024.21	1162.33	1682.37	-4.22522
3026.71	29.6539	3026.71	157.313	1345.11	151.108	3026.71	1143.23	1683.67	-3.45313
3029.22	34.7997	3029.22	157.392	1346.19	103.126	3029.22	1111.26	1684.97	-8.90918
3031.72	28.3143	3031.72	160.175	1347.27	173.075	3031.72	1090.64	1686.27	-5.07019
3034.22	32.3256	3034.22	162.686	1348.35	121.569	3034.22	1060.07	1687.57	-5.06958
3034.6	32.1993	3034.6	162.113	1349.43	128.703	3034.6	1055.95	1688.87	-2.40747
3037.1	26.3924	3037.1	158.528	1350.51	149.658	3037.1	1021.9	1690.17	-2.40662
3039.6	25.3575	3039.6	166.958	1351.59	187.322	3039.6	992.815	1691.46	-1.97498
3042.1	19.2323	3042.1	167.832	1352.67	210.137	3042.1	959.303	1692.76	-0.53528
3044.6	27.5965	3044.6	168.699	1353.75	191.482	3044.6	932.609	1694.06	2.40863
3047.09	28.5192	3047.09	165.905	1354.82	188.037	3047.09	898.464	1695.36	-2.34595
3049.59	25.6807	3049.59	171.878	1355.9	231.271	3049.59	863.797	1696.66	4.05536
3052.08	27.1273	3052.08	178.345	1356.98	228.866	3052.08	837.024	1697.95	1.06116
3054.58	38.7866	3054.58	182.445	1358.06	279.921	3054.58	798.015	1699.25	-3.63794
3057.07	31.892	3057.07	181.476	1359.14	339.465	3057.07	778.145	1700.55	0.74902
3059.56	34.1076	3059.56	184.187	1360.21	343.66	3059.56	758.746	1701.84	-0.31421
3062.05	39.613	3062.05	182.16	1361.29	384.295	3062.05	731.193	1703.14	-3.20947
3064.54	38.7305	3064.54	183.636	1362.37	371.7	3064.54	712.265	1704.44	-4.90625
3067.03	35.9725	3067.03	193.204	1363.45	392.114	3067.03	697.338	1705.73	-5.18475
3069.52	30.8365	3069.52	194.693	1364.52	409.969	3069.52	678.492	1707.03	-2.33636
3072	32.1335	3072	190.003	1365.6	427.914	3072	662.789	1708.32	-5.23798
3074.49	33.704	3074.49	193.782	1366.67	387.349	3074.49	647.264	1709.62	0.7348
3076.97	33.2626	3076.97	195.124	1367.75	401.663	3076.97	633.639	1710.91	2.28113
3079.46	33.5375	3079.46	198.655	1368.83	380.228	3079.46	624.54	1712.21	2.01001
3081.94	27.5365	3081.94	201.735	1369.9	363.193	3081.94	613.85	1713.5	1.229
3084.42	24.3013	3084.42	202.341	1370.98	366.588	3084.42	606.82	1714.8	-1.31909
3086.9	26.1084	3086.9	208.754	1372.05	350.843	3086.9	597.2	1716.09	-7.24005
3089.38	32.6525	3089.38	215.046	1373.13	322.607	3089.38	589.215	1717.39	-1.41675
3091.86	31.2064	3091.86	211.931	1374.21	335.792	3091.86	582.041	1718.68	8.19269
3094.33	36.4408	3094.33	215.931	1375.28	315.817	3094.33	571.744	1719.97	-0.71014
3096.81	31.0483	3096.81	219.987	1376.36	322.282	3096.81	564.251	1721.27	-0.36322
3099.28	25.8525	3099.28	223.971	1377.43	343.467	3099.28	552.046	1722.56	-0.22015
3101.76	20.1431	3101.76	219.83	1378.5	307.762	3101.76	544.002	1723.85	1.74402
3104.23	20.7117	3104.23	221.047	1379.58	326.306	3104.23	546.924	1725.14	5.43573
3106.7	24.5707	3106.7	228.438	1380.65	349.941	3106.7	544.778	1726.44	4.12158
3109.17	29.1364	3109.17	235.283	1381.73	335.296	3109.17	533.644	1727.73	2.36481
3111.64	28.9027	3111.64	245.869	1382.8	386.611	3111.64	529.119	1729.02	-0.96393
3114.11	21.9519	3114.11	242.099	1383.88	329.985	3114.11	521.953	1730.31	3.45123
3116.58	24.4919	3116.58	241.388	1384.95	326.18	3116.58	521.924	1731.6	6.86432
3119.04	29.5778	3119.04	244.213	1386.02	368.145	3119.04	510.646	1732.89	3.36407
3120.04	27.1312	3120.04	244.094	1387.09	372.06	3120.04	508.799	1734.18	2.0835
3122.51	18.2871	3122.51	249.944	1388.17	381.295	3122.51	509.413	1735.47	2.01123
3124.98	26.5489	3124.98	259.278	1389.24	433.5	3124.98	503.486	1736.76	0.38477
3127.44	25.7856	3127.44	261.349	1390.31	448.475	3127.44	500.416	1738.05	5.69958
3129.9	15.5616	3129.9	262.628	1391.39	466.1	3129.9	498.302	1739.34	2.09796
3132.37	28.5953	3132.37	265.984	1392.46	455.765	3132.37	494.117	1740.63	3.03888
3134.83	24.0689	3134.83	265.266	1393.53	506.86	3134.83	490.824	1741.92	1.40112
3137.29	28.4742	3137.29	273.392	1394.6	557.385	3137.29	490.446	1743.21	5.41553
3139.75	23.2343	3139.75	283.364	1395.67	567.6	3139.75	487.907	1744.5	5.07086
3142.2	19.1179	3142.2	284.71	1396.75	592.174	3142.2	484.472	1745.79	7.61139
3144.66	22.6217	3144.66	285.023	1397.82	667.999	3144.66	475.627	1747.08	9.89941
3147.12	17.9995	3147.12	297.64	1398.89	673.614	3147.12	474.409	1748.36	2.12274
3149.57	19.984	3149.57	295.396	1399.96	692.219	3149.57	470.108	1749.65	5.23138
3152.03	19.5061	3152.03	298.545	1401.03	688.454	3152.03	463.269	1750.94	4.2077
3154.48	17.8616	3154.48	305.654	1402.1	788.229	3154.48	459.642	1752.23	7.72815
3156.93	22.2511	3156.93	308.18	1403.17	784.764	3156.93	458.443	1753.51	-0.28223
3159.38	27.9631	3159.38	310.974	1404.24	803.109	3159.38	455.845	1754.8	3.40558
3161.83	28.4471	3161.83	316.585	1405.31	811.094	3161.83	458.705	1756.09	6.35553
3164.28	35.0226	3164.28	320.965	1406.38	913.389	3164.28	448.222	1757.37	5.12476
3166.73	32.0285	3166.73	323.183	1407.45	885.264	3166.73	444.493	1758.66	6.35297
3169.17	36.5296	3169.17	330.826	1408.52	943.279	3169.17	451.346	1759.94	9.56702
3171.62	28.3851	3171.62	330.482	1409.59	1019.41	3171.62	448.547	1761.23	14.5918
3174.06	28.7034	3174.06	335.467	1410.66	989.219	3174.06	432.658	1762.52	5.94397
3176.51	25.5342	3176.51	342.254	1411.73	1061.76	3176.51	433.313	1763.12	7.8056
3178.95	24.6782	3178.95	347.198	1412.8	1166.97	3178.95	440.948	1764.41	5.28711
3181.39	20.8496	3181.39	351.522	1413.87	1220.43	3181.39	431.725	1765.69	-1.22424
3183.83	16.9165	3183.83	355.081	1414.94	1249.03	3183.83	426.246	1766.98	1.57947
3186.27	17.6691	3186.27	358.45	1416	1323.4	3186.27	423.32	1768.26	8.25543
3188.71	31.1415	3188.71	355.56	1417.07	1437.59	3188.71	420.469	1769.55	-0.04016
3191.15	27.5974	3191.15	363.886	1418.14	1488.32	3191.15	420.555	1770.83	6.01801
3193.58	29.3552	3193.58	370.485	1419.21	1562.98	3193.58	412.481	1772.12	4.66949
3196.02	25.2397	3196.02	367.288	1420.28	1599.95	3196.02	412.12	1773.4	6.55048
3198.45	30.1075	3198.45	377.448	1421.34	1623.35	3198.45	416.106	1774.68	9.83185
3200.89	29.9314	3200.89	377.259	1422.41	1570.97	3200.89	416.437	1775.97	3.90363
3203.32	20.0128	3203.32	377.561	1423.48	1632.11	3203.32	406.283	1777.25	-1.06958
3203.78	22.1561	3203.78	378.095	1424.55	1560.89	3203.78	404.416	1778.53	-3.15607
3206.21	30.6216	3206.21	383.528	1425.61	1466.01	3206.21	402.914	1779.81	3.1311
3208.64	22.2225	3208.64	387.983	1426.68	1403.11	3208.64	395.268	1781.1	4.94348
3211.07	27.0809	3211.07	390.308	1427.75	1345.68	3211.07	400.987	1782.38	-2.73969
3213.5	28.2659	3213.5	393.059	1428.81	1290.04	3213.5	397.982	1783.66	3.10138
3215.93	23.6867	3215.93	392.76	1429.88	1233.99	3215.93	391.391	1784.94	0.11151
3218.36	21.7734	3218.36	400.191	1430.95	1217.33	3218.36	385.925	1786.22	3.65192
3220.79	22.5733	3220.79	401.609	1432.01	1180.52	3220.79	389.863	1787.5	9.7215
3223.21	26.8767	3223.21	400.494	1433.08	1132.27	3223.21	388.629	1788.78	-0.48554
3225.64	24.566	3225.64	397.66	1434.14	1165.09	3225.64	384.771	1790.06	2.56287
3228.06	17.7653	3228.06	401.255	1435.21	1129.31	3228.06	383.152	1791.34	10.3427
3230.48	21.1911	3230.48	411.974	1436.27	1119.8	3230.48	379.85	1792.62	7.52435
3232.9	17.1049	3232.9	408.943	1437.34	1125.58	3232.9	380.748	1793.9	10.6224
3235.32	18.3004	3235.32	406.569	1438.4	1152.04	3235.32	374.381	1795.18	15.2155
3237.74	21.4005	3237.74	402.305	1439.47	1231.4	3237.74	371	1796.46	10.3004
3240.16	15.1846	3240.16	410.319	1440.53	1168.13	3240.16	368.694	1797.74	6.78058
3242.58	21.9279	3242.58	405.162	1441.6	1227.09	3242.58	371.632	1799.02	2.61804
3244.99	24.6291	3244.99	413.239	1442.66	1244.94	3244.99	369.87	1800.3	-0.84692
3247.41	25.9818	3247.41	416.383	1443.73	1318.58	3247.41	366.934	1801.58	13.5416
3249.82	18.2803	3249.82	414.679	1444.79	1314.17	3249.82	370.223	1802.85	5.31531
3252.24	27.8149	3252.24	418.326	1445.85	1362.64	3252.24	366.908	1804.13	5.23602
3254.65	27.1813	3254.65	414.01	1446.92	1353.85	3254.65	364.708	1805.41	-0.44867
3257.06	23.8016	3257.06	411.78	1447.98	1400.71	3257.06	365.224	1806.69	-7.98364
3259.47	24.0282	3259.47	415.025	1449.04	1471.55	3259.47	366.05	1807.96	3.23669
3261.88	31.2476	3261.88	422.787	1450.11	1500.66	3261.88	358.655	1809.24	-1.04517
3264.29	30.5107	3264.29	420.628	1451.17	1506.58	3264.29	359.643	1810.52	0.46002
3266.69	20.8608	3266.69	416.739	1452.23	1511.95	3266.69	361.118	1811.79	5.67908
3269.1	23.4498	3269.1	422.901	1453.29	1551.56	3269.1	355.987	1813.07	3.14911
3271.51	24.0149	3271.51	421.175	1454.36	1523.07	3271.51	356.622	1814.34	7.367
3273.91	21.3163	3273.91	418.415	1455.42	1540.56	3273.91	356.911	1815.62	4.71698
3276.31	18.3742	3276.31	418.25	1456.48	1540.38	3276.31	360.439	1816.9	5.61261
3278.71	26.9074	3278.71	418.241	1457.54	1559.08	3278.71	358.95	1818.17	3.97809
3281.11	22.6194	3281.11	418.488	1458.61	1512.07	3281.11	354.095	1819.45	0.1861
3283.51	21.0304	3283.51	422.658	1459.67	1542.87	3283.51	349.526	1820.72	5.52332
3285.91	26.8753	3285.91	425.32	1460.73	1522.4	3285.91	353.804	1821.99	7.05328
3287.17	28.8403	3287.17	419.016	1461.79	1504.31	3287.17	351.808	1823.27	-5.78204
3289.57	39.6369	3289.57	417.977	1462.85	1486.69	3289.57	339.436	1824.54	5.68994
3291.97	31.5788	3291.97	422.66	1463.91	1458.4	3291.97	347.012	1825.82	4.94043
3294.37	33.6111	3294.37	423.124	1464.97	1469.51	3294.37	343.032	1827.09	3.32947
3296.76	21.5403	3296.76	425.622	1466.03	1449.04	3296.76	348.277	1828.36	7.58905
3299.16	26.062	3299.16	419.667	1467.09	1402.11	3299.16	340.941	1829.64	-1.54095
3301.55	21.0486	3301.55	429.153	1468.15	1347.25	3301.55	332.548	1830.91	-5.21619
3303.94	23.1979	3303.94	419.962	1469.21	1317.53	3303.94	335.908	1832.18	0.18915
3306.34	20.6175	3306.34	421.937	1470.27	1314.35	3306.34	335.656	1833.45	-2.65057
3308.73	29.8094	3308.73	422.523	1471.33	1295.7	3308.73	334.609	1834.73	0.41138
3311.12	26.1656	3311.12	424.009	1472.39	1202.72	3311.12	335.138	1836	7.5965
3313.51	15.0996	3313.51	433.974	1473.45	1126.73	3313.51	330.534	1837.27	-0.59863
3315.89	25.1152	3315.89	433.551	1474.51	1123.05	3315.89	326	1838.54	-2.32141
3318.28	20.646	3318.28	428.801	1475.57	1048.39	3318.28	331.613	1839.81	3.11011
3320.67	22.471	3320.67	423.433	1476.63	1076.21	3320.67	335.564	1841.08	7.22162
3323.05	23.8457	3323.05	429.756	1477.69	1037.31	3323.05	328.99	1842.35	9.95868
3325.44	24.7204	3325.44	433.423	1478.74	985.52	3325.44	325.683	1843.62	5.0448
3327.82	27.1574	3327.82	429.996	1479.8	970.385	3327.82	318.773	1844.89	-6.33392
3330.2	21.7154	3330.2	428.708	1480.86	936.881	3330.2	315.956	1846.16	-2.18805
3332.58	24.9674	3332.58	427.962	1481.07	931.734	3332.58	321.997	1847.43	-6.00751
3334.96	22.8459	3334.96	432.124	1482.13	931.129	3334.96	321.641	1848.7	8.57214
3337.34	14.9423	3337.34	432.846	1483.19	894.214	3337.34	316.543	1849.97	4.0058
3339.72	21.5534	3339.72	426.449	1484.25	882.9	3339.72	305.029	1851.24	6.66382
3342.1	23.1659	3342.1	430.347	1485.31	868.305	3342.1	308.883	1852.51	6.49805
3344.47	14.7649	3344.47	434.522	1486.37	868.9	3344.47	313.765	1853.78	-2.66492
3346.85	20.4382	3346.85	430.247	1487.43	804.486	3346.85	309.636	1855.05	1.90057
3349.22	18.4172	3349.22	435.771	1488.49	781.681	3349.22	307.182	1856.31	-3.97888
3351.59	13.3562	3351.59	441.949	1489.55	812.866	3351.59	309.5	1857.58	5.4801
3353.97	22.7281	3353.97	437.045	1490.61	786.372	3353.97	308.673	1858.85	2.06586
3356.34	16.5742	3356.34	435.418	1491.67	760.297	3356.34	305.617	1860.12	11.4857
3358.71	10.8879	3358.71	440.363	1492.73	773.602	3358.71	305.411	1861.38	12.0948
3361.08	12.8542	3361.08	444.933	1493.78	777.328	3361.08	306.149	1862.65	6.68109
3363.44	22.8614	3363.44	446.869	1494.84	791.753	3363.44	308.968	1862.76	6.93292
3365.81	15.113	3365.81	448.633	1495.9	795.878	3365.81	306.44	1864.02	9.49927
3368.18	20.9371	3368.18	446.084	1496.96	775.194	3368.18	301.91	1865.29	1.04065
3369	21.0786	3369	450.444	1498.02	755.049	3369	301.969	1866.56	2.45825
3371.37	17.9505	3371.37	451.119	1499.07	807.645	3371.37	301.733	1867.82	1.80957
3373.73	9.38477	3373.73	451.769	1500.13	811.56	3373.73	300.299	1869.09	-0.70447
3376.1	20.8787	3376.1	449.883	1501.19	764.705	3376.1	302.492	1870.35	4.41022
3378.46	21.5633	3378.46	453.733	1502.24	770.771	3378.46	303.616	1871.62	4.61823
3380.82	16.576	3380.82	457.075	1503.3	761.026	3380.82	299.497	1872.88	-4.58215
3383.18	18.2282	3383.18	463.36	1504.36	765.241	3383.18	296.85	1874.15	9.16284
3385.54	21.4484	3385.54	456.356	1505.41	780.207	3385.54	293.666	1875.41	-3.69812
3387.9	22.7421	3387.9	460.144	1506.47	837.602	3387.9	292.347	1876.68	-3.46307
3390.26	31.3886	3390.26	464.806	1507.53	803.608	3390.26	292.949	1877.94	6.46643
3392.62	34.6935	3392.62	465.424	1508.58	808.573	3392.62	293.373	1879.21	3.12573
3394.98	31.8157	3394.98	461.666	1509.64	796.089	3394.98	296.119	1880.47	-2.88641
3397.33	29.9931	3397.33	458.125	1510.69	745.864	3397.33	297.518	1881.73	1.69128
3399.69	31.665	3399.69	461.085	1511.75	775.01	3399.69	295.075	1883	1.95465
3402.04	40.7564	3402.04	462.406	1512.81	745.745	3402.04	292.318	1884.26	13.7623
3404.39	38.4866	3404.39	464.63	1513.86	705.92	3404.39	287.793	1885.52	8.83362
3406.74	35.0214	3406.74	473.012	1514.91	736.406	3406.74	287.424	1886.79	0.53394
3409.1	38.8956	3409.1	464.811	1515.97	754.301	3409.1	290.158	1888.05	7.25635
3411.45	41.1057	3411.45	463.407	1517.03	685.287	3411.45	288.588	1889.31	6.45166
3413.79	46.4304	3413.79	472.802	1518.08	636.402	3413.79	285.742	1890.57	2.47736
3416.14	50.1863	3416.14	463.862	1519.13	667.108	3416.14	292.493	1891.83	13.4009
3418.49	52.1115	3418.49	462.751	1520.19	597.083	3418.49	286.728	1893.1	16.6118
3420.83	55.7688	3420.83	455.749	1521.24	578.149	3420.83	285.592	1894.36	3.15955
3423.18	62.3696	3423.18	464.362	1522.3	578.314	3423.18	283.796	1895.62	8.36121
3425.52	64.4016	3425.52	464.474	1523.35	544.81	3425.52	284.139	1896.88	14.0117
3427.86	73.6929	3427.86	462.274	1524.4	500.575	3427.86	281.141	1898.14	9.17279
3430.21	81.0952	3430.21	462.852	1525.46	509.141	3430.21	280.812	1899.4	10.6356
3432.55	88.1313	3432.55	467.089	1526.51	523.666	3432.55	285.06	1900.66	13.907
3434.89	88.264	3434.89	468.275	1527.56	477.222	3434.89	280.956	1901.92	1.60785
3437.23	98.2406	3437.23	464.554	1528.61	483.958	3437.23	278.454	1903.18	15.9587
3439.56	103.539	3439.56	461.487	1529.67	412.303	3439.56	280.404	1904.44	12.9951
3441.9	113.248	3441.9	461.551	1530.72	407.769	3441.9	280.473	1905.7	16.4299
3444.24	116.71	3444.24	452.915	1531.77	471.714	3444.24	276.006	1906.96	9.5343
3446.57	116.692	3446.57	449.802	1532.82	388.12	3446.57	275.428	1908.21	11.1204
3448.91	115.856	3448.91	453.266	1533.88	416.535	3448.91	273.296	1909.47	7.17932
3450.23	119.618	3450.23	457.062	1534.93	366.901	3450.23	271.942	1910.73	2.20325
3452.56	122.113	3452.56	456.984	1535.98	374.996	3452.56	272.272	1911.99	8.97546
3454.89	123.578	3454.89	452.925	1537.03	324.482	3454.89	275.384	1913.25	10.3021
3457.22	125.032	3457.22	439.421	1538.08	344.668	3457.22	272.803	1914.5	10.7386
3459.56	133.777	3459.56	438.123	1539.13	369.133	3459.56	271.594	1915.76	17.1751
3461.89	137.87	3461.89	437.826	1540.18	379.889	3461.89	272.141	1917.02	11.7764
3464.22	150.512	3464.22	441.241	1541.24	337.614	3464.22	271.062	1918.27	14.7616
3466.54	155.673	3466.54	435.944	1542.29	373.02	3466.54	270.732	1919.53	12.5442
3468.87	165.553	3468.87	436.104	1543.34	362.115	3468.87	269.258	1920.79	18.0692
3471.2	184.012	3471.2	436.012	1544.39	311.031	3471.2	268.996	1922.04	15.9507
3473.52	208.61	3473.52	426.487	1545.44	305.717	3473.52	265.783	1923.3	12.0718
3475.85	219.728	3475.85	422.995	1546.49	331.592	3475.85	268.647	1924.55	12.7898
3478.17	227.718	3478.17	420.784	1547.54	326.318	3478.17	271.067	1925.81	14.4572
3480.49	233.231	3480.49	423.504	1548.59	297.354	3480.49	266.099	1927.06	18.0864
3482.82	242.759	3482.82	414.581	1549.64	348.259	3482.82	263.871	1928.32	13.1165
3485.14	232.283	3485.14	423.643	1550.68	279.135	3485.14	259.227	1929.57	6.45142
3487.46	216.296	3487.46	408.448	1551.73	358.041	3487.46	261.212	1930.83	8.04089
3489.78	207.826	3489.78	403.211	1552.78	303.216	3489.78	260.314	1932.08	10.4634
3492.09	198.093	3492.09	403.487	1553.83	316.522	3492.09	260.341	1933.34	19.2542
3494.41	170.777	3494.41	401.655	1554.88	353.138	3494.41	258.867	1934.59	14.907
3496.73	161.362	3496.73	402.082	1555.93	286.233	3496.73	254.98	1935.84	8.77002
3499.04	145.162	3499.04	401.827	1556.98	270.489	3499.04	255.25	1937.1	17.8905
3501.35	135.259	3501.35	397.308	1558.03	365.175	3501.35	253.564	1938.35	5.19678
3503.67	126.526	3503.67	389.79	1559.07	327.84	3503.67	253.625	1939.6	7.15002
3505.98	95.0797	3505.98	389.718	1560.12	288.116	3505.98	254.891	1940.85	6.81793
3508.29	96.229	3508.29	387.225	1561.17	319.052	3508.29	249.33	1942.11	11.9755
3510.6	97.6359	3510.6	390.567	1562.22	333.377	3510.6	253.008	1943.36	16.3853
3512.91	81.1414	3512.91	383.431	1563.26	312.353	3512.91	246.765	1944.61	12.5966
3515.22	78.9034	3515.22	377.656	1564.31	331.969	3515.22	249.068	1945.86	14.3159
3517.53	71.2042	3517.53	377.877	1565.36	312.405	3517.53	249.468	1947.11	12.4483
3519.83	67.1648	3519.83	370.466	1566.4	302.071	3519.83	249.756	1948.36	6.60437
3522.14	56.2566	3522.14	362.951	1567.45	311.796	3522.14	246.66	1949.62	4.61829
3524.44	55.2011	3524.44	363.471	1568.5	296.912	3524.44	245.66	1950.87	7.29138
3526.75	50.2336	3526.75	367.686	1569.54	291.498	3526.75	246.368	1952.12	14.4531
3529.05	41.6715	3529.05	356.325	1570.59	313.303	3529.05	241.848	1953.37	7.78156
3529.49	41.1316	3529.49	355.819	1571.64	347.069	3529.49	240.132	1954.62	-2.49847
3531.79	46.0469	3531.79	355.696	1572.68	343.105	3531.79	240.656	1955.87	-5.86407
3534.09	45.0856	3534.09	354.909	1573.73	318.341	3534.09	241.94	1957.12	4.49634
3536.39	38.4199	3536.39	345.302	1574.77	345.097	3536.39	239.812	1958.37	-0.15259
3538.69	34.2859	3538.69	342.461	1575.82	331.412	3538.69	238.385	1959.61	5.54077
3540.99	35.1311	3540.99	345.514	1576.86	303.808	3540.99	240.649	1960.86	-1.29291
3543.29	32.6422	3543.29	342.61	1577.91	312.974	3543.29	237.774	1962.11	-2.12659
3545.59	38.5834	3545.59	336.231	1578.95	317.95	3545.59	238.32	1963.36	-0.80988
3547.88	64.8091	3547.88	330.418	1580	319.725	3547.88	232.103	1964.61	2.11035
3550.18	22.3594	3550.18	328.583	1581.04	326.761	3550.18	231.154	1964.82	1.93738
3552.47	25.7287	3552.47	327.438	1582.09	303.687	3552.47	233.616	1966.07	-8.50378
3554.77	16.6213	3554.77	326.203	1583.13	326.913	3554.77	232.693	1967.32	-10.7722
3557.06	17.3265	3557.06	320.88	1584.17	343.219	3557.06	230.111	1968.56	-17.016
3559.35	19.3424	3559.35	313.128	1585.22	318.714	3559.35	231.187	1969.81	-7.39191
3561.64	15.625	3561.64	311.581	1586.26	293.72	3561.64	226.428	1971.06	-4.96997
3563.93	15.5994	3563.93	305.146	1587.31	337.376	3563.93	226.163	1972.31	-9.85327
3566.22	15.2397	3566.22	297.665	1588.35	305.522	3566.22	227.777	1973.55	0.49231
3568.51	13.1213	3568.51	303.304	1589.39	361.808	3568.51	226.696	1974.8	-6.88885
3570.79	7.30133	3570.79	299.479	1590.44	380.964	3570.79	224.369	1976.05	-10.032
3573.08	10.6592	3573.08	290.267	1591.48	346.83	3573.08	218.562	1977.29	-7.81873
3575.36	11.9787	3575.36	284.828	1592.52	340.605	3575.36	223.331	1978.54	-9.31311
3577.65	9.04315	3577.65	283.368	1593.56	368.191	3577.65	223.063	1979.78	-14.9039
3579.93	4.76205	3579.93	283.216	1594.61	326.777	3579.93	224.187	1981.03	-14.137
3582.21	4.53122	3582.21	281.165	1595.65	376.293	3582.21	221.147	1982.27	-9.46393
3584.49	4.63992	3584.49	274.653	1596.69	374.159	3584.49	220.846	1983.52	-9.14716
3586.78	6.36008	3586.78	269.511	1597.73	386.635	3586.78	219.66	1984.76	-10.8099
3589.05	3.74191	3589.05	266.374	1598.77	409.101	3589.05	220.049	1986.01	-5.52972
3591.33	-2.22208	3591.33	260.698	1599.81	396.177	3591.33	221.72	1987.25	-5.92969
3593.61	4.94559	3593.61	260.089	1600.86	398.382	3593.61	219.698	1988.5	-6.44202
3595.89	2.79919	3595.89	250.934	1601.9	426.978	3595.89	216.052	1989.74	-15.7457
3598.16	-0.44852	3598.16	246.925	1602.94	491.364	3598.16	211.444	1990.98	-3.88513
3600.44	-1.4809	3600.44	242.237	1603.98	430.94	3600.44	214.221	1992.23	-11.8011
3602.71	-0.55393	3602.71	240.49	1605.02	429.916	3602.71	214.472	1993.47	-13.0214
3604.98	-0.26553	3604.98	240.311	1606.06	420.962	3604.98	217.63	1994.71	-15.1062
3607.25	-0.74069	3607.25	234.967	1607.1	425.628	3607.25	214.794	1995.95	-11.8256
3609.35	-2.47305	3609.35	231.097	1608.14	470.254	3609.35	208.67	1997.2	-8.43054
3611.62	-0.10111	3611.62	227.948	1609.18	437.26	3611.62	205.926	1998.44	-7.47235
3613.89	-4.98251	3613.89	221.795	1610.22	454.356	3613.89	208.757	1999.68	-4.48334
3616.16	-1.30392	3616.16	221.627	1611.26	465.032	3616.16	210.359	2000.92	-4.44592
3618.43	-0.82309	3618.43	216.687	1612.3	436.358	3618.43	205.129	2002.16	-11.7955
3620.7	-3.64117	3620.7	210.47	1613.34	460.344	3620.7	204.73	2003.41	-8.90009
3622.97	-2.47122	3622.97	207.99	1614.38	448.21	3622.97	207.06	2004.65	-6.00775
3625.23	-5.8746	3625.23	204.471	1615.42	488.056	3625.23	204.491	2005.89	-4.71393
3627.5	-1.31555	3627.5	197.216	1616.46	457.002	3627.5	203.464	2007.13	-7.49432
3629.76	-6.31824	3629.76	197.575	1617.5	461.958	3629.76	203.991	2008.37	-14.8996
3632.03	-6.72922	3632.03	195.908	1618.53	469.904	3632.03	204.318	2009.61	-6.44659
3634.29	-12.6724	3634.29	188.773	1619.57	438.53	3634.29	201.05	2010.85	-6.40656
3636.55	-9.05521	3636.55	185.669	1620.61	441.546	3636.55	202.601	2012.09	-4.18359
3638.81	-4.65152	3638.81	183.361	1621.65	439.452	3638.81	204.865	2013.33	-11.5963
3641.07	-4.04846	3641.07	181.217	1622.69	403.838	3641.07	202.044	2014.57	-9.16577
3643.33	-7.60538	3643.33	179.775	1623.72	388.564	3643.33	197.061	2015.8	1.61163
3645.59	-3.14676	3645.59	174.471	1624.76	399.79	3645.59	201.569	2017.04	1.0672
3647.84	-7.46222	3647.84	167.494	1625.8	367.756	3647.84	201.679	2018.28	-10.2031
3650.1	-8.54053	3650.1	162.123	1626.84	446.612	3650.1	200.857	2019.52	-10.1461
3652.35	-2.19904	3652.35	165.787	1627.87	431.738	3652.35	197.803	2020.76	-6.00018
3654.61	-5.25928	3654.61	162.073	1628.91	405.714	3654.61	198.202	2022	-11.0143
3656.86	-4.78604	3656.86	155.637	1629.95	364.31	3656.86	199.319	2023.23	-3.74304
3659.11	-2.02332	3659.11	153.721	1630.98	400.476	3659.11	196.018	2024.47	-12.2989
3661.37	-5.83258	3661.37	149.78	1632.02	359.522	3661.37	192.709	2025.71	-7.21588
3663.61	-2.40945	3663.61	150.367	1633.06	352.888	3663.61	195.904	2026.94	-7.64679
3665.86	-4.49246	3665.86	143.108	1634.09	400.685	3665.86	194.042	2028.18	-7.89746
3668.11	-12.3953	3668.11	140.315	1635.13	334.231	3668.11	194.233	2029.42	-8.9162
3670.36	-10.5298	3670.36	136.406	1636.17	322.247	3670.36	190.832	2030.65	-8.70813
3672.61	-7.51868	3672.61	135.127	1637.2	344.653	3672.61	192	2031.89	-4.19244
3674.85	-5.60611	3674.85	129.503	1638.24	300.959	3674.85	188.221	2033.13	-2.79736
3677.1	-9.64209	3677.1	126.302	1639.27	296.315	3677.1	191.059	2034.36	0.18323
3679.34	-7.57214	3679.34	126.769	1640.31	276.721	3679.34	193.239	2035.6	-0.94244
3681.58	-8.46561	3681.58	122.585	1641.34	301.837	3681.58	190.373	2036.83	-5.86157
3683.83	-10.8053	3683.83	121.048	1642.38	321.303	3683.83	191.52	2038.07	-7.38306
3686.07	-5.38705	3686.07	121.13	1643.41	239.66	3686.07	191.427	2039.3	-9.57715
3687.83	0.83966	3687.83	120.888	1644.45	252.456	3687.83	189.207	2040.54	-7.16003
3690.07	-5.45224	3690.07	113.508	1645.48	239.862	3690.07	189.463	2041.77	2.48151
3692.31	-11.8195	3692.31	111.698	1646.51	269.888	3692.31	189.907	2043	-4.42755
3694.55	-10.5187	3694.55	111.016	1647.55	244.314	3694.55	186.695	2044.24	-4.55835
3696.79	-5.32901	3696.79	107.632	1648.58	250.85	3696.79	185.152	2045.47	-6.61084
3699.02	-7.78195	3699.02	105.419	1649.62	229.626	3699.02	187.312	2046.7	2.09039
3701.26	-6.04095	3701.26	107.251	1650.65	224.713	3701.26	184.272	2047.94	-1.86237
3703.5	-1.15488	3703.5	101.713	1651.68	160.459	3703.5	189.159	2049.17	-3.03699
3705.73	2.04834	3705.73	103.574	1652.72	142.835	3705.73	183.453	2050.4	0.72894
3707.97	-6.96875	3707.97	102.665	1653.75	171.531	3707.97	183.554	2051.63	6.57605
3710.2	-2.2886	3710.2	97.948	1654.78	170.367	3710.2	184.018	2052.87	-2.3028
3712.43	-1.90375	3712.43	101.099	1655.81	155.414	3712.43	180.302	2054.1	-6.80341
3714.66	-1.0636	3714.66	95.258	1656.85	143.42	3714.66	180.277	2055.33	-7.50677
3716.89	-4.06116	3716.89	96.1369	1657.88	141.206	3716.89	178.746	2056.56	-3.42914
3719.12	-1.34671	3719.12	95.2805	1658.91	173.632	3719.12	181.097	2057.79	-3.88025
3721.35	-4.1348	3721.35	90.5086	1659.94	132.478	3721.35	185.262	2059.02	-2.73035
3723.58	-2.71814	3723.58	93.8	1660.98	120.164	3723.58	181.844	2060.25	-3.93872
3725.8	-8.15594	3725.8	95.1185	1662.01	163.291	3725.8	179.136	2061.48	-1.44446
3728.03	-0.45096	3728.03	92.4182	1663.04	47.037	3728.03	178.889	2062.72	-5.52234
3730.25	1.08188	3730.25	91.1323	1664.07	86.8632	3730.25	179.902	2063.94	0.0141
3732.48	-4.83755	3732.48	94.659	1665.1	105.42	3732.48	178.696	2064.03	-0.32141
3734.7	-2.74307	3734.7	88.2362	1666.13	118.176	3734.7	178.671	2065.26	-0.82166
3736.92	-3.77115	3736.92	89.8125	1667.16	121.432	3736.92	177.994	2066.49	6.88477
3739.14	-1.34152	3739.14	90.3402	1668.19	98.3584	3739.14	178.884	2067.72	6.73761
3741.37	-4.60919	3741.37	91.3953	1669.22	85.1247	3741.37	179.053	2068.95	-8.85425
3743.58	3.49835	3743.58	91.5291	1670.26	88.2306	3743.58	178.923	2070.18	4.34509
3745.8	-3.48734	3745.8	89.7416	1671.29	107.927	3745.8	174.574	2071.41	-0.03381
3748.02	-4.18881	3748.02	89.957	1672.32	109.773	3748.02	175.686	2072.64	-0.93414
3750.24	-9.32742	3750.24	88.5744	1673.34	79.6873	3750.24	178.341	2073.87	-3.07941
3752.45	-10.7933	3752.45	87.6057	1674.37	146.777	3752.45	173.428	2075.09	-9.27313
3754.67	-8.54547	3754.67	85.6359	1675.41	94.6627	3754.67	176.421	2076.32	-6.47461
3756.88	-3.84741	3756.88	84.9545	1676.43	69.9054	3756.88	175.833	2077.55	1.89459
3759.1	-4.40579	3759.1	85.2008	1677.46	88.3148	3759.1	174.75	2078.78	-7.09344
3761.31	-7.78186	3761.31	88.3555	1678.49	103.334	3761.31	174.332	2080	-7.16382
3763.52	-7.35864	3763.52	87.4864	1679.52	53.8436	3763.52	172.033	2081.23	-0.76941
3763.64	-7.25775	3763.64	87.4506	1680.55	42.203	3763.64	172.076	2082.46	-2.94147
3765.85	-6.55136	3765.85	86.6654	1681.58	44.1824	3765.85	171.751	2083.69	-4.58215
3768.06	-2.27255	3768.06	83.8614	1682.61	62.3018	3768.06	172.07	2084.91	-2.35608
3770.27	-5.70456	3770.27	82.648	1683.64	61.0911	3770.27	171.793	2086.14	3.92938
3772.48	-7.47107	3772.48	83.9448	1684.66	70.6638	3772.48	174.083	2087.36	0.96491
3774.69	-11.8765	3774.69	80.2936	1685.69	66.0732	3774.69	173.651	2088.59	0.77631
3776.9	-10.3279	3776.9	82.0136	1686.72	93.9326	3776.9	173.771	2089.82	-8.15497
3779.1	-8.4563	3779.1	83.6512	1687.75	67.952	3779.1	175.608	2091.04	1.19806
3781.31	-6.50928	3781.31	85.9757	1688.77	97.0747	3781.31	171.409	2092.27	1.08685
3783.51	-6.08356	3783.51	85.8698	1689.8	122.534	3783.51	169.232	2093.49	1.77808
3785.72	-6.60159	3785.72	84.6786	1690.83	82.3635	3785.72	171.691	2094.72	0.10992
3787.92	-5.93185	3787.92	82.4652	1691.86	68.2228	3787.92	167.377	2095.94	4.07471
3790.12	-5.25742	3790.12	79.1413	1692.88	62.8755	3790.12	163.74	2097.16	-4.71698
3792.32	-7.14908	3792.32	79.0719	1693.91	85.0349	3792.32	170.55	2098.39	-2.17871
3794.52	-11.7705	3794.52	82.0308	1694.94	90.4343	3794.52	167.238	2099.61	-0.8241
3796.72	-11.4855	3796.72	81.847	1695.96	95.747	3796.72	169.442	2100.83	1.6825
3798.92	-6.27194	3798.92	82.9418	1696.99	62.1564	3798.92	166.111	2102.06	-2.93225
3801.12	-5.29263	3801.12	84.9746	1698.01	41.1891	3801.12	166.607	2103.28	-0.05981
3803.31	-7.84821	3803.31	84.7314	1699.04	108.618	3803.31	164.008	2104.5	-4.2135
3805.51	-5.04865	3805.51	82.203	1700.07	65.2479	3805.51	165.253	2105.73	-2.55334
3807.71	-5.5943	3807.71	82.3762	1701.09	64.7706	3807.71	160.906	2106.95	4.18121
3809.9	-8.95297	3809.9	82.1841	1702.12	60.51	3809.9	164.643	2108.17	2.89532
3812.09	-8.71991	3812.09	78.5261	1703.14	120.283	3812.09	167.744	2109.39	0.25751
3814.28	-5.7803	3814.28	81.5464	1704.17	105.322	3814.28	166.83	2110.62	3.61963
3816.47	-8.01456	3816.47	85.3878	1705.19	93.7147	3816.47	165.651	2111.84	8.15454
3818.67	-8.74783	3818.67	79.5744	1706.22	62.5941	3818.67	163.813	2113.06	8.02277
3820.86	-12.8789	3820.86	82.1534	1707.24	68.6068	3820.86	163.984	2114.28	5.60052
3823.04	-4.77003	3823.04	81.7392	1708.27	62.9962	3823.04	161.681	2115.5	4.31757
3825.23	-10.8385	3825.23	83.3257	1709.29	76.7189	3825.23	162.296	2116.72	-1.35956
3827.42	-5.63956	3827.42	82.2857	1710.31	68.8016	3827.42	162.24	2117.94	0.45966
3829.61	-0.6433	3829.61	82.8034	1711.34	91.041	3829.61	163.521	2119.16	8.82397
3831.79	-2.58267	3831.79	80.8413	1712.36	88.6137	3831.79	161.508	2120.38	-0.49274
3833.98	-6.51633	3833.98	80.431	1713.39	86.263	3833.98	164.754	2121.6	3.67328
3836.16	-5.13358	3836.16	81.5621	1714.41	94.3857	3836.16	161.88	2122.82	4.63959
3838.34	-2.0799	3838.34	81.5534	1715.43	69.5384	3838.34	160.919	2124.04	-0.04114
3838.67	-3.347	3838.67	81.1197	1716.46	91.8578	3838.67	160.294	2125.26	8.56421
3840.86	-6.19867	3840.86	81.1896	1717.48	79.2705	3840.86	158.509	2126.48	9.36737
3843.04	-5.19627	3843.04	78.1551	1718.5	62.2932	3843.04	158.353	2127.7	4.9906
3845.22	-2.91345	3845.22	82.2937	1719.52	86.1459	3845.22	158.256	2128.91	6.12976
3847.4	-5.30473	3847.4	79.1629	1720.55	104.955	3847.4	160.671	2130.13	7.6109
3849.58	-4.80588	3849.58	76.2989	1721.57	114.448	3849.58	160.254	2131.35	1.26953
3851.76	-7.62279	3851.76	79.1883	1722.59	100.491	3851.76	157.868	2132.57	-4.17078
3853.94	-2.1962	3853.94	80.8499	1723.61	86.8134	3853.94	158.683	2133.79	9.88629
3856.11	-1.39285	3856.11	83.2418	1724.64	85.1928	3856.11	157.384	2135	3.59839
3858.29	0.70697	3858.29	83.667	1725.66	76.9955	3858.29	156.791	2136.22	2.81628
3860.47	1.97723	3860.47	80.1619	1726.68	97.2081	3860.47	159.739	2137.44	2.17218
3862.64	-4.33972	3862.64	80.2417	1727.7	128.671	3862.64	159.978	2138.65	5.37787
3864.81	-4.00412	3864.81	80.0411	1728.72	58.9435	3864.81	155.955	2139.87	1.59436
3866.99	-2.71599	3866.99	81.8189	1729.74	84.9262	3866.99	158.861	2141.09	0.77557
3869.16	-3.07309	3869.16	80.1765	1730.76	88.8189	3869.16	157.067	2142.3	7.0365
3871.33	0.88503	3871.33	78.2272	1731.78	99.8316	3871.33	154.95	2143.52	0.66449
3873.5	-0.81584	3873.5	80.7483	1732.81	46.661	3873.5	155.474	2144.73	3.5188
3875.67	3.65678	3875.67	81.7949	1733.83	57.8537	3875.67	155.647	2145.95	2.54669
3877.84	0.33402	3877.84	81.8261	1734.85	73.2264	3877.84	154.629	2147.16	10.9058
3880	-2.27484	3880	81.8511	1735.87	59.4191	3880	157.233	2148.38	2.04559
3882.17	-4.83574	3882.17	80.8061	1736.89	75.9318	3882.17	154.32	2149.59	0.61151
3884.34	-2.16058	3884.34	80.1843	1737.91	80.5645	3884.34	154.758	2150.81	-5.8988
3886.5	-3.35284	3886.5	81.4485	1738.93	57.7072	3886.5	152.292	2152.02	-4.68604
3888.66	-3.78462	3888.66	80.3986	1739.95	53.9198	3888.66	154.036	2153.24	-0.78827
3890.83	-0.73908	3890.83	79.3924	1740.96	94.5858	3890.83	153.061	2154.45	8.34027
3892.99	2.05193	3892.99	82.1951	1741.98	84.3786	3892.99	153.517	2155.66	3.30646
3895.15	-0.64755	3895.15	84.876	1743	59.9512	3895.15	153.936	2156.88	7.43683
3897.31	-2.79343	3897.31	82.9142	1744.02	80.1539	3897.31	155.92	2158.09	1.39771
3899.47	-3.10899	3899.47	79.5288	1745.04	79.6266	3899.47	153.3	2159.3	-0.09869
3901.63	-1.91251	3901.63	82.204	1746.06	70.5193	3901.63	151.931	2160.51	-0.23615
3903.79	-3.41847	3903.79	81.5231	1747.08	94.832	3903.79	153.319	2160.75	0.30103
3905.94	-1.71703	3905.94	79.1196	1748.1	100.085	3905.94	154.053	2161.97	2.84613
3908.1	3.30009	3908.1	79.6139	1749.11	95.4107	3908.1	155.196	2163.18	-1.29559
3910.25	2.33809	3910.25	76.3579	1750.13	64.2534	3910.25	154.209	2164.39	-2.33777
3912.41	0.35889	3912.41	78.1754	1751.15	64.9961	3912.41	152.048	2165.6	0.13483
3913.89	0.88191	3913.89	81.6507	1752.17	68.3888	3913.89	150.111	2166.81	1.12524
3916.05	0.78929	3916.05	79.1727	1753.18	74.9648	3916.05	150.761	2168.03	-2.39722
3918.2	-0.8087	3918.2	81.2808	1754.2	89.0775	3918.2	151.327	2169.24	-2.98633
3920.35	1.29216	3920.35	78.7344	1755.22	87.0202	3920.35	150.006	2170.45	0.30139
3922.51	5.28928	3922.51	81.9974	1756.23	78.8262	3922.51	151.231	2171.66	3.7757
3924.66	3.43913	3924.66	79.685	1757.25	64.4689	3924.66	151.288	2172.87	0.98206
3926.81	1.71338	3926.81	77.7806	1758.27	62.6416	3926.81	151.351	2174.08	13.1202
3928.96	-0.08984	3928.96	79.8091	1759.29	59.0143	3928.96	147.18	2175.29	1.05304
3931.1	2.13057	3931.1	78.2126	1760.3	63.6903	3931.1	146.459	2176.5	-2.30231
3933.25	0.06224	3933.25	78.951	1761.32	87.3629	3933.25	148.491	2177.71	4.27216
3935.4	2.75507	3935.4	79.3364	1762.33	78.8389	3935.4	150.996	2178.92	5.12335
3937.54	2.70305	3937.54	81.7756	1763.35	91.3417	3937.54	149.802	2180.13	-0.10223
3939.69	5.17586	3939.69	82.8821	1764.36	112.838	3939.69	147.667	2181.34	2.41083
3941.83	6.44173	3941.83	82.365	1765.38	93.5803	3941.83	150.219	2182.55	5.29651
3943.98	5.87833	3943.98	78.7577	1766.4	119.283	3943.98	148.325	2183.75	2.26538
3946.12	8.70349	3946.12	80.694	1767.41	108.959	3946.12	149.343	2184.96	-0.85852
3948.26	1.38876	3948.26	78.0432	1768.43	99.9117	3948.26	146.029	2186.17	-2.99823
3950.4	5.4734	3950.4	77.2679	1769.44	103.408	3950.4	144.918	2187.38	1.82898
3952.54	4.4084	3952.54	76.1655	1770.45	91.4437	3952.54	148.449	2188.59	3.53448
3954.68	4.46947	3954.68	79.2244	1771.47	102.856	3954.68	150.354	2189.79	4.50415
3956.82	6.72356	3956.82	77.6297	1772.48	114.922	3956.82	150.161	2191	7.22473
3958.96	5.01938	3958.96	80.6526	1773.5	91.9451	3958.96	151.483	2192.21	1.59052
3961.09	6.62126	3961.09	80.113	1774.51	44.5411	3961.09	148.769	2193.42	1.276
3963.23	3.83195	3963.23	78.0832	1775.53	65.7938	3963.23	144.574	2194.62	7.14478
3965.36	7.62003	3965.36	81.6027	1776.54	92.8998	3965.36	145.189	2195.83	7.74426
3967.49	6.50415	3967.49	81.5509	1777.55	90.0858	3967.49	149.206	2197.04	2.21118
3969.63	4.36954	3969.63	79.3508	1778.57	63.4085	3969.63	145.899	2198.24	4.96332
3971.76	4.01228	3971.76	78.2595	1779.58	99.5945	3971.76	143.106	2199.45	6.59113
3973.89	9.14575	3973.89	78.9457	1780.59	91.2105	3973.89	144.05	2200.65	8.66443
3976.02	8.65341	3976.02	78.4771	1781.61	109.483	3976.02	143.359	2201.86	3.22113
3978.15	11.1855	3978.15	78.0157	1782.62	116.269	3978.15	144.266	2203.06	0.77448
3980.28	9.31474	3980.28	82.0909	1783.63	76.3752	3980.28	146.076	2204.27	1.39105
3982.41	7.00058	3982.41	78.0146	1784.64	71.9312	3982.41	146.078	2205.47	1.66174
3984.53	12.0709	3984.53	76.354	1785.66	120.204	3984.53	143.027	2206.68	7.08276
3986.66	6.6949	3986.66	78.939	1786.67	121.18	3986.66	142.709	2207.88	5.82959
3987.07	6.61632	3987.07	79.3786	1787.68	133.386	3987.07	142.653	2209.09	4.57202
3989.2	8.72458	3989.2	80.2047	1788.69	103.192	3989.2	144.818	2210.29	0.86182
3991.33	11.5764	3991.33	78.0169	1789.7	102.858	3991.33	145.611	2211.49	7.86212
3993.45	11.1688	3993.45	83.1523	1790.72	110.491	3993.45	145.258	2212.7	5.71759
3995.57	10.114	3995.57	78.7701	1791.73	85.4266	3995.57	145.302	2213.9	-0.20636
3997.7	10.7458	3997.7	78.8109	1792.74	82.6226	3997.7	143.905	2215.1	10.4288
3999.82	8.53993	3999.82	80.679	1793.75	56.7086	3999.82	144.451	2216.3	-0.30035
				1794.76	56.5546			2217.51	3.71185
				1795.77	104.641			2218.71	-0.31665
				1796.78	142.477			2219.91	3.13525
				1797.79	116.863			2221.11	0.72723
				1798.8	54.3686			2222.31	-0.18457
				1799.81	55.7446			2223.52	-7.76947
				1800.82	87.1706			2224.72	2.9895
				1801.83	108.617			2225.92	3.92426
				1802.84	89.0226			2227.12	0.87585
				1803.85	123.279			2228.32	-0.95685
				1804.86	118.195			2229.52	1.61469
				1805.87	93.7106			2230.72	-0.30438
				1806.88	88.4966			2231.92	-1.37225
				1807.89	136.803			2233.12	2.29315
				1808.9	133.949			2234.32	9.52802
				1809.91	136.305			2235.52	4.82867
				1810.91	119.254			2236.72	-3.56415
				1811.92	78.5399			2237.92	3.87219
				1812.93	134.006			2239.11	5.74121
				1813.94	77.5719			2240.31	2.29242
				1814.95	88.2979			2241.51	-1.30573
				1815.95	88.3372			2242.71	-2.28271
				1816.96	76.4132			2243.91	-0.44995
				1817.97	63.9592			2245.1	1.95154
				1818.98	89.2752			2246.3	2.56866
				1819.98	65.1545			2247.5	-0.95715
				1820.99	89.4505			2248.69	1.02869
				1822	115.117			2249.89	0.24335
				1823	96.5758			2251.09	2.90094
				1824.01	91.5819			2252.28	1.60278
				1825.01	67.7412			2253.48	0.08984
				1826.02	77.2472			2254.68	-5.51318
				1827.03	50.0431			2255.87	-5.85547
				1828.03	44.8525			2257.07	-1.341
				1829.04	102.088			2257.98	-2.09271
				1830.04	107.368			2259.18	-0.85797
				1831.05	113.724			2260.37	-3.62994
				1832.05	148.073			2261.57	-3.98071
				1833.06	106.739			2262.76	-0.86432
				1834.06	71.3384			2263.96	-0.36768
				1834.59	84.7531			2265.15	0.65143
				1835.59	131.692			2266.35	-7.98444
				1836.6	92.0584			2267.54	-5.58728
				1837.6	114.398			2268.73	-5.55597
				1838.61	65.3337			2269.93	-2.43005
				1839.62	101.08			2271.12	-5.32245
				1840.62	70.209			2272.31	-10.5317
				1841.63	89.685			2273.5	5.63086
				1842.63	90.9943			2274.7	1.76056
				1843.64	71.5404			2275.89	-4.90515
				1844.65	74.9463			2277.08	-5.28912
				1845.65	86.8357			2278.27	-3.13837
				1846.66	94.6217			2279.46	-1.66571
				1847.66	111.081			2280.66	-7.04675
				1848.66	100.32			2281.85	-2.97784
				1849.67	96.0863			2283.04	-9.20081
				1850.67	100.161			2284.23	-0.43189
				1851.68	72.6347			2285.42	-4.98206
				1852.68	113.194			2286.61	-6.11102
				1853.69	76.8482			2287.8	-1.34985
				1854.69	32.8078			2288.99	-2.69226
				1855.69	98.4873			2290.18	-4.31555
				1856.7	90.3112			2291.37	-4.03076
				1857.7	83.8708			2292.56	-0.36548
				1858.7	77.8304			2293.74	-2.31281
				1859.71	90.3942			2294.93	-4.34265
				1860.71	89.8038			2296.12	-6.47662
				1861.71	109.453			2297.31	-5.31787
				1862.71	89.503			2298.5	-2.3457
				1863.72	102.767			2299.69	-1.53619
				1864.72	108.766			2300.87	-1.41779
				1865.72	107.246			2302.06	-1.18805
				1866.72	71.2056			2303.25	1.10297
				1867.72	102.855			2304.44	-1.27893
				1868.72	100.275			2305.62	-0.48987
				1869.73	124.809			2306.81	-1.55499
				1870.73	101.508			2308	1.30884
				1871.73	121.668			2309.18	0.14795
				1872.73	129.527			2310.37	-3.45721
				1873.73	133.867			2311.55	0.86743
				1874.73	105.376			2312.74	5.08563
				1875.73	123.076			2313.92	2.89526
				1876.73	94.1256			2315.11	13.8165
				1877.73	121.365			2316.29	7.6933
				1878.73	81.6448			2317.48	5.31183
				1879.73	115.854			2318.66	7.77966
				1880.73	134.884			2319.85	6.20056
				1881.73	93.6835			2321.03	10.1116
				1882.73	96.1431			2322.21	4.56769
				1883.73	96.5426			2323.4	6.87726
				1884.73	135.872			2324.58	9.77014
				1885.73	135.082			2325.76	8.65302
				1886.73	108.671			2326.95	8.229
				1887.73	125.031			2328.13	7.28705
				1888.72	113.806			2329.31	7.29541
				1889.72	126.546			2330.49	7.28363
				1890.72	155.995			2331.68	7.02563
				1891.72	97.385			2332.86	9.57806
				1892.72	115.785			2334.04	7.80389
				1893.71	101.89			2335.22	5.23492
				1894.71	110.149			2336.4	5.60822
				1895.71	132.459			2337.58	8.66315
				1896.7	125.064			2338.76	7.08563
				1897.7	112.644			2339.95	6.54523
				1898.7	141.613			2341.13	7.93378
				1899.7	108.523			2342.31	4.93115
				1900.69	109.908			2343.49	3.76703
				1901.69	106.858			2344.66	1.49469
				1902.68	138.763			2345.84	2.08087
				1903.68	158.803			2347.02	7.52197
				1904.68	105.482			2348.2	1.00653
				1905.67	123.828			2349.38	5.67285
				1906.67	166.037			2350.56	8.86591
				1907.66	147.822			2351.74	9.06647
				1908.66	123.992			2352.92	11.2405
				1909.65	99.3473			2353.4	8.5816
				1910.65	98.3368			2354.58	0.08521
				1911.64	120.252			2355.76	3.59161
				1912.64	111.622			2356.93	2.0238
				1913.63	136.347			2358.11	3.96002
				1914.63	138.287			2359.29	5.02271
				1915.62	146.212			2360.47	-1.51935
				1916.62	163.061			2361.64	3.15027
				1917.61	136.737			2362.82	4.02728
				1918.6	106.702			2364	-2.41388
				1919.6	115.952			2365.17	-0.78729
				1920.59	95.4168			2366.35	-1.6441
				1921.58	126.982			2367.52	0.1441
				1922.58	128.002			2368.7	1.19641
				1923.57	117.687			2369.88	-0.57422
				1924.56	143.942			2371.05	-3.05927
				1925.56	110.792			2372.23	0.96649
				1926.55	139.337			2373.4	0.08405
				1927.54	147.232			2374.58	-2.81464
				1928.53	89.2977			2375.75	2.81952
				1929.53	126.587			2376.92	-1.14508
				1930.52	134.382			2378.1	-2.34991
				1931.51	153.298			2379.27	-1.66864
				1932.5	99.3231			2380.45	1.05615
				1933.49	107.278			2381.62	-1.38812
				1934.48	104.654			2382.79	-2.82037
				1935.48	119.953			2383.96	-4.52661
				1936.47	119.478			2385.14	-5.26819
				1937.46	98.5638			2386.31	-0.07233
				1938.45	97.439			2387.48	-9.11621
				1939.44	111.944			2388.65	-2.41541
				1940.43	117.5			2389.83	-5.11334
				1941.42	119.225			2391	-5.2113
				1942.41	133.69			2392.17	-4.367
				1943.4	135.735			2393.34	-2.42157
				1944.39	106.591			2394.51	-1.66626
				1945.38	150.486			2395.68	1.9491
				1946.37	107.641			2396.85	1.73334
				1947.36	83.6866			2398.02	0.53912
				1948.35	110.452			2399.19	-0.56073
				1949.34	138.507			2400.36	-5.41022
				1950.33	126.622			2401.53	-4.3064
				1951.31	117.703			2402.7	-4.14526
				1952.3	93.7287			2403.87	-2.52203
				1953.29	103.894			2405.04	-1.23633
				1954.28	132.619			2406.21	0.91504
				1955.27	98.5745			2407.38	-4.83124
				1956.26	93.4398			2408.55	-10.9285
				1957.24	68.8208			2409.71	5.93915
				1958.23	71.5161			2410.88	-6.42145
				1959.22	95.4413			2412.05	-8.62445
				1960.21	108.927			2413.22	0.20331
				1961.19	72.0876			2414.39	-1.14319
				1962.18	120.153			2415.55	2.30945
				1963.17	115.978			2416.72	1.93475
				1964.15	99.0691			2417.89	-1.67975
				1965.14	88.7844			2419.05	-2.00275
				1966.13	52.1197			2420.22	0.41626
				1967.11	102.331			2421.39	-2.06116
				1968.1	125.176			2422.55	4.6875
				1969.09	83.3312			2423.72	3.28223
				1970.07	85.5122			2424.88	3.6441
				1971.06	110.938			2426.05	7.3252
				1972.04	65.1585			2427.21	-0.62524
				1973.03	98.7438			2428.38	1.42047
				1974.01	123.725			2429.54	2.32019
				1975	120.89			2430.71	-0.37097
				1975.98	135.781			2431.87	-4.88782
				1976.97	81.5063			2433.04	0.06427
				1977.95	100.437			2434.2	5.47296
				1978.94	112.583			2435.36	2.46619
				1979.92	124.694			2436.53	-2.60638
				1980.91	126.739			2437.69	-4.02448
				1981.89	87.5698			2438.85	4.38336
				1982.87	68.4108			2440.02	1.41821
				1983.86	129.786			2441.18	2.93872
				1984.84	100.317			2442.34	4.59381
				1985.82	127.528			2443.5	-3.94232
				1986.81	127.943			2444.67	3.73621
				1987.79	120.134			2445.83	4.58777
				1988.77	128.425			2446.99	4.25763
				1989.76	113.991			2447.05	3.77441
				1990.74	160.692			2448.21	3.49774
				1991.72	99.4625			2449.37	-1.97137
				1992.71	88.8378			2450.53	3.80786
				1993.69	93.3488			2451.69	5.05652
				1994.67	75.0098			2452.86	-3.4939
				1995.65	84.8608			2454.02	0.15204
				1996.63	76.5618			2455.18	-2.47522
				1997.61	107.093			2456.34	-1.14716
				1998.6	158.738			2457.5	-2.29773
				1999.58	91.039			2458.66	-0.11041
				2000.56	88.1			2459.82	-1.72308
				2001.54	88.751			2460.98	0.22473
				2002.52	116.612			2462.14	1.62085
				2003.5	93.493			2463.29	4.62097
				2004.48	104.014			2464.45	-1.35065
				2005.46	123.625			2465.61	-1.8551
				2006.44	113.036			2466.77	-3.37805
				2007.42	130.597			2467.93	-0.84259
				2008.4	110.168			2469.09	-2.44592
				2009.38	110.319			2470.24	-7.86737
				2010.36	100.45			2471.4	-1.44379
				2011.34	97.6108			2472.56	-2.39313
				2012.32	108.292			2473.71	-2.56793
				2013.3	70.1328			2474.87	0.8363
				2014.28	72.4038			2476.03	-1.61017
				2015.26	91.7048			2477.19	0.45557
				2016.24	111.846			2478.34	-0.974
				2017.22	95.9267			2479.5	-6.69513
				2018.19	66.9834			2480.65	-5.93872
				2019.17	72.5844			2481.81	-4.37164
				2020.15	91.7854			2482.96	-5.58527
				2021.13	104.175			2484.12	-3.38379
				2022.11	122.953			2485.27	-4.58868
				2023.08	78.6505			2486.43	0.43671
				2024.06	97.1289			2487.58	-5.33118
				2025.04	81.9874			2488.74	-3.1983
				2026.02	79.4759			2489.89	-2.27057
				2026.99	124.113			2491.05	0.18732
				2027.97	66.3116			2492.2	-1.98334
				2028.95	90.3601			2493.35	-2.013
				2029.92	83.0774			2494.51	-5.6391
				2030.9	86.7458			2495.66	-3.74139
				2031.88	72.1643			2496.81	-1.461
				2032.85	107.362			2497.97	-1.73193
				2033.83	91.0201			2499.12	-2.15259
				2034.8	107.917			2500.27	-5.24054
				2035.78	94.9858			2501.42	1.78613
				2036.76	101.454			2502.57	0.89954
				2037.73	57.3415			2503.73	-3.20148
				2038.71	77.56			2504.88	0.55536
				2039.68	81.6173			2506.03	-2.92889
				2040.66	78.3158			2507.18	-4.81207
				2041.63	83.453			2508.33	0.6275
				2042.61	133.281			2509.48	-1.64148
				2043.58	95.9388			2510.63	-5.01892
				2044.56	96.5872			2511.78	-3.74963
				2045.53	53.7245			2512.93	0.30872
				2046.5	76.3418			2514.08	-4.81812
				2047.48	86.1603			2515.23	-2.64807
				2048.45	65.8975			2516.38	0.2254
				2049.43	119.156			2517.53	-0.63782
				2050.4	100.813			2518.68	-1.91821
				2051.37	55.7705			2519.83	-2.99725
				2052.35	68.709			2520.98	-5.2251
				2053.32	85.5063			2522.13	-2.57806
				2054.29	41.8135			2523.27	-1.82086
				2055.26	56.6308			2524.42	-0.24609
				2056.24	70.4693			2525.57	3.25958
				2057.21	94.9965			2526.72	2.40027
				2058.18	64.5338			2527.86	-2.68195
				2059.15	43.3511			2529.01	-1.24225
				2060.13	73.6696			2530.16	0.20978
				2061.1	35.2368			2531.31	0.2782
				2062.07	72.7841			2532.45	3.97247
				2063.04	68.4314			2533.6	1.07037
				2064.01	53.4386			2534.74	-0.99292
				2064.98	50.5059			2535.89	0.21033
				2065.95	31.5432			2537.04	1.37659
				2066.93	43.2216			2538.18	-0.35968
				2067.9	78.0289			2539.33	-1.83307
				2068.87	107.156			2540.42	-4.28693
				2069.84	85.0234			2541.56	-5.07471
				2070.81	41.3907			2542.71	0.60315
				2071.78	74.518			2543.85	-4.38751
				2072.75	73.3752			2545	2.0683
				2073.72	59.9725			2546.14	1.20782
				2074.69	54.9698			2547.29	0.88898
				2075.66	20.947			2548.43	2.31805
				2076.63	53.7243			2549.57	-2.84247
				2077.6	44.2116			2550.72	-0.68951
				2078.57	64.2788			2551.86	-2.3371
				2079.53	26.7849			2553	-1.81158
				2080.5	42.9722			2554.15	-2.25806
				2081.47	70.6194			2555.29	-5.28247
				2082.44	91.4167			2556.43	-3.9043
				2083.41	23.254			2557.57	-0.01166
				2084.38	76.3012			2558.72	-5.30994
				2085.35	90.1585			2559.86	0.77396
				2086.31	34.0746			2561	1.01654
				2087.28	109.172			2562.14	0.13718
				2088.25	36.6691			2563.28	0.29453
				2089.22	80.3464			2564.42	1.46341
				2090.18	68.2224			2565.57	4.63321
				2091.15	46.8997			2566.71	-1.50027
				2092.12	48.9269			2567.85	-3.97626
				2093.09	23.5942			2568.99	-0.06223
				2094.05	45.2903			2570.13	1.97757
				2095.02	41.7875			2571.27	-2.35675
				2095.99	39.6748			2572.41	2.5853
				2096.95	45.1609			2573.55	-5.05945
				2097.92	64.9681			2574.69	-3.3013
				2098.89	62.7254			2575.83	3.53775
				2099.85	84.6014			2576.96	2.35471
				2100.82	66.1987			2578.1	-4.31674
				2101.78	55.1048			2579.24	-2.98535
				2102.75	25.252			2580.38	-0.33267
				2103.71	48.5781			2581.52	-3.46033
				2104.68	49.4654			2582.66	-4.67688
				2105.64	60.5114			2583.79	-4.9577
				2106.61	55.7487			2584.93	0.72971
				2107.57	30.0847			2586.07	-0.96658
				2108.54	30.752			2587.21	-4.01837
				2109.5	44.6781			2588.34	-0.5669
				2110.47	56.3853			2589.48	-3.1662
				2111.43	30.5814			2590.62	0.21927
				2112.39	22.8974			2591.75	-0.71051
				2113.36	38.2947			2592.89	1.69986
				2114.32	38.6508			2594.02	-2.52286
				2115.29	33.978			2595.16	3.84683
				2116.25	43.2941			2596.3	0.85455
				2117.21	8.06016			2597.43	1.55618
				2118.18	28.2074			2598.57	4.1593
				2119.14	56.3235			2599.7	-2.34238
				2120.1	43.3895			2600.84	-0.7901
				2121.06	28.6756			2601.97	2.10104
				2122.03	19.5129			2603.1	1.16376
				2122.99	-15.6011			2604.24	-1.69986
				2123.95	34.185			2605.37	4.43344
				2124.91	68.211			2606.51	1.87256
				2125.88	60.5283			2607.64	1.8399
				2126.84	25.9944			2608.77	-0.62024
				2127.8	29.6804			2609.91	3.01001
				2128.76	20.0165			2611.04	7.0452
				2129.72	32.9825			2612.17	8.76645
				2130.68	56.7386			2613.3	4.79605
				2131.64	9.78465			2614.44	1.40894
				2132.61	6.91192			2615.57	1.57269
				2133.57	27.758			2616.7	5.22192
				2134.53	6.75404			2617.83	5.78732
				2135.49	26.3101			2618.96	-2.30923
				2136.45	33.4162			2620.09	-2.37177
				2137.41	16.0722			2621.23	0.50873
				2138.37	10.7583			2622.36	-2.1955
				2139.33	21.2343			2623.49	-2.47488
				2140.29	-11.9996			2624.62	-3.09225
				2141.25	22.5464			2625.75	-0.12485
				2142.21	37.3125			2626.88	-1.05164
				2143.17	28.6286			2628.01	4.927
				2144.13	29.7346			2629.14	1.32599
				2145.08	25.0495			2630.15	1.70831
				2146.04	34.7555			2631.28	0.3775
				2147	24.7916			2632.41	-1.2583
				2147.96	17.8176			2633.54	2.55411
				2148.92	24.9137			2634.67	-10.645
				2149.88	98.2498			2635.79	-8.55386
				2150.84	14.1358			2636.92	-3.80228
				2151.79	34.6507			2638.05	-0.61969
				2152.75	47.6367			2639.18	-13.4249
				2153.71	23.2728			2640.31	-14.5018
				2154.67	47.6588			2641.44	-7.5582
				2155.62	30.2537			2642.56	-10.9229
				2156.58	48.2497			2643.69	-12.9775
				2157.54	31.8158			2644.82	-11.7859
				2158.5	79.4419			2645.94	-13.4753
				2159.45	68.9867			2647.07	-7.41467
				2160.41	50.5128			2648.2	-5.04047
				2161.36	45.2576			2649.32	-15.5819
				2162.32	49.4737			2650.45	-8.76901
				2163.28	66.6597			2651.58	-8.16666
				2164.23	38.5746			2652.7	-6.44632
				2165.19	36.9406			2653.83	-11.9614
				2166.15	54.5767			2654.95	-12.1073
				2167.1	67.9015			2656.08	-10.1104
				2167.28	66.5333			2657.2	-9.823
				2168.23	68.7982			2658.33	-11.8697
				2169.19	84.1942			2659.45	-12.1777
				2170.15	1.49026			2660.58	-10.0317
				2171.1	38.7651			2661.7	-12.5824
				2172.06	29.8612			2662.83	-9.93979
				2173.02	45.5572			2663.95	-10.4083
				2173.98	70.3933			2665.07	-17.8397
				2174.93	74.8181			2666.2	-13.8067
				2175.89	74.2742			2667.32	-10.2728
				2176.84	50.189			2668.44	-12.5735
				2177.8	32.4251			2669.57	-15.2985
				2178.76	47.6112			2670.69	-6.73047
				2179.71	24.276			2671.81	-7.93976
				2180.67	49.6421			2672.93	-11.759
				2181.62	81.0869			2674.05	-9.69705
				2182.58	76.283			2675.18	-12.6851
				2183.54	42.939			2676.3	-12.8002
				2184.49	90.9839			2677.42	-9.94885
				2185.44	58.1787			2678.54	-16.1118
				2186.4	46.2148			2679.66	-15.3641
				2187.35	68.1596			2680.78	-15.634
				2188.31	95.0557			2681.9	-9.99274
				2189.26	27.0405			2683.02	-11.3073
				2190.22	42.1966			2684.15	-7.90833
				2191.17	34.5915			2685.26	-12.2347
				2192.13	84.6775			2686.39	-14.2964
				2193.08	29.7624			2687.5	-9.24765
				2194.03	39.5672			2688.62	-10.6747
				2194.99	44.0133			2689.74	-10.1174
				2195.94	69.2381			2690.86	-6.05215
				2196.89	75.793			2691.98	-13.4085
				2197.85	66.549			2693.1	-15.3262
				2198.8	84.7139			2694.22	-8.655
				2199.75	74.4487			2695.34	-11.7346
				2200.7	24.9236			2696.45	-7.95169
				2201.66	53.4796			2697.57	-15.0266
				2202.61	49.7045			2698.69	-11.8234
				2203.56	43.8693			2699.81	-15.3174
				2204.51	50.3542			2700.93	-13.7007
				2205.47	53.5202			2702.04	-13.9881
				2206.42	82.6051			2703.16	-10.0674
				2207.37	97.3899			2704.28	-13.932
				2208.32	44.2648			2705.39	-12.7845
				2209.27	76.0096			2706.51	-13.4353
				2210.22	54.5145			2707.63	-12.5796
				2211.17	69.3993			2708.74	-15.1517
				2212.13	53.2954			2709.86	-16.4176
				2213.08	48.2902			2710.97	-8.56842
				2214.03	79.4451			2712.09	-7.39105
				2214.98	60.0999			2713.2	-11.5663
				2215.93	72.3548			2714.32	-11.9688
				2216.88	71.3496			2715.43	-17.0215
				2217.83	45.1145			2716.55	-14.616
				2218.78	57.0193			2717.66	-15.682
				2219.73	58.5742			2718.78	-10.1474
				2220.68	91.119			2718.88	-9.31082
				2221.63	69.3139			2719.99	-9.08777
				2222.58	16.0687			2721.11	-13.002
				2223.53	84.6836			2722.22	-8.92599
				2224.48	69.1584			2723.34	-13.5093
				2225.42	64.952			2724.45	-12.722
				2226.37	100.897			2725.56	-15.4605
				2227.32	97.5318			2726.68	-13.6997
				2228.27	67.9866			2727.79	-11.2858
				2229.22	49.3814			2728.9	-11.1828
				2230.17	39.4463			2730.01	-7.26993
				2231.11	59.4799			2731.13	-11.593
				2232.06	45.0148			2732.24	-8.82489
				2233.01	58.0096			2733.35	-7.96091
				2233.96	76.2545			2734.46	-10.7717
				2234.91	88.5493			2735.57	-10.8362
				2235.85	83.603			2736.68	-11.7034
				2236.8	61.9078			2737.8	-17.5052
				2237.75	50.0027			2738.91	-9.80737
				2238.69	65.3863			2740.02	-7.2066
				2239.64	102.601			2741.13	-11.3362
				2240.59	81.566			2742.24	-12.1649
				2241.53	97.8696			2743.35	-12.971
				2242.48	78.6045			2744.46	-7.01294
				2243.43	109.279			2745.57	-7.89767
				2244.37	85.393			2746.68	-3.84299
				2245.32	88.8278			2747.79	-7.45059
				2246.26	76.3515			2748.9	-8.77557
				2247.21	97.5463			2750	-7.87488
				2248.15	132.36			2751.11	-8.42142
				2249.1	86.1648			2752.22	-7.56439
				2250.04	88.9784			2753.33	-10.463
				2250.99	99.2933			2754.44	-9.55139
				2251.94	114.908			2755.55	-9.0593
				2252.88	82.8418			2756.66	-4.75406
				2253.82	87.6054			2757.76	-10.9207
				2254.77	99.0103			2758.87	-4.33417
				2255.71	112.124			2759.98	-1.57269
				2256.66	108.439			2761.08	-6.85474
				2257.6	74.1124			2762.19	-5.82382
				2258.55	88.8872			2763.3	1.82797
				2259.49	85.9709			2764.4	-2.83145
				2260.43	40.0845			2765.51	-6.20871
				2261.38	87.2094			2766.62	-0.97095
				2262.32	81.513			2767.72	-3.93732
				2263.26	51.7467			2768.83	-4.20673
				2264.21	49.8615			2769.93	-5.55179
				2265.15	103.415			2771.04	-1.69006
				2266.09	113.759			2772.14	5.02301
				2267.03	93.5224			2773.25	4.3392
				2267.98	96.6573			2774.35	1.78073
				2268.92	78.8409			2775.46	-1.87021
				2269.86	75.2446			2776.56	-0.44983
				2270.8	54.4482			2777.67	5.63107
				2271.75	63.633			2778.77	-1.32199
				2272.69	104.217			2779.87	-1.96606
				2273.63	92.9103			2780.98	0.02856
				2274.57	79.874			2782.08	-0.26907
				2275.51	83.0576			2783.18	0.20688
				2276.45	85.1312			2784.29	-4.06723
				2277.39	122.055			2785.39	-0.69461
				2278.34	52.9097			2786.49	2.54208
				2279.28	83.3534			2787.59	1.95947
				2280.22	86.137			2788.7	0.57343
				2281.16	80.7006			2789.8	-2.90588
				2282.1	93.4543			2790.9	4.63327
				2283.04	106.818			2792	2.24881
				2283.98	100.832			2793.1	7.67203
				2284.92	105.785			2794.21	3.74448
				2285.86	60.1489			2795.31	2.00742
				2286.8	133.322			2796.41	6.4303
				2287.74	66.1361			2797.51	1.45874
				2288.68	109.1			2798.61	5.59125
				2289.61	97.1922			2799.71	8.02988
				2290.55	110.646			2800.81	0.30231
				2291.49	111.669			2801.91	-0.23981
				2292.43	87.1831			2803.01	5.93549
				2293.37	68.1768			2804.11	5.34424
				2294.31	113.96			2805.21	7.10428
				2295.25	87.924			2806.31	1.83057
				2296.19	102.588			2807.41	0.0835
				2297.12	78.1001			2808.21	1.23251
				2298.06	113.744			2809.31	0.68176
				2299	124.567			2810.41	-5.37903
				2299.94	100.911			2811.51	-3.63632
				2300.87	92.6935			2812.61	-4.68094
				2301.81	97.2271			2813.71	-2.30817
				2302.75	43.2107			2814.81	-6.12585
				2303.69	99.6244			2815.9	-9.914
				2304.62	86.0168			2817	-9.31738
				2305.56	110.04			2818.1	-8.4122
				2306.5	140.614			2819.19	-5.3299
				2307.43	53.0065			2820.29	-7.82446
				2308.37	102.71			2821.39	-11.731
				2309.31	150.151			2822.49	-5.02472
				2310.24	83.7795			2823.58	-7.06039
				2311.18	85.9894			2824.68	-11.0824
				2312.11	72.8382			2825.77	-11.2367
				2313.05	90.8681			2826.87	-7.58115
				2313.98	129.087			2827.96	-6.56091
				2314.92	106.777			2829.06	-5.63922
				2315.86	75.3667			2830.16	-5.62924
				2316.79	117.316			2831.25	-9.12836
				2317.73	118.535			2832.35	-4.79623
				2318.66	118.364			2833.44	-4.58463
				2319.6	79.2942			2834.53	-0.15115
				2320.53	123.403			2835.63	0.71317
				2321.46	87.6519			2836.72	2.98737
				2322.4	79.4118			2837.82	11.3949
				2323.33	98.1307			2838.91	18.6407
				2324.27	89.0605			2840	25.9864
				2325.2	114.829			2841.1	26.7898
				2326.13	96.8783			2842.19	40.6285
				2327.07	91.0282			2843.28	51.9883
				2328	126.237			2844.38	63.2142
				2328.93	64.486			2845.47	83.8685
				2329.87	151.516			2846.56	108.09
				2330.8	118.295			2847.65	135.317
				2331.73	83.0536			2848.75	166.123
				2332.67	142.063			2849.84	196.111
				2333.6	93.1823			2850.93	235.716
				2334.53	87.4712			2852.02	279.724
				2335.46	103.8			2853.11	329.462
				2336.4	82.58			2854.2	380.9
				2337.33	65.0989			2855.29	430.869
				2338.26	88.7777			2856.38	476.668
				2339.19	82.2066			2857.47	509.877
				2340.12	113.536			2858.57	544.696
				2341.05	95.3244			2859.66	568.14
				2341.99	79.5143			2860.75	574.246
				2342.92	111.983			2861.83	576.09
				2343.85	91.2321			2862.92	564.207
				2344.78	119.931			2864.01	547.337
				2345.71	113.13			2865.1	518.843
				2346.64	110.859			2866.19	480.012
				2347.57	150.048			2867.28	439.24
				2348.5	98.6665			2868.37	395.753
				2349.43	79.7254			2869.46	356.925
				2350.36	103.434			2870.55	307.58
				2351.29	78.4432			2871.63	267.732
				2352.22	119.532			2872.72	227.534
				2353.15	133.051			2873.81	200.427
				2354.08	180.68			2874.9	169.934
				2355.01	122.199			2875.98	150.107
				2355.94	138.808			2877.07	126.84
				2356.87	77.6366			2878.16	104.161
				2357.8	111.145			2879.24	86.6524
				2358.73	110.534			2880.33	70.2795
				2359.66	132.003			2881.42	55.0358
				2360.58	142.061			2882.5	47.193
				2361.51	140.38			2883.59	39.2444
				2362.44	135.309			2884.68	25.1013
				2363.37	164.068			2885.76	18.4682
				2364.3	116.347			2886.85	11.0221
				2365.22	101.525			2887.93	6.23792
				2366.15	124.754			2889.02	10.3164
				2367.08	130.562			2890.1	8.47943
				2368.01	106.181			2891.19	1.87631
				2368.93	84.5693			2892.27	-1.60379
				2369.86	124.198			2893.35	-3.37692
				2370.79	134.687			2894.44	-4.24088
				2371.72	115.856			2895.33	0.43292
				2372.64	97.2139			2896.41	-1.14536
				2373.57	160.133			2897.5	2.75012
				2374.49	138.411			2898.58	1.49405
				2375.42	147.93			2899.66	0.35959
				2376.35	113.859			2900.75	0.49704
				2377.27	114.996			2901.83	4.85172
				2378.2	124.385			2902.91	1.16342
				2379.13	92.8342			2903.99	6.42514
				2380.05	118.282			2905.08	-0.65353
				2380.98	141.281			2906.16	6.6329
				2381.9	141.479			2907.24	4.12906
				2382.83	106.218			2908.32	11.8411
				2383.75	145.306			2909.41	14.0013
				2384.68	152.065			2910.49	17.0453
				2385.6	161.163			2911.57	17.2636
				2386.53	118.312			2912.65	20.6732
				2387.45	135.57			2913.73	11.9967
				2388.38	170.308			2914.81	21.4846
				2389.3	151.826			2915.89	24.7119
				2390.22	142.974			2916.97	22.2244
				2391.15	132.373			2918.05	27.9065
				2392.07	168.201			2919.13	28.3575
				2392.99	149.259			2920.21	29.3705
				2393.92	158.938			2921.29	27.5373
				2394.84	139.626			2922.37	28.996
				2395.77	110.525			2923.45	32.9329
				2396.69	140.753			2924.53	33.7652
				2397.61	131.811			2925.61	36.1679
				2398.53	128.709			2926.69	41.4569
				2399.46	163.917			2927.77	41.6408
				2400.38	163.185			2928.84	48.3497
				2401.3	127.473			2929.92	46.9278
				2402.22	121.601			2931	53.0554
				2403.15	125.88			2932.08	55.2526
				2404.07	136.888			2933.16	59.1339
				2404.99	123.436			2934.23	67.9643
				2405.91	136.124			2935.31	71.0289
				2406.83	112.952			2936.39	78.0636
				2407.76	114.031			2937.47	82.1487
				2408.68	121.759			2938.54	90.8768
				2409.6	125.997			2939.62	97.1005
				2410.52	144.945			2940.69	107.617
				2411.44	147.993			2941.77	116.634
				2412.36	142.79			2942.85	131.43
				2413.28	116.888			2943.92	153.51
				2414.2	106.716			2945	168.557
				2415.12	136.704			2946.07	191.126
				2416.04	153.622			2947.15	214.718
				2416.96	170.33			2948.22	239.166
				2417.88	134.268			2949.3	275.41
				2418.8	128.066			2950.37	308.71
				2419.72	116.714			2951.45	361.261
				2420.64	159.952			2952.52	402.575
				2421.56	112.37			2953.6	444.612
				2422.48	113.288			2954.67	507.353
				2423.4	104.816			2955.74	553.364
				2424.32	114.024			2956.82	616.477
				2425.24	148.732			2957.89	677.701
				2426.16	115.98			2958.96	749.981
				2427.07	93.6765			2960.04	793.08
				2427.99	128.944			2961.11	838.693
				2428.91	110.022			2962.18	883.227
				2429.83	106.83			2963.25	916.017
				2430.75	117.268			2964.33	933.456
				2431.67	132.946			2965.4	940.605
				2432.58	131.653			2966.47	923.631
				2433.5	119.241			2967.54	923.01
				2434.42	91.0591			2968.61	891.701
				2435.34	111.037			2969.69	846.859
				2436.25	85.444			2970.76	828.993
				2437.17	111.092			2971.83	774.198
				2438.09	122.3			2972.9	722.255
				2439	123.417			2973.97	672.978
				2439.92	122.675			2975.04	622.945
				2440.84	140.793			2976.11	570.449
				2441.75	134.81			2977.18	520.959
				2442.67	137.698			2978.25	474.927
				2443.58	107.765			2979.32	424.877
				2444.5	82.3325			2980.14	389.664
				2445.42	89.3905			2981.21	355.671
				2446.33	101.997			2982.28	319.287
				2447.25	108.675			2983.34	290.38
				2448.16	103.972			2984.41	261.28
				2449.08	92.0503			2985.48	242.232
				2449.99	81.0373			2986.55	218.484
				2450.91	104.035			2987.62	204.157
				2451.82	117.382			2988.69	187.13
				2452.74	87.1902			2989.76	168.815
				2453.65	97.9871			2990.82	159.152
				2454.57	88.4851			2991.89	158.258
				2455.48	80.7221			2992.96	154.202
				2456.4	85.28			2994.03	145.286
				2457.31	107.597			2995.09	143.266
				2458.22	117.344			2996.16	144.186
				2459.14	104.962			2997.23	142.803
				2460.05	100.929			2998.29	140.185
				2460.97	117.647			2999.36	139.855
				2461.88	109.794			3000.43	135.33
				2462.79	129.671			3001.49	137.611
				2463.71	151.356			3002.56	143.11
				2464.62	120.845			3003.63	144.794
				2465.53	115.554			3004.69	149.463
				2466.44	93.7221			3005.76	152.459
				2467.36	95.5472			3006.82	155.162
				2468.27	113.436			3007.89	153.739
				2469.18	117.394			3008.95	160.405
				2470.09	104.783			3010.02	162.792
				2471.01	114.458			3011.08	164.981
				2471.92	119.376			3012.14	167.74
				2472.83	137.235			3013.21	167.377
				2473.74	151.034			3014.27	175.352
				2474.65	132.582			3015.34	179.442
				2475.56	119.621			3016.4	176.227
				2476.47	127.379			3017.46	185.6
				2477.39	120.344			3018.53	183.766
				2478.3	126.033			3019.59	186.897
				2479.21	131.561			3020.65	193.941
				2480.12	120.85			3021.71	198.833
				2481.03	139.308			3022.78	200.072
				2481.94	122.167			3023.84	200.788
				2482.85	132.706			3024.9	204.257
				2483.76	134.234			3025.96	209.258
				2484.67	122.443			3027.03	206.01
[truncated: 1,891 more rows]

## Sheet: Fig. 3 b
AE		1 M Zn(OTf)2 in TMP		1 M Zn(OTf)2 in DMAC		HE
Chemical shift	Intensity	Chemical shift	Intensity	Chemical shift	Intensity	Chemical shift	Intensity
-218.561	1.73743	-218.561	-1.30609	-218.561	3.92511	-218.561	-1.01189
-218.558	1.73743	-218.558	1.76596	-218.558	-2.91779	-218.558	-1.01189
-218.554	1.25842	-218.554	1.76596	-218.554	-2.06244	-218.554	-1.01189
-218.55	0.77942	-218.55	1.76596	-218.55	-1.20703	-218.55	-1.01189
-218.547	3.69342	-218.547	-3.86615	-218.547	-1.72028	-218.547	0.32217
-218.543	-1.05682	-218.543	-3.35416	-218.543	-2.23346	-218.543	1.65623
-218.54	-1.49591	-218.54	-1.1781	-218.54	1.87225	-218.54	-0.96248
-218.536	-1.935	-218.536	0.99796	-218.536	-2.23346	-218.536	-3.58121
-218.532	1.49792	-218.532	0.14993	-218.532	-1.46368	-218.532	-1.5554
-218.529	4.93085	-218.529	-0.69809	-218.529	-0.69385	-218.529	0.4704
-218.525	5.17035	-218.525	-1.54611	-218.525	4.1817	-218.525	0.12453
-218.522	-2.25433	-218.522	-2.39413	-218.522	0.84583	-218.522	-0.22133
-218.518	1.93701	-218.518	0.08594	-218.518	1.70117	-218.518	-0.46838
-218.514	-1.53583	-218.514	2.56598	-218.514	2.55652	-218.514	-0.71544
-218.511	-0.69757	-218.511	2.35797	-218.511	4.09619	-218.511	-0.96248
-218.507	0.14069	-218.507	2.14996	-218.507	-2.57562	-218.507	-1.20953
-218.503	-2.6286	-218.503	-0.60608	-218.503	-0.64038	-218.503	-0.11017
-218.5	2.26636	-218.5	2.78198	-218.5	1.29486	-218.5	0.98921
-218.496	2.85016	-218.496	2.71399	-218.496	0.66406	-218.496	2.08858
-218.493	3.43396	-218.493	2.64597	-218.493	0.0332	-218.493	3.18794
-218.489	1.9021	-218.489	0.91394	-218.489	-0.81146	-218.489	3.24971
-218.485	0.37024	-218.485	-0.81809	-218.485	-1.65613	-218.485	3.31146
-218.482	3.14954	-218.482	-4.85419	-218.482	-0.44794	-218.482	-1.96303
-218.478	-1.73541	-218.478	1.34995	-218.478	0.76025	-218.478	2.24916
-218.474	-1.89008	-218.474	-1.8381	-218.474	-0.28754	-218.474	1.17448
-218.471	-2.0448	-218.471	1.11795	-218.471	-1.33533	-218.471	0.09982
-218.467	-0.28339	-218.467	1.64197	-218.467	2.23578	-218.467	-3.34651
-218.464	1.47797	-218.464	2.16595	-218.464	-2.40454	-218.464	2.69385
-218.46	-2.1496	-218.46	-1.47012	-218.46	-0.5014	-218.46	2.80501
-218.456	1.88715	-218.456	1.03793	-218.456	1.40179	-218.456	2.91618
-218.453	1.61267	-218.453	0.47394	-218.453	0.73889	-218.453	1.24861
-218.449	1.33826	-218.449	-0.09009	-218.449	0.07599	-218.449	-0.41898
-218.446	1.0127	-218.446	-3.14014	-218.446	-1.89532	-218.446	-0.19894
-218.442	0.68707	-218.442	-0.04608	-218.442	-3.8667	-218.442	0.02109
-218.438	-3.94958	-218.438	-0.40808	-218.438	0.32056	-218.438	0.2411
-218.435	-0.92212	-218.435	-0.77008	-218.435	-3.70361	-218.435	0.46114
-218.431	-1.24768	-218.431	-0.94009	-218.431	2.27985	-218.431	0.08824
-218.427	-1.57324	-218.427	-1.11011	-218.427	0.05194	-218.427	-0.28464
-218.424	-1.4198	-218.424	-1.66412	-218.424	-0.12317	-218.424	-0.65753
-218.42	-1.26636	-218.42	-2.21814	-218.42	-0.29822	-218.42	-1.03043
-218.417	-0.40442	-218.417	3.06799	-218.417	1.08771	-218.417	-1.99623
-218.413	0.45758	-218.413	2.20996	-218.413	2.47369	-218.413	-2.96204
-218.409	1.31952	-218.409	-1.72012	-218.409	1.80676	-218.409	-1.55617
-218.406	2.18152	-218.406	0.49393	-218.406	1.13983	-218.406	-0.15031
-218.402	1.00769	-218.402	-0.55609	-218.402	-0.93842	-218.402	1.9967
-218.399	-0.16614	-218.399	-1.60611	-218.399	-3.01666	-218.399	4.14371
-218.395	0.57605	-218.395	1.18396	-218.395	-1.67346	-218.395	-2.99832
-218.391	1.3183	-218.391	-2.17014	-218.391	-0.33032	-218.391	-0.65367
-218.388	0.84302	-218.388	-0.34009	-218.388	-0.17395	-218.388	-0.1866
-218.384	0.36774	-218.384	1.48996	-218.384	-0.01758	-218.384	0.28049
-218.38	-0.10754	-218.38	-0.13608	-218.38	0.65204	-218.38	-1.03119
-218.377	-0.58283	-218.377	4.38202	-218.377	1.32159	-218.377	-2.34286
-218.373	0.49872	-218.373	0.13193	-218.373	-2.32837	-218.373	-2.02402
-218.37	1.58026	-218.37	2.02597	-218.37	2.23309	-218.37	-1.70517
-218.366	0.74573	-218.366	3.92001	-218.366	3.37311	-218.366	3.94994
-218.362	-0.08881	-218.362	-0.33008	-218.362	-3.6983	-218.362	0.11836
-218.359	0.37396	-218.359	4.66803	-218.359	-0.82617	-218.359	-0.74863
-218.355	0.83679	-218.355	3.522	-218.355	2.04596	-218.355	-1.61562
-218.351	-1.09546	-218.351	2.37598	-218.351	-0.89832	-218.351	-0.70386
-218.348	-3.02777	-218.348	1.22995	-218.348	-3.84265	-218.348	0.20792
-218.344	1.90582	-218.344	1.42795	-218.344	2.36542	-218.344	-0.56026
-218.341	-0.82477	-218.341	1.62595	-218.341	0.362	-218.341	-1.32843
-218.337	0.75568	-218.337	2.46399	-218.337	-3.69427	-218.337	-2.09659
-218.333	2.33618	-218.333	3.302	-218.333	0.46088	-218.333	-2.86476
-218.33	2.19397	-218.33	-1.3981	-218.33	0.6413	-218.33	-0.0183
-218.326	2.05176	-218.326	4.142	-218.326	0.82178	-218.326	2.82817
-218.323	1.90955	-218.323	0.08191	-218.323	-1.05066	-218.323	0.14075
-218.319	1.76733	-218.319	2.16595	-218.319	-2.9231	-218.319	-2.54668
-218.315	2.70294	-218.315	2.77798	-218.315	1.87622	-218.315	0.69507
-218.312	3.63849	-218.312	-2.75415	-218.312	-1.53583	-218.312	3.93681
-218.308	-1.65308	-218.308	2.46597	-218.308	-0.32898	-218.308	-2.11049
-218.304	0.71954	-218.304	1.54196	-218.304	0.87787	-218.304	1.3289
-218.301	0.0484	-218.301	-1.49411	-218.301	0.6413	-218.301	1.21077
-218.297	-0.62274	-218.297	1.61395	-218.297	0.40479	-218.297	1.09265
-218.294	3.49628	-218.294	0.88193	-218.294	0.16821	-218.294	-3.7688
-218.29	-0.04889	-218.29	0.14993	-218.29	-0.06836	-218.29	0.85642
-218.286	1.7948	-218.286	-0.19809	-218.286	1.87622	-218.286	-0.94164
-218.283	3.63849	-218.283	-0.54608	-218.283	3.82086	-218.283	-2.73969
-218.279	3.08716	-218.279	-0.5101	-218.279	-3.64349	-218.279	1.39143
-218.275	2.53577	-218.275	-0.47409	-218.275	-2.89636	-218.275	-3.96413
-218.272	0.10077	-218.272	-2.10211	-218.272	-1.39551	-218.272	-1.64882
-218.268	-2.33417	-218.268	2.41397	-218.268	0.10541	-218.268	0.6665
-218.265	-2.85309	-218.265	0.40192	-218.265	1.60626	-218.265	3.77237
-218.261	-3.37207	-218.261	-1.61011	-218.261	3.10718	-218.261	-2.60844
-218.257	-2.09467	-218.257	0.21793	-218.257	5.67725	-218.257	-1.57779
-218.254	-0.81732	-218.254	2.04596	-218.254	0.03589	-218.254	-0.54713
-218.25	-0.01898	-218.25	0.80194	-218.25	5.17206	-218.25	-0.10939
-218.247	0.77942	-218.247	-0.44208	-218.247	2.0968	-218.247	0.32835
-218.243	3.61359	-218.243	-0.53409	-218.243	4.28192	-218.243	1.68018
-218.239	-1.21649	-218.239	-0.6261	-218.239	-1.74432	-218.239	3.032
-218.236	0.1806	-218.236	-0.71808	-218.236	-1.612	-218.236	2.60506
-218.232	1.57776	-218.232	-0.81009	-218.232	-1.47968	-218.232	2.17813
-218.228	0.06085	-218.228	1.01794	-218.228	-2.15997	-218.228	-2.99214
-218.225	-1.45599	-218.225	2.84598	-218.225	-2.84027	-218.225	1.32426
-218.221	2.77527	-218.221	-1.47012	-218.221	3.15125	-218.221	0.30441
-218.218	-0.65765	-218.218	0.35794	-218.218	0.93134	-218.218	-0.71544
-218.214	2.31873	-218.214	-2.26913	-218.214	-0.23541	-218.214	-2.41544
-218.21	-2.36914	-218.21	1.24796	-218.21	-1.40216	-218.21	-4.11545
-218.207	-0.51044	-218.207	-3.68317	-218.207	1.02356	-218.207	2.88068
-218.203	1.34821	-218.203	1.62595	-218.203	-4.76215	-218.203	0.39011
-218.2	3.32666	-218.2	-1.70511	-218.2	-0.62567	-218.2	3.53227
-218.196	-2.35913	-218.196	1.10794	-218.196	-4.70068	-218.196	-2.81226
-218.192	-1.81775	-218.192	-1.96713	-218.192	-2.61707	-218.192	-0.46066
-218.189	-1.27637	-218.189	1.10196	-218.189	-0.53345	-218.189	1.89093
-218.185	-1.03436	-218.185	-2.24512	-218.185	-0.909	-218.185	2.04379
-218.181	-0.79236	-218.181	0.55194	-218.181	-1.28455	-218.181	2.19666
-218.178	-0.55035	-218.178	-0.10709	-218.178	2.9588	-218.178	-2.98674
-218.174	-0.30835	-218.174	-0.76608	-218.174	-1.00928	-218.174	1.31654
-218.171	-0.62518	-218.171	1.00696	-218.171	0.66803	-218.171	2.16115
-218.167	-0.94208	-218.167	-3.36414	-218.167	2.34534	-218.167	3.00574
-218.163	-0.77991	-218.163	-0.82309	-218.163	4.70697	-218.163	0.49048
-218.16	-0.61774	-218.16	1.71796	-218.16	-1.14288	-218.16	-2.0248
-218.156	-4.41742	-218.156	-2.72113	-218.156	-0.73792	-218.156	-1.31299
-218.152	-0.55286	-218.152	-1.01611	-218.152	-0.33301	-218.152	-0.60117
-218.149	-4.19287	-218.149	-3.40714	-218.149	-0.44122	-218.149	0.11064
-218.145	4.9408	-218.145	4.44202	-218.145	-0.5495	-218.145	0.82245
-218.142	5.17285	-218.142	2.75497	-218.142	-1.38483	-218.142	1.83072
-218.138	-2.25934	-218.138	1.06793	-218.138	-2.22009	-218.138	2.83899
-218.134	1.64514	-218.134	0.40494	-218.134	-1.00256	-218.134	-3.86067
-218.131	-2.11462	-218.131	-0.25809	-218.131	0.21497	-218.131	-1.07365
-218.127	0.21307	-218.127	-2.20111	-218.127	-1.0694	-218.127	-0.95476
-218.124	2.54077	-218.124	1.99997	-218.124	-2.35376	-218.124	-0.83588
-218.12	0.71704	-218.12	-0.32709	-218.12	3.03363	-218.12	-0.71698
-218.116	-1.10669	-218.116	-2.65414	-218.116	0.20966	-218.116	-0.59808
-218.113	2.09918	-218.113	0.01093	-218.113	0.46491	-218.113	2.78186
-218.109	-2.35913	-218.109	2.67596	-218.109	0.72015	-218.109	-3.32489
-218.105	-0.59027	-218.105	0.22092	-218.105	2.51508	-218.105	-1.72371
-218.102	1.17859	-218.102	-2.23413	-218.102	4.31	-218.102	-0.12251
-218.098	1.47046	-218.098	-0.94009	-218.098	2.62872	-218.098	0.30133
-218.095	1.76239	-218.095	0.35394	-218.095	0.94739	-218.095	0.72517
-218.091	0.13825	-218.091	1.64795	-218.091	1.31891	-218.091	1.14902
-218.087	-1.48596	-218.087	2.94199	-218.087	1.69049	-218.087	1.57286
-218.084	-0.27594	-218.084	2.63599	-218.084	1.76263	-218.084	0.36618
-218.08	0.93408	-218.08	2.32999	-218.08	1.83484	-218.08	-0.8405
-218.076	-2.16705	-218.076	2.02396	-218.076	1.3938	-218.076	0.32449
-218.073	2.39606	-218.073	1.71796	-218.073	0.95276	-218.073	1.48947
-218.069	-0.13623	-218.069	1.31595	-218.069	1.83746	-218.069	-0.02602
-218.066	-2.66852	-218.066	0.91394	-218.066	-5.4892	-218.066	-1.5415
-218.062	-1.52832	-218.062	0.51193	-218.062	-0.6698	-218.062	-0.68532
-218.058	-0.38818	-218.058	0.10992	-218.058	-4.06183	-218.058	0.17085
-218.055	0.03345	-218.055	-1.25211	-218.055	2.21173	-218.055	-1.39404
-218.051	0.45508	-218.051	-2.61414	-218.051	0.2738	-218.051	-2.95895
-218.048	0.87671	-218.048	-0.90408	-218.048	0.38873	-218.048	-0.57106
-218.044	1.29834	-218.044	0.80594	-218.044	0.50366	-218.044	1.81682
-218.04	0.96155	-218.04	0.58792	-218.04	0.21228	-218.04	1.08263
-218.037	0.6247	-218.037	0.36993	-218.037	-0.07904	-218.037	0.34842
-218.033	-2.58618	-218.033	0.15192	-218.033	4.24854	-218.033	-0.38577
-218.029	1.86719	-218.029	-0.06607	-218.029	0.36469	-218.029	-1.11998
-218.026	4.00525	-218.026	-0.09207	-218.026	-0.05499	-218.026	-0.12483
-218.022	-1.52087	-218.022	-0.11807	-218.022	-0.47467	-218.022	0.87032
-218.019	2.05426	-218.019	-0.14407	-218.019	-1.40753	-218.019	-0.50621
-218.015	-2.03479	-218.015	-0.17007	-218.015	-2.34039	-218.015	-1.88274
-218.011	-0.36572	-218.011	-0.14807	-218.011	-0.8783	-218.011	-2.66635
-218.008	1.30334	-218.008	-0.12607	-218.008	0.58386	-218.008	-3.44995
-218.004	2.81268	-218.004	-0.10407	-218.004	2.04596	-218.004	-1.86189
-218	-3.3421	-218	-0.08209	-218	3.50812	-218	-0.27383
-217.997	-3.94836	-217.997	-0.06009	-217.997	2.57526	-217.997	-0.16806
-217.993	3.10962	-217.993	-0.03809	-217.993	1.64233	-217.993	-0.0623
-217.99	2.18402	-217.99	-0.01608	-217.99	0.70947	-217.99	0.04347
-217.986	1.25842	-217.986	0.00592	-217.986	-0.22339	-217.986	0.14923
-217.982	-1.51959	-217.982	-0.03107	-217.982	0.38605	-217.982	-0.06306
-217.979	-4.29767	-217.979	-0.06808	-217.979	0.99548	-217.979	-0.27538
-217.975	-2.60486	-217.975	-0.10507	-217.975	1.60492	-217.975	-0.48769
-217.972	-0.91211	-217.972	-0.14209	-217.972	2.21436	-217.972	-0.7
-217.968	-0.97571	-217.968	-0.17908	-217.968	0.64264	-217.968	1.36055
-217.964	-1.03937	-217.964	-0.2161	-217.964	-0.92908	-217.964	3.4211
-217.961	-1.10297	-217.961	-0.25308	-217.961	-0.44794	-217.961	-2.22629
-217.957	-1.16656	-217.957	-0.29007	-217.957	0.0332	-217.957	1.61301
-217.953	0.92535	-217.953	0.10492	-217.953	-0.12714	-217.953	2.94475
-217.95	3.01727	-217.95	0.49994	-217.95	-0.28754	-217.95	4.2765
-217.946	0.7981	-217.946	0.89493	-217.946	-0.96112	-217.946	2.24838
-217.943	6.24316	-217.943	1.28995	-217.943	-1.6347	-217.943	0.22026
-217.939	3.86432	-217.939	0.72495	-217.939	2.31061	-217.939	1.20615
-217.935	1.48547	-217.935	0.15991	-217.935	-1.95551	-217.935	2.19203
-217.932	-0.41437	-217.932	-0.40509	-217.932	0.4502	-217.932	3.1779
-217.928	-2.31421	-217.928	-0.97009	-217.928	2.8559	-217.928	4.16379
-217.925	-0.88342	-217.925	0.78494	-217.925	2.61798	-217.925	1.69716
-217.921	0.54736	-217.921	2.53998	-217.921	2.38013	-217.921	-0.76947
-217.917	-1.85394	-217.917	1.22296	-217.917	2.14221	-217.917	2.29779
-217.914	3.409	-217.914	-0.09409	-217.914	1.9043	-217.914	5.36507
-217.91	-2.42523	-217.91	0.31693	-217.91	2.69287	-217.91	2.10788
-217.906	-0.59528	-217.906	0.72794	-217.906	3.48138	-217.906	-1.14931
-217.903	-0.68134	-217.903	1.13895	-217.903	1.36169	-217.903	-0.45372
-217.899	-0.7674	-217.899	1.54996	-217.899	-0.758	-217.899	0.24188
-217.896	-1.70172	-217.896	1.67294	-217.896	-4.35315	-217.896	0.46808
-217.892	-2.63605	-217.892	1.79596	-217.892	0.26312	-217.892	0.69429
-217.888	-0.37695	-217.888	1.91898	-217.888	0.26044	-217.888	0.92049
-217.885	1.88214	-217.885	2.04196	-217.885	0.25775	-217.885	1.1467
-217.881	0.18939	-217.881	0.43692	-217.881	0.55444	-217.881	0.13767
-217.877	-1.50342	-217.877	-1.16809	-217.877	0.85114	-217.877	-0.87138
-217.874	-0.48175	-217.874	0.29892	-217.874	-0.90503	-217.874	1.08417
-217.87	0.53992	-217.87	1.76596	-217.87	-2.66113	-217.87	-6.44698
-217.867	4.29468	-217.867	0.66794	-217.867	-1.70154	-217.867	-2.60844
-217.863	0.38519	-217.863	-0.43008	-217.863	-0.74194	-217.863	1.23007
-217.859	0.78687	-217.859	-1.52811	-217.859	2.78375	-217.859	2.10402
-217.856	1.18854	-217.856	-2.62613	-217.856	-1.90204	-217.856	-6.50873
-217.852	1.51038	-217.852	-2.06012	-217.852	-1.15625	-217.852	2.3696
-217.849	1.83221	-217.849	-1.49411	-217.849	-0.41052	-217.849	1.76123
-217.845	2.15405	-217.845	-0.9281	-217.845	-0.17792	-217.845	1.44934
-217.841	2.47589	-217.841	-0.36209	-217.841	0.05463	-217.841	-3.60591
-217.838	1.211	-217.838	-1.74811	-217.838	1.62366	-217.838	-0.99028
-217.834	-0.05389	-217.834	-3.13416	-217.834	3.19269	-217.834	1.62535
-217.83	-2.43646	-217.83	-1.44812	-217.83	1.34033	-217.83	1.57286
-217.827	2.84515	-217.827	0.23792	-217.827	-0.51209	-217.827	1.52036
-217.823	1.73993	-217.823	0.38794	-217.823	-0.1405	-217.823	0.67731
-217.82	0.63471	-217.82	0.53793	-217.82	0.23102	-217.82	-0.16576
-217.816	4.31958	-217.816	0.68793	-217.816	0.60254	-217.816	1.06641
-217.812	0.34033	-217.812	0.83795	-217.812	0.97412	-217.812	2.29857
-217.809	-0.1861	-217.809	-1.05209	-217.809	1.5675	-217.809	1.78903
-217.805	-0.71252	-217.805	-2.94214	-217.805	2.16095	-217.805	-3.46385
-217.801	-2.83563	-217.801	-1.7601	-217.801	-0.66711	-217.801	2.94398
-217.798	2.70544	-217.798	-0.57809	-217.798	-3.49512	-217.798	-0.13487
-217.794	2.25885	-217.794	-0.16409	-217.794	-1.49042	-217.794	1.08493
-217.791	1.81226	-217.791	0.24994	-217.791	0.51434	-217.791	-2.4386
-217.787	1.84473	-217.787	0.66394	-217.787	-1.58661	-217.787	-1.51526
-217.783	1.87714	-217.783	1.07794	-217.783	4.52386	-217.783	-0.5919
-217.78	0.6322	-217.78	-0.79608	-217.78	-0.45325	-217.78	-0.92851
-217.776	-0.61273	-217.776	-2.67014	-217.776	2.78107	-217.776	-1.26512
-217.773	0.05841	-217.773	-1.47211	-217.773	-2.70929	-217.773	-1.60172
-217.769	0.72949	-217.769	-0.27408	-217.769	0.01184	-217.769	-1.93832
-217.765	0.80188	-217.765	0.47592	-217.765	0.59454	-217.765	-1.53378
-217.762	0.87421	-217.762	1.22595	-217.762	1.17725	-217.762	-1.12924
-217.758	-3.36456	-217.758	1.97595	-217.758	0.22034	-217.758	-0.13178
-217.754	0.06085	-217.754	2.72598	-217.754	-0.73663	-217.754	0.86568
-217.751	-0.1886	-217.751	2.01495	-217.751	1.15857	-217.751	-4.0475
-217.747	-0.43811	-217.747	1.30396	-217.747	3.05371	-217.747	0.52599
-217.744	-0.20856	-217.744	0.59293	-217.744	1.5274	-217.744	1.83844
-217.74	0.02094	-217.74	-0.11807	-217.74	0.00116	-217.74	-1.59245
-217.736	0.09082	-217.736	0.77094	-217.736	-1.39685	-217.736	4.90802
-217.733	0.16065	-217.733	1.65994	-217.733	-2.7948	-217.733	1.92181
-217.729	8.37378	-217.729	2.54898	-217.729	2.479	-217.729	1.60374
-217.726	-1.29633	-217.726	3.43799	-217.726	-0.45862	-217.726	1.28566
-217.722	1.12866	-217.722	0.87094	-217.722	-0.25281	-217.722	1.3011
-217.718	3.55371	-217.718	-1.69611	-217.718	-0.047	-217.718	1.31654
-217.715	2.94495	-217.715	0.85693	-217.715	0.15888	-217.715	1.33199
-217.711	2.33618	-217.711	3.41	-217.711	0.36469	-217.711	1.34743
-217.707	0.17065	-217.707	2.31497	-217.707	-4.09119	-217.707	0.76994
-217.704	-1.99487	-217.704	1.21994	-217.704	-0.33563	-217.704	0.19247
-217.7	0.31036	-217.7	0.12494	-217.7	-2.39655	-217.7	-0.38501
-217.697	2.6156	-217.697	-0.97009	-217.697	3.75403	-217.697	-0.96248
-217.693	2.06677	-217.693	-0.6171	-217.693	1.3537	-217.693	-1.16631
-217.689	1.51788	-217.689	-0.26407	-217.689	-1.04669	-217.689	-1.37012
-217.686	0.96899	-217.686	0.08893	-217.686	-4.13129	-217.686	0.79775
-217.682	0.42017	-217.682	0.44193	-217.682	0.99548	-217.682	2.96559
-217.678	0.43012	-217.678	1.75497	-217.678	0.81909	-217.678	0.83479
-217.675	0.44013	-217.675	3.06799	-217.675	0.64264	-217.675	-1.29601
-217.671	0.45007	-217.671	1.30896	-217.671	0.97943	-217.671	-1.05513
-217.668	0.46008	-217.668	-0.45007	-217.668	1.31628	-217.668	-0.81426
-217.664	-0.9071	-217.664	0.12692	-217.664	1.11847	-217.664	0.43951
-217.66	-2.27429	-217.66	0.70395	-217.66	0.92065	-217.66	1.6933
-217.657	-2.68347	-217.657	1.28094	-217.657	-3.89606	-217.657	-1.00572
-217.653	4.57159	-217.653	1.85797	-217.653	-0.5014	-217.653	-3.70473
-217.65	-1.38617	-217.65	0.77094	-217.65	-0.05768	-217.65	-1.21571
-217.646	5.42981	-217.646	-0.31607	-217.646	0.38605	-217.646	1.27332
-217.642	-1.16656	-217.642	-1.40311	-217.642	-2.07843	-217.642	-0.19046
-217.639	5.01068	-217.639	-2.49014	-217.639	-4.54297	-217.639	-1.65422
-217.635	-0.54041	-217.635	-0.17209	-217.635	-1.62402	-217.635	-0.83356
-217.631	1.57275	-217.631	2.14597	-217.631	1.29486	-217.631	-0.01289
-217.628	4.48425	-217.628	1.39194	-217.628	0.10809	-217.628	0.80779
-217.624	-0.26843	-217.624	0.63794	-217.624	-1.07874	-217.624	1.62845
-217.621	0.96649	-217.621	1.03595	-217.621	0.55713	-217.621	0.27509
-217.617	2.20148	-217.617	1.43396	-217.617	2.19299	-217.617	-1.07829
-217.613	-1.51337	-217.613	1.83197	-217.613	0.57849	-217.613	-0.05998
-217.61	-5.22821	-217.61	2.22998	-217.61	-1.03595	-217.61	0.95833
-217.606	-0.88965	-217.606	0.16394	-217.606	-8.26379	-217.606	0.80315
-217.602	3.44891	-217.602	-1.90213	-217.602	-1.80579	-217.602	0.64796
-217.599	-2.27179	-217.599	-0.89609	-217.599	-0.99323	-217.599	0.4928
-217.595	-0.32831	-217.595	0.10992	-217.595	-0.1806	-217.595	0.33762
-217.592	-0.70007	-217.592	1.11594	-217.592	-0.1806	-217.592	-1.0034
-217.588	-1.07178	-217.588	2.12198	-217.588	-0.1806	-217.588	-2.34441
-217.584	-0.96454	-217.584	0.05594	-217.584	-0.1806	-217.584	-1.31375
-217.581	-0.85724	-217.581	-2.01013	-217.581	-0.1806	-217.581	-0.2831
-217.577	-0.48053	-217.577	-2.62415	-217.577	-2.3725	-217.577	-0.00594
-217.574	-0.10376	-217.574	-3.23816	-217.574	-4.56433	-217.574	0.27123
-217.57	0.27295	-217.57	3.06	-217.57	-2.65045	-217.57	0.54837
-217.566	0.64966	-217.566	-2.93015	-217.566	-0.73663	-217.566	0.82553
-217.563	-1.12915	-217.563	-2.20013	-217.563	-0.10577	-217.563	2.33794
-217.559	-2.90802	-217.559	-1.47012	-217.559	0.52502	-217.559	3.85034
-217.555	-0.21606	-217.555	-1.50812	-217.555	1.15588	-217.555	0.81705
-217.552	2.47589	-217.552	-1.54611	-217.552	1.78668	-217.552	-2.21626
-217.548	1.87463	-217.548	-1.58411	-217.548	1.70117	-217.548	3.18716
-217.545	1.27338	-217.545	-1.6221	-217.545	1.61566	-217.545	-0.89609
-217.541	-1.24396	-217.541	-1.66013	-217.541	1.53009	-217.541	-2.60768
-217.537	-3.76123	-217.537	-1.69812	-217.537	1.44458	-217.537	-4.31926
-217.534	-5.08105	-217.534	-1.5441	-217.534	1.35901	-217.534	1.72649
-217.53	-6.40082	-217.53	-1.39011	-217.53	1.2735	-217.53	-1.71443
-217.526	-1.97241	-217.526	-1.23611	-217.526	1.70117	-217.526	-2.19078
-217.523	2.45593	-217.523	-1.08209	-217.523	2.12885	-217.523	-2.66711
-217.519	0.46252	-217.519	-2.32513	-217.519	-1.81915	-217.519	-2.41698
-217.516	-1.53082	-217.516	-3.56815	-217.516	2.44427	-217.516	-2.16684
-217.512	3.98029	-217.512	-1.73911	-217.512	-2.01697	-217.512	-1.9167
-217.508	1.82727	-217.508	0.08994	-217.508	1.73322	-217.508	-1.66656
-217.505	0.27295	-217.505	-0.00107	-217.505	-2.08649	-217.505	-0.52705
-217.501	-1.28137	-217.501	-0.09207	-217.501	2.30524	-217.501	0.61246
-217.498	-0.60028	-217.498	-0.18308	-217.498	2.59125	-217.498	3.13544
-217.494	0.08081	-217.494	-0.27408	-217.494	2.87726	-217.494	-3.82825
-217.49	3.84558	-217.49	0.37094	-217.49	0.61859	-217.49	-2.50345
-217.487	-0.05389	-217.487	1.01593	-217.487	-1.64008	-217.487	-1.17865
-217.483	0.35779	-217.483	-1.4111	-217.483	-1.3327	-217.483	-0.44676
-217.479	0.76941	-217.479	-3.83817	-217.479	-1.02527	-217.479	0.28511
-217.476	-0.41565	-217.476	-1.7211	-217.476	-3.36951	-217.476	-1.10762
-217.472	-1.60071	-217.472	0.39594	-217.472	2.49774	-217.472	-2.50037
-217.469	1.52539	-217.469	0.20892	-217.469	1.69318	-217.469	0.05968
-217.465	-3.01282	-217.465	0.02191	-217.465	0.88855	-217.465	2.61972
-217.461	-1.95245	-217.461	-4.90118	-217.461	-0.09778	-217.461	0.00719
-217.458	-0.89215	-217.458	2.46399	-217.458	-1.08411	-217.458	-2.60536
-217.454	1.60522	-217.454	-0.15509	-217.454	2.03528	-217.454	0.31599
-217.451	4.10254	-217.451	-2.77414	-217.451	5.15466	-217.451	3.23735
-217.447	2.04926	-217.447	-2.32114	-217.447	2.07269	-217.447	3.29294
-217.443	-0.00397	-217.443	-1.8681	-217.443	-1.00928	-217.443	3.34853
-217.44	2.41351	-217.44	-1.4151	-217.44	0.01453	-217.44	-1.93214
-217.436	4.83105	-217.436	-0.9621	-217.436	1.03827	-217.436	2.27386
-217.432	3.69586	-217.432	-0.81308	-217.432	-0.84619	-217.432	1.823
-217.429	2.56073	-217.429	-0.66409	-217.429	-2.73065	-217.429	1.37213
-217.425	2.22394	-217.425	-1.28311	-217.425	0.34595	-217.425	1.51419
-217.422	1.88715	-217.422	-1.90213	-217.422	3.42261	-217.422	1.65623
-217.418	-4.19788	-217.418	5.35104	-217.418	-4.40662	-217.418	2.14417
-217.414	2.49084	-217.414	0.31592	-217.414	1.44989	-217.414	2.63208
-217.411	2.47339	-217.411	-1.64713	-217.411	-0.39179	-217.411	3.12
-217.407	2.45593	-217.407	-3.61017	-217.407	-2.23346	-217.407	3.60793
-217.403	-2.19446	-217.403	2.51697	-217.403	-1.21375	-217.403	1.34511
-217.4	0.81934	-217.4	-3.64417	-217.4	-0.19397	-217.4	-0.91771
-217.396	-1.5957	-217.396	4.01901	-217.396	-5.84601	-217.396	-2.98288
-217.393	3.6535	-217.393	-0.60608	-217.393	-3.28662	-217.393	4.43863
-217.389	0.24048	-217.389	-1.00711	-217.389	-1.11218	-217.389	1.92876
-217.385	-3.17249	-217.385	-1.40811	-217.385	1.06232	-217.385	-0.5811
-217.382	-2.43396	-217.382	0.49493	-217.382	4.26324	-217.382	-0.12637
-217.378	-1.6955	-217.378	2.39798	-217.378	-0.74731	-217.378	0.32835
-217.375	-2.95294	-217.375	1.27695	-217.375	-1.90869	-217.375	1.6601
-217.371	3.45392	-217.371	0.15591	-217.371	-3.07013	-217.371	2.99185
-217.367	0.59979	-217.367	-0.96509	-217.367	-0.63904	-217.367	1.95192
-217.364	-2.25433	-217.364	-2.08612	-217.364	1.79205	-217.364	0.912
-217.36	2.19647	-217.36	-1.22311	-217.36	0.63062	-217.36	-0.12791
-217.356	-1.01691	-217.356	-0.36008	-217.356	-0.53076	-217.356	-1.16785
-217.353	-4.23029	-217.353	0.50293	-217.353	0.36066	-217.353	0.16391
-217.349	0.22052	-217.349	1.36594	-217.349	1.25214	-217.349	1.49565
-217.346	1.39813	-217.346	1.04895	-217.346	-0.06433	-217.346	1.47481
-217.342	2.57568	-217.342	0.73193	-217.342	-1.3808	-217.342	1.45396
-217.338	1.03888	-217.338	0.41492	-217.338	-0.13117	-217.338	-0.93855
-217.335	-0.49799	-217.335	0.09793	-217.335	1.11847	-217.335	-3.33107
-217.331	-0.35828	-217.331	-0.4751	-217.331	-0.71118	-217.331	-1.67198
-217.327	-0.21857	-217.327	-1.0481	-217.327	5.67059	-217.327	-0.01289
-217.324	0.71954	-217.324	1.45096	-217.324	-0.43591	-217.324	-0.72546
-217.32	1.65759	-217.32	3.95001	-217.32	1.66907	-217.32	-1.43805
-217.317	-7.78296	-217.317	1.21695	-217.317	-3.37885	-217.317	0.0728
-217.313	-4.44983	-217.313	-1.51611	-217.313	5.25891	-217.313	1.58366
-217.309	-2.07471	-217.309	-1.17709	-217.309	-1.49976	-217.309	0.72286
-217.306	0.30042	-217.306	-0.8381	-217.306	-0.047	-217.306	-0.13796
-217.302	-4.46979	-217.302	0.84494	-217.302	-2.99927	-217.302	0.58235
-217.299	-1.57574	-217.299	2.52798	-217.299	2.25983	-217.299	1.30264
-217.295	0.20056	-217.295	-0.90909	-217.295	1.36035	-217.295	-0.34872
-217.291	1.97693	-217.291	-4.34616	-217.291	0.46088	-217.291	-2.00009
-217.288	2.12415	-217.288	-2.09113	-217.288	-0.24744	-217.288	0.57307
-217.284	2.2713	-217.284	0.16394	-217.284	-0.95581	-217.284	3.14626
-217.28	-0.7749	-217.28	2.41898	-217.28	-1.32196	-217.28	-0.40739
-217.277	-3.82111	-217.277	4.67401	-217.277	6.52325	-217.277	-3.96104
-217.273	-2.35663	-217.273	1.23294	-217.273	-1.71222	-217.273	3.15784
-217.27	-0.89215	-217.27	-2.20813	-217.27	3.73798	-217.27	0.79002
-217.266	-3.73877	-217.266	-0.52908	-217.266	-3.64215	-217.266	-0.19432
-217.262	1.0788	-217.262	1.14993	-217.262	2.66345	-217.262	-1.17865
-217.259	2.12415	-217.259	0.66895	-217.259	1.67712	-217.259	-1.27361
-217.255	3.16949	-217.255	0.18793	-217.255	0.6908	-217.255	-1.36858
-217.252	1.97943	-217.252	3.547	-217.252	0.55981	-217.252	0.90814
-217.248	0.78937	-217.248	-5.3822	-217.248	0.42883	-217.248	3.18484
-217.244	-2.91547	-217.244	-1.70313	-217.244	-0.08704	-217.244	0.32294
-217.241	1.04388	-217.241	1.97595	-217.241	-0.60297	-217.241	-2.53897
-217.237	0.69208	-217.237	-0.23309	-217.237	-1.11884	-217.237	0.13303
-217.233	0.34033	-217.233	-2.44214	-217.233	-1.6347	-217.233	2.80501
-217.23	1.37067	-217.23	-1.17511	-217.23	-0.06036	-217.23	0.9066
-217.226	2.40106	-217.226	0.09192	-217.226	1.51404	-217.226	-0.99182
-217.223	-0.8797	-217.223	1.35895	-217.223	3.60168	-217.223	-0.51857
-217.219	3.50378	-217.219	2.62598	-217.219	5.68927	-217.219	-0.04532
-217.215	1.46051	-217.215	0.56494	-217.215	0.07867	-217.215	0.03267
-217.212	-0.58283	-217.212	-1.49612	-217.212	2.6795	-217.212	0.11064
-217.208	-2.14709	-217.208	-0.48508	-217.208	0.14813	-217.208	-5.14764
-217.204	-3.71136	-217.204	0.52594	-217.204	-2.38318	-217.204	-0.91925
-217.201	-3.12006	-217.201	0.09692	-217.201	2.11011	-217.201	-0.79187
-217.197	-2.52881	-217.197	-0.33209	-217.197	-1.60797	-217.197	-0.66447
-217.194	-0.50049	-217.194	-0.76111	-217.194	-0.70721	-217.194	0.05582
-217.19	1.52783	-217.19	-1.19009	-217.19	0.1936	-217.19	0.77612
-217.186	5.51215	-217.186	-0.65909	-217.186	0.58118	-217.186	2.03993
-217.183	1.83221	-217.183	-0.12808	-217.183	0.96875	-217.183	3.30374
-217.179	-0.25098	-217.179	0.01892	-217.179	1.35632	-217.179	-3.73329
-217.176	-2.33417	-217.176	0.16592	-217.176	1.74396	-217.176	-1.28365
-217.172	-3.58038	-217.172	3.10699	-217.172	0.7135	-217.172	3.35471
-217.168	2.83765	-217.168	-0.09607	-217.168	-0.31696	-217.168	-1.49364
-217.165	-2.08093	-217.165	-0.22708	-217.165	-0.83417	-217.165	-0.4128
-217.161	0.66461	-217.161	-0.35809	-217.161	-1.35138	-217.161	0.66805
-217.157	-3.25604	-217.157	2.00696	-217.157	-5.46112	-217.157	-0.32632
-217.154	0.48749	-217.154	-1.77213	-217.154	-1.35944	-217.154	-1.32071
-217.15	0.39893	-217.15	-1.71112	-217.15	-0.67914	-217.15	0.05659
-217.147	0.31036	-217.147	-1.65012	-217.147	0.00116	-217.147	1.4339
-217.143	0.73077	-217.143	-4.82117	-217.143	-9.23004	-217.143	-0.38809
-217.139	1.15112	-217.139	-1.84811	-217.139	0.69879	-217.139	-2.21008
-217.136	-0.34454	-217.136	-3.09915	-217.136	-0.1499	-217.136	1.3042
-217.132	-1.84021	-217.132	1.79395	-217.132	-0.99854	-217.132	-4.66821
-217.128	-2.33795	-217.128	4.06302	-217.128	-0.13654	-217.128	-1.30217
-217.125	-2.83563	-217.125	0.18793	-217.125	0.72553	-217.125	2.06387
-217.121	-0.13995	-217.121	0.15292	-217.121	1.58759	-217.121	1.47713
-217.118	2.55573	-217.118	0.11792	-217.118	2.44958	-217.118	0.89038
-217.114	1.01019	-217.114	0.60693	-217.114	2.14087	-217.114	-6.65079
-217.11	-0.5354	-217.11	1.09595	-217.11	1.83215	-217.11	-4.70528
-217.107	-0.16492	-217.107	1.58496	-217.107	-6.1748	-217.107	-4.14323
-217.103	0.20557	-217.103	2.07397	-217.103	-0.49603	-217.103	-3.58121
-217.1	0.17688	-217.1	1.47495	-217.1	-0.54816	-217.1	0.39011
-217.096	0.14819	-217.096	0.87595	-217.096	-0.60028	-217.096	4.36142
-217.092	0.11951	-217.092	-0.10709	-217.092	0.71619	-217.092	2.79884
-217.089	0.09082	-217.089	-1.09009	-217.089	2.03259	-217.089	1.23625
-217.085	1.02014	-217.085	0.61493	-217.085	-3.52588	-217.085	0.57539
-217.081	1.94946	-217.081	-3.82416	-217.081	-0.87293	-217.081	-0.08546
-217.078	-1.43231	-217.078	1.72095	-217.078	1.78003	-217.078	-0.74631
-217.074	2.85016	-217.074	1.12195	-217.074	4.43298	-217.074	-1.40717
-217.071	1.02515	-217.071	0.77893	-217.071	-3.60608	-217.071	-2.36449
-217.067	-0.79987	-217.067	0.43594	-217.067	-3.43365	-217.067	-3.32181
-217.063	-2.78448	-217.063	-0.29108	-217.063	-3.26123	-217.063	-1.90744
-217.06	2.89502	-217.06	-1.0181	-217.06	-3.08887	-217.06	-0.49309
-217.056	-2.72589	-217.056	1.10995	-217.056	-3.34546	-217.056	-0.96944
-217.052	-0.68262	-217.052	3.23798	-217.052	4.60937	-217.052	-1.44577
-217.049	1.83972	-217.049	3.31799	-217.049	-0.77936	-217.049	-2.51503
-217.045	-3.30219	-217.045	-2.74612	-217.045	2.04333	-217.045	-3.58429
-217.042	-2.49634	-217.042	2.45398	-217.042	1.61566	-217.042	1.91795
-217.038	-1.69049	-217.038	1.50995	-217.038	1.18793	-217.038	-2.06648
-217.034	-1.36371	-217.034	4.27802	-217.034	1.2735	-217.034	-3.08633
-217.031	-1.03687	-217.031	-3.19415	-217.031	1.35901	-217.031	-4.10619
-217.027	-0.27094	-217.027	-2.41013	-217.027	0.54645	-217.027	-0.29622
-217.024	0.495	-217.024	-1.6261	-217.024	-0.26617	-217.024	3.51373
-217.02	-3.05023	-217.02	-1.86612	-217.02	-0.56555	-217.02	-1.96535
-217.016	1.06879	-217.016	-2.10611	-217.016	-0.86493	-217.016	2.04225
-217.013	-0.68012	-217.013	1.55795	-217.013	-3.81592	-217.013	-0.17578
-217.009	-2.42902	-217.009	-0.92209	-217.009	1.44458	-217.009	-2.39383
-217.005	-2.26184	-217.005	0.05392	-217.005	2.5993	-217.005	3.68898
-217.002	-2.09467	-217.002	1.02994	-217.002	3.75403	-217.002	0.28511
-216.998	2.78778	-216.998	0.20993	-216.998	-2.88037	-216.998	-0.90767
-216.995	0.00598	-216.995	-0.61008	-216.995	-1.30328	-216.995	-2.10045
-216.991	1.53534	-216.991	2.40997	-216.991	-0.23944	-216.991	-3.68851
-216.987	3.0647	-216.987	-0.71408	-216.987	0.8244	-216.987	4.2101
-216.984	2.23889	-216.984	-0.8941	-216.984	0.47693	-216.984	3.06673
-216.98	1.41309	-216.98	5.07004	-216.98	0.12946	-216.98	1.92336
-216.977	-2.2868	-216.977	-2.27814	-216.977	-2.78412	-216.977	0.77998
-216.973	1.67755	-216.973	0.61392	-216.973	2.51373	-216.973	-0.36339
-216.969	3.14703	-216.969	7.02606	-216.969	1.31091	-216.969	5.01534
-216.966	-3.04773	-216.966	3.198	-216.966	0.10809	-216.966	0.90736
-216.962	-0.77991	-216.962	-1.14209	-216.962	-0.06836	-216.962	-0.23601
-216.958	1.48792	-216.958	0.66193	-216.958	-0.24475	-216.958	-1.37938
-216.955	-3.30969	-216.955	2.91397	-216.955	-4.14203	-216.955	0.44183
-216.951	-0.44305	-216.951	-0.97809	-216.951	0.17224	-216.951	2.26305
-216.948	0.02844	-216.948	-1.03009	-216.948	-0.13251	-216.948	0.13149
-216.944	0.5	-216.944	-1.08209	-216.944	-0.43726	-216.944	-2.00009
-216.94	-0.71375	-216.94	-2.80014	-216.94	2.44427	-216.94	-0.89145
-216.937	-1.92755	-216.937	-4.51816	-216.937	5.32574	-216.937	0.21718
-216.933	1.16986	-216.933	-1.11609	-216.933	-0.5174	-216.933	-4.01045
-216.929	-3.39697	-216.929	2.28598	-216.929	1.85083	-216.929	1.24861
-216.926	-1.13788	-216.926	-0.84009	-216.926	2.16626	-216.926	0.67731
-216.922	1.12122	-216.922	-3.96616	-216.922	2.48169	-216.922	0.106
-216.919	0.98523	-216.919	-1.97211	-216.919	1.25745	-216.919	0.12763
-216.915	0.84924	-216.915	0.02191	-216.915	0.0332	-216.915	0.14923
-216.911	-2.5899	-216.911	0.20792	-216.911	-0.4212	-216.911	1.7149
-216.908	-6.02905	-216.908	0.39392	-216.908	-0.87561	-216.908	3.28058
-216.904	-3.72009	-216.904	0.19592	-216.904	0.72284	-216.904	0.89348
-216.901	-1.41107	-216.901	-0.00208	-216.901	2.32129	-216.901	-1.49364
-216.897	0.6983	-216.897	0.88794	-216.897	3.32098	-216.897	0.26967
-216.893	2.80774	-216.893	-4.36618	-216.893	4.32068	-216.893	2.03299
-216.89	-1.31006	-216.89	-1.4281	-216.89	-3.40424	-216.89	-3.91164
-216.886	2.23639	-216.886	1.50995	-216.886	-2.91779	-216.886	-0.36957
-216.882	0.98773	-216.882	2.30798	-216.882	-0.50671	-216.882	-0.21207
-216.879	-0.26099	-216.879	-3.03815	-216.879	1.9043	-216.879	-0.05458
-216.875	-0.55164	-216.875	0.95993	-216.875	-2.01428	-216.875	0.69583
-216.872	-0.84229	-216.872	-1.1861	-216.872	-5.93292	-216.872	1.44624
-216.868	-5.12469	-216.868	3.13199	-216.868	-4.29169	-216.868	1.70256
-216.864	-1.74292	-216.864	-2.79013	-216.864	-2.65045	-216.864	1.95888
-216.861	0.52118	-216.861	-0.26407	-216.861	-1.00928	-216.861	2.21518
-216.857	2.78528	-216.857	2.26196	-216.857	0.63196	-216.857	2.4715
-216.853	2.21521	-216.853	0.91596	-216.853	-0.94507	-216.853	-0.28618
-216.85	1.64514	-216.85	-0.43008	-216.85	-2.52216	-216.85	-3.04387
-216.846	5.38617	-216.846	3.98401	-216.846	-4.61243	-216.846	-1.84877
-216.843	1.46301	-216.843	-1.8421	-216.843	1.50873	-216.843	-0.65367
-216.839	0.97278	-216.839	-1.90811	-216.839	-1.09479	-216.839	-0.34795
-216.835	0.48248	-216.835	-1.97412	-216.835	-3.6983	-216.835	-0.04222
-216.832	1.42932	-216.832	3.07999	-216.832	-1.16962	-216.832	-2.10817
-216.828	2.3761	-216.828	-2.10611	-216.828	1.35901	-216.828	-4.17412
-216.825	1.54034	-216.825	1.46695	-216.825	-1.74701	-216.825	-2.74278
-216.821	0.70453	-216.821	5.04004	-216.821	3.3584	-216.821	-1.31143
-216.817	4.65894	-216.817	2.853	-216.817	3.84491	-216.817	0.1199
-216.814	0.94904	-216.814	0.66592	-216.814	4.33142	-216.814	1.55124
-216.81	-3.9184	-216.81	1.55096	-216.81	3.19269	-216.81	1.30264
-216.806	-1.1217	-216.806	2.43597	-216.806	2.05402	-216.806	1.05406
-216.803	-1.19904	-216.803	3.32098	-216.803	0.91528	-216.803	0.80547
-216.799	-1.27637	-216.799	4.20602	-216.799	-0.22339	-216.799	0.55687
-216.796	0.30286	-216.796	0.51492	-216.796	-0.39978	-216.796	1.30882
-216.792	1.88214	-216.792	-3.17615	-216.792	-0.57623	-216.792	2.06078
-216.788	0.26794	-216.788	-0.72308	-216.788	-0.23944	-216.788	0.44107
-216.785	-1.34625	-216.785	-4.41418	-216.785	0.09735	-216.785	-1.17865
-216.781	-1.16412	-216.781	1.11093	-216.781	-3.41498	-216.781	-0.62433
-216.778	-0.982	-216.778	0.49194	-216.778	1.28418	-216.778	-0.07002
-216.774	-1.59821	-216.774	-0.12708	-216.774	1.36438	-216.774	0.4843
-216.77	-2.21442	-216.77	-0.74609	-216.77	1.44458	-216.77	1.03862
-216.767	6.36292	-216.767	-1.24512	-216.767	-0.59491	-216.767	-0.46993
-216.763	2.16656	-216.763	-1.74411	-216.763	-2.63446	-216.763	-1.97847
-216.759	-1.07178	-216.759	3.517	-216.759	-0.56818	-216.759	0.46578
-216.756	3.35406	-216.756	-1.4621	-216.756	1.49805	-216.756	2.91
-216.752	2.15155	-216.752	-1.51312	-216.752	1.25476	-216.752	3.22963
-216.749	0.94904	-216.749	-1.56412	-216.749	1.01154	-216.749	3.54926
-216.745	0.22553	-216.745	3.505	-216.745	0.76831	-216.745	1.49719
-216.741	-0.49799	-216.741	-1.66611	-216.741	0.52502	-216.741	-0.55486
-216.738	-0.86224	-216.738	-1.09311	-216.738	0.60254	-216.738	-1.0999
-216.734	-1.22644	-216.734	-0.52008	-216.734	0.68012	-216.734	-1.64496
-216.73	-1.5907	-216.73	-0.5871	-216.73	1.27081	-216.73	0.18166
-216.727	-1.95496	-216.727	-0.65408	-216.727	1.86157	-216.727	2.00829
-216.723	-1.84021	-216.723	0.04694	-216.723	-0.71252	-216.723	1.95732
-216.72	-1.72546	-216.72	0.74793	-216.72	4.9248	-216.72	1.90637
-216.716	2.22144	-216.716	-1.23911	-216.716	-4.83429	-216.716	-1.10916
-216.712	-1.49591	-216.712	-3.22614	-216.712	4.56665	-216.712	5.36197
-216.709	2.2713	-216.709	-3.64615	-216.709	1.65973	-216.709	1.96042
-216.705	-1.62567	-216.705	2.07797	-216.705	-1.24713	-216.705	-1.44115
-216.702	-1.21149	-216.702	1.27396	-216.702	-3.46973	-216.702	-1.97693
-216.698	-0.79736	-216.698	0.46994	-216.698	2.5191	-216.698	2.23062
-216.694	-1.58075	-216.694	0.62595	-216.694	2.34937	-216.694	4.26414
-216.691	5.30011	-216.691	0.78195	-216.691	2.17963	-216.691	-3.18901
-216.687	1.48297	-216.687	0.55393	-216.687	3.03632	-216.687	0.03035
-216.683	-2.33417	-216.683	0.32593	-216.683	3.89301	-216.683	-1.49364
-216.68	-1.57074	-216.68	1.66595	-216.68	-0.72455	-216.68	0.45342
-216.676	-0.80731	-216.676	-3.13815	-216.676	2.86926	-216.676	2.40047
-216.673	-0.04388	-216.673	1.01794	-216.673	0.81775	-216.673	0.69121
-216.669	0.71954	-216.669	5.17404	-216.669	6.97766	-216.669	-1.01807
-216.665	1.16364	-216.665	-2.70215	-216.665	6.63684	-216.665	-6.77895
-216.662	1.60767	-216.662	-4.43417	-216.662	-1.91541	-216.662	-3.05313
-216.658	2.05176	-216.658	-2.07013	-216.658	-0.71655	-216.658	-1.2049
-216.654	2.49585	-216.654	0.29392	-216.654	0.4823	-216.654	5.38667
-216.651	-1.36865	-216.651	-3.77817	-216.651	-3.91614	-216.651	2.25688
-216.647	-5.23322	-216.647	-1.70612	-216.647	-0.10309	-216.647	8.61375
-216.644	-0.15619	-216.644	2.02997	-216.644	0.63062	-216.644	-2.61925
-216.64	4.92084	-216.64	-4.47418	-216.64	1.36438	-216.64	1.95888
-216.636	0.17816	-216.636	0.73395	-216.636	-7.05426	-216.636	-2.0603
-216.633	-4.56458	-216.633	-4.29816	-216.633	9.1615	-216.633	-1.33615
-216.629	-2.44147	-216.629	-1.52209	-216.629	-3.02069	-216.629	-2.29192
-216.626	-0.31836	-216.626	1.25394	-216.626	-1.51709	-216.626	1.49565
-216.622	-2.4165	-216.622	1.39795	-216.622	0.51038	-216.622	-1.75768
-216.618	3.14954	-216.618	-4.60217	-216.618	2.53784	-216.618	-0.26765
-216.615	0.57233	-216.615	-2.02612	-216.615	1.31494	-216.615	0.72826
-216.611	-2.00488	-216.611	0.54993	-216.611	0.09204	-216.611	6.46751
-216.607	-1.94751	-216.607	-0.5221	-216.607	2.71826	-216.607	-0.04686
-216.604	-1.89008	-216.604	-1.59412	-216.604	5.34448	-216.604	2.92545
-216.6	-1.8327	-216.6	2.45398	-216.6	-4.00433	-216.6	-5.66414
-216.597	-1.77533	-216.597	-3.73816	-216.597	-5.14172	-216.597	1.55742
-216.593	1.94946	-216.593	3.51199	-216.593	0.30585	-216.593	1.5605
-216.589	5.67432	-216.589	0.52194	-216.589	-2.45801	-216.589	1.5636
-216.586	3.01233	-216.586	0.98795	-216.586	-0.08972	-216.586	0.18321
-216.582	0.35028	-216.582	-4.69019	-216.582	2.27856	-216.582	-1.19717
-216.578	1.44055	-216.578	-2.04813	-216.578	0.32727	-216.578	0.53525
-216.575	2.53076	-216.575	0.59393	-216.575	-1.62402	-216.575	2.26768
-216.571	-0.21106	-216.571	3.23599	-216.571	-4.08856	-216.571	0.04733
-216.568	-2.95294	-216.568	-0.26608	-216.568	1.65839	-216.568	-2.17302
-216.564	0.31287	-216.564	-0.17609	-216.564	0.74426	-216.564	-0.77411
-216.56	3.57861	-216.56	-0.08609	-216.56	-0.16992	-216.56	0.6248
-216.557	0.93658	-216.557	0.00394	-216.557	-3.13696	-216.557	2.02373
-216.553	-1.70551	-216.553	0.09393	-216.553	2.10748	-216.553	3.42264
-216.55	-4.34753	-216.55	-2.95215	-216.55	1.83484	-216.55	1.017
-216.546	0.67462	-216.546	0.14594	-216.546	1.56219	-216.546	-1.38864
-216.542	0.90662	-216.542	0.93994	-216.542	-2.30298	-216.542	0.15851
-216.539	1.13867	-216.539	1.73395	-216.539	2.04333	-216.539	1.70564
-216.535	4.2348	-216.535	2.96399	-216.535	-2.49542	-216.535	1.06023
-216.531	-0.33331	-216.531	-1.9501	-216.531	1.17725	-216.531	0.41481
-216.528	-5.69977	-216.528	1.96796	-216.528	0.74426	-216.528	2.73399
-216.524	-3.40198	-216.524	-0.25809	-216.524	0.31122	-216.524	-4.43352
-216.521	1.4505	-216.521	-1.2681	-216.521	1.41785	-216.521	-2.26257
-216.517	-6.47064	-216.517	3.866	-216.517	2.52448	-216.517	-0.09163
-216.513	0.45758	-216.513	-2.52014	-216.513	3.6311	-216.513	-1.4782
-216.51	-5.38788	-216.51	1.33395	-216.51	4.73767	-216.51	1.87859
-216.506	-3.6889	-216.506	3.42801	-216.506	2.90399	-216.506	2.90074
-216.503	-1.98987	-216.503	-0.6221	-216.503	1.07031	-216.503	-0.82044
-216.499	-1.08923	-216.499	0.95993	-216.499	-0.25012	-216.499	-2.4664
-216.495	-0.1886	-216.495	2.54196	-216.495	-1.57056	-216.495	0.63098
-216.492	0.23303	-216.492	-1.63611	-216.492	-4.43066	-216.492	6.69295
-216.488	0.65466	-216.488	-5.81421	-216.488	0.92065	-216.488	3.26823
-216.484	-3.2348	-216.484	-3.84814	-216.484	1.65308	-216.484	-2.23169
-216.481	0.53992	-216.481	-8.02625	-216.481	2.38544	-216.481	1.75505
-216.477	0.54865	-216.477	-1.8421	-216.477	2.23444	-216.477	1.1575
-216.474	0.55737	-216.474	-1.80212	-216.474	2.08344	-216.474	0.55995
-216.47	-3.26599	-216.47	-2.14612	-216.47	1.41919	-216.47	0.55533
-216.466	0.57483	-216.466	3.65399	-216.466	0.75494	-216.466	0.55069
-216.463	-1.57202	-216.463	3.11798	-216.463	4.70966	-216.463	-0.19508
-216.459	-3.71881	-216.459	2.58197	-216.459	0.45288	-216.459	-0.94087
-216.455	3.2356	-216.455	2.814	-216.455	0.81506	-216.455	0.68503
-216.452	2.52582	-216.452	-3.09814	-216.452	1.17725	-216.452	2.31091
-216.448	-2.2157	-216.448	-0.58609	-216.448	1.07971	-216.448	0.52753
-216.445	0.70703	-216.445	1.92596	-216.445	0.98212	-216.445	-1.25586
-216.441	-0.68134	-216.441	0.98193	-216.441	-3.73437	-216.441	-0.66757
-216.437	-2.0697	-216.437	0.03793	-216.437	-0.23944	-216.437	-0.07928
-216.434	-3.13879	-216.434	-0.42609	-216.434	-1.3634	-216.434	-0.33096
-216.43	3.45636	-216.43	-0.89011	-216.43	-2.48743	-216.43	-0.58264
-216.427	-5.27686	-216.427	-0.20209	-216.427	1.52075	-216.427	-0.83432
-216.423	-1.23645	-216.423	0.48593	-216.423	-2.68256	-216.423	-1.08601
-216.419	0.47131	-216.419	3.15399	-216.419	-2.26691	-216.419	0.42253
-216.416	2.17902	-216.416	-0.32208	-216.416	-1.85126	-216.416	1.93108
-216.412	-2.97913	-216.412	7.59409	-216.412	-1.94879	-216.412	-0.21671
-216.408	4.63647	-216.408	5.27002	-216.408	-2.04639	-216.408	-2.36449
-216.405	5.14667	-216.405	9.73013	-216.405	-0.21936	-216.405	-3.27702
-216.401	-2.00739	-216.401	-0.14609	-216.401	1.6076	-216.401	0.55379
-216.398	-4.85028	-216.398	-1.0621	-216.398	1.38177	-216.398	4.68105
-216.394	5.08057	-216.394	-1.97812	-216.394	1.15588	-216.394	-0.67838
-216.39	1.83844	-216.39	0.64993	-216.39	2.94012	-216.39	1.67014
-216.387	-1.40363	-216.387	3.27798	-216.387	4.7243	-216.387	4.01865
-216.383	-2.25061	-216.383	4.242	-216.383	2.91608	-216.383	-1.14314
-216.379	4.56659	-216.379	-0.93811	-216.379	1.10779	-216.379	-1.56157
-216.376	8.11053	-216.376	-1.54211	-216.376	-1.59863	-216.376	1.33044
-216.372	3.9903	-216.372	-2.14612	-216.372	3.90637	-216.372	-0.52089
-216.369	0.34906	-216.369	-5.8222	-216.369	0.68677	-216.369	-1.77928
-216.365	4.37201	-216.365	0.74194	-216.365	-2.53284	-216.365	1.70564
-216.361	-0.24597	-216.361	0.96195	-216.361	-0.49603	-216.361	-4.00273
-216.358	-4.86395	-216.358	1.18195	-216.358	1.54077	-216.358	-4.96776
-216.354	-1.81775	-216.354	2.04196	-216.354	-0.52814	-216.354	-6.03162
-216.351	1.22845	-216.351	2.90198	-216.351	-2.59698	-216.351	-2.35213
-216.347	-4.90637	-216.347	0.97794	-216.347	-0.81677	-216.347	1.52499
-216.343	1.73242	-216.343	-0.94611	-216.343	0.96344	-216.343	-4.08456
-216.34	0.70703	-216.34	-0.69409	-216.34	-3.07281	-216.34	0.38548
-216.336	-0.31836	-216.336	-0.44208	-216.336	1.10242	-216.336	0.11218
-216.332	3.79572	-216.332	-5.47018	-216.332	-7.30682	-216.332	5.29866
-216.329	0.24548	-216.329	-0.25809	-216.329	-2.03033	-216.329	0.99847
-216.325	1.00641	-216.325	2.26596	-216.325	-1.3728	-216.325	1.73807
-216.322	1.76733	-216.322	4.79001	-216.322	-0.71521	-216.322	2.47768
-216.318	3.80566	-216.318	3.60199	-216.318	-4.20618	-216.318	0.99384
-216.314	5.84399	-216.314	2.41397	-216.314	0.51434	-216.314	-0.49001
-216.311	1.49542	-216.311	0.84195	-216.311	-0.92371	-216.311	0.39783
-216.307	-2.85309	-216.307	-0.7301	-216.307	-2.36182	-216.307	1.28566
-216.304	0.02094	-216.304	2.26996	-216.304	-3.73035	-216.304	0.38857
-216.3	2.89502	-216.3	-0.87408	-216.3	3.11249	-216.3	-0.50853
-216.296	1.93701	-216.296	1.61395	-216.296	1.23071	-216.296	0.96605
-216.293	0.979	-216.293	4.10202	-216.293	-0.65106	-216.293	2.44061
-216.289	1.53784	-216.289	-3.04214	-216.289	0.76025	-216.289	2.87758
-216.285	2.09668	-216.285	0.05392	-216.285	2.17163	-216.285	3.31456
-216.282	2.65552	-216.282	-2.99414	-216.282	-0.52277	-216.282	1.37985
-216.278	3.21436	-216.278	0.10193	-216.278	-3.21716	-216.278	-0.55486
-216.275	0.47003	-216.275	-0.08209	-216.275	-2.51147	-216.275	-0.67374
-216.271	-2.27429	-216.271	-0.26608	-216.271	-1.80579	-216.271	-0.79263
-216.267	-1.18652	-216.267	-0.45007	-216.267	3.5188	-216.267	-0.91153
-216.264	-0.09882	-216.264	-0.63409	-216.264	0.63196	-216.264	-1.03043
-216.26	-0.92706	-216.26	2.06198	-216.26	0.39673	-216.26	0.33298
-216.256	-1.75537	-216.256	-1.38611	-216.256	0.1615	-216.256	1.69638
-216.253	1.72742	-216.253	-1.37811	-216.253	-0.58691	-216.253	-2.57294
-216.249	-2.45392	-216.249	-1.37012	-216.249	-1.33533	-216.249	2.64444
-216.246	0.55359	-216.246	-1.33411	-216.246	-0.72455	-216.246	4.36374
-216.242	3.56116	-216.242	-1.2981	-216.242	-0.11377	-216.242	1.33971
-216.238	2.73663	-216.238	-0.87808	-216.238	1.01019	-216.238	1.28026
-216.235	1.91205	-216.235	-0.4581	-216.235	2.13422	-216.235	-3.52252
-216.231	-1.14789	-216.231	-3.49414	-216.231	-4.31177	-216.231	4.17537
-216.228	3.45636	-216.228	-0.38608	-216.228	-2.5462	-216.228	2.38658
-216.224	-0.08258	-216.224	-0.7341	-216.224	-5.91284	-216.224	-0.98332
-216.22	-3.62152	-216.22	-1.08209	-216.22	-1.06805	-216.22	0.39011
-216.217	-2.37036	-216.217	-1.09409	-216.217	0.51569	-216.217	1.39297
-216.213	-1.1192	-216.213	-1.10611	-216.213	2.09943	-216.213	2.39584
-216.209	0.13196	-216.209	-1.50211	-216.209	-2.98859	-216.209	-0.85054
-216.206	1.38318	-216.206	-1.89813	-216.206	0.13477	-216.206	-4.09692
-216.202	0.7981	-216.202	0.39392	-216.202	4.02802	-216.202	2.19279
-216.199	0.21307	-216.199	-3.45816	-216.199	-0.29022	-216.199	-1.00417
-216.195	0.10706	-216.195	-4.23816	-216.195	3.08978	-216.195	0.83865
-216.191	0.000976563	-216.191	-5.01819	-216.191	-1.74164	-216.191	-2.06184
-216.188	-3.94714	-216.188	-0.35809	-216.188	0.94336	-216.188	2.66528
-216.184	-0.23102	-216.184	-1.8421	-216.184	3.62842	-216.184	-2.09427
-216.18	3.96411	-216.18	-0.25409	-216.18	1.69446	-216.18	2.92931
-216.177	0.495	-216.177	1.33395	-216.177	-0.23944	-216.177	-1.53378
-216.173	-3.21362	-216.173	1.80197	-216.173	0.39276	-216.173	2.89688
-216.17	0.742	-216.17	-3.87415	-216.17	1.0249	-216.17	-2.15912
-216.166	-0.09253	-216.166	-3.79016	-216.166	-0.39581	-216.166	-2.76825
-216.162	-0.92706	-216.162	2.43799	-216.162	-1.81647	-216.162	1.36595
-216.159	-1.96118	-216.159	-3.20615	-216.159	-0.74597	-216.159	0.23802
-216.155	-2.9953	-216.155	1.38995	-216.155	0.32459	-216.155	-0.88991
-216.152	-0.19733	-216.152	2.14597	-216.152	1.05298	-216.152	3.61487
-216.148	2.60065	-216.148	2.90198	-216.148	-6.43011	-216.148	-1.36702
-216.144	2.52454	-216.144	0.68195	-216.144	4.17767	-216.144	-0.86444
-216.141	2.44849	-216.141	-1.53812	-216.141	1.09973	-216.141	-0.36185
-216.137	-2.25812	-216.137	-2.09412	-216.137	-1.63605	-216.137	-0.45218
-216.133	-6.96466	-216.133	3.49399	-216.133	-4.37189	-216.133	-0.5425
-216.13	1.87213	-216.13	1.41394	-216.13	-1.55591	-216.13	0.29747
-216.126	-2.06476	-216.126	-0.66608	-216.126	1.26013	-216.126	1.13744
-216.123	-2.64856	-216.123	4.80603	-216.123	-0.0296	-216.123	-2.76595
-216.119	4.43188	-216.119	4.134	-216.119	-1.31934	-216.119	2.81737
-216.115	0.7345	-216.115	-1.21011	-216.115	-0.72723	-216.115	-2.86476
-216.112	4.70129	-216.112	3.686	-216.112	-0.13519	-216.112	0.93979
-216.108	0.5249	-216.108	3.07797	-216.108	0.97009	-216.108	5.0408
-216.104	4.01276	-216.104	2.46997	-216.104	2.07538	-216.104	-0.34486
-216.101	3.58862	-216.101	-2.01013	-216.101	-3.08484	-216.101	1.60683
-216.097	3.16449	-216.097	3.75	-216.097	-0.03363	-216.097	-1.18483
-216.094	-1.09174	-216.094	-3.16214	-216.094	-2.11456	-216.094	-2.49419
-216.09	2.31622	-216.09	-3.93018	-216.09	-4.19543	-216.09	-3.80354
-216.086	1.81226	-216.086	-0.02609	-216.086	0.05328	-216.086	4.96669
-216.083	1.30829	-216.083	-2.26611	-216.083	-3.90942	-216.083	4.25024
-216.079	4.63647	-216.079	-0.02609	-216.079	0.85248	-216.079	1.75505
-216.076	-4.80908	-216.076	2.21396	-216.076	-2.59698	-216.076	-0.74014
-216.072	-1.87512	-216.072	-3.24216	-216.072	1.23474	-216.072	0.63716
-216.068	1.05884	-216.068	1.54196	-216.068	-3.14496	-216.068	2.01447
-216.065	2.71539	-216.065	0.94995	-216.065	4.2793	-216.065	1.02008
-216.061	4.37201	-216.061	0.35794	-216.061	-1.98224	-216.061	0.02571
-216.057	5.78906	-216.057	-2.28214	-216.057	-1.5719	-216.057	-0.22751
-216.054	-0.45807	-216.054	1.22195	-216.054	-1.16162	-216.054	-0.48074
-216.05	4.31213	-216.05	0.88596	-216.05	3.01227	-216.05	-0.73396
-216.047	-3.69141	-216.047	0.54993	-216.047	-1.02527	-216.047	-0.98718
-216.043	0.38025	-216.043	3.12598	-216.043	-1.90869	-216.043	-0.20281
-216.039	-3.2124	-216.039	-0.44208	-216.039	-2.79211	-216.039	0.58157
-216.036	1.01892	-216.036	-0.55408	-216.036	-4.70197	-216.036	4.92346
-216.032	-2.414	-216.032	-0.66608	-216.032	-6.61188	-216.032	-0.22133
-216.029	-2.01483	-216.029	-0.77811	-216.029	0.54511	-216.029	-5.11908
-216.025	-1.61566	-216.025	-0.89011	-216.025	-0.5094	-216.025	-0.53015
-216.021	-1.6955	-216.021	6.42206	-216.021	-0.19531	-216.021	-0.58574
-216.018	-1.77533	-216.018	-0.60208	-216.018	0.11877	-216.018	4.10202
-216.014	-0.59027	-216.014	4.44	-216.014	-4.72742	-216.014	2.08008
-216.01	0.59479	-216.01	-0.75809	-216.01	4.11218	-216.01	0.05814
-216.007	2.25885	-216.007	-1.4761	-216.007	1.66107	-216.007	-2.4579
-216.003	3.92291	-216.003	-2.19412	-216.003	-0.79004	-216.003	4.51274
-216	-0.95953	-216	0.79993	-216	-3.02734	-216	0.21794
-215.996	1.82227	-215.996	-2.35013	-215.996	2.94678	-215.996	5.40984
-215.992	0.29291	-215.992	1.41196	-215.992	1.3938	-215.992	1.90561
-215.989	-1.23645	-215.989	-0.97009	-215.989	-0.15924	-215.989	-1.59863
-215.985	-1.63812	-215.985	0.68793	-215.985	4.59601	-215.985	0.14693
-215.981	-2.03979	-215.981	2.34598	-215.981	-4.33447	-215.981	1.89247
-215.978	1.86963	-215.978	0.16394	-215.978	-1.461	-215.978	-0.31476
-215.974	-1.88513	-215.974	4.12601	-215.974	1.41248	-215.974	-2.52197
-215.971	-0.84973	-215.971	2.87198	-215.971	0.13745	-215.971	-0.23291
-215.967	0.18561	-215.967	1.61795	-215.967	-1.13757	-215.967	2.05615
-215.963	0.742	-215.963	-0.40408	-215.963	-3.43903	-215.963	-3.95564
-215.96	1.29834	-215.96	-2.42612	-215.96	2.47101	-215.96	-0.48074
-215.956	0.60223	-215.956	-3.04816	-215.956	2.79175	-215.956	3.33694
-215.953	-0.09381	-215.953	2.47397	-215.953	-5.09894	-215.953	-2.33206
-215.949	-5.89935	-215.949	-0.58008	-215.949	-1.01459	-215.949	-2.07188
-215.945	-4.04065	-215.945	-3.63416	-215.945	3.06976	-215.945	-1.81171
-215.942	2.92749	-215.942	-0.64011	-215.942	1.76532	-215.942	-0.95862
-215.938	-2.87805	-215.938	2.35397	-215.938	0.46088	-215.938	-0.10553
-215.934	-0.54041	-215.934	3.29999	-215.934	-0.84351	-215.934	0.4511
-215.931	1.7973	-215.931	-1.89813	-215.931	-2.14795	-215.931	1.00774
-215.927	-2.60114	-215.927	0.86395	-215.927	0.23639	-215.927	1.08263
-215.924	0.66461	-215.924	-2.51813	-215.924	2.62067	-215.924	-3.58583
-215.92	6.8045	-215.92	0.24393	-215.92	0.89929	-215.92	-1.13928
-215.916	0.17065	-215.916	-3.13815	-215.916	-0.82214	-215.916	-3.43607
-215.913	2.39856	-215.913	1.15994	-215.913	2.33197	-215.913	2.71623
-215.909	4.62646	-215.909	-0.6861	-215.909	5.48615	-215.909	-0.61816
-215.905	2.22394	-215.905	0.28394	-215.905	1.79742	-215.905	1.97662
-215.902	-0.17865	-215.902	-8.98627	-215.902	-1.89136	-215.902	-0.17192
-215.898	1.19855	-215.898	0.43594	-215.898	-0.25415	-215.898	-3.8985
-215.895	2.57568	-215.895	-4.47818	-215.895	1.38306	-215.895	1.8616
-215.891	-0.35828	-215.891	-1.58411	-215.891	2.67816	-215.891	-0.38269
-215.887	4.37201	-215.887	1.30994	-215.887	-4.23822	-215.887	-2.62697
-215.884	1.83722	-215.884	-1.78012	-215.884	5.01166	-215.884	0.76146
-215.88	-0.69757	-215.88	1.27396	-215.88	0.57587	-215.88	4.14989
-215.877	1.0788	-215.877	2.40796	-215.877	-1.29395	-215.877	3.58554
-215.873	-4.80908	-215.873	3.54199	-215.873	5.04779	-215.873	3.02118
-215.869	0.80933	-215.869	0.06793	-215.869	0.59052	-215.869	-0.95245
-215.866	-1.23645	-215.866	-3.40616	-215.866	-3.8667	-215.866	-4.92607
-215.862	-5.83698	-215.862	-1.3761	-215.862	-0.96783	-215.862	-1.7847
-215.858	2.33618	-215.858	0.65393	-215.858	1.93103	-215.858	1.35669
-215.855	-4.81909	-215.855	-0.8681	-215.855	-0.68713	-215.855	0.24883
-215.851	0.79938	-215.851	3.754	-215.851	-3.30536	-215.851	-0.85902
-215.848	0.50995	-215.848	-1.60812	-215.848	2.80109	-215.848	-2.55981
-215.844	0.22052	-215.844	-0.82608	-215.844	0.69611	-215.844	0.48276
-215.84	-2.59363	-215.84	-0.58008	-215.84	-0.20868	-215.84	4.06573
-215.837	2.25635	-215.837	-0.33408	-215.837	-1.11353	-215.837	2.90538
-215.833	2.79523	-215.833	1.57596	-215.833	4.14026	-215.833	5.30252
-215.83	3.33411	-215.83	-2.65814	-215.83	1.18262	-215.83	2.95633
-215.826	4.91089	-215.826	-6.66821	-215.826	1.94574	-215.826	-0.47688
-215.822	6.48761	-215.822	3.65799	-215.822	2.70886	-215.822	0.83325
-215.819	3.7533	-215.819	-0.35208	-215.819	2.9588	-215.819	-1.61176
-215.815	1.01892	-215.815	1.78195	-215.815	3.20874	-215.815	5.42992
-215.811	4.18237	-215.811	-2.86813	-215.811	3.22345	-215.811	-4.17952
-215.808	-0.31836	-215.808	2.72198	-215.808	3.23816	-215.808	-4.30228
-215.804	-0.50794	-215.804	1.78397	-215.804	3.25287	-215.804	2.19588
-215.801	-0.69757	-215.801	0.84595	-215.801	3.26752	-215.801	3.9507
-215.797	-2.08472	-215.797	-1.5321	-215.797	2.2558	-215.797	0.76454
-215.793	-3.47186	-215.793	2.23398	-215.793	1.24408	-215.793	-2.42162
-215.79	2.80524	-215.79	2.92798	-215.79	0.74554	-215.79	-1.95145
-215.786	1.41809	-215.786	3.62201	-215.786	0.24707	-215.786	-1.48129
-215.782	1.3233	-215.782	-1.99011	-215.782	-3.32007	-215.782	-0.11325
-215.779	-6.43573	-215.779	-1.4581	-215.779	1.32428	-215.779	1.25478
-215.775	2.89008	-215.775	-3.10214	-215.775	1.34967	-215.775	0.25114
-215.772	4.55164	-215.772	1.39795	-215.772	1.37506	-215.772	-0.75249
-215.768	1.58276	-215.768	3.40201	-215.768	0.88727	-215.768	-2.69492
-215.764	-1.38617	-215.764	-0.7381	-215.764	0.39941	-215.764	-4.63733
-215.761	-2.7583	-215.761	-2.95813	-215.761	-0.08838	-215.761	-4.20808
-215.757	3.53375	-215.757	0.96594	-215.757	-0.57623	-215.757	-3.77884
-215.754	-0.95203	-215.754	0.82593	-215.754	-2.00494	-215.754	-2.18846
-215.75	-5.43781	-215.75	0.68594	-215.75	-3.43365	-215.75	-0.59808
-215.746	3.6485	-215.746	2.46597	-215.746	-4.86237	-215.746	0.99229
-215.743	-0.03894	-215.743	4.246	-215.743	-6.29108	-215.743	2.58267
-215.739	1.94202	-215.739	1.80197	-215.739	-2.07446	-215.739	0.12145
-215.735	-3.74127	-215.735	-0.64209	-215.735	2.14221	-215.735	-2.33978
-215.732	0.79437	-215.732	-3.47015	-215.732	1.39777	-215.732	-0.84822
-215.728	-2.33417	-215.728	-0.15408	-215.728	0.65338	-215.728	0.64334
-215.725	-3.64899	-215.725	-1.31012	-215.725	3.83557	-215.725	0.3438
-215.721	2.70044	-215.721	-2.46613	-215.721	-6.66797	-215.721	0.04424
-215.717	2.34369	-215.717	0.21793	-215.717	2.33069	-215.717	-0.25531
-215.714	1.98694	-215.714	2.90198	-215.714	-2.35645	-215.714	-0.55486
-215.71	-1.32379	-215.71	0.08191	-215.71	1.51007	-215.71	0.38084
-215.706	-4.63446	-215.706	3.40601	-215.706	5.37653	-215.706	1.31654
-215.703	0.19812	-215.703	0.20194	-215.703	4.28192	-215.703	-6.64153
-215.699	-2.63354	-215.699	-3.00214	-215.699	3.18738	-215.699	1.21155
-215.696	0.88171	-215.696	0.48193	-215.696	1.64368	-215.696	0.3932
-215.692	4.39697	-215.692	3.966	-215.692	0.10004	-215.692	-0.42516
-215.688	0.56732	-215.688	6.04205	-215.688	2.66211	-215.688	0.04115
-215.685	-3.26227	-215.685	-2.12213	-215.685	5.22418	-215.685	0.50746
-215.681	2.60815	-215.681	-0.43008	-215.681	1.37103	-215.681	-0.80499
-215.678	0.81433	-215.678	1.26196	-215.678	-2.48206	-215.678	2.6259
-215.674	3.33167	-215.674	-0.37408	-215.674	0.50769	-215.674	6.05679
-215.67	-1.81525	-215.67	-2.01013	-215.67	3.49744	-215.67	0.00101
-215.667	3.32666	-215.667	-2.65613	-215.667	1.50067	-215.667	0.70895
-215.663	0.80432	-215.663	2.84198	-215.663	-0.49603	-215.663	-3.32643
-215.659	0.19812	-215.659	-2.02811	-215.659	2.12616	-215.659	5.97882
-215.656	-0.40814	-215.656	-0.75409	-215.656	-3.46307	-215.656	-0.52705
-215.652	0.18311	-215.652	2.69598	-215.652	-1.43958	-215.652	-0.36261
-215.649	0.77441	-215.649	0.00192	-215.649	0.58386	-215.649	-0.19818
-215.645	-0.55035	-215.645	-1.92413	-215.645	2.6073	-215.645	-1.02193
-215.641	-1.87512	-215.641	-3.85016	-215.641	-3.58069	-215.641	-1.84569
-215.638	-0.9845	-215.638	-1.1601	-215.638	-0.81946	-215.638	1.13512
-215.634	-0.09381	-215.634	1.52997	-215.634	1.94171	-215.634	4.11592
-215.63	1.75488	-215.63	-1.66812	-215.63	4.70294	-215.63	-0.0183
-215.627	-4.06061	-215.627	1.27795	-215.627	-0.74731	-215.627	-4.1525
-215.623	-4.96625	-215.623	-4.12817	-215.623	-2.22009	-215.623	-3.6916
-215.62	1.7923	-215.62	0.70593	-215.62	-3.69293	-215.62	-3.2307
-215.616	3.76074	-215.616	-1.7561	-215.616	0.47961	-215.616	-3.65918
-215.612	5.72919	-215.612	1.92596	-215.612	-3.55927	-215.612	0.65569
-215.609	4.26721	-215.609	0.05994	-215.609	0.51971	-215.609	7.99382
-215.605	2.80524	-215.605	-1.80612	-215.605	-3.61273	-215.605	5.84526
-215.602	5.65436	-215.602	0.42392	-215.602	3.54553	-215.602	1.72032
-215.598	0.83929	-215.598	2.65399	-215.598	-2.98193	-215.598	2.33871
-215.594	0.33533	-215.594	-1.6441	-215.594	1.65308	-215.594	-2.23093
-215.591	-0.16864	-215.591	4.298	-215.591	-1.9234	-215.591	2.68613
-215.587	-0.67261	-215.587	1.40796	-215.587	2.88263	-215.587	0.1917
-215.583	-1.17657	-215.583	-1.48212	-215.583	-0.52277	-215.583	-2.30272
-215.58	-5.01367	-215.58	-0.27609	-215.58	-2.86963	-215.58	-2.30196
-215.576	-1.18652	-215.576	0.92993	-215.576	-5.21655	-215.576	-2.30118
-215.573	2.64056	-215.573	-0.04007	-215.573	0.13477	-215.573	-2.3004
-215.569	-1.19653	-215.569	-1.0101	-215.569	-2.72534	-215.569	-2.29964
-215.565	-0.72253	-215.565	4.64401	-215.565	0.01715	-215.565	-1.85417
-215.562	-0.24847	-215.562	0.05792	-215.562	-5.45178	-215.562	-1.40872
-215.558	-0.25348	-215.558	-2.60812	-215.558	6.01538	-215.558	-0.66679
-215.555	-0.25848	-215.555	0.86993	-215.555	-1.67749	-215.555	0.07512
-215.551	-0.40564	-215.551	1.23596	-215.551	-0.94775	-215.551	-2.7011
-215.547	-0.55286	-215.547	-4.54218	-215.547	-0.21802	-215.547	-0.73396
-215.544	-0.70007	-215.544	-3.40814	-215.544	-1.19904	-215.544	4.49422
-215.54	-0.84723	-215.54	-2.27414	-215.54	-2.17999	-215.54	0.2357
-215.536	-0.99445	-215.536	-0.37207	-215.536	1.073	-215.536	-4.61572
-215.533	-1.14166	-215.533	1.52997	-215.533	-3.88538	-215.533	0.01953
-215.529	1.1062	-215.529	-2.71213	-215.529	0.3941	-215.529	1.39375
-215.526	-4.31012	-215.526	-0.81009	-215.526	-3.5379	-215.526	-1.97539
-215.522	-1.9425	-215.522	-3.05215	-215.522	-3.16101	-215.522	-1.23116
-215.518	0.42511	-215.518	0.84995	-215.518	-2.78412	-215.518	-0.48691
-215.515	-4.39246	-215.515	1.29596	-215.515	0.84314	-215.515	-0.03914
-215.511	-1.54584	-215.511	1.74197	-215.511	-3.74103	-215.511	0.40865
-215.507	0.98151	-215.507	3.948	-215.507	2.28119	-215.507	2.88222
-215.504	-4.15546	-215.504	0.00992	-215.504	-5.38226	-215.504	5.35579
-215.5	4.12	-215.5	-0.08807	-215.5	4.40356	-215.5	0.71436
-215.497	-0.37824	-215.497	-0.1861	-215.497	-4.97064	-215.497	-3.92706
-215.493	2.35364	-215.493	-2.09613	-215.493	-0.20465	-215.493	-2.99446
-215.489	-2.57867	-215.489	2.13797	-215.489	-3.65015	-215.489	-2.06184
-215.486	2.22894	-215.486	1.37994	-215.486	-4.18744	-215.486	-1.12924
-215.482	-0.62769	-215.482	0.62195	-215.482	-4.72473	-215.482	-0.19663
-215.479	1.30579	-215.479	1.39996	-215.479	0.04126	-215.479	2.07004
-215.475	3.23932	-215.475	2.17798	-215.475	-3.40424	-215.475	4.33672
-215.471	5.65186	-215.471	1.41995	-215.471	2.38812	-215.471	2.6506
-215.468	0.40021	-215.468	0.66193	-215.468	-0.03094	-215.468	0.96449
-215.464	-2.01733	-215.464	2.79199	-215.464	0.22302	-215.464	-0.75867
-215.46	3.22937	-215.46	4.92203	-215.46	0.47693	-215.46	-2.48183
-215.457	-0.62518	-215.457	0.52393	-215.457	0.21765	-215.457	-1.83333
-215.453	-4.4798	-215.453	2.26996	-215.453	-0.04163	-215.453	-1.18483
-215.45	0.60724	-215.45	1.10394	-215.45	0.34064	-215.45	1.14362
-215.446	-1.96991	-215.446	-0.06207	-215.446	0.72284	-215.446	3.47205
-215.442	-0.23602	-215.442	-0.84409	-215.442	1.1051	-215.442	-0.02988
-215.439	1.49792	-215.439	-1.6261	-215.439	1.4873	-215.439	-3.5318
-215.435	0.88794	-215.435	-1.39612	-215.435	-0.33563	-215.435	2.17041
-215.431	0.27795	-215.431	-1.16611	-215.431	-2.15863	-215.431	3.12927
-215.428	5.73541	-215.428	-0.9361	-215.428	-1.92877	-215.428	2.60583
-215.424	-1.58075	-215.424	5.43805	-215.424	-1.69891	-215.424	-2.66095
-215.421	6.75085	-215.421	0.93195	-215.421	-3.35077	-215.421	-3.92552
-215.417	-2.80072	-215.417	2.56998	-215.417	-5.00269	-215.417	-0.44676
-215.413	-3.09137	-215.413	6.25604	-215.413	-2.54889	-215.413	2.14261
-215.41	-3.38202	-215.41	-0.2981	-215.41	-0.09509	-215.41	-0.01134
-215.406	-1.51709	-215.406	3.62	-215.406	0.01715	-215.406	1.55278
-215.403	0.34778	-215.403	-2.70215	-215.403	0.12946	-215.403	-6.36977
-215.399	-2.57745	-215.399	-0.83209	-215.399	2.8078	-215.399	1.91409
-215.395	2.16156	-215.395	1.03793	-215.395	-2.72534	-215.395	0.71127
-215.392	4.26599	-215.392	1.30795	-215.392	-2.9552	-215.392	-1.82561
-215.388	-1.29382	-215.388	1.57794	-215.388	-3.18506	-215.388	0.38084
-215.384	5.1217	-215.384	-0.84009	-215.384	0.6908	-215.384	-3.04541
-215.381	-1.23645	-215.381	-3.25815	-215.381	4.56665	-215.381	-1.72833
-215.377	-2.90924	-215.377	-4.80417	-215.377	-0.87024	-215.377	-3.74023
-215.374	-4.58203	-215.374	-0.20609	-215.374	1.9043	-215.374	-1.0088
-215.37	-0.66638	-215.37	-2.13611	-215.37	7.92926	-215.37	4.39076
-215.366	3.24933	-215.366	-4.06616	-215.366	-5.20587	-215.366	0.30365
-215.363	2.73413	-215.363	-2.15613	-215.363	2.48706	-215.363	3.82564
-215.359	2.21893	-215.359	-0.24609	-215.359	-3.50586	-215.359	2.60429
-215.356	0.9054	-215.356	-1.02411	-215.356	4.70026	-215.356	0.09828
-215.352	-0.40814	-215.352	-1.80212	-215.352	-0.77936	-215.352	-2.40771
-215.348	4.76495	-215.348	-2.98813	-215.348	-1.49042	-215.348	-6.28485
-215.345	-2.83563	-215.345	1.96997	-215.345	-2.20142	-215.345	-0.67529
-215.341	-0.53662	-215.341	0.01593	-215.341	0.85114	-215.341	-0.40199
-215.337	1.76239	-215.337	-1.93811	-215.337	3.90375	-215.337	-4.87204
-215.334	-5.79828	-215.334	2.892	-215.334	-0.99854	-215.334	2.41745
-215.33	-0.58527	-215.33	1.57794	-215.33	2.31061	-215.33	4.96361
-215.327	1.27466	-215.327	0.64795	-215.327	1.00085	-215.327	-2.56984
-215.323	3.13452	-215.323	-0.28207	-215.323	-0.3089	-215.323	-0.61661
-215.319	4.25226	-215.319	1.67395	-215.319	-0.17792	-215.319	-1.65114
-215.316	5.36993	-215.316	3.63	-215.316	-0.047	-215.316	-2.68565
-215.312	2.65552	-215.312	0.84995	-215.312	4.70294	-215.312	4.58067
-215.308	-0.0589	-215.308	-1.93011	-215.308	1.24139	-215.308	2.36032
-215.305	0.65967	-215.305	-4.80618	-215.305	0.34595	-215.305	3.10457
-215.301	1.37817	-215.301	-1.53812	-215.301	-0.5495	-215.301	3.8488
-215.298	-5.0885	-215.298	2.88199	-215.298	2.14758	-215.298	-1.33615
-215.294	1.21851	-215.294	-2.93814	-215.294	4.8446	-215.294	2.96559
-215.29	-1.17657	-215.29	-2.31012	-215.29	1.29755	-215.29	3.5369
-215.287	-3.57166	-215.287	4.46201	-215.287	-2.24951	-215.287	4.1082
-215.283	-1.33624	-215.283	-5.6622	-215.283	5.15204	-215.283	5.27242
-215.28	0.89917	-215.28	-1.4501	-215.28	-1.1322	-215.28	6.43663
-215.276	-0.49799	-215.276	-3.28613	-215.276	4.25922	-215.276	1.2764
-215.272	-1.89508	-215.272	1.02194	-215.272	-4.0351	-215.272	-3.88383
-215.269	5.80902	-215.269	3.66599	-215.269	0.67206	-215.269	4.39539
-215.265	0.7395	-215.265	6.31006	-215.265	-2.83221	-215.265	3.18794
-215.261	-1.60571	-215.261	-2.44614	-215.261	1.20667	-215.261	4.44789
-215.258	-3.95087	-215.258	3.134	-215.258	-2.96588	-215.258	-3.77884
-215.254	2.80524	-215.254	1.03394	-215.254	-3.5459	-215.254	-1.72833
-215.251	1.89709	-215.251	-1.0661	-215.251	-4.12598	-215.251	0.32217
-215.247	5.89886	-215.247	-2.62213	-215.247	1.49536	-215.247	0.54451
-215.243	-2.87305	-215.243	1.96597	-215.243	-1.09479	-215.243	0.76686
-215.24	-1.10669	-215.24	0.40994	-215.24	0.42078	-215.24	0.98921
-215.236	0.65967	-215.236	-1.14609	-215.236	1.9364	-215.236	1.21155
-215.232	0.48999	-215.232	-4.04617	-215.232	3.3985	-215.232	0.74216
-215.229	0.32037	-215.229	-0.80209	-215.229	-3.35077	-215.229	0.27277
-215.225	4.46179	-215.225	-2.93414	-215.225	-2.23083	-215.225	2.17503
-215.222	0.93909	-215.222	1.07794	-215.222	-1.11084	-215.222	4.07732
-215.218	-0.10877	-215.218	-0.09409	-215.218	5.9967	-215.218	2.91618
-215.214	-1.15662	-215.214	-1.26611	-215.214	-0.58154	-215.214	1.75505
-215.211	2.10669	-215.211	2.55399	-215.211	0.02521	-215.211	0.59393
-215.207	-2.29425	-215.207	0.22992	-215.207	0.63196	-215.207	-0.5672
-215.204	-5.05731	-215.204	2.11197	-215.204	-0.40784	-215.204	-2.04332
-215.2	-0.15619	-215.2	-2.15012	-215.2	-9.65906	-215.2	-3.51944
-215.196	-0.04517	-215.196	0.11594	-215.196	-0.09241	-215.196	-1.04277
-215.193	0.06586	-215.193	2.38196	-215.193	1.26282	-215.193	1.4339
-215.189	-1.73914	-215.189	-2.23212	-215.189	-0.07636	-215.189	0.50128
-215.185	-3.54419	-215.185	-0.70209	-215.185	-1.41553	-215.185	-0.43132
-215.182	1.35693	-215.182	-5.31619	-215.182	-0.70184	-215.182	-1.36394
-215.178	-6.51556	-215.178	0.30994	-215.178	0.01184	-215.178	-2.29655
-215.175	-0.17737	-215.175	2.81598	-215.175	-1.91541	-215.175	-0.58574
-215.171	-1.50342	-215.171	5.32202	-215.171	4.36884	-215.171	1.12508
-215.167	0.68335	-215.167	-0.4921	-215.167	1.92834	-215.167	2.24298
-215.164	2.87012	-215.164	-0.16208	-215.164	-0.51209	-215.164	3.36087
-215.16	1.1449	-215.16	1.15994	-215.16	-2.82422	-215.16	5.91165
-215.156	-0.58032	-215.156	-3.66214	-215.156	-5.13635	-215.156	-1.02425
-215.153	-0.38947	-215.153	2.65198	-215.153	0.42078	-215.153	-2.62389
-215.149	-0.19861	-215.149	-1.27411	-215.149	-2.23346	-215.149	-4.22353
-215.146	-0.57159	-215.146	0.59195	-215.146	5.48883	-215.146	-0.62589
-215.142	-0.94458	-215.142	2.45798	-215.142	-0.47467	-215.142	2.97177
-215.138	-2.75458	-215.138	0.99594	-215.138	0.74689	-215.138	1.03552
-215.135	-4.56458	-215.135	-0.4661	-215.135	1.96844	-215.135	-0.90073
-215.131	-3.77997	-215.131	-0.23209	-215.131	-1.51447	-215.131	0.27585
-215.128	4.66888	-215.128	6.14606	-215.128	-4.99738	-215.128	1.45242
-215.124	2.4198	-215.124	0.87595	-215.124	0.24439	-215.124	2.629
-215.12	0.17065	-215.12	1.74997	-215.12	-2.72534	-215.12	3.80556
-215.117	1.3844	-215.117	0.17593	-215.117	0.27112	-215.117	2.23988
-215.113	2.59814	-215.113	4.74603	-215.113	3.26752	-215.113	0.67421
-215.109	1.89587	-215.109	1.50797	-215.109	6.77722	-215.109	-0.89145
-215.106	1.19354	-215.106	-1.7301	-215.106	2.07538	-215.106	-2.45712
-215.102	1.40936	-215.102	-3.59216	-215.102	-3.78113	-215.102	-1.40408
-215.099	1.62518	-215.099	0.68994	-215.099	-1.42621	-215.099	-0.35104
-215.095	1.84094	-215.095	1.13196	-215.095	5.03442	-215.095	0.70201
-215.091	2.05676	-215.091	1.57394	-215.091	-2.19073	-215.091	1.75505
-215.088	2.54578	-215.088	3.28198	-215.088	2.07538	-215.088	2.27386
-215.084	3.03473	-215.084	-1.15411	-215.084	-1.86993	-215.084	2.79266
-215.081	-0.78735	-215.081	-4.05417	-215.081	2.5672	-215.081	0.93979
-215.077	-4.6095	-215.077	-0.81009	-215.077	-1.20703	-215.077	-0.91307
-215.073	1.42804	-215.073	0.19394	-215.073	0.40741	-215.073	-0.09781
-215.07	-0.19861	-215.07	1.19794	-215.07	2.02191	-215.07	0.71745
-215.066	3.44391	-215.066	-4.32617	-215.066	-1.49573	-215.066	1.53271
-215.062	-0.57782	-215.062	0.38992	-215.062	-5.01343	-215.062	2.34798
-215.059	-5.18829	-215.059	-1.03809	-215.059	1.40179	-215.059	0.4704
-215.055	-2.13458	-215.055	3.67801	-215.055	-0.39447	-215.055	-1.40717
-215.052	-1.95496	-215.052	0.07391	-215.052	0.37537	-215.052	-0.91307
-215.048	-1.77533	-215.048	-3.53015	-215.048	1.1452	-215.048	-0.41898
-215.044	2.23639	-215.044	0.96195	-215.044	1.78668	-215.044	-2.44478
-215.041	6.24811	-215.041	-0.69009	-215.041	2.42822	-215.041	-4.47058
-215.037	3.87305	-215.037	1.11395	-215.037	-1.03595	-215.037	-2.54359
-215.033	1.49792	-215.033	2.918	-215.033	-4.50018	-215.033	-0.61661
-215.03	-0.67761	-215.03	0.73795	-215.03	-1.00391	-215.03	0.7545
-215.026	-2.85309	-215.026	-1.44211	-215.026	2.49237	-215.026	2.12563
-215.023	1.19855	-215.023	-0.16608	-215.023	-0.85419	-215.023	0.53217
-215.019	-2.414	-215.019	1.10995	-215.019	-4.20081	-215.019	-1.06129
-215.015	-0.55786	-215.015	-1.2941	-215.015	-1.51709	-215.015	2.92854
-215.012	1.29834	-215.012	2.44598	-215.012	1.16656	-215.012	-2.5683
-215.008	3.15448	-215.008	1.70596	-215.008	4.36346	-215.008	-1.34541
-215.005	5.01068	-215.005	7.11008	-215.005	-0.65106	-215.005	-0.12251
-215.001	-1.47595	-215.001	-2.89413	-215.001	-0.5014	-215.001	7.44954
-214.997	-0.2984	-214.997	1.43796	-214.997	-0.35169	-214.997	-0.78955
-214.994	-3.75128	-214.994	-6.90222	-214.994	0.8244	-214.994	-0.13487
-214.99	5.56952	-214.99	-0.9061	-214.99	2.00055	-214.99	0.51981
-214.986	-0.91711	-214.986	-0.7341	-214.986	4.80182	-214.986	2.40973
-214.983	0.2605	-214.983	-0.5621	-214.983	-0.60828	-214.983	4.29967
-214.979	2.23639	-214.979	-1.03009	-214.979	-1.91272	-214.979	2.2368
-214.976	4.21234	-214.976	-1.49811	-214.976	-3.21716	-214.976	0.17395
-214.972	0.40021	-214.972	0.81195	-214.972	1.45258	-214.972	1.74117
-214.968	4.25226	-214.968	3.12198	-214.968	-2.08911	-214.968	3.30838
-214.965	-6.26611	-214.965	-3.40015	-214.965	-3.578	-214.965	-3.42525
-214.961	1.09875	-214.961	0.31793	-214.961	3.14459	-214.961	-0.6722
-214.957	1.59772	-214.957	1.44394	-214.957	-0.56818	-214.957	3.41492
-214.954	2.09668	-214.954	2.56998	-214.954	-4.28101	-214.954	-1.98465
-214.95	3.71338	-214.95	1.26395	-214.95	-3.37488	-214.95	-0.86212
-214.947	5.33002	-214.947	-0.04208	-214.947	-2.46869	-214.947	0.26041
-214.943	1.67755	-214.943	1.40396	-214.943	-1.17767	-214.943	-5.65796
-214.939	-1.97491	-214.939	2.84998	-214.939	0.1134	-214.939	-2.08965
-214.936	-1.79529	-214.936	2.37598	-214.936	-5.26733	-214.936	4.83853
-214.932	-1.61566	-214.932	1.90198	-214.932	-2.43665	-214.932	2.28003
-214.929	-0.47803	-214.929	-7.98026	-214.929	-4.86639	-214.929	5.74953
-214.925	0.65967	-214.925	0.56995	-214.925	-7.29614	-214.925	-0.26765
-214.921	2.27631	-214.921	2.59198	-214.921	-0.48804	-214.921	-1.5415
-214.918	3.89301	-214.918	-1.53012	-214.918	-1.89136	-214.918	-2.81535
-214.914	-1.10669	-214.914	-1.8121	-214.914	0.92865	-214.914	-0.58728
-214.91	1.5578	-214.91	4.05002	-214.91	3.74866	-214.91	1.64079
-214.907	-0.56781	-214.907	-2.37613	-214.907	1.43652	-214.907	-5.42017
-214.903	4.97076	-214.903	1.43796	-214.903	-0.87561	-214.903	-2.99446
-214.9	2.08673	-214.9	-2.49213	-214.9	1.55951	-214.9	1.45705
-214.896	-0.79736	-214.896	-0.27808	-214.896	-4.21686	-214.896	5.90857
-214.892	-0.48798	-214.892	2.19196	-214.892	1.29755	-214.892	-3.07938
-214.889	-0.17865	-214.889	4.66202	-214.889	-1.39954	-214.889	-2.58066
-214.885	-2.20447	-214.885	1.13196	-214.885	-2.5462	-214.885	1.5497
-214.882	8.5434	-214.882	-2.39813	-214.882	-3.69293	-214.882	5.68005
-214.878	1.88715	-214.878	-0.80811	-214.878	3.37177	-214.878	0.12608
-214.874	2.89502	-214.874	0.78195	-214.874	2.2251	-214.874	4.05879
-214.871	-1.40613	-214.871	2.37198	-214.871	0.47961	-214.871	-0.70462
-214.867	1.95697	-214.867	3.96201	-214.867	-1.26587	-214.867	4.01865
-214.863	1.48792	-214.863	2.86398	-214.863	0.58118	-214.863	-1.33769
-214.86	1.01892	-214.86	1.76596	-214.86	2.42822	-214.86	2.79266
-214.856	-1.81775	-214.856	-0.20609	-214.856	2.88531	-214.856	0.81009
-214.853	-4.65442	-214.853	3.966	-214.853	3.34241	-214.853	-1.17247
-214.849	-1.10425	-214.849	6.98608	-214.849	0.37805	-214.849	-2.56212
-214.845	2.44598	-214.845	-4.33017	-214.845	-2.5863	-214.845	-3.95178
-214.842	0.24799	-214.842	2.33798	-214.842	-1.48773	-214.842	-2.03098
-214.838	-1.94995	-214.838	-1.2341	-214.838	-0.3891	-214.838	-0.11017
-214.834	0.16315	-214.834	3.12997	-214.834	-1.34338	-214.834	-0.56104
-214.831	2.27631	-214.831	1.34995	-214.831	-2.29761	-214.831	-1.01189
-214.827	-1.60815	-214.827	1.74597	-214.827	0.05194	-214.827	-1.36394
-214.824	2.17151	-214.824	-4.00217	-214.824	2.40149	-214.824	-1.71599
-214.82	1.64014	-214.82	-3.99017	-214.82	-0.55219	-214.82	-2.06802
-214.816	1.1087	-214.816	-3.97815	-214.816	-3.50586	-214.816	-2.42007
-214.813	0.45758	-214.813	1.21796	-214.813	2.43622	-214.813	0.29129
-214.809	-0.1936	-214.809	0.26993	-214.809	0.16687	-214.809	3.00266
-214.806	-1.32379	-214.806	-0.6781	-214.806	-0.90503	-214.806	-2.19156
-214.802	-2.45392	-214.802	-1.6261	-214.802	-1.97687	-214.802	8.42538
-214.798	0.61725	-214.798	4.078	-214.798	-0.82483	-214.798	-4.39647
-214.795	-3.97583	-214.795	3.638	-214.795	0.32727	-214.795	-1.40717
-214.791	-2.82068	-214.791	0.12592	-214.791	-1.94214	-214.791	-1.77774
-214.787	-1.66559	-214.787	2.758	-214.787	-4.21149	-214.787	-2.14832
-214.784	3.68091	-214.784	1.29395	-214.784	-1.81915	-214.784	-3.85295
-214.78	1.36322	-214.78	-0.17007	-214.78	0.57318	-214.78	3.92909
-214.777	1.44055	-214.777	-1.25009	-214.777	-0.45593	-214.777	2.42209
-214.773	1.51788	-214.773	-2.33014	-214.773	-1.48505	-214.773	0.91509
-214.769	1.58527	-214.769	-2.48212	-214.769	-0.56818	-214.769	-1.5554
-214.766	1.65259	-214.766	-2.63412	-214.766	0.34863	-214.766	-4.02589
-214.762	-0.19611	-214.762	0.66992	-214.762	-3.8667	-214.762	2.19974
-214.758	-2.0448	-214.758	-2.17014	-214.758	0.12946	-214.758	-1.06129
-214.755	-0.14117	-214.755	-2.00211	-214.755	2.97083	-214.755	4.02791
-214.751	1.76239	-214.751	-1.83411	-214.751	-2.39923	-214.751	-0.36957
-214.748	1.74988	-214.748	-2.05011	-214.748	2.49506	-214.748	-0.0237
-214.744	1.73743	-214.744	-8.41025	-214.744	-6.29645	-214.744	0.32217
-214.74	0.68213	-214.74	-2.50812	-214.74	1.90698	-214.74	-0.40971
-214.737	-0.37323	-214.737	-2.75012	-214.737	1.89899	-214.737	-1.14159
-214.733	-4.30261	-214.733	3.92001	-214.733	2.23309	-214.733	-0.49001
-214.73	-0.56781	-214.73	4.44601	-214.73	2.5672	-214.73	0.16159
-214.726	2.00934	-214.726	-1.68411	-214.726	1.14789	-214.726	6.34708
-214.722	-3.07764	-214.722	-1.6701	-214.722	-0.27148	-214.722	-3.27856
-214.719	-3.05518	-214.719	-2.42413	-214.719	2.41486	-214.719	1.32581
-214.715	4.63147	-214.715	-3.17813	-214.715	-3.11023	-214.715	-3.5565
-214.711	-3.06018	-214.711	-2.30014	-214.711	1.67175	-214.711	-0.07619
-214.708	2.02185	-214.708	-1.42212	-214.708	-1.75769	-214.708	3.40411
-214.704	-2.47638	-214.704	-0.5441	-214.704	0.97144	-214.704	2.33871
-214.701	0.68958	-214.701	0.33392	-214.701	-4.51086	-214.701	1.27332
-214.697	3.01727	-214.697	-0.19608	-214.697	1.85352	-214.697	-0.08855
-214.693	-2.31921	-214.693	-0.72611	-214.693	0.00647	-214.693	-1.45041
-214.69	-3.3446	-214.69	-1.2561	-214.69	0.21228	-214.69	4.89566
-214.686	3.29419	-214.686	-1.7861	-214.686	0.41815	-214.686	1.75505
-214.683	-0.36823	-214.683	0.79593	-214.683	0.95007	-214.683	2.02063
-214.679	-4.0307	-214.679	3.37799	-214.679	1.48199	-214.679	2.28621
-214.675	-0.82727	-214.675	0.83994	-214.675	5.77747	-214.675	2.94707
-214.672	2.3761	-214.672	-1.69812	-214.672	-3.61273	-214.672	3.60793
-214.668	-0.00897	-214.668	1.20395	-214.668	0.68274	-214.668	-5.06967
-214.664	-2.39404	-214.664	4.10602	-214.664	-3.23315	-214.664	2.06387
-214.661	1.60767	-214.661	-0.80008	-214.661	3.7995	-214.661	-2.06802
-214.657	5.60944	-214.657	-5.70621	-214.657	2.62067	-214.657	3.28676
-214.654	1.05884	-214.654	2.02795	-214.654	-3.36951	-214.654	-1.82098
-214.65	-3.49182	-214.65	-0.47809	-214.65	-1.14825	-214.65	2.55797
-214.646	-2.13458	-214.646	0.08792	-214.646	-0.12451	-214.646	4.56523
-214.643	-0.77741	-214.643	0.65393	-214.643	0.89929	-214.643	6.57251
-214.639	2.45593	-214.639	-3.77216	-214.639	-5.13367	-214.639	2.25533
-214.635	-1.97491	-214.635	-2.05411	-214.635	-2.9552	-214.635	-2.06184
-214.632	-0.65765	-214.632	-6.48022	-214.632	-3.34277	-214.632	-0.84514
-214.628	0.65967	-214.628	-0.66608	-214.628	-3.73035	-214.628	0.37158
-214.625	6.86188	-214.625	-0.91611	-214.625	-2.0517	-214.625	-0.32942
-214.621	5.3999	-214.621	-1.16611	-214.621	-0.37305	-214.621	-1.03043
-214.617	1.86218	-214.617	-0.52008	-214.617	1.30554	-214.617	0.64024
-214.614	-1.67554	-214.614	6.27005	-214.614	2.98419	-214.614	2.31091
-214.61	-1.14166	-214.61	-1.40411	-214.61	0.68543	-214.61	2.00519
-214.607	-0.60773	-214.607	1.16196	-214.607	-1.61334	-214.607	1.69946
-214.603	-2.46893	-214.603	1.42395	-214.603	-1.34607	-214.603	-0.97792
-214.599	-4.33008	-214.599	1.68594	-214.599	-1.07874	-214.599	-3.65532
-214.596	2.49084	-214.596	2.79599	-214.596	-6.67065	-214.596	-1.2435
-214.592	1.64758	-214.592	3.90601	-214.592	-4.05115	-214.592	1.16832
-214.588	-3.02777	-214.588	5.40002	-214.588	0.10809	-214.588	-1.95377
-214.585	-0.03894	-214.585	0.74994	-214.585	-3.94421	-214.585	-5.07585
-214.581	-0.76245	-214.581	-0.18808	-214.581	2.4389	-214.581	-0.39117
-214.578	-1.48596	-214.578	-1.1261	-214.578	0.6106	-214.578	4.29349
-214.574	-1.73041	-214.574	5.61603	-214.574	-0.53345	-214.574	2.45605
-214.57	-1.97491	-214.57	-1.97812	-214.57	-1.67749	-214.57	0.61864
-214.567	-0.17615	-214.567	-0.72409	-214.567	-0.53345	-214.567	-3.56267
-214.563	1.62268	-214.563	0.52994	-214.563	0.6106	-214.563	1.74271
-214.559	-3.76373	-214.559	0.88794	-214.559	-2.17999	-214.559	1.51419
-214.556	3.62354	-214.556	1.24594	-214.556	-4.97064	-214.556	-8.20102
-214.552	0.95154	-214.552	1.60394	-214.552	1.47662	-214.552	-4.37793
-214.549	-1.72046	-214.549	1.96198	-214.549	-0.28754	-214.549	-0.55486
-214.545	-3.59412	-214.545	1.93597	-214.545	3.25153	-214.545	-8.59012
-214.541	-5.46771	-214.541	1.90997	-214.541	-1.4209	-214.541	-0.81426
-214.538	-4.48724	-214.538	4.95602	-214.538	-0.56555	-214.538	-0.98102
-214.534	-3.50677	-214.534	1.85797	-214.534	-7.92163	-214.534	-1.14777
-214.531	1.78485	-214.531	2.59998	-214.531	-4.15802	-214.531	2.63826
-214.527	-0.58777	-214.527	3.34198	-214.527	-0.39447	-214.527	-3.06239
-214.523	1.82971	-214.523	-2.63614	-214.523	4.1817	-214.523	-2.83388
-214.52	4.24725	-214.52	-2.47012	-214.52	0.54645	-214.52	-2.60536
-214.516	-0.20111	-214.516	0.25592	-214.516	-1.03595	-214.516	-0.59808
-214.512	-4.64941	-214.512	2.98199	-214.512	-2.61841	-214.512	1.40919
-214.509	-2.75085	-214.509	-3.98618	-214.509	1.68781	-214.509	-0.21979
-214.505	-0.85223	-214.505	3.38199	-214.505	-2.21747	-214.505	-1.84877
-214.502	4.87848	-214.502	2.68597	-214.502	-2.01697	-214.502	4.23018
-214.498	-2.16455	-214.498	1.98996	-214.498	-1.81647	-214.498	0.82245
-214.494	-2.78076	-214.494	1.03793	-214.494	6.4671	-214.494	-1.84413
-214.491	4.26721	-214.491	0.08594	-214.491	6.53931	-214.491	-4.51073
-214.487	-0.02142	-214.487	-0.48209	-214.487	5.07184	-214.487	-5.99147
-214.483	3.35406	-214.483	-1.05011	-214.483	3.60437	-214.483	2.01447
-214.48	1.40063	-214.48	-2.63412	-214.48	2.1048	-214.48	1.43544
-214.476	-0.55286	-214.476	1.92596	-214.476	0.60523	-214.476	0.85642
-214.473	-4.90143	-214.473	-3.49814	-214.473	0.64533	-214.473	0.27739
-214.469	3.52374	-214.469	-2.77814	-214.469	0.68543	-214.469	-0.30162
-214.465	-2.22192	-214.465	-0.13809	-214.465	4.36078	-214.465	4.9003
-214.462	-0.30335	-214.462	2.50198	-214.462	-0.17529	-214.462	0.61554
-214.458	-5.25067	-214.458	-0.23407	-214.458	1.96045	-214.458	1.66704
-214.455	2.57568	-214.455	-2.97015	-214.455	4.09619	-214.455	2.71855
-214.451	1.42554	-214.451	0.90195	-214.451	3.25415	-214.451	3.2883
-214.447	0.27545	-214.447	-5.46619	-214.447	2.41217	-214.447	3.85806
-214.444	-4.38745	-214.444	-5.4342	-214.444	-6.12805	-214.444	4.42781
-214.44	-1.38617	-214.44	-5.40219	-214.44	-0.98254	-214.44	4.99757
-214.436	-0.38074	-214.436	-6.52222	-214.436	-1.43958	-214.436	2.40511
-214.433	0.6247	-214.433	2.59799	-214.433	-1.89667	-214.433	-0.18736
-214.429	5.94128	-214.429	-2.61813	-214.429	1.92303	-214.429	-1.00108
-214.426	-1.51587	-214.426	-1.69012	-214.426	5.74274	-214.426	-1.8148
-214.422	-2.44647	-214.422	-0.81009	-214.422	3.41455	-214.422	2.20129
-214.418	4.28717	-214.418	0.06992	-214.418	1.08636	-214.418	-3.2693
-214.415	2.07922	-214.415	-2.12213	-214.415	-3.80786	-214.415	4.89722
-214.411	-0.12872	-214.411	1.82996	-214.411	-0.49066	-214.411	3.57704
-214.408	1.41559	-214.408	1.62195	-214.408	1.54346	-214.408	-2.33824
-214.404	2.9599	-214.404	1.41394	-214.404	3.57764	-214.404	1.23317
-214.4	7.8573	-214.4	-1.86612	-214.4	-1.91541	-214.4	4.21165
-214.397	-0.01898	-214.397	0.99796	-214.397	0.80304	-214.397	-2.29655
-214.393	-0.09131	-214.393	0.23694	-214.393	-0.40247	-214.393	-1.5276
-214.389	-0.16364	-214.389	-0.52408	-214.389	-1.60797	-214.389	-0.75867
-214.386	-1.51337	-214.386	-0.90109	-214.386	-0.24744	-214.386	1.39375
-214.382	-2.8631	-214.382	-1.27811	-214.382	1.1131	-214.382	-5.94052
-214.379	2.01434	-214.379	1.80096	-214.379	0.97681	-214.379	-8.08676
-214.375	-0.7724	-214.375	4.88004	-214.375	0.84045	-214.375	-0.74631
-214.371	-1.16412	-214.371	2.83899	-214.371	-1.86194	-214.371	0.46732
-214.368	-1.55579	-214.368	0.79794	-214.368	3.64709	-214.368	-7.80574
-214.364	-1.36865	-214.364	-1.15509	-214.364	2.38812	-214.364	-4.82571
-214.36	-1.18158	-214.36	-3.10815	-214.36	1.12915	-214.36	-1.84569
-214.357	1.40063	-214.357	-1.98911	-214.357	0.38336	-214.357	-1.23732
-214.353	3.98279	-214.353	-0.87009	-214.353	-0.36237	-214.353	-0.62897
-214.35	-0.34082	-214.35	-0.5831	-214.35	0.04657	-214.35	-6.14743
-214.346	2.99982	-214.346	-0.29608	-214.346	0.45557	-214.346	-2.1792
-214.342	0.91162	-214.342	6.90308	-214.342	0.8645	-214.342	-9.47641
-214.339	-1.17657	-214.339	1.81396	-214.339	1.2735	-214.339	-0.96248
-214.335	-4.89642	-214.335	-0.61908	-214.335	1.71454	-214.335	-3.92398
-214.332	4.15741	-214.332	-3.05215	-214.332	2.15558	-214.332	2.6012
-214.328	6.50513	-214.328	-3.18115	-214.328	3.10986	-214.328	0.23262
-214.324	1.18854	-214.324	-3.31015	-214.324	4.06409	-214.324	-2.13597
-214.321	-0.49548	-214.321	-1.83911	-214.321	-1.43958	-214.321	0.48584
-214.317	-2.1795	-214.317	-0.36807	-214.317	1.26813	-214.317	-6.37903
-214.313	-0.51044	-214.313	1.10294	-214.313	-0.64307	-214.313	-5.53598
-214.31	1.15863	-214.31	2.57397	-214.31	-2.55426	-214.31	-4.69292
-214.306	0.09332	-214.306	1.96497	-214.306	0.96613	-214.306	-2.92343
-214.303	-0.97199	-214.303	1.35596	-214.303	4.48645	-214.303	-1.15395
-214.299	-2.03729	-214.299	0.74695	-214.299	-4.31042	-214.299	0.61554
-214.295	4.56158	-214.295	0.13794	-214.295	6.0528	-214.295	2.38503
-214.292	-2.85065	-214.292	-0.66309	-214.292	1.06232	-214.292	-0.4406
-214.288	-2.59863	-214.288	-1.46411	-214.288	4.28326	-214.288	-3.26622
-214.284	0.20807	-214.284	4.64703	-214.284	1.51672	-214.284	0.03497
-214.281	3.01477	-214.281	-1.53012	-214.281	-1.24982	-214.281	3.33617
-214.277	0.72949	-214.277	0.73193	-214.277	1.74127	-214.277	11.0688
-214.274	-1.55579	-214.274	2.99399	-214.274	-3.47913	-214.274	2.9903
-214.27	-1.92505	-214.27	1.41595	-214.27	-2.54089	-214.27	2.02681
-214.266	-2.29425	-214.266	-0.16208	-214.266	-1.60266	-214.266	1.06332
-214.263	-2.70343	-214.263	0.43594	-214.263	3.3985	-214.263	-4.5941
-214.259	-3.11261	-214.259	1.03394	-214.259	0.18823	-214.259	-0.76485
-214.256	4.62146	-214.256	-1.44009	-214.256	1.59692	-214.256	-2.27184
-214.252	4.69135	-214.252	-3.91415	-214.252	3.00562	-214.252	-3.77884
-214.248	2.18652	-214.248	-2.49213	-214.248	0.44751	-214.248	-3.37122
-214.245	-0.31836	-214.245	-1.0701	-214.245	-2.11053	-214.245	-2.96358
-214.241	-4.10052	-214.241	0.35193	-214.241	-5.01074	-214.241	3.96614
-214.237	4.89093	-214.237	1.77396	-214.237	0.30054	-214.237	-4.91527
-214.234	1.9071	-214.234	0.12393	-214.234	-6.79095	-214.234	-3.56885
-214.23	-1.07678	-214.23	-1.52612	-214.23	-0.19666	-214.23	-2.22243
-214.227	-4.53967	-214.227	4.50403	-214.227	2.63403	-214.227	-1.86421
-214.223	4.77118	-214.223	-1.75412	-214.223	5.46472	-214.223	-1.506
-214.219	8.45111	-214.219	-7.78424	-214.219	4.3501	-214.219	-1.892
-214.216	4.4668	-214.216	-1.52612	-214.216	3.23547	-214.216	-2.27802
-214.212	1.75989	-214.212	0.12393	-214.212	2.12085	-214.212	-2.66403
-214.209	-0.94702	-214.209	1.77396	-214.209	1.00616	-214.209	-3.05005
-214.205	0.57733	-214.205	2.52798	-214.205	0.83246	-214.205	-3.58429
-214.201	2.10168	-214.201	3.28198	-214.201	0.65869	-214.201	-4.11853
-214.198	1.23096	-214.198	-3.64417	-214.198	0.99817	-214.198	-2.28111
-214.194	0.36029	-214.194	1.71796	-214.194	1.33765	-214.194	-0.44368
-214.19	2.64307	-214.19	7.85608	-214.19	-4.50287	-214.19	0.72672
-214.187	-2.73834	-214.187	1.70596	-214.187	-2.1319	-214.187	1.89711
-214.183	-1.41357	-214.183	-1.88412	-214.183	-0.44525	-214.183	3.0675
-214.18	-0.08881	-214.18	-5.47418	-214.18	1.24139	-214.18	4.2379
-214.176	-1.39862	-214.176	-1.64011	-214.176	-2.07581	-214.176	2.09784
-214.172	4.95581	-214.172	2.19397	-214.172	2.81848	-214.172	-0.04222
-214.169	2.68799	-214.169	-1.14011	-214.169	-0.6698	-214.169	0.7823
-214.165	0.42017	-214.165	-4.47418	-214.165	4.05341	-214.165	1.60683
-214.161	2.01434	-214.161	-3.07114	-214.161	-3.34277	-214.161	-2.99138
-214.158	-4.05566	-214.158	-1.66812	-214.158	2.94678	-214.158	1.89711
-214.154	-1.18408	-214.154	-0.26508	-214.154	-2.56763	-214.154	-1.51526
-214.151	1.6875	-214.151	1.13794	-214.151	0.12946	-214.151	-4.92761
-214.147	-4.30261	-214.147	0.30093	-214.147	0.98749	-214.147	2.77722
-214.143	2.4809	-214.143	-0.5361	-214.143	1.84552	-214.143	0.99538
-214.14	2.07922	-214.14	-1.37311	-214.14	3.72998	-214.14	4.35216
-214.136	1.67755	-214.136	-2.21011	-214.136	5.61444	-214.136	-1.77774
-214.133	0.67712	-214.133	-2.19913	-214.133	-0.15656	-214.133	-2.58374
-214.129	-0.3233	-214.129	-2.18811	-214.129	2.28387	-214.129	-3.38974
-214.125	2.50836	-214.125	-2.17712	-214.125	-3.31604	-214.125	4.1051
-214.122	5.34003	-214.122	-2.16614	-214.122	4.76978	-214.122	-4.21118
-214.118	5.21777	-214.118	-2.15512	-214.118	-2.54089	-214.118	-1.75613
-214.114	5.09552	-214.114	-2.14413	-214.114	3.83423	-214.114	0.69893
-214.111	5.45227	-214.111	4.77902	-214.111	-0.73926	-214.111	3.54926
-214.107	-1.85516	-214.107	-0.58609	-214.107	2.89868	-214.107	-3.0871
-214.104	0.258	-214.104	-0.70309	-214.104	-1.27924	-214.104	-2.0742
-214.1	2.37109	-214.1	-0.8201	-214.1	2.75433	-214.1	-1.06129
-214.096	0.65216	-214.096	-1.70511	-214.096	0.62927	-214.096	4.69495
-214.093	-1.06677	-214.093	-2.59012	-214.093	-1.49573	-214.093	0.96449
-214.089	-2.8656	-214.089	-0.1471	-214.089	1.38306	-214.089	0.00101
-214.085	2.99982	-214.085	2.29596	-214.085	4.2619	-214.085	-0.96248
-214.082	0.24298	-214.082	-2.42914	-214.082	-3.63678	-214.082	-8.44807
-214.078	5.15039	-214.078	-7.15424	-214.078	-3.32404	-214.078	-6.44698
-214.075	1.59521	-214.075	-0.60709	-214.075	-2.05975	-214.075	0.96449
-214.071	-1.95996	-214.071	5.94003	-214.071	-0.79541	-214.071	-1.11072
-214.067	-4.7168	-214.067	1.22296	-214.067	-5.6897	-214.067	0.37158
-214.064	0.19061	-214.064	-3.49414	-214.064	-2.3725	-214.064	1.85388
-214.06	-4.56207	-214.06	-3.28314	-214.06	0.55981	-214.06	1.06332
-214.057	3.45886	-214.057	-3.07214	-214.057	3.49207	-214.057	0.27277
-214.053	0.94159	-214.053	-2.86115	-214.053	0.77899	-214.053	0.07512
-214.049	-1.57574	-214.049	-2.65015	-214.049	-1.93408	-214.049	-0.12251
-214.046	-2.07971	-214.046	-0.55609	-214.046	-1.40753	-214.046	-3.01839
-214.042	-2.58368	-214.042	1.53796	-214.042	-0.88092	-214.042	3.57242
-214.038	0.74445	-214.038	0.55994	-214.038	-0.35437	-214.038	0.28125
-214.035	4.07263	-214.035	-0.41809	-214.035	0.17224	-214.035	-3.0099
-214.031	3.24933	-214.031	0.13992	-214.031	-0.45593	-214.031	2.69153
-214.028	2.42603	-214.028	0.69794	-214.028	-1.08411	-214.028	-1.09373
-214.024	-2.70844	-214.024	2.02396	-214.024	-4.27832	-214.024	0.45728
-214.02	-0.17865	-214.02	3.35001	-214.02	0.73889	-214.02	2.00829
-214.017	-0.7724	-214.017	-4.57217	-214.017	0.70947	-214.017	0.63176
-214.013	-1.36621	-214.013	-0.20609	-214.013	0.68012	-214.013	-0.74477
-214.009	-1.00195	-214.009	0.31992	-214.009	-0.88898	-214.009	2.81969
-214.006	-0.6377	-214.006	0.84595	-214.006	-2.45801	-214.006	6.38414
-214.002	-3.26727	-214.002	0.79593	-214.002	0.07867	-214.002	-4.52847
-213.999	1.76733	-213.999	0.74594	-213.999	2.61536	-213.999	0.37004
-213.995	0.57483	-213.995	0.69592	-213.995	2.24377	-213.995	1.90869
-213.991	-0.61774	-213.991	0.64594	-213.991	1.87225	-213.991	3.44734
-213.988	0.43762	-213.988	0.51593	-213.988	-0.83014	-213.988	5.30098
-213.984	1.49292	-213.984	0.38593	-213.984	4.67889	-213.984	7.15462
-213.981	2.54828	-213.981	0.25592	-213.981	-3.32672	-213.981	0.31213
-213.977	-4.06061	-213.977	0.12592	-213.977	2.35339	-213.977	2.95633
-213.973	0.8667	-213.973	-0.7721	-213.973	-3.55664	-213.973	-1.41566
-213.97	-1.87012	-213.97	-1.6701	-213.97	4.21912	-213.97	3.69902
-213.966	3.53619	-213.966	-2.56815	-213.966	0.53308	-213.966	1.10577
-213.962	1.27838	-213.962	-3.46616	-213.962	5.05847	-213.962	-1.48746
-213.959	3.09216	-213.959	-1.60413	-213.959	2.90137	-213.959	4.41779
-213.955	4.90588	-213.955	0.25794	-213.955	0.74426	-213.955	0.83635
-213.952	6.71967	-213.952	2.11996	-213.952	-3.46576	-213.952	3.97464
-213.948	0.8692	-213.948	3.98199	-213.948	0.53577	-213.948	-2.37375
-213.944	-0.74994	-213.944	4.052	-213.944	2.22772	-213.944	-0.71774
-213.941	-2.36914	-213.941	4.12201	-213.941	3.91974	-213.941	0.93825
-213.937	6.07098	-213.937	1.11993	-213.937	1.84821	-213.937	-0.37033
-213.934	1.73743	-213.934	-1.88211	-213.934	-0.22339	-213.934	-1.67892
-213.93	4.88342	-213.93	-0.20407	-213.93	-6.38464	-213.93	-0.8405
-213.926	0.36523	-213.926	1.47397	-213.926	-4.33447	-213.926	-0.00208
-213.923	-3.51428	-213.923	3.92001	-213.923	-2.79749	-213.923	3.80093
-213.919	5.37994	-213.919	0.22192	-213.919	-1.2605	-213.919	-1.88274
-213.915	1.70001	-213.915	-3.98816	-213.915	-0.74994	-213.915	1.17912
-213.912	5.68427	-213.912	-2.05411	-213.912	-0.23944	-213.912	4.24098
-213.908	2.32373	-213.908	3.336	-213.908	-1.78174	-213.908	2.75716
-213.905	-1.03687	-213.905	-3.56216	-213.905	4.88739	-213.905	1.27332
-213.901	-1.07428	-213.901	-5.37219	-213.901	-0.69653	-213.901	1.04942
-213.897	-1.11169	-213.897	-1.03809	-213.897	1.93103	-213.897	0.82553
-213.894	0.76691	-213.894	5.60004	-213.894	0.45288	-213.894	0.60165
-213.89	2.64557	-213.89	-0.05008	-213.89	-1.02527	-213.89	0.37776
-213.886	1.88959	-213.886	1.91595	-213.886	0.362	-213.886	-2.02016
-213.883	1.13367	-213.883	-2.26212	-213.883	1.74927	-213.883	-4.41808
-213.879	-2.01733	-213.879	-3.75217	-213.879	-1.48236	-213.879	-1.2821
-213.876	2.49585	-213.876	-5.24219	-213.876	3.49744	-213.876	1.85388
-213.872	-0.48297	-213.872	-1.71613	-213.872	2.40948	-213.872	1.24089
-213.868	-3.46185	-213.868	1.80997	-213.868	1.32159	-213.868	0.6279
-213.865	-2.12964	-213.865	0.59995	-213.865	0.74689	-213.865	0.01491
-213.861	-0.79736	-213.861	-0.61008	-213.861	0.17224	-213.861	-0.59808
-213.858	2.29126	-213.858	-3.48416	-213.858	0.11072	-213.858	-1.60635
-213.854	5.37994	-213.854	-0.21408	-213.854	0.04926	-213.854	-2.61462
-213.85	-2.54877	-213.85	-3.47214	-213.85	-0.01221	-213.85	1.71336
-213.847	2.29626	-213.847	-0.58609	-213.847	-0.07373	-213.847	-3.44533
-213.843	1.15363	-213.843	-2.64413	-213.843	0.06799	-213.843	-1.55077
-213.839	0.01099	-213.839	1.44196	-213.839	0.20966	-213.839	0.3438
-213.836	2.54077	-213.836	-4.84018	-213.836	-3.75439	-213.836	-0.72624
-213.832	-2.59363	-213.832	-4.97818	-213.832	0.49298	-213.832	-1.79628
-213.829	-5.17334	-213.829	0.06793	-213.829	-3.59937	-213.829	-1.72987
-213.825	-0.08881	-213.825	-7.17422	-213.825	0.51971	-213.825	-1.66348
-213.821	0.20557	-213.821	-3.66415	-213.821	1.04626	-213.821	-2.38765
-213.818	0.5	-213.818	-6.29822	-213.818	1.57288	-213.818	6.37488
-213.814	-0.69006	-213.814	-4.04617	-213.814	-2.18134	-213.814	-1.66426
-213.81	-1.88013	-213.81	-1.79413	-213.81	2.27588	-213.81	-0.21671
-213.807	6.03107	-213.807	4.298	-213.807	-4.55768	-213.807	-4.89597
-213.803	1.16858	-213.803	4.246	-213.803	-3.17975	-213.803	-0.08855
-213.8	-0.70007	-213.8	-6.87823	-213.8	-3.21313	-213.8	2.44601
-213.796	-2.56873	-213.796	-5.7142	-213.796	-3.24652	-213.796	4.98059
-213.792	-1.40363	-213.792	1.84998	-213.792	4.41827	-213.792	0.99306
-213.789	-0.23853	-213.789	-2.87415	-213.789	3.87164	-213.789	-2.99446
-213.785	-0.05139	-213.785	1.76196	-213.785	-1.37946	-213.785	-2.34982
-213.782	0.13574	-213.782	0.25394	-213.782	1.58087	-213.782	-1.70517
-213.778	0.32282	-213.778	1.43396	-213.778	-3.15698	-213.778	1.90405
-213.774	0.50995	-213.774	2.61398	-213.774	0.31653	-213.774	-3.97339
-213.771	-0.97949	-213.771	0.08191	-213.771	0.15485	-213.771	-1.20413
-213.767	-2.46893	-213.767	-2.45013	-213.767	-0.0069	-213.767	1.56514
-213.763	-0.12622	-213.763	5.00201	-213.763	1.54211	-213.763	-7.72159
-213.76	2.21643	-213.76	0.16592	-213.76	3.09113	-213.76	5.12727
-213.756	-0.00146	-213.756	0.90195	-213.756	6.8587	-213.756	-3.83211
-213.753	-2.21942	-213.753	1.63797	-213.753	-3.05945	-213.753	3.01964
-213.749	0.51245	-213.749	1.60596	-213.749	-1.68683	-213.749	-0.01057
-213.745	3.24432	-213.745	1.57394	-213.745	-0.31427	-213.745	-3.04079
-213.742	-5.08105	-213.742	0.96594	-213.742	4.86469	-213.742	-2.5629
-213.738	4.47681	-213.738	0.35794	-213.738	1.83215	-213.738	-2.08501
-213.735	-1.77283	-213.735	-0.25009	-213.735	-0.68713	-213.735	-2.59532
-213.731	4.75122	-213.731	-0.85809	-213.731	5.005	-213.731	-3.10564
-213.727	6.53503	-213.727	0.63794	-213.727	-0.37976	-213.727	5.05548
-213.724	0.65466	-213.724	2.13397	-213.724	2.44696	-213.724	-2.59454
-213.72	-6.34344	-213.72	4.39801	-213.72	1.16791	-213.72	-1.94373
-213.716	4.54163	-213.716	6.66205	-213.716	-0.11115	-213.716	-1.29291
-213.713	1.77484	-213.713	-3.81015	-213.713	0.14948	-213.713	4.59535
-213.709	-0.99194	-213.709	-1.99411	-213.709	0.4101	-213.709	0.99692
-213.706	-0.24597	-213.706	0.07791	-213.706	0.67072	-213.706	-4.97318
-213.702	0.5	-213.702	2.14996	-213.702	0.93134	-213.702	-1.45657
-213.698	-3.24231	-213.698	1.93198	-213.698	0.15619	-213.698	-3.28011
-213.695	0.67963	-213.695	1.71396	-213.695	-0.61902	-213.695	-5.10364
-213.691	-4.02069	-213.691	0.72794	-213.691	-1.39417	-213.691	0.78076
-213.687	-1.05682	-213.687	-0.25809	-213.687	-2.16931	-213.687	-2.82153
-213.684	-0.04889	-213.684	5.54004	-213.684	-1.91809	-213.684	3.7052
-213.68	0.95905	-213.68	-0.9501	-213.68	-1.66681	-213.68	0.74524
-213.677	2.44598	-213.677	-0.52808	-213.677	-1.41553	-213.677	-2.80763
-213.673	-3.73132	-213.673	-0.10608	-213.673	-1.16431	-213.673	3.12617
-213.669	3.29419	-213.669	-0.22009	-213.669	0.48761	-213.669	0.28975
-213.666	2.65552	-213.666	-0.33408	-213.666	2.13953	-213.666	-2.54668
-213.662	-1.33624	-213.662	-0.83209	-213.662	-0.82752	-213.662	0.7437
-213.659	-5.328	-213.659	-7.47424	-213.659	4.41693	-213.659	4.03409
-213.655	0.93909	-213.655	3.86801	-213.655	0.16687	-213.655	-0.38347
-213.651	-5.5675	-213.651	2.922	-213.651	-4.08319	-213.651	-4.80101
-213.648	-1.05682	-213.648	-2.12012	-213.648	-0.97717	-213.648	-7.4398
-213.644	3.45392	-213.644	-1.0181	-213.644	2.12885	-213.644	-0.5919
-213.64	1.57526	-213.64	-2.80414	-213.64	1.46057	-213.64	0.37004
-213.637	-0.30335	-213.637	-4.59018	-213.637	0.79236	-213.637	1.33199
-213.633	0.21307	-213.633	-3.68814	-213.633	0.12408	-213.633	2.88686
-213.63	0.72949	-213.63	-2.78613	-213.63	-0.54413	-213.63	4.44171
-213.626	-2.10718	-213.626	7.26807	-213.626	1.52478	-213.626	1.20383
-213.622	2.7204	-213.622	5.03403	-213.622	3.59363	-213.622	-2.03406
-213.619	3.23682	-213.619	0.49594	-213.619	-3.06213	-213.619	1.84306
-213.615	-3.91095	-213.615	-4.04218	-213.615	-1.50641	-213.615	-3.76649
-213.611	0.11829	-213.611	-2.56412	-213.611	-1.052	-213.611	-0.92697
-213.608	-3.51672	-213.608	-1.08609	-213.608	-0.5976	-213.608	-7.57413
-213.604	-1.40363	-213.604	0.39194	-213.604	0.37	-213.604	-0.1889
-213.601	0.70953	-213.601	1.86996	-213.601	1.33765	-213.601	-2.29037
-213.597	-0.29089	-213.597	1.17194	-213.597	-2.05707	-213.597	-1.27901
-213.593	-1.29132	-213.593	0.47394	-213.593	-5.45178	-213.593	-0.26765
-213.59	-0.37573	-213.59	-0.22409	-213.59	0.22034	-213.59	1.53426
-213.586	0.53992	-213.586	-0.92209	-213.586	5.89246	-213.586	-6.15051
-213.583	0.92908	-213.583	-1.3201	-213.583	5.53424	-213.583	-3.59355
-213.579	1.3183	-213.579	-1.71811	-213.579	-3.0354	-213.579	-1.03659
-213.575	-2.60364	-213.575	0.95593	-213.575	-2.88037	-213.575	0.33452
-213.572	-6.52557	-213.572	3.63	-213.572	-2.72534	-213.572	1.70564
-213.568	-0.82727	-213.568	2.59198	-213.568	-1.07343	-213.568	6.04135
-213.564	-2.79321	-213.564	1.55396	-213.564	0.57849	-213.564	0.89038
-213.561	4.34204	-213.561	0.51593	-213.561	-2.38849	-213.561	1.07567
-213.557	3.81317	-213.557	-0.5221	-213.557	2.8559	-213.557	1.26096
-213.554	-0.84723	-213.554	0.35193	-213.554	1.05432	-213.554	1.28566
-213.55	2.15656	-213.55	1.22595	-213.55	-0.74731	-213.55	1.31036
-213.546	0.37024	-213.546	-1.35611	-213.546	-4.60175	-213.546	-0.44368
-213.543	-1.41608	-213.543	-3.93817	-213.543	-0.24475	-213.543	-2.19772
-213.539	-0.48798	-213.539	-1.52811	-213.539	1.93103	-213.539	-3.60591
-213.535	0.44013	-213.535	-5.26218	-213.535	4.10687	-213.535	4.4726
-213.532	1.36816	-213.532	0.98795	-213.532	2.69019	-213.532	0.09982
-213.528	2.29626	-213.528	-5.05017	-213.528	1.2735	-213.528	-4.27293
-213.525	0.78937	-213.525	-1.7561	-213.525	-0.36237	-213.525	-1.44423
-213.521	-0.71753	-213.521	-4.60617	-213.521	-1.99823	-213.521	1.38448
-213.517	8.3139	-213.517	0.99194	-213.517	-3.63416	-213.517	0.26041
-213.514	-0.5379	-213.514	0.44592	-213.514	2.94147	-213.514	-0.86366
-213.51	-3.48181	-213.51	4.06	-213.51	-1.47437	-213.51	-0.06076
-213.507	1.23846	-213.507	-4.61417	-213.507	2.32129	-213.507	0.74216
-213.503	8.51349	-213.503	3.224	-213.503	-3.63416	-213.503	-1.8148
-213.499	3.01477	-213.499	-1.2261	-213.499	4.09619	-213.499	-4.37177
-213.496	-3.14252	-213.496	-0.6441	-213.496	-2.03033	-213.496	4.4973
-213.492	3.47388	-213.492	-0.06207	-213.492	-8.15686	-213.492	-2.44478
-213.488	2.58569	-213.488	3.59201	-213.488	-3.84796	-213.488	0.09982
-213.485	1.69751	-213.485	7.24606	-213.485	0.46088	-213.485	2.64444
-213.481	-2.10468	-213.481	-2.41214	-213.481	0.40741	-213.481	-2.66711
-213.478	1.75739	-213.478	0.21793	-213.478	0.354	-213.478	1.50801
-213.474	1.78729	-213.474	-0.9921	-213.474	-1.75232	-213.474	-4.98938
-213.47	-5.84692	-213.47	-2.20212	-213.47	-3.85864	-213.47	-2.00009
-213.467	-3.37457	-213.467	-1.98813	-213.467	-1.44629	-213.467	-2.0217
-213.463	-0.90216	-213.463	-1.77411	-213.463	0.96613	-213.463	-2.04332
-213.46	-0.82477	-213.46	0.74393	-213.46	-0.21405	-213.46	-1.47202
-213.456	-0.74744	-213.456	3.26199	-213.456	-1.39417	-213.456	-0.90073
-213.452	-2.34668	-213.452	3.47598	-213.452	-4.62714	-213.452	-1.07057
-213.449	-3.94586	-213.449	-8.59827	-213.449	0.35132	-213.449	-1.24042
-213.445	2.59814	-213.445	-3.26416	-213.445	-0.48669	-213.445	-6.15359
-213.441	1.47797	-213.441	2.06998	-213.441	-1.32465	-213.441	-1.58011
-213.438	0.81683	-213.438	3.62	-213.438	-4.7608	-213.438	-5.13452
-213.434	0.1557	-213.434	-7.11823	-213.434	5.48883	-213.434	0.79775
-213.431	-2.90051	-213.431	-3.77615	-213.431	-0.17127	-213.431	-0.68146
-213.427	1.70746	-213.427	-0.43408	-213.427	2.38013	-213.427	-2.16068
-213.423	-4.82153	-213.423	-3.68414	-213.423	-4.00702	-213.423	2.23988
-213.42	-3.6864	-213.42	-6.93423	-213.42	-2.18268	-213.42	1.89711
-213.416	-2.0722	-213.416	3.896	-213.416	-8.05658	-213.416	-1.41026
-213.412	-8.12225	-213.412	2.43799	-213.412	-0.24475	-213.412	0.02571
-213.409	-3.45441	-213.409	2.52399	-213.409	1.43518	-213.409	7.51439
-213.405	1.2135	-213.405	2.60999	-213.405	3.11517	-213.405	5.51637
-213.402	-3.21985	-213.402	1.92795	-213.402	-3.07416	-213.402	3.61719
-213.398	0.01099	-213.398	1.24594	-213.398	-1.052	-213.398	1.718
-213.394	3.32166	-213.394	0.43594	-213.394	-0.82617	-213.394	-0.57646
-213.391	-1.03186	-213.391	-0.37408	-213.391	-0.60028	-213.391	-2.87094
-213.387	3.23682	-213.387	-1.18411	-213.387	0.13879	-213.387	-2.79373
-213.384	-0.15869	-213.384	-1.99411	-213.384	0.87787	-213.384	-2.71654
-213.38	3.57117	-213.38	-0.13208	-213.38	-2.12524	-213.38	-0.23061
-213.376	-0.36322	-213.376	1.72995	-213.376	-5.12836	-213.376	2.25533
-213.373	3.84558	-213.373	0.51993	-213.373	-4.02576	-213.373	5.53181
-213.369	0.3902	-213.369	-0.69009	-213.369	-2.9231	-213.369	-0.67838
-213.365	0.52741	-213.365	3.09198	-213.365	-0.1098	-213.365	4.5251
-213.362	0.66461	-213.362	6.87405	-213.362	2.70355	-213.362	0.24188
-213.358	4.63397	-213.358	-1.3761	-213.358	1.92438	-213.358	3.6666
-213.355	0.93909	-213.355	2.66199	-213.355	1.1452	-213.355	2.34798
-213.351	-0.10626	-213.351	0.22992	-213.351	-3.5954	-213.351	0.88422
-213.347	-1.15161	-213.347	-2.20212	-213.347	-0.12451	-213.347	4.16379
-213.344	1.15613	-213.344	3.04599	-213.344	-0.41718	-213.344	-2.93269
-213.34	3.46387	-213.34	-3.99417	-213.34	-0.7099	-213.34	-0.5425
-213.336	2.1391	-213.336	-2.84213	-213.336	-6.73346	-213.336	-1.70981
-213.333	0.81433	-213.333	-1.69012	-213.333	0.92865	-213.333	1.86623
-213.329	-0.51044	-213.329	-1.30609	-213.329	0.89258	-213.329	-1.57393
-213.326	-1.83521	-213.326	-0.92209	-213.326	0.85651	-213.326	-5.01408
-213.322	-1.28387	-213.322	-0.64209	-213.322	2.15692	-213.322	3.04588
-213.318	-0.73248	-213.318	-0.36209	-213.318	3.45734	-213.318	-4.70528
-213.315	-2.09717	-213.315	-4.43417	-213.315	-6.01978	-213.315	-0.89455
-213.311	4.20233	-213.311	-8.50626	-213.311	3.66315	-213.311	-1.82715
-213.308	-2.39154	-213.308	2.39798	-213.308	-0.38245	-213.308	-2.21626
-213.304	-1.32129	-213.304	-7.17822	-213.304	-4.42804	-213.304	-2.60536
-213.3	-4.56207	-213.3	1.67795	-213.3	-5.05219	-213.3	2.73708
-213.297	-0.13873	-213.297	-1.75412	-213.297	2.53516	-213.297	3.33617
-213.293	4.26471	-213.293	-1.25812	-213.293	3.24213	-213.293	-5.88185
-213.289	8.66815	-213.289	-0.76209	-213.289	3.94916	-213.289	0.71127
-213.286	4.60901	-213.286	2.03796	-213.286	-1.50244	-213.286	-0.10707
-213.282	0.54987	-213.282	4.83801	-213.282	1.25745	-213.282	-0.92543
-213.279	-1.5932	-213.279	2.90198	-213.279	0.33929	-213.279	4.72891
-213.275	-3.73633	-213.275	0.96594	-213.275	-0.57892	-213.275	0.89656
-213.271	0.50745	-213.271	2.10196	-213.271	4.49042	-213.271	-2.93579
-213.268	4.75122	-213.268	3.23798	-213.268	1.34833	-213.268	2.71855
-213.264	2.10913	-213.264	2.92599	-213.264	-4.71271	-213.264	0.14615
-213.261	-0.5329	-213.261	2.61398	-213.261	2.91205	-213.261	-2.42625
-213.257	0.65717	-213.257	2.30197	-213.257	0.27246	-213.257	-2.03406
-213.253	1.84723	-213.253	1.98996	-213.253	-2.36713	-213.253	-1.64186
-213.25	1.16113	-213.25	1.61395	-213.25	0.93805	-213.25	-0.80499
-213.246	0.47504	-213.246	1.23795	-213.246	4.24316	-213.246	0.03189
-213.242	-2.12714	-213.242	-2.97815	-213.242	-4.25562	-213.242	-3.87457
-213.239	-4.72925	-213.239	5.09402	-213.239	0.93134	-213.239	1.70564
-213.235	-1.95496	-213.235	0.79794	-213.235	2.62469	-213.235	-2.68025
-213.232	0.81934	-213.232	-3.49814	-213.232	4.31805	-213.232	2.42055
-213.228	-0.23853	-213.228	-1.90613	-213.228	2.76099	-213.228	-2.26181
-213.224	-1.29633	-213.224	-0.31409	-213.224	1.20398	-213.224	2.54253
-213.221	-1.27637	-213.221	-0.45007	-213.221	0.41681	-213.221	0.38008
-213.217	-1.25641	-213.217	-0.58609	-213.217	-0.37042	-213.217	2.96097
-213.213	-1.23645	-213.213	-0.72211	-213.213	-0.64441	-213.213	2.87372
-213.21	-1.21649	-213.21	-0.85809	-213.21	-0.9184	-213.21	2.78648
-213.206	-1.15662	-213.206	2.34198	-213.206	-2.26154	-213.206	3.9592
-213.203	-1.09674	-213.203	5.54205	-213.203	4.60669	-213.203	-4.35477
-213.199	5.66931	-213.199	2.85397	-213.199	3.26355	-213.199	-2.29269
-213.195	-0.33832	-213.195	0.16592	-213.195	1.92035	-213.195	4.51274
-213.192	2.87506	-213.192	4.90204	-213.192	-3.01532	-213.192	-2.56598
-213.188	-1.57574	-213.188	-2.65015	-213.188	0.26044	-213.188	-0.15804
-213.185	4.19238	-213.185	8.2301	-213.185	-0.7406	-213.185	1.16292
-213.181	-2.81317	-213.181	-1.37012	-213.181	6.46979	-213.181	2.48386
-213.177	1.95697	-213.177	-1.15012	-213.177	-1.73767	-213.177	2.97717
-213.174	-0.93707	-213.174	-0.93008	-213.174	3.74066	-213.174	3.4705
-213.17	1.59772	-213.17	1.08194	-213.17	2.03394	-213.17	0.01105
-213.166	4.13251	-213.166	3.09399	-213.166	0.32727	-213.166	-3.44841
-213.163	1.99689	-213.163	0.68994	-213.163	-0.26752	-213.163	-2.85626
-213.159	-0.13873	-213.159	-1.71411	-213.159	-0.86224	-213.159	-2.26411
-213.156	1.5578	-213.156	-1.81412	-213.156	-1.45697	-213.156	0.69969
-213.152	3.25427	-213.152	-1.91412	-213.152	-2.0517	-213.152	3.66351
-213.148	1.5578	-213.148	0.83395	-213.148	-1.10681	-213.148	1.48871
-213.145	-0.13873	-213.145	-8.70627	-213.145	-0.16193	-213.145	-0.6861
-213.141	1.99689	-213.141	0.69794	-213.141	-0.07239	-213.141	-0.48923
-213.137	-3.53174	-213.137	-2.18613	-213.137	0.01715	-213.137	-0.29236
-213.134	2.51581	-213.134	-3.98215	-213.134	6.7785	-213.134	-0.5896
-213.13	0.89917	-213.13	-5.7782	-213.13	-0.14587	-213.13	-0.88683
-213.127	-6.4657	-213.127	3.69	-213.127	0.62799	-213.127	-1.57933
-213.123	-1.05682	-213.123	0.86993	-213.123	1.40179	-213.123	7.21484
-213.119	3.53619	-213.119	1.69995	-213.119	0.04926	-213.119	-4.67131
-213.116	0.46503	-213.116	2.52997	-213.116	-1.30328	-213.116	-0.74631
-213.112	0.58728	-213.112	-4.32016	-213.112	-2.65582	-213.112	-4.92453
-213.109	0.70953	-213.109	1.11795	-213.109	-4.00836	-213.109	0.38394
-213.105	3.5462	-213.105	-0.22809	-213.105	-1.85394	-213.105	1.09729
-213.101	6.38287	-213.101	-1.5741	-213.101	0.30054	-213.101	1.81064
-213.098	3.31171	-213.098	4.76001	-213.098	2.45496	-213.098	0.15233
-213.094	0.24048	-213.094	-1.19409	-213.094	4.60937	-213.094	3.23735
-213.09	-4.42737	-213.09	1.77997	-213.09	0.30585	-213.09	0.82553
-213.087	-1.43103	-213.087	4.75403	-213.087	-3.99768	-213.087	-6.32962
-213.083	1.08624	-213.083	3.888	-213.083	-0.60297	-213.083	-0.24295
-213.08	3.60358	-213.08	3.02197	-213.08	2.79175	-213.08	-3.64296
-213.076	3.20691	-213.076	4.14001	-213.076	-5.44641	-213.076	0.61554
-213.072	2.81024	-213.072	5.25803	-213.072	0.00116	-213.072	-4.61263
-213.069	-1.41858	-213.069	3.30399	-213.069	-2.24951	-213.069	-2.7258
-213.065	-5.64734	-213.065	1.34995	-213.065	3.71124	-213.065	-0.83896
-213.061	-3.03027	-213.061	1.41995	-213.061	-0.79004	-213.061	1.63771
-213.058	-0.41315	-213.058	1.48996	-213.058	2.92004	-213.058	4.11438
-213.054	0.76691	-213.054	4.63202	-213.054	2.52448	-213.054	2.63826
-213.051	1.94702	-213.051	-4.51416	-213.051	2.12885	-213.051	1.16214
-213.047	-1.30383	-213.047	1.76395	-213.047	0.53577	-213.047	1.46477
-213.043	3.10962	-213.043	-4.24615	-213.043	-1.05737	-213.043	1.76741
-213.04	3.21191	-213.04	-1.0401	-213.04	-2.65045	-213.04	1.47713
-213.036	3.31415	-213.036	2.16595	-213.036	-4.24359	-213.036	1.18684
-213.033	3.98529	-213.033	2.17197	-213.033	-2.86432	-213.033	5.13345
-213.029	4.65643	-213.029	2.17798	-213.029	-1.48505	-213.029	-0.40662
-213.025	-1.85767	-213.025	2.18396	-213.025	0.40741	-213.025	2.05769
-213.022	4.40192	-213.022	2.18997	-213.022	-5.9115	-213.022	-0.22133
-213.018	5.3924	-213.018	1.10794	-213.018	-1.96619	-213.018	-2.50037
-213.014	6.38287	-213.014	0.02591	-213.014	1.97919	-213.014	-4.77939
-213.011	4.33954	-213.011	-1.69611	-213.011	0.79236	-213.011	-2.80917
-213.007	2.29626	-213.007	-3.41815	-213.007	-0.39447	-213.007	-0.83896
-213.004	1.12616	-213.004	2.68597	-213.004	3.95715	-213.004	-5.71741
-213	-0.04388	-213	-1.4501	-213	0.09735	-213	-1.10916
-212.996	-1.69299	-212.996	-0.21008	-212.996	0.85651	-212.996	5.87074
-212.993	4.32208	-212.993	1.02994	-212.993	1.61566	-212.993	3.36397
-212.989	3.95038	-212.989	4.51001	-212.989	2.11816	-212.989	2.33948
-212.986	3.57861	-212.986	1.84595	-212.986	2.62067	-212.986	1.315
-212.982	4.64392	-212.982	-0.05008	-212.982	-1.49573	-212.982	5.03386
-212.978	-1.95496	-212.978	-1.94611	-212.978	2.5993	-212.978	-0.73396
-212.975	-6.06897	-212.975	-3.09814	-212.975	1.76532	-212.975	0.14383
-212.971	-2.5188	-212.971	1.89395	-212.971	0.93134	-212.971	1.02164
-212.967	-3.75873	-212.967	3.04599	-212.967	0.09735	-212.967	1.89943
-212.964	2.66553	-212.964	4.198	-212.964	-0.73663	-212.964	2.77722
-212.96	-2.52631	-212.96	3.302	-212.96	2.53516	-212.96	-2.62003
-212.957	-0.05389	-212.957	-3.73816	-212.957	-2.40454	-212.957	1.46941
-212.953	0.02344	-212.953	1.89395	-212.953	-2.72534	-212.953	-0.37033
-212.949	0.10077	-212.949	-2.71414	-212.949	-3.04608	-212.949	-2.21008
-212.946	4.25226	-212.946	-4.8942	-212.946	-3.09955	-212.946	2.36728
-212.942	0.7395	-212.942	-0.93008	-212.942	-3.15302	-212.942	-2.54205
-212.938	1.05884	-212.938	-0.6781	-212.938	4.49176	-212.938	1.83766
-212.935	1.37817	-212.935	-0.42609	-212.935	-1.54919	-212.935	6.21738
-212.931	6.20819	-212.931	-1.96613	-212.931	-0.19128	-212.931	1.0116
-212.928	3.37402	-212.928	2.63797	-212.928	1.16656	-212.928	-4.1942
-212.924	1.49792	-212.924	0.32993	-212.924	-6.02911	-212.924	-2.28497
-212.92	-0.37824	-212.92	4.16602	-212.92	0.46088	-212.92	-0.37575
-212.917	-2.6535	-212.917	0.18591	-212.917	0.6106	-212.917	-0.33174
-212.913	2.73535	-212.913	-3.79416	-212.913	0.76025	-212.913	-0.28774
-212.91	-3.37207	-212.91	-1.88611	-212.91	4.8446	-212.91	-0.24373
-212.906	3.29419	-212.906	0.02191	-212.906	0.71753	-212.906	-0.19972
-212.902	1.25842	-212.902	-2.48615	-212.902	-3.06744	-212.902	-0.74863
-212.899	-0.77741	-212.899	1.14993	-212.899	1.35901	-212.899	-1.29755
-212.895	1.81726	-212.895	4.78601	-212.895	-1.39954	-212.895	3.48981
-212.891	4.41193	-212.891	2.27798	-212.891	-4.15802	-212.891	-1.20953
-212.888	-0.41687	-212.888	0.12592	-212.888	-2.24152	-212.888	-1.77774
-212.884	-5.24567	-212.884	-2.02612	-212.884	-0.32495	-212.884	-2.34596
-212.881	-3.68762	-212.881	-1.10611	-212.881	5.18408	-212.881	-1.13542
-212.877	-2.12964	-212.877	-6.3302	-212.877	-2.99261	-212.877	0.07512
-212.873	-1.0506	-212.873	-2.40213	-212.873	0.50635	-212.873	-0.19663
-212.87	0.02844	-212.87	1.52594	-212.87	4.00531	-212.87	-0.46838
-212.866	1.10748	-212.866	-0.43408	-212.866	-2.58899	-212.866	1.63153
-212.862	2.18652	-212.862	-2.39413	-212.862	-0.9718	-212.862	3.73145
-212.859	1.20978	-212.859	0.68594	-212.859	3.10449	-212.859	3.12617
-212.855	0.23303	-212.855	-2.37811	-212.855	-1.03064	-212.855	2.5209
-212.852	0.05463	-212.852	-1.98611	-212.852	-0.03363	-212.852	1.32272
-212.848	-0.12372	-212.848	-1.59412	-212.848	0.96344	-212.848	0.12453
-212.844	-5.77087	-212.844	-1.13809	-212.844	2.43091	-212.844	3.07677
-212.841	1.35571	-212.841	-0.6821	-212.841	3.89838	-212.841	-3.45767
-212.837	1.29706	-212.837	0.92593	-212.837	-2.84558	-212.837	-2.28419
-212.834	1.23846	-212.834	2.53397	-212.834	-1.37811	-212.834	-1.11072
-212.83	0.30914	-212.83	-7.04224	-212.83	-5.98901	-212.83	-1.30217
-212.826	-0.62024	-212.826	1.81396	-212.826	-2.38849	-212.826	-1.49364
-212.823	0.36652	-212.823	0.30194	-212.823	-1.35406	-212.823	-1.6851
-212.819	1.35321	-212.819	-1.21011	-212.819	-0.31964	-212.819	-1.87656
-212.815	0.06464	-212.815	1.62994	-212.815	0.0733	-212.815	-1.77156
-212.812	-1.224	-212.812	4.47003	-212.812	-7.74518	-212.812	-1.66656
-212.808	1.31952	-212.808	5.51804	-212.808	0.51703	-212.808	-3.93324
-212.805	3.86304	-212.805	-3.67416	-212.805	0.56781	-212.805	-6.19992
-212.801	3.17322	-212.801	1.40594	-212.801	0.67206	-212.801	-6.08258
-212.797	2.4834	-212.797	0.34192	-212.797	0.77631	-212.797	-5.96523
-212.794	1.79358	-212.794	2.47797	-212.794	0.36737	-212.794	-1.10454
-212.79	1.10376	-212.79	-1.53012	-212.79	-0.04163	-212.79	-5.73053
-212.787	1.13245	-212.787	-1.63412	-212.787	-0.40784	-212.787	1.79829
-212.783	1.16113	-212.783	-1.73813	-212.783	-0.77405	-212.783	-0.15958
-212.779	5.97992	-212.779	2.89398	-212.779	0.91266	-212.779	-2.31508
-212.776	3.13452	-212.776	-2.71414	-212.776	2.5993	-212.776	-4.47058
-212.772	-1.73792	-212.772	2.84097	-212.772	0.39941	-212.772	4.10202
-212.768	1.05383	-212.768	-1.84412	-212.768	-1.80048	-212.768	-3.13652
-212.765	-5.25568	-212.765	1.02295	-212.765	0.10541	-212.765	-1.48129
-212.761	-3.90094	-212.761	3.89001	-212.761	2.01123	-212.761	0.17395
-212.758	-0.47052	-212.758	2.66098	-212.758	1.35101	-212.758	2.81737
-212.754	2.9599	-212.754	-8.80826	-212.754	0.6908	-212.754	5.46078
-212.75	-1.27386	-212.75	-1.97311	-212.75	3.10986	-212.75	4.15143
-212.747	2.15656	-212.747	-5.3782	-212.747	-2.68256	-212.747	2.84207
-212.743	-1.698	-212.743	0.48093	-212.743	-4.70068	-212.743	1.6933
-212.739	-5.55255	-212.739	0.19592	-212.739	1.49268	-212.739	0.54451
-212.736	1.76984	-212.736	2.72699	-212.736	3.06708	-212.736	-0.60426
-212.732	1.42804	-212.732	5.25803	-212.732	4.64148	-212.732	-1.75304
-212.729	1.08624	-212.729	4.20502	-212.729	-2.59436	-212.729	-0.62897
-212.725	0.74445	-212.725	3.15198	-212.725	-1.61871	-212.725	0.4951
-212.721	4.2348	-212.721	1.71497	-212.721	-0.64307	-212.721	-0.75249
-212.718	0.06085	-212.718	0.27792	-212.718	0.33258	-212.718	-2.00009
-212.714	0.27795	-212.714	1.16095	-212.714	-3.69025	-212.714	-1.19101
-212.711	0.495	-212.711	-4.10016	-212.711	0.49829	-212.711	-0.38191
-212.707	0.71204	-212.707	1.26294	-212.707	-1.64276	-212.707	6.35634
-212.703	0.92908	-212.703	0.48193	-212.703	4.42761	-212.703	3.60793
-212.7	-2.0473	-212.7	-4.77917	-212.7	-0.74994	-212.7	0.41481
-212.696	2.64056	-212.696	0.19992	-212.696	7.75818	-212.696	6.70839
-212.692	3.49628	-212.692	-0.96509	-212.692	-2.72266	-212.692	-1.22806
-212.689	-3.31219	-212.689	4.01401	-212.689	0.4823	-212.689	0.32217
-212.685	-5.1908	-212.685	-0.19107	-212.685	-0.63239	-212.685	5.03464
-212.682	-7.06946	-212.682	1.74796	-212.682	-1.74701	-212.682	0.26041
-212.678	-3.04022	-212.678	3.68701	-212.678	-2.51947	-212.678	-2.53741
-212.674	0.98895	-212.674	-0.5181	-212.674	-3.29199	-212.674	-5.33525
-212.671	0.46753	-212.671	3.91699	-212.671	3.76202	-212.671	0.01953
-212.667	-0.05389	-212.667	2.20798	-212.667	2.60461	-212.667	5.37433
-212.663	-0.57532	-212.663	-2.95715	-212.663	1.96045	-212.663	-3.30327
-212.66	-1.09674	-212.66	-1.97812	-212.66	1.31628	-212.66	-2.49419
-212.656	-1.66931	-212.656	-0.30609	-212.656	-0.65106	-212.656	-2.08038
-212.653	-2.24188	-212.653	1.36594	-212.653	-2.61841	-212.653	-1.66656
-212.649	1.49664	-212.649	0.34995	-212.649	-2.53284	-212.649	-0.06693
-212.645	5.23523	-212.645	-0.66608	-212.645	-2.44733	-212.645	1.53271
-212.642	0.112	-212.642	1.64597	-212.642	-0.65106	-212.642	-3.93324
-212.638	2.65302	-212.638	3.95801	-212.638	1.1452	-212.638	0.08748
-212.635	6.6311	-212.635	1.14993	-212.635	0.88855	-212.635	-1.22806
-212.631	2.94495	-212.631	-1.65811	-212.631	0.63196	-212.631	-2.54359
-212.627	4.67761	-212.627	-2.32211	-212.627	-0.99323	-212.627	-1.45041
-212.624	-1.25391	-212.624	-2.98615	-212.624	-2.61841	-212.624	-0.35721
-212.62	5.26892	-212.62	-0.57809	-212.62	4.48108	-212.62	-4.00735
-212.616	-0.982	-212.616	1.82996	-212.616	3.36914	-212.616	1.82918
-212.613	1.3894	-212.613	2.06198	-212.613	2.47101	-212.613	-4.93379
-212.609	-3.90344	-212.609	2.29398	-212.609	1.57288	-212.609	-2.21008
-212.606	-1.0531	-212.606	-3.61816	-212.606	0.67474	-212.606	-1.26512
-212.602	1.7973	-212.602	0.70993	-212.602	-0.22339	-212.602	-0.32016
-212.598	-6.08771	-212.598	4.11002	-212.598	-2.65582	-212.598	-5.07585
-212.595	-1.19904	-212.595	1.36594	-212.595	3.12323	-212.595	-0.34486
-212.591	0.33655	-212.591	2.33398	-212.591	-3.92816	-212.591	-0.95013
-212.587	1.87213	-212.587	3.302	-212.587	-2.76807	-212.587	-1.5554
-212.584	0.49371	-212.584	2.66998	-212.584	-3.7464	-212.584	-0.08546
-212.58	-0.88464	-212.58	-4.10617	-212.58	3.48676	-212.58	1.38448
-212.577	-4.65814	-212.577	-1.66611	-212.577	2.50842	-212.577	-0.11017
-212.573	-0.7674	-212.573	0.77393	-212.573	1.53009	-212.573	-1.60481
-212.569	0.81805	-212.569	-4.25818	-212.569	0.02789	-212.569	3.78085
-212.566	2.40356	-212.566	0.94995	-212.566	-1.47437	-212.566	-0.32016
-212.562	0.15692	-212.562	4.49402	-212.562	-4.34515	-212.562	0.32217
-212.559	-2.08966	-212.559	1.89395	-212.559	0.99548	-212.559	0.96449
-212.555	0.09454	-212.555	-3.33014	-212.555	7.36255	-212.555	4.12672
-212.551	-5.38538	-212.551	1.68594	-212.551	0.04388	-212.551	-2.19772
-212.548	-2.72217	-212.548	3.63	-212.548	0.42346	-212.548	-6.15051
-212.544	-0.0589	-212.544	5.57404	-212.544	0.80304	-212.544	-0.61661
-212.54	-0.38568	-212.54	1.53894	-212.54	4.08551	-212.54	0.09674
-212.537	-0.71252	-212.537	-2.49612	-212.537	-0.84351	-212.537	0.81009
-212.533	-0.24103	-212.533	1.27695	-212.533	-1.66681	-212.533	-0.25531
-212.53	0.23053	-212.53	5.05002	-212.53	-2.49011	-212.53	-1.32071
-212.526	-7.56091	-212.526	-4.42517	-212.526	1.81879	-212.526	-1.79318
-212.522	-2.57867	-212.522	-3.66016	-212.522	-2.0838	-212.522	-2.26567
-212.519	-2.8656	-212.519	-3.53516	-212.519	-1.36743	-212.519	0.22644
-212.515	-3.15253	-212.515	-3.41016	-212.515	-0.65106	-212.515	-6.76813
-212.512	-0.65515	-212.512	-2.37314	-212.512	0.27911	-212.512	-2.54668
-212.508	1.84222	-212.508	-1.33612	-212.508	1.20935	-212.508	1.67476
-212.504	0.02844	-212.504	-0.29907	-212.504	-2.47937	-212.504	-1.2188
-212.501	-1.78534	-212.501	0.73795	-212.501	2.04333	-212.501	-4.11235
-212.497	1.67004	-212.497	-1.36111	-212.497	3.65778	-212.497	-7.15414
-212.493	-2.53876	-212.493	-3.46014	-212.493	5.27228	-212.493	-0.70926
-212.49	1.87463	-212.49	-0.43909	-212.49	0.55713	-212.49	0.39937
-212.486	-1.37616	-212.486	2.58197	-212.486	-4.15802	-212.486	1.50801
-212.483	-1.07678	-212.483	0.67493	-212.483	0.4021	-212.483	-0.47147
-212.479	-0.77741	-212.479	-1.23212	-212.479	4.96222	-212.479	-2.45096
-212.475	1.43805	-212.475	-0.06708	-212.475	-1.42621	-212.475	-1.46585
-212.472	3.6535	-212.472	1.09793	-212.472	0.39673	-212.472	-0.48074
-212.468	-1.67554	-212.468	-0.80908	-212.468	-4.36652	-212.468	-3.99193
-212.464	0.65967	-212.464	-2.71613	-212.464	-0.9184	-212.464	1.98358
-212.461	-0.99695	-212.461	-1.55112	-212.461	3.04303	-212.461	-6.27095
-212.457	5.01068	-212.457	-0.38608	-212.457	-1.20703	-212.457	1.28566
-212.454	-3.14252	-212.454	3.49899	-212.454	-2.36713	-212.454	0.6279
-212.45	1.47797	-212.45	7.38406	-212.45	-3.52722	-212.45	-0.02988
-212.446	-0.60773	-212.446	0.00491	-212.446	-1.09479	-212.446	-0.29236
-212.443	-2.69342	-212.443	-7.37424	-212.443	1.33765	-212.443	-0.55486
-212.439	-0.38818	-212.439	-3.10513	-212.439	-0.84888	-212.439	4.17305
-212.436	1.91705	-212.436	1.16394	-212.436	-3.0354	-212.436	-0.58574
-212.432	-0.08881	-212.432	-0.71109	-212.432	-1.11615	-212.432	-0.00826
-212.428	-2.09467	-212.428	3.55798	-212.428	0.80304	-212.428	0.56921
-212.425	0.70453	-212.425	1.64197	-212.425	0.85114	-212.425	1.69946
-212.421	-4.1604	-212.421	5.87006	-212.421	0.89929	-212.421	2.82973
-212.417	3.42896	-212.417	-0.9101	-212.417	0.43414	-212.417	4.35524
-212.414	3.35406	-212.414	-1.54611	-212.414	-0.03094	-212.414	-3.60591
-212.41	1.16364	-212.41	-6.85422	-212.41	4.37952	-212.41	-5.78612
-212.407	-1.02686	-212.407	-1.92212	-212.407	0.57849	-212.407	1.52036
-212.403	3.00983	-212.403	3.39398	-212.403	1.39642	-212.403	-1.05513
-212.399	-0.61774	-212.399	-1.53012	-212.399	2.21436	-212.399	-3.63062
-212.396	-4.59454	-212.396	0.00992	-212.396	1.86688	-212.396	-0.96866
-212.392	-0.9071	-212.392	1.54996	-212.392	1.51941	-212.392	1.6933
-212.388	-3.60657	-212.388	-0.6221	-212.388	1.17194	-212.388	1.98358
-212.385	1.35822	-212.385	-2.79413	-212.385	0.8244	-212.385	2.27386
-212.381	9.19708	-212.381	-1.63812	-212.381	-0.4212	-212.381	2.66296
-212.378	-0.84723	-212.378	-0.48209	-212.378	-1.66681	-212.378	3.05206
-212.374	-2.74835	-212.374	1.31396	-212.374	-0.85956	-212.374	-1.10454
-212.37	3.01477	-212.37	3.10999	-212.37	-0.05231	-212.37	-5.26114
-212.367	4.56409	-212.367	-1.54611	-212.367	2.16095	-212.367	3.77469
-212.363	6.1134	-212.363	4.03799	-212.363	4.37415	-212.363	3.32382
-212.36	8.62073	-212.36	-2.66614	-212.36	2.48169	-212.36	1.09421
-212.356	3.46387	-212.356	-3.22614	-212.356	0.58917	-212.356	-1.13542
-212.352	1.73993	-212.352	-2.69812	-212.352	1.98987	-212.352	-0.94395
-212.349	0.01599	-212.349	-2.17014	-212.349	3.3905	-212.349	-0.75249
-212.345	4.04016	-212.345	-4.33017	-212.345	0.17224	-212.345	-1.15395
-212.341	0.40021	-212.341	-6.4902	-212.341	-3.04608	-212.341	-1.5554
-212.338	1.62018	-212.338	-2.21814	-212.338	4.09619	-212.338	3.73763
-212.334	2.84015	-212.334	2.05396	-212.334	3.02698	-212.334	-0.45604
-212.331	3.58112	-212.331	1.84595	-212.331	-0.26617	-212.331	-1.6851
-212.327	4.32208	-212.327	1.63797	-212.327	-3.55927	-212.327	-2.91417
-212.323	3.58612	-212.323	-4.45816	-212.323	-1.59198	-212.323	0.00719
-212.32	2.85016	-212.32	-0.31409	-212.32	0.37537	-212.32	2.92854
-212.316	1.63513	-212.316	-1.93011	-212.316	0.28986	-212.316	1.3042
-212.313	0.42017	-212.313	-3.54614	-212.313	0.20429	-212.313	-0.32016
-212.309	3.43396	-212.309	-3.34616	-212.309	-0.66443	-212.309	4.81847
-212.305	-1.21649	-212.305	-3.14615	-212.305	-1.53314	-212.305	0.4704
-212.302	-0.75745	-212.302	-2.94614	-212.302	4.78314	-212.302	1.4586
-212.298	-0.2984	-212.298	-2.74612	-212.298	-2.5863	-212.298	2.44679
-212.294	-5.6673	-212.294	-0.94611	-212.294	4.02936	-212.294	-1.06129
-212.291	1.73743	-212.291	0.85394	-212.291	2.43359	-212.291	-4.5694
-212.287	2.43597	-212.287	-2.46613	-212.287	-4.63654	-212.287	-3.5318
-212.284	3.13452	-212.284	4.45401	-212.284	-3.49512	-212.284	-2.49419
-212.28	-2.68347	-212.28	-3.02615	-212.28	1.07837	-212.28	-3.33415
-212.276	-0.83728	-212.276	-0.26608	-212.276	-2.55957	-212.276	5.31256
-212.273	4.841	-212.273	3.90201	-212.273	-1.57861	-212.273	4.07732
-212.269	2.8551	-212.269	1.92596	-212.269	-0.5976	-212.269	2.84207
-212.265	2.30627	-212.265	1.54996	-212.265	3.7193	-212.265	3.87968
-212.262	1.75739	-212.262	1.17395	-212.262	-0.17529	-212.262	-4.5694
-212.258	0.25049	-212.258	3.48599	-212.258	0.54913	-212.258	-0.5672
-212.255	-1.25641	-212.255	5.79803	-212.255	1.2735	-212.255	3.43498
-212.251	4.90338	-212.251	2.56998	-212.251	2.27588	-212.251	3.42572
-212.247	3.39899	-212.247	-0.65808	-212.247	3.27826	-212.247	3.41646
-212.244	2.3736	-212.244	-0.81409	-212.244	-0.33832	-212.244	1.03552
-212.24	1.34821	-212.24	-0.97009	-212.24	4.25653	-212.24	-1.34541
-212.237	0.20306	-212.237	-1.38211	-212.237	3.20605	-212.237	-2.09583
-212.233	-0.94208	-212.233	-1.79413	-212.233	2.15558	-212.233	-2.84624
-212.229	-0.17114	-212.229	-2.84613	-212.229	1.61829	-212.229	-1.22498
-212.226	0.59979	-212.226	-3.89816	-212.226	1.08105	-212.226	0.39629
-212.222	3.03723	-212.222	2.28198	-212.222	1.3136	-212.222	0.44879
-212.218	5.47473	-212.218	-1.77811	-212.218	1.54614	-212.218	0.50128
-212.215	-3.58411	-212.215	5.68204	-212.215	1.77869	-212.215	-0.03914
-212.211	0.13074	-212.211	2.90198	-212.211	2.01123	-212.211	-0.57956
-212.208	3.48633	-212.208	3.00198	-212.208	2.45764	-212.208	3.77159
-212.204	-0.82233	-212.204	3.10199	-212.204	2.90399	-212.204	-1.36394
-212.2	-2.4165	-212.2	5.25003	-212.2	1.29755	-212.2	-1.16321
-212.197	3.6535	-212.197	-2.84213	-212.197	-0.3089	-212.197	-0.96248
-212.193	3.61108	-212.193	-1.03009	-212.193	2.07538	-212.193	-0.31706
-212.189	3.56866	-212.189	0.78195	-212.189	4.45972	-212.189	0.32835
-212.186	2.08917	-212.186	1.95395	-212.186	-0.51209	-212.186	0.97377
-212.182	0.60974	-212.182	3.12598	-212.182	-5.48383	-212.182	1.61919
-212.179	1.28583	-212.179	1.28995	-212.179	-0.44794	-212.179	1.2764
-212.175	1.96198	-212.175	-0.54608	-212.175	-3.62341	-212.175	0.93362
-212.171	0.72205	-212.171	-2.38214	-212.171	-0.12714	-212.171	-1.78084
-212.168	-0.51794	-212.168	-4.21817	-212.168	-4.84235	-212.168	-4.49529
-212.164	0.07837	-212.164	-2.37411	-212.164	-0.11646	-212.164	-0.55176
-212.161	0.67462	-212.161	-0.53009	-212.161	-3.60205	-212.161	3.39175
-212.157	-0.64514	-212.157	1.31396	-212.157	4.71631	-212.157	1.80138
-212.153	-1.96497	-212.153	3.15799	-212.153	-0.65106	-212.153	0.211
-212.15	1.38562	-212.15	2.69797	-212.15	-0.11646	-212.15	-0.24295
-212.146	4.73627	-212.146	2.23798	-212.146	0.41815	-212.146	-0.6969
-212.142	1.22101	-212.142	1.77795	-212.142	0.09735	-212.142	-1.15086
-212.139	-2.29425	-212.139	1.31796	-212.139	-0.22339	-212.139	-1.60481
-212.135	1.82477	-212.135	1.50595	-212.135	-0.24475	-212.135	-2.25331
-212.132	-1.72046	-212.132	1.69397	-212.132	-0.26617	-212.132	-2.90181
-212.128	-3.82861	-212.128	2.52197	-212.128	-2.34039	-212.128	4.15761
-212.124	1.72742	-212.124	3.35001	-212.124	-4.41467	-212.124	1.73035
-212.121	3.73083	-212.121	-2.03012	-212.121	-1.74164	-212.121	2.07004
-212.117	-1.92999	-212.117	2.82999	-212.117	0.93134	-212.117	2.40973
-212.113	-3.59906	-212.113	-3.44614	-212.113	-0.5014	-212.113	-3.17975
-212.11	-5.26813	-212.11	0.51794	-212.11	-1.93408	-212.11	0.71745
-212.106	2.86261	-212.106	-4.09418	-212.106	0.92065	-212.106	0.43951
-212.103	-1.78033	-212.103	-2.56213	-212.103	3.77539	-212.103	0.16159
-212.099	0.76196	-212.099	-0.77411	-212.099	-0.21271	-212.099	2.84825
-212.095	3.3042	-212.095	1.01395	-212.095	-4.20081	-212.095	5.53491
-212.092	1.13617	-212.092	0.68994	-212.092	0.27911	-212.092	3.03354
-212.088	-1.03186	-212.088	0.36594	-212.088	4.75909	-212.088	0.53217
-212.085	3.98529	-212.085	0.42593	-212.085	2.39612	-212.085	1.98358
-212.081	-3.77124	-212.081	0.48593	-212.081	0.0332	-212.081	3.43498
-212.077	-0.95081	-212.077	-2.95914	-212.077	-0.86755	-212.077	0.82553
-212.074	1.86963	-212.074	-0.26007	-212.074	-1.76837	-212.074	-1.78392
-212.07	4.84979	-212.07	-0.37708	-212.07	5.02905	-212.07	1.73344
-212.066	0.16565	-212.066	-0.49408	-212.066	-1.85925	-212.066	5.25079
-212.063	-3.60034	-212.063	-3.68317	-212.063	-0.96381	-212.063	-3.43607
-212.059	0.29791	-212.059	3.36798	-212.059	-0.06836	-212.059	-2.63625
-212.056	-4.42615	-212.056	4.27502	-212.056	-0.02826	-212.056	-0.05766
-212.052	-1.48596	-212.052	5.18204	-212.052	0.01184	-212.052	2.5209
-212.048	-3.17621	-212.048	6.95306	-212.048	-0.19397	-212.048	1.81374
-212.045	2.79773	-212.045	2.57999	-212.045	-0.39978	-212.045	1.10655
-212.041	3.0235	-212.041	2.04697	-212.041	4.01331	-212.041	-0.19354
-212.038	3.24933	-212.038	1.51395	-212.038	0.21497	-212.038	-1.49364
-212.034	0.88043	-212.034	-3.27515	-212.034	-2.0437	-212.034	3.28368
-212.03	-1.4884	-212.03	-1.9201	-212.03	-4.30237	-212.03	-1.4257
-212.027	-0.02521	-212.027	-2.10114	-212.027	-4.85034	-212.027	-1.09528
-212.023	1.43805	-212.023	-2.28214	-212.023	2.81311	-212.023	3.9785
-212.019	-0.51666	-212.019	-2.75513	-212.019	-0.53076	-212.019	2.45605
-212.016	-2.47137	-212.016	2.91599	-212.016	-3.87469	-212.016	0.93362
-212.012	-4.90515	-212.012	0.39493	-212.012	-2.59967	-212.012	2.67223
-212.009	0.32532	-212.009	-2.12613	-212.009	-1.32465	-212.009	4.41083
-212.005	-0.79114	-212.005	-3.78317	-212.005	-0.4773	-212.005	0.3685
-212.001	-1.90759	-212.001	0.70395	-212.001	0.37	-212.001	5.81284
-211.998	-1.42731	-211.998	2.11896	-211.998	0.70416	-211.998	4.04335
-211.994	-0.94702	-211.994	3.534	-211.994	1.03827	-211.994	-2.46948
-211.99	5.62067	-211.99	-2.41113	-211.99	0.66675	-211.99	2.43135
-211.987	-0.58527	-211.987	-2.21213	-211.987	-7.91626	-211.987	-2.1545
-211.983	-3.91718	-211.983	-1.75711	-211.983	-1.61603	-211.983	-4.36867
-211.98	0.41516	-211.98	-1.30209	-211.98	-3.52722	-211.98	-1.83951
-211.976	-0.24225	-211.976	-4.43118	-211.976	6.45111	-211.976	-3.21371
-211.972	-0.89966	-211.972	2.67999	-211.972	-2.73065	-211.972	-4.58792
-211.969	-1.078	-211.969	0.95895	-211.969	6.05011	-211.969	-2.99754
-211.965	-1.25641	-211.965	-0.76209	-211.965	1.1452	-211.965	-1.40717
-211.962	-1.58075	-211.962	-0.22009	-211.962	0.49567	-211.962	-2.00317
-211.958	-1.90509	-211.958	0.32193	-211.958	-0.15387	-211.958	2.14417
-211.954	-1.75037	-211.954	1.75995	-211.954	5.18408	-211.954	4.41393
-211.951	-1.5957	-211.951	3.198	-211.951	-3.1637	-211.951	-2.80299
-211.947	-3.99579	-211.947	-3.33215	-211.947	3.7995	-211.947	2.13489
-211.943	1.26837	-211.943	4.47403	-211.943	-2.9231	-211.943	-2.41389
-211.94	0.14569	-211.94	-5.38419	-211.94	4.89539	-211.94	-2.21935
-211.936	-8.64117	-211.936	-0.9061	-211.936	-0.9718	-211.936	-2.0248
-211.933	-3.59656	-211.933	0.71594	-211.933	1.073	-211.933	-1.97847
-211.929	1.448	-211.929	2.33798	-211.929	3.11786	-211.929	-1.93214
-211.925	0.10577	-211.925	1.78397	-211.925	4.82056	-211.925	-1.88583
-211.922	-1.23645	-211.922	1.22995	-211.922	-1.68817	-211.922	-1.83951
-211.918	-5.37292	-211.918	-0.31607	-211.918	0.27112	-211.918	-2.68256
-211.914	-1.84521	-211.914	-1.86212	-211.914	2.23041	-211.914	-3.52562
-211.911	1.20355	-211.911	-3.15213	-211.911	-0.94244	-211.911	2.74634
-211.907	-3.41199	-211.907	1.70197	-211.907	4.09619	-211.907	9.0183
-211.904	3.25427	-211.904	-3.53217	-211.904	2.11548	-211.904	3.80865
-211.9	2.25635	-211.9	1.47397	-211.9	0.13477	-211.9	-1.401
-211.896	-3.53174	-211.896	1.10394	-211.896	2.77307	-211.896	-1.66966
-211.893	-1.65558	-211.893	0.73395	-211.893	-2.80017	-211.893	-1.93832
-211.889	0.57983	-211.889	0.42792	-211.889	3.94379	-211.889	2.93163
-211.886	-4.849	-211.886	0.12192	-211.886	2.47632	-211.886	-1.6851
-211.882	-1.65558	-211.882	-2.10413	-211.882	0.1535	-211.882	1.70256
-211.878	1.53784	-211.878	1.81396	-211.878	-2.16931	-211.878	0.34688
-211.875	2.17651	-211.875	-0.47607	-211.875	6.22119	-211.875	-0.81117
-211.871	2.81519	-211.871	-2.76614	-211.871	0.92603	-211.871	-1.96921
-211.867	-5.64734	-211.867	0.95993	-211.867	-0.77667	-211.867	-0.16266
-211.864	-1.33624	-211.864	-1.4581	-211.864	-2.47937	-211.864	-3.09946
-211.86	-0.01898	-211.86	-3.23615	-211.86	-1.44495	-211.86	-5.44333
-211.857	1.29834	-211.857	5.22604	-211.857	-0.41052	-211.857	1.69946
-211.853	-0.41815	-211.853	-2.95215	-211.853	-3.48175	-211.853	-0.74323
-211.849	-2.13458	-211.849	-0.89011	-211.849	1.65839	-211.849	-3.18593
-211.846	-0.73377	-211.846	-2.24313	-211.846	-3.60474	-211.846	-1.12616
-211.842	0.66711	-211.842	2.54797	-211.842	-0.65643	-211.842	0.93362
-211.839	2.547	-211.839	1.83496	-211.839	-2.66919	-211.839	0.62172
-211.835	-3.2373	-211.835	1.12195	-211.835	-4.68195	-211.835	0.30981
-211.831	-1.71674	-211.831	-1.44711	-211.831	3.31299	-211.831	-0.29854
-211.828	-0.19611	-211.828	2.12796	-211.828	-2.37781	-211.828	-0.90689
-211.824	0.04718	-211.824	-0.8251	-211.824	0.14282	-211.824	-1.81171
-211.82	0.29041	-211.82	2.36597	-211.82	-5.54797	-211.82	-7.45987
-211.817	5.28387	-211.817	-2.89914	-211.817	-3.00598	-211.817	1.18376
-211.813	-2.49634	-211.813	-2.02011	-211.813	-0.46393	-211.813	0.3407
-211.81	-1.17535	-211.81	2.69897	-211.81	1.56482	-211.81	3.05515
-211.806	0.14569	-211.806	1.27396	-211.806	3.59363	-211.806	-3.71707
-211.802	1.74615	-211.802	-2.13513	-211.802	1.77332	-211.802	-3.22607
-211.799	3.34662	-211.799	0.59995	-211.799	-0.047	-211.799	2.00829
-211.795	0.31659	-211.795	4.87103	-211.795	2.23846	-211.795	1.60991
-211.791	-2.71338	-211.791	-1.09811	-211.791	-3.68762	-211.791	1.21155
-211.788	4.93457	-211.788	2.89697	-211.788	0.50635	-211.788	1.4308
-211.784	-0.1911	-211.784	0.74793	-211.784	-3.51117	-211.784	1.65005
-211.781	-1.96368	-211.781	1.41495	-211.781	-3.42297	-211.781	1.57286
-211.777	3.92792	-211.777	2.08197	-211.777	-3.33478	-211.777	1.49565
-211.773	-3.91217	-211.773	1.11694	-211.773	-2.13458	-211.773	1.96196
-211.77	-4.08807	-211.77	0.15192	-211.77	-0.93439	-211.77	-2.31508
-211.766	2.60187	-211.766	3.41098	-211.766	4.02936	-211.766	0.5229
-211.763	1.62762	-211.763	-3.57016	-211.763	0.78168	-211.763	-1.38246
-211.759	1.09253	-211.759	-0.19107	-211.759	5.13599	-211.759	1.45551
-211.755	0.55737	-211.755	3.18799	-211.755	-4.19543	-211.755	-5.19319
-211.752	3.37531	-211.752	-0.60111	-211.752	-4.97333	-211.752	-2.84932
-211.748	-1.47095	-211.748	1.75397	-211.748	2.46033	-211.748	-0.50545
-211.744	2.02557	-211.744	-0.65909	-211.744	7.24231	-211.744	-3.59665
-211.741	-2.14209	-211.741	-3.07214	-211.741	-1.66144	-211.741	-6.68784
-211.737	-0.56158	-211.737	0.01892	-211.737	-2.867	-211.737	2.37576
-211.734	1.01892	-211.734	3.10999	-211.734	-4.07251	-211.734	1.9527
-211.73	-2.91302	-211.73	0.28192	-211.73	0.09735	-211.73	4.57141
-211.726	-6.84491	-211.726	-2.54614	-211.726	-3.94421	-211.726	2.44679
-211.723	-0.55786	-211.723	-3.71014	-211.723	1.25214	-211.723	0.61864
-211.719	-1.935	-211.719	1.26996	-211.719	-1.76306	-211.719	-1.20953
-211.715	2.07672	-211.715	0.80994	-211.715	0.354	-211.715	-3.48238
-211.712	-1.57574	-211.712	0.34995	-211.712	2.47101	-211.712	3.73145
-211.708	-1.39612	-211.708	3.73001	-211.708	4.58801	-211.708	-3.97649
-211.705	-1.21649	-211.705	0.96594	-211.705	-1.50641	-211.705	-2.19772
-211.701	-2.31421	-211.701	-1.13409	-211.701	0.51434	-211.701	0.97685
-211.697	-3.41199	-211.697	-3.23413	-211.697	2.53516	-211.697	-0.5919
-211.694	-0.67761	-211.694	-2.64615	-211.694	-0.06299	-211.694	1.10037
-211.69	2.05676	-211.69	-2.05814	-211.69	-2.66113	-211.69	2.79266
-211.687	-1.23645	-211.687	-0.76608	-211.687	-3.12091	-211.687	1.96504
-211.683	-4.52966	-211.683	0.52594	-211.683	-3.58069	-211.683	1.13744
-211.679	-5.10846	-211.679	-3.17413	-211.679	5.88171	-211.679	0.01337
-211.676	-5.68726	-211.676	-0.7301	-211.676	-3.81592	-211.676	-1.11072
-211.672	4.43188	-211.672	-1.2821	-211.672	1.53009	-211.672	0.92744
-211.668	-3.33215	-211.668	-1.83411	-211.668	-6.80963	-211.668	-1.77774
-211.665	1.35822	-211.665	-2.89813	-211.665	0.07599	-211.665	3.52145
-211.661	-1.61566	-211.661	-3.96216	-211.661	-1.24982	-211.661	-0.66603
-211.658	-1.27637	-211.658	-7.42624	-211.658	-0.86493	-211.658	1.12508
-211.654	-0.93707	-211.654	-0.65009	-211.654	-0.47998	-211.654	2.91618
-211.65	2.75531	-211.65	-0.7861	-211.65	-0.60828	-211.65	-1.8148
-211.647	6.44769	-211.647	-0.92209	-211.647	-0.73663	-211.647	2.94089
-211.643	5.15039	-211.643	-7.09024	-211.643	-2.84296	-211.643	4.55907
-211.639	3.85309	-211.639	-7.11423	-211.639	-4.94922	-211.639	-3.30945
-211.636	2.55573	-211.636	2.71799	-211.636	4.74841	-211.636	-4.45822
-211.632	1.25842	-211.632	2.30997	-211.632	0.76025	-211.632	3.87968
-211.629	-1.1167	-211.629	-1.87411	-211.629	0.62128	-211.629	-2.3089
-211.625	-3.49182	-211.625	0.08594	-211.625	0.4823	-211.625	0.98921
-211.621	-1.23645	-211.621	-2.30612	-211.621	4.10687	-211.621	-1.04895
-211.618	1.01892	-211.618	5.54205	-211.618	-0.47998	-211.618	-3.0871
-211.614	-5.02118	-211.614	-0.09808	-211.614	0.16284	-211.614	3.39021
-211.611	1.71246	-211.611	0.40595	-211.611	0.80573	-211.611	0.38084
-211.607	-0.65515	-211.607	2.31796	-211.607	0.42212	-211.607	0.33608
-211.603	-3.02277	-211.603	-6.01019	-211.603	0.03857	-211.603	0.29129
-211.6	-2.79572	-211.6	-3.23413	-211.6	0.93805	-211.6	1.58058
-211.596	-2.56873	-211.596	-0.4581	-211.596	-6.37396	-211.596	2.86986
-211.592	1.96942	-211.592	0.14194	-211.592	-2.22412	-211.592	-1.77002
-211.589	-1.15662	-211.589	0.74194	-211.589	1.92572	-211.589	3.07677
-211.585	-0.54041	-211.585	-0.29007	-211.585	2.02325	-211.585	6.24362
-211.582	0.07587	-211.582	-1.32211	-211.582	2.12085	-211.582	-0.07619
-211.578	-0.26593	-211.578	-0.17807	-211.578	2.73163	-211.578	-0.46684
-211.574	-0.60773	-211.574	0.96594	-211.574	3.34241	-211.574	-0.85748
-211.571	4.31958	-211.571	-3.26614	-211.571	-3.40289	-211.571	-1.05049
-211.567	1.58276	-211.567	2.74197	-211.567	-1.93677	-211.567	-1.2435
-211.564	-1.63312	-211.564	0.30194	-211.564	5.51685	-211.564	0.93517
-211.56	2.81519	-211.56	-2.13812	-211.56	-0.71521	-211.56	3.11383
-211.556	5.12793	-211.556	-4.40216	-211.556	7.10199	-211.556	0.7715
-211.553	-0.22351	-211.553	-0.5221	-211.553	-4.24091	-211.553	-1.57085
-211.549	-1.58325	-211.549	-3.17014	-211.549	2.03662	-211.549	-1.5415
-211.545	-2.94293	-211.545	0.32593	-211.545	-5.37158	-211.545	-1.51216
-211.542	3.36157	-211.542	-2.54614	-211.542	-4.14069	-211.542	-0.44522
-211.538	-3.1076	-211.538	0.72595	-211.538	-2.90973	-211.538	0.62172
-211.535	-2.39154	-211.535	-2.91415	-211.535	2.08472	-211.535	2.28159
-211.531	-1.67554	-211.531	3.686	-211.531	-1.1322	-211.531	3.94144
-211.527	-0.79987	-211.527	-1.2981	-211.527	-0.39313	-211.527	-2.15604
-211.524	0.07587	-211.524	-0.13809	-211.524	0.34595	-211.524	1.23317
-211.52	1.43054	-211.52	-1.79413	-211.52	0.57184	-211.52	-2.09737
-211.516	2.78528	-211.516	2.69397	-211.516	0.79767	-211.516	4.05879
-211.513	-2.68597	-211.513	-5.3302	-211.513	1.02356	-211.513	3.64343
-211.509	-0.49298	-211.509	-7.21024	-211.509	1.24945	-211.509	3.22809
-211.506	5.5321	-211.506	-0.5141	-211.506	5.06781	-211.506	1.03398
-211.502	3.89301	-211.502	6.18207	-211.502	-4.79956	-211.502	-1.16013
-211.498	1.70001	-211.498	0.64093	-211.498	-0.39716	-211.498	-1.93214
-211.495	-0.49298	-211.495	1.24396	-211.495	4.00531	-211.495	-2.70418
-211.491	-1.72797	-211.491	1.46295	-211.491	0.19629	-211.491	0.47658
-211.488	-2.96289	-211.488	1.68195	-211.488	-3.61273	-211.488	3.65733
-211.484	0.99146	-211.484	3.88501	-211.484	2.50037	-211.484	1.69946
-211.48	-2.71838	-211.48	6.08804	-211.48	0.4021	-211.48	-0.25839
-211.477	0.11829	-211.477	-2.20514	-211.477	3.43597	-211.477	-2.21626
-211.473	-9.81879	-211.473	3.83801	-211.473	6.46979	-211.473	-4.17412
-211.469	2.75781	-211.469	-0.88709	-211.469	-1.03864	-211.469	-2.7227
-211.466	-2.54877	-211.466	4.62802	-211.466	-0.33563	-211.466	-1.2713
-211.462	-0.03143	-211.462	2.20697	-211.462	-0.48804	-211.462	0.77304
-211.459	2.4859	-211.459	5.93005	-211.459	-8.85181	-211.459	2.81737
-211.455	-0.82477	-211.455	0.37293	-211.455	0.06262	-211.455	-0.07928
-211.451	3.52875	-211.451	0.95993	-211.451	-4.70868	-211.451	6.51074
-211.448	-5.05109	-211.448	-1.52512	-211.448	-2.29498	-211.448	3.81174
-211.444	-0.85724	-211.444	-4.01016	-211.444	0.11877	-211.444	1.11273
-211.44	-2.36664	-211.44	-2.35513	-211.44	-0.40247	-211.44	-0.71234
-211.437	3.78821	-211.437	-0.7001	-211.437	-0.92371	-211.437	-2.53741
-211.433	-1.71295	-211.433	1.59497	-211.433	-1.44495	-211.433	-1.3979
-211.43	0.45007	-211.43	3.89001	-211.43	-1.96619	-211.43	-0.25839
-211.426	0.33783	-211.426	-2.99915	-211.426	-0.43457	-211.426	-3.61517
-211.422	0.22553	-211.422	0.35193	-211.422	1.09705	-211.422	2.51472
-211.419	1.07129	-211.419	1.65497	-211.419	2.62872	-211.419	-2.02788
-211.415	1.91705	-211.415	2.95798	-211.415	-4.05115	-211.415	2.91618
-211.412	-2.45642	-211.412	-3.41116	-211.412	-1.27924	-211.412	3.22809
-211.408	0.83429	-211.408	0.45993	-211.408	-6.71875	-211.408	3.53998
-211.404	-0.1861	-211.404	0.74695	-211.404	-3.9469	-211.404	-3.85605
-211.401	-1.20648	-211.401	1.03394	-211.401	-1.17499	-211.401	-1.7654
-211.397	-0.15118	-211.397	-2.29514	-211.397	-1.48236	-211.397	4.62392
-211.393	0.90411	-211.393	4.61603	-211.393	-1.78979	-211.393	1.52654
-211.39	1.16113	-211.39	0.26294	-211.39	-1.24182	-211.39	3.37013
-211.386	1.41809	-211.386	-4.09015	-211.386	-0.69385	-211.386	0.4704
-211.383	7.14502	-211.383	2.23596	-211.383	-6.94867	-211.383	-0.17656
-211.379	0.09833	-211.379	2.41797	-211.379	0.4823	-211.379	3.91983
-211.375	-4.55334	-211.375	0.93594	-211.375	0.21497	-211.375	-3.24924
-211.372	-1.54083	-211.372	-0.54608	-211.372	-0.05231	-211.372	-0.9316
-211.368	2.789	-211.368	0.37192	-211.368	-0.49066	-211.368	4.84471
-211.365	-0.54535	-211.365	1.28995	-211.365	-0.92908	-211.365	1.13434
-211.361	0.43134	-211.361	-4.32016	-211.361	-1.36743	-211.361	5.03308
-211.357	1.40808	-211.357	-3.78616	-211.357	-1.80579	-211.357	-0.55486
-211.354	5.698	-211.354	-2.49213	-211.354	-2.16931	-211.354	-1.21416
-211.35	2.32373	-211.35	-1.19809	-211.35	-2.53284	-211.35	2.86986
-211.346	1.34448	-211.346	3.03998	-211.346	-2.89636	-211.346	1.91409
-211.343	0.36523	-211.343	1.13394	-211.343	-3.25989	-211.343	0.95833
-211.339	-0.85352	-211.339	-3.42816	-211.339	-2.51147	-211.339	-4.98784
-211.336	-2.0722	-211.336	2.24997	-211.336	-1.76306	-211.336	-1.44731
[truncated: 63,538 more rows]

## Sheet: Fig. 3 c
S 2p	AE											F 1s	AE
	Binding Energy	Raw Intensity	Peak Sum	Background	Peak 1	Peak 2	Peak 3	Peak 4	Peak 5	Peak 6			Binding Energy	Intensity
	175.08	61300800	61443800	61300800	61312400	61307800	61320800	61300800	61358600	61347500			698.08	499328000
	174.98	61385700	61459600	61311300	61323100	61318500	61331900	61311300	61371300	61360200			697.98	498150000
	174.88	60803500	61475700	61321900	61333800	61329100	61343000	61321900	61384100	61373100			697.88	498530000
	174.78	60662100	61492100	61332400	61344500	61339800	61354100	61332400	61397000	61386200			697.78	498240000
	174.68	60821100	61508800	61343000	61355300	61350500	61365300	61343000	61410100	61399500			697.68	497722000
	174.58	61126800	61526000	61353500	61366000	61361200	61376500	61353500	61423400	61413000			697.58	498398000
	174.48	60771400	61543600	61364000	61376800	61371800	61387700	61364000	61436800	61426700			697.48	499896000
	174.38	60337800	61561700	61374600	61387500	61382500	61399000	61374600	61450300	61440700			697.38	499509000
	174.28	60707500	61580300	61385100	61398300	61393200	61410200	61385100	61464100	61455000			697.28	502335000
	174.18	60461900	61599500	61395700	61409000	61403900	61421600	61395700	61478100	61469600			697.18	500315000
	174.08	60911700	61619300	61406200	61419800	61414600	61432900	61406200	61492300	61484500			697.08	500304000
	173.98	60761900	61639900	61416800	61430600	61425300	61444300	61416800	61506800	61499900			696.98	500758000
	173.88	60906300	61661200	61427300	61441400	61436000	61455700	61427300	61521500	61515700			696.88	499351000
	173.78	60733000	61683300	61437800	61452200	61446700	61467200	61437800	61536500	61532000			696.78	501428000
	173.68	61115600	61706500	61448400	61462900	61457400	61478700	61448400	61551900	61548900			696.68	502876000
	173.58	60666400	61730700	61458900	61473700	61468200	61490300	61458900	61567600	61566500			696.58	500103000
	173.48	61677000	61756100	61469500	61484600	61478900	61501900	61469500	61583700	61584900			696.48	502229000
	173.38	61332400	61783000	61480000	61495400	61489600	61513600	61480000	61600200	61604100			696.38	502689000
	173.28	60680300	61811600	61490500	61506200	61500400	61525400	61490500	61617200	61624600			696.28	499720000
	173.18	60298600	61842200	61501100	61517000	61511100	61537200	61501100	61634800	61646400			696.18	501605000
	173.08	61455800	61875500	61511600	61527900	61521900	61549100	61511600	61652900	61670300			696.08	501845000
	172.98	60679700	61912300	61522200	61538700	61532600	61561000	61522200	61671700	61696800			695.98	499916000
	172.88	61799700	61953900	61532700	61549600	61543400	61573100	61532700	61691200	61727400			695.88	503440000
	172.78	61106700	62002400	61543200	61560400	61554100	61585200	61543200	61711600	61764000			695.78	503777000
	172.68	61715800	62061000	61553800	61571300	61564900	61597400	61553800	61732800	61809600			695.68	498997000
	172.58	61574100	62134300	61564300	61582200	61575700	61609700	61564300	61755200	61868800			695.58	498202000
	172.48	60594200	62229000	61574900	61593100	61586500	61622200	61574900	61778700	61948000			695.48	501479000
	172.38	62573600	62354300	61585400	61604000	61597300	61634700	61585400	61803600	62056300			695.38	501017000
	172.28	61838500	62522100	61595900	61614900	61608100	61647400	61595900	61830100	62205300			695.28	500416000
	172.18	61637300	62747100	61606500	61625800	61618900	61660300	61606500	61858500	62409500			695.18	501728000
	172.08	62205600	63046600	61617000	61636800	61629800	61673200	61617000	61889300	62685600			695.08	502855000
	171.98	62710300	63439000	61627600	61647700	61640600	61686400	61627600	61923200	63051200			694.98	502270000
	171.88	63228300	63941900	61638100	61658700	61651500	61699700	61638100	61961300	63523100			694.88	501731000
	171.78	63821100	64570100	61648600	61669600	61662300	61713300	61648600	62005300	64114100			694.78	504524000
	171.68	66030200	65332100	61659200	61680600	61673200	61727000	61659200	62058000	64830000			694.68	498663000
	171.58	66152200	66227200	61669700	61691600	61684100	61741100	61669800	62123600	65665700			694.58	499549000
	171.48	67609800	67244100	61680300	61702700	61695000	61755300	61680400	62208800	66603200			694.48	500321000
	171.38	67675900	68358700	61690800	61713700	61705900	61769900	61691000	62323400	67608700			694.38	498591000
	171.28	69965000	69535900	61701300	61724700	61716800	61784800	61701800	62481400	68632900			694.28	499656000
	171.18	70442500	70730500	61711900	61735800	61727800	61800100	61713000	62701700	69611500			694.18	497607000
	171.08	72854600	71891200	61722400	61746900	61738700	61815800	61724800	63008700	70468400			694.08	495898000
	170.98	74169700	72968300	61733000	61758000	61749700	61831900	61737800	63432600	71123100			693.98	499044000
	170.88	74238800	73923900	61743500	61769100	61760700	61848600	61753100	64007200	71502700			693.88	498646000
	170.78	74110000	74748200	61754000	61780300	61771700	61865800	61772500	64768000	71560100			693.78	497083000
	170.68	76698600	75470200	61764600	61791500	61782800	61883700	61798900	65747300	71289000			693.68	497494000
	170.58	77251900	76154400	61775100	61802600	61793800	61902300	61836800	66968300	70726200			693.58	498713000
	170.48	76279100	76883100	61785700	61813900	61804900	61921800	61892800	68439000	69939100			693.48	496213000
	170.38	78296800	77730700	61796200	61825100	61816000	61942300	61976200	70144400	69007900			693.38	496207000
	170.28	79440600	78745600	61806800	61836400	61827100	61963900	62098900	72042600	68010500			693.28	496855000
	170.18	80166200	79936800	61817300	61847700	61838300	61986800	62275800	74059700	67015000			693.18	493847000
	170.08	81068300	81269800	61827800	61859000	61849400	62011500	62523400	76090200	66075500			693.08	494458000
	169.98	81738500	82666300	61838400	61870300	61860600	62038400	62858300	78000900	65229600			692.98	495261000
	169.88	84018500	84008000	61848900	61881700	61871900	62068300	63294500	79636000	64500200			692.88	494631000
	169.78	84461900	85152200	61859500	61893100	61883200	62102500	63840000	80835300	63895300			692.78	498207000
	169.68	85779900	85957600	61870000	61904600	61894500	62143200	64492800	81460400	63412000			692.68	496774000
	169.58	85676200	86321400	61880500	61916100	61905800	62193800	65237900	81431300	63039200			692.58	490234000
	169.48	85516200	86208400	61891100	61927600	61917200	62259500	66045300	80753400	62760800			692.48	493900000
	169.38	85094800	85652600	61901600	61939200	61928600	62348200	66870000	79515500	62559200			692.38	496562000
	169.28	85586100	84734700	61912200	61950800	61940100	62471200	67656100	77860100	62417300			692.28	492807000
	169.18	84090000	83554300	61922700	61962500	61951600	62643900	68341500	75948400	62319900			692.18	492794000
	169.08	82300300	82212700	61933200	61974200	61963200	62886200	68866600	73934100	62254600			692.08	491939000
	168.98	81761600	80805900	61943800	61986000	61974800	63222200	69182900	71947300	62211700			691.98	490606000
	168.88	78652100	79425400	61954300	61997800	61986500	63678400	69260300	70090100	62183900			691.88	489751000
	168.78	78049900	78155400	61964900	62009700	61998200	64281700	69092100	68431800	62166200			691.78	492039000
	168.68	77494400	77071800	61975400	62021600	62010000	65054300	68696100	67011500	62155300			691.68	490536000
	168.58	76434600	76236700	61985900	62033600	62021900	66009100	68111800	65841200	62148800			691.58	492963000
	168.48	75052200	75691000	61996500	62045700	62033900	67144400	67393600	64910400	62145400			691.48	492394000
	168.38	75421900	75448400	62007000	62057900	62045900	68437500	66603400	64194700	62144100			691.38	492179000
	168.28	75308500	75489500	62017600	62070100	62058100	69842600	65801200	63660900	62144400			691.28	490141000
	168.18	75256400	75758500	62028100	62082400	62070300	71288000	65038700	63273700	62145900			691.18	490168000
	168.08	75566800	76164200	62038600	62094900	62082700	72677700	64354300	62999500	62148400			691.08	490073000
	167.98	76415400	76585400	62049200	62107400	62095200	73897600	63770700	62808900	62151700			690.98	492115000
	167.88	77314700	76883400	62059700	62120000	62107800	74823700	63296900	62678100	62155700			690.88	488911000
	167.78	77419900	76925200	62070300	62132700	62120500	75344700	62929600	62588600	62160300			690.78	490198000
	167.68	76442800	76615300	62080800	62145600	62133400	75389900	62657800	62527200	62165400			690.68	490194000
	167.58	75771500	75924000	62091300	62158600	62146500	74954300	62465800	62484500	62171000			690.58	489151000
	167.48	74515200	74890300	62101900	62171700	62159700	74100300	62336800	62454200	62177000			690.48	488478000
	167.38	73766400	73602100	62112400	62184900	62173200	72935700	62254900	62432100	62183400			690.38	493841000
	167.28	71673600	72166200	62123000	62198400	62186900	71583600	62206500	62415700	62190100			690.28	492302000
	167.18	70570600	70687300	62133500	62212000	62200800	70160800	62180800	62403300	62197100			690.18	491101000
	167.08	69056300	69255200	62144000	62225800	62215000	68766400	62170000	62393800	62204400			690.08	493682000
	166.98	67159100	67938400	62154600	62239800	62229600	67475000	62168300	62386700	62211900			689.98	494424000
	166.88	68096500	66783000	62165100	62254000	62244600	66336700	62172100	62381500	62219700			689.88	492858000
	166.78	65777300	65811600	62175700	62268500	62260100	65376800	62179100	62377900	62227600			689.78	496847000
	166.68	65041600	65027600	62186200	62283200	62276200	64600000	62187900	62375600	62235700			689.68	494715000
	166.58	63489800	64418800	62196800	62298200	62293200	63995200	62197500	62374500	62244000			689.58	494677000
	166.48	64369400	63963500	62207300	62313500	62311100	63540800	62207600	62374400	62252500			689.48	494601000
	166.38	64604400	63635300	62217800	62329200	62330500	63210600	62218000	62375300	62261000			689.38	497380000
	166.28	64678000	63407700	62228400	62345200	62351800	62977600	62228400	62376900	62269700			689.28	494389000
	166.18	63171900	63256800	62238900	62361600	62375600	62817400	62238900	62379300	62278500			689.18	495216000
	166.08	63466100	63162800	62249500	62378600	62402800	62709500	62249500	62382300	62287500			689.08	499487000
	165.98	63648100	63110800	62260000	62396000	62434600	62637800	62260000	62385900	62296500			688.98	500252000
	165.88	64245900	63090600	62270500	62414100	62472500	62590500	62270500	62390000	62305600			688.88	498280000
	165.78	63311000	63095600	62281100	62432900	62518400	62559300	62281100	62394600	62314800			688.78	501678000
	165.68	63932400	63122900	62291600	62452500	62574700	62538500	62291600	62399600	62324000			688.68	500572000
	165.58	65161200	63171700	62302200	62473200	62644100	62524600	62302200	62405100	62333400			688.58	503827000
	165.48	65068800	63243100	62312700	62495200	62729900	62515200	62312700	62410800	62342800			688.48	501957000
	165.38	64680000	63339900	62323200	62518900	62835800	62509100	62323200	62416900	62352200			688.38	503018000
	165.28	63124600	63465400	62333800	62544800	62965500	62505200	62333800	62423300	62361700			688.28	504984000
	165.18	63541500	63623800	62344300	62573600	63123100	62503100	62344300	62430000	62371300			688.18	502610000
	165.08	65317500	63819500	62354900	62606500	63312200	62502400	62354900	62436900	62380900			688.08	499993000
	164.98	64861100	64056800	62365400	62644800	63536200	62502900	62365400	62444000	62390600			687.98	499476000
	164.88	63962200	64339700	62375900	62690300	63797200	62504400	62375900	62451300	62400300			687.88	504135000
	164.78	66117100	64671400	62386500	62745500	64096200	62506700	62386500	62458800	62410100			687.78	506071000
	164.68	65498900	65054400	62397000	62813700	64432600	62509800	62397000	62466500	62419800			687.68	504637000
	164.58	65230600	65489500	62407600	62898700	64803400	62513600	62407600	62474400	62429700			687.58	505862000
	164.48	66051600	65976500	62418100	63005500	65203500	62517900	62418100	62482400	62439500			687.48	504909000
	164.38	65954600	66513200	62428600	63139800	65625200	62522800	62428600	62490600	62449400			687.38	502722000
	164.28	66832300	67096000	62439200	63308300	66058100	62528100	62439200	62498900	62459300			687.28	508589000
	164.18	68086000	67719500	62449700	63518400	66489600	62533800	62449700	62507300	62469300			687.18	511190000
	164.08	68086500	68376200	62460300	63777900	66904400	62540000	62460300	62515800	62479200			687.08	510779000
	163.98	68538500	69057200	62470800	64094600	67285800	62546400	62470800	62524400	62489200			686.98	510374000
	163.88	69855000	69751700	62481300	64475700	67615700	62553200	62481300	62533100	62499300			686.88	512938000
	163.78	70426700	70448200	62491900	64927600	67876600	62560200	62491900	62541900	62509300			686.78	515338000
	163.68	70699700	71135100	62502400	65454300	68052800	62567500	62502400	62550800	62519400			686.68	519495000
	163.58	71342100	71802200	62513000	66057000	68132800	62575000	62513000	62559800	62529400			686.58	523597000
	163.48	72471300	72442400	62523500	66733600	68111800	62582700	62523500	62568900	62539500			686.48	527577000
	163.38	73366500	73051300	62534000	67477300	67991900	62590600	62534000	62578000	62549600			686.38	536226000
	163.28	73525200	73626800	62544600	68277100	67782400	62598700	62544600	62587200	62559800			686.28	545869000
	163.18	72560100	74166500	62555100	69116300	67497600	62606900	62555100	62596400	62569900			686.18	558427000
	163.08	73839300	74666100	62565700	69973100	67154600	62615300	62565700	62605700	62580100			686.08	570804000
	162.98	74281700	75117000	62576200	70821400	66771300	62623800	62576200	62615100	62590300			685.98	590997000
	162.88	75171000	75505600	62586800	71629800	66365400	62632400	62586800	62624500	62600500			685.88	609524000
	162.78	75772300	75813500	62597300	72364400	65952500	62641200	62597300	62633900	62610700			685.78	633045000
	162.68	76948600	76018200	62607800	72989000	65546200	62650000	62607800	62643400	62620900			685.68	659190000
	162.58	75812600	76096200	62618400	73468600	65158100	62659000	62618400	62653000	62631100			685.58	684268000
	162.48	77277500	76026100	62628900	73773300	64796500	62668000	62628900	62662600	62641300			685.48	710566000
	162.38	76850000	75793700	62639500	73882800	64467800	62677100	62639500	62672200	62651600			685.38	737625000
	162.28	76257800	75395400	62650000	73789800	64175600	62686300	62650000	62681900	62661900			685.28	767050000
	162.18	75506600	74840200	62660500	73501800	63921300	62695600	62660500	62691600	62672100			685.18	791952000
	162.08	75085300	74148600	62671100	73039600	63704700	62704900	62671100	62701300	62682400			685.08	815687000
	161.98	73023700	73348600	62681600	72433200	63523900	62714300	62681600	62711100	62692700			684.98	829046000
	161.88	72695800	72472500	62692200	71717700	63375900	62723700	62692200	62720800	62703000			684.88	835938000
	161.78	70802800	71552400	62702700	70928900	63257200	62733200	62702700	62730700	62713300			684.78	839551000
	161.68	70612200	70618900	62713200	70101200	63163900	62742800	62713200	62740500	62723600			684.68	835690000
	161.58	68379900	69699100	62723800	69265500	63092000	62752400	62723800	62750400	62733900			684.58	825267000
	161.48	67232200	68815200	62734300	68448100	63037900	62762000	62734300	62760300	62744200			684.48	807045000
	161.38	67557000	67985800	62744900	67670700	62998100	62771700	62744900	62770200	62754600			684.38	785153000
	161.28	66900500	67223800	62755400	66949300	62969600	62781400	62755400	62780100	62764900			684.28	759522000
	161.18	67116900	66538300	62765900	66295500	62950000	62791200	62765900	62790100	62775300			684.18	733206000
	161.08	65750400	65933500	62776500	65715600	62937200	62801000	62776500	62800100	62785600			684.08	701812000
	160.98	64725200	65410000	62787000	65211800	62929500	62810800	62787000	62810100	62796000			683.98	675495000
	160.88	65468800	64965200	62797600	64782700	62925600	62820600	62797600	62820100	62806300			683.88	648944000
	160.78	65183400	64593600	62808100	64424100	62924600	62830500	62808100	62830100	62816700			683.78	621494000
	160.68	64399600	64288700	62818600	64129900	62925600	62840400	62818600	62840200	62827100			683.68	601770000
	160.58	64299300	64042400	62829200	63892800	62928300	62850400	62829200	62850300	62837400			683.58	583061000
	160.48	63771700	63846500	62839700	63704800	62932100	62860300	62839700	62860400	62847800			683.48	569034000
	160.38	64951600	63692900	62850300	63558200	62936700	62870300	62850300	62870500	62858200			683.38	556656000
	160.28	64523700	63574100	62860800	63445700	62942100	62880300	62860800	62880600	62868600			683.28	542268000
	160.18	64612400	63483200	62871300	63360500	62948000	62890400	62871300	62890700	62879000			683.18	534284000
	160.08	65094100	63414500	62881900	63297000	62954400	62900400	62881900	62900800	62889400			683.08	531632000
	159.98	63290100	63363000	62892400	63250300	62961100	62910500	62892400	62911000	62899800			682.98	521595000
	159.88	63727000	63324600	62903000	63216400	62968100	62920600	62903000	62921100	62910200			682.88	521105000
	159.78	64037100	63296200	62913500	63192200	62975400	62930700	62913500	62931300	62920600			682.78	515451000
	159.68	64093000	63275200	62924000	63175100	62983000	62940800	62924000	62941500	62931000			682.68	512921000
	159.58	63127000	63259900	62934600	63163500	62990700	62950900	62934600	62951700	62941500			682.58	512026000
	159.48	63013100	63248800	62945100	63155700	62998700	62961100	62945100	62961900	62951900			682.48	512789000
	159.38	64426400	63240700	62955700	63151000	63006800	62971200	62955700	62972100	62962300			682.38	511311000
	159.28	63279200	63235100	62966200	63148400	63015100	62981400	62966200	62982400	62972700			682.28	508499000
	159.18	64044700	63231400	62976800	63147500	63023500	62991600	62976800	62992600	62983200			682.18	511080000
	159.08	64402300	63229100	62987300	63148000	63032100	63001800	62987300	63002800	62993600			682.08	506953000
	158.98	63116300	63228000	62997800	63149400	63040700	63012000	62997800	63013100	63004000			681.98	509642000
	158.88	62937100	63227800	63008400	63151700	63049500	63022200	63008400	63023300	63014500			681.88	505527000
	158.78	63585500	63228500	63018900	63154800	63058400	63032500	63018900	63033600	63024900			681.78	506860000
	158.68	63726800	63230000	63029500	63158400	63067400	63042700	63029500	63043900	63035300			681.68	504811000
	158.58	63766900	63232000	63040000	63162600	63076500	63053000	63040000	63054200	63045800			681.58	505914000
	158.48	64187900	63234700	63050500	63167200	63085700	63063200	63050500	63064500	63056200			681.48	505371000
	158.38	64287400	63237800	63061100	63172300	63094900	63073500	63061100	63074700	63066700			681.38	503594000
	158.28	63665300	63241400	63071600	63177700	63104200	63083800	63071600	63085100	63077100			681.28	506314000
	158.18	63121000	63245400	63082200	63183500	63113600	63094100	63082200	63095400	63087600			681.18	507257000
	158.08	64415600	63249900	63092700	63189600	63123000	63104400	63092700	63105700	63098000			681.08	507251000
	157.98	63375400	63254700	63103200	63195900	63132500	63114700	63103200	63116000	63108500			680.98	504016000
	157.88	63502000	63259800	63113800	63202600	63142100	63125000	63113800	63126300	63119000			680.88	505047000
	157.78	63860900	63265200	63124300	63209400	63151700	63135300	63124300	63136600	63129400			680.78	505563000
	157.68	63425400	63270900	63134900	63216500	63161300	63145600	63134900	63147000	63139900			680.68	505508000
	157.58	63245600	63276800	63145400	63223800	63171000	63156000	63145400	63157300	63150300			680.58	503827000
	157.48	63315600	63283000	63155900	63231300	63180700	63166300	63155900	63167700	63160800			680.48	503839000
	157.38	63135300	63289400	63166500	63238900	63190500	63176600	63166500	63178000	63171300			680.38	503272000
	157.28	62325700	63296000	63177000	63246800	63200300	63187000	63177000	63188400	63181800			680.28	508012000
	157.18	62302800	63302900	63187600	63254700	63210100	63197300	63187600	63198700	63192200			680.18	506600000
	157.08	63198100	63309900	63198100	63262800	63220000	63207700	63198100	63209100	63202700			680.08	506558000
													679.98	506015000
													679.88	506704000
													679.78	508192000
													679.68	504304000
													679.58	506112000
													679.48	504988000
													679.38	507772000
													679.28	507066000
													679.18	503921000
													679.08	506669000
													678.98	504553000
													678.88	504359000
													678.78	504375000
													678.68	508485000
													678.58	509560000
													678.48	507993000
													678.38	503038000
													678.28	506182000
													678.18	505420000
													678.08	506349000

## Sheet: Fig. 3d
S 2p	HE			F 1s	HE
	Binding Energy	Intensity			Binding Energy	Intensity
	175.08	80486200			698.08	636534000
	174.98	80716900			697.98	630427000
	174.88	80959900			697.88	631515000
	174.78	79622100			697.78	631086000
	174.68	80510800			697.68	632542000
	174.58	81656300			697.58	631123000
	174.48	80616500			697.48	633837000
	174.38	79380300			697.38	631789000
	174.28	81415500			697.28	630667000
	174.18	80753900			697.18	633070000
	174.08	81402100			697.08	631810000
	173.98	80241300			696.98	635217000
	173.88	81214400			696.88	631101000
	173.78	81193300			696.78	632704000
	173.68	81827900			696.68	633381000
	173.58	80752900			696.58	632201000
	173.48	80195300			696.48	632281000
	173.38	81025600			696.38	631010000
	173.28	80781200			696.28	633434000
	173.18	82308500			696.18	632672000
	173.08	81503200			696.08	630067000
	172.98	81082100			695.98	629364000
	172.88	80420100			695.88	631164000
	172.78	80943000			695.78	633473000
	172.68	80115000			695.68	630018000
	172.58	80914000			695.58	632885000
	172.48	79567200			695.48	630826000
	172.38	81548000			695.38	632067000
	172.28	82226500			695.28	634059000
	172.18	80898300			695.18	630481000
	172.08	80900000			695.08	631143000
	171.98	81555000			694.98	633603000
	171.88	81150000			694.88	632715000
	171.78	81967500			694.78	628949000
	171.68	82393500			694.68	629896000
	171.58	81662400			694.58	630704000
	171.48	81975300			694.48	631015000
	171.38	82320500			694.38	631218000
	171.28	81821600			694.28	632771000
	171.18	82125200			694.18	629756000
	171.08	81947900			694.08	631936000
	170.98	81505200			693.98	631920000
	170.88	82682300			693.88	628351000
	170.78	82683400			693.78	625591000
	170.68	81604500			693.68	628385000
	170.58	83412600			693.58	630501000
	170.48	82431700			693.48	634497000
	170.38	83904500			693.38	628497000
	170.28	83052300			693.28	629571000
	170.18	83323200			693.18	627165000
	170.08	82252600			693.08	627302000
	169.98	82806800			692.98	630037000
	169.88	83223300			692.88	629875000
	169.78	83539100			692.78	630883000
	169.68	82524300			692.68	629768000
	169.58	83854000			692.58	627837000
	169.48	83237400			692.48	631964000
	169.38	83706900			692.38	630352000
	169.28	82322000			692.28	629331000
	169.18	82717600			692.18	628624000
	169.08	82725900			692.08	629583000
	168.98	83575100			691.98	628919000
	168.88	82767800			691.88	632790000
	168.78	82273300			691.78	629131000
	168.68	82625500			691.68	629486000
	168.58	82040400			691.58	630977000
	168.48	82800100			691.48	629592000
	168.38	82464900			691.38	626887000
	168.28	83323100			691.28	630198000
	168.18	81986500			691.18	629589000
	168.08	82978000			691.08	630058000
	167.98	82658100			690.98	626315000
	167.88	83487300			690.88	627901000
	167.78	83062700			690.78	627545000
	167.68	83079700			690.68	628145000
	167.58	82743400			690.58	629106000
	167.48	82787800			690.48	632309000
	167.38	82467400			690.38	632975000
	167.28	82268800			690.28	630148000
	167.18	83037200			690.18	631783000
	167.08	82332700			690.08	631639000
	166.98	81816500			689.98	630552000
	166.88	83834900			689.88	630400000
	166.78	81995000			689.78	633941000
	166.68	82326700			689.68	631941000
	166.58	83273800			689.58	631376000
	166.48	83355100			689.48	631455000
	166.38	82473400			689.38	631719000
	166.28	83094000			689.28	630942000
	166.18	83848600			689.18	630640000
	166.08	83671200			689.08	630127000
	165.98	83171100			688.98	629684000
	165.88	83712000			688.88	631490000
	165.78	83054400			688.78	633124000
	165.68	83536600			688.68	630213000
	165.58	83845300			688.58	632379000
	165.48	83461900			688.48	633498000
	165.38	83698200			688.38	629698000
	165.28	83872300			688.28	632798000
	165.18	83889800			688.18	631863000
	165.08	84096700			688.08	630687000
	164.98	84216200			687.98	634479000
	164.88	84425400			687.88	634535000
	164.78	84626400			687.78	636108000
	164.68	83802300			687.68	633063000
	164.58	84621900			687.58	632746000
	164.48	85197800			687.48	633993000
	164.38	84906600			687.38	636029000
	164.28	83929100			687.28	635757000
	164.18	84387600			687.18	634089000
	164.08	85473100			687.08	633440000
	163.98	86690800			686.98	633098000
	163.88	85444100			686.88	635956000
	163.78	86373900			686.78	635214000
	163.68	86811700			686.68	635354000
	163.58	87209900			686.58	638120000
	163.48	86173800			686.48	638864000
	163.38	87086500			686.38	638745000
	163.28	86346100			686.28	638831000
	163.18	87217000			686.18	637121000
	163.08	86958700			686.08	637471000
	162.98	86084300			685.98	640029000
	162.88	86194500			685.88	642337000
	162.78	87237100			685.78	643317000
	162.68	86803100			685.68	640925000
	162.58	87722100			685.58	645465000
	162.48	87751600			685.48	645015000
	162.38	87467400			685.38	646735000
	162.28	87984200			685.28	646635000
	162.18	87177200			685.18	645431000
	162.08	86294200			685.08	645855000
	161.98	85036900			684.98	648835000
	161.88	86318400			684.88	647007000
	161.78	86076500			684.78	643775000
	161.68	86231100			684.68	648170000
	161.58	86513000			684.58	646267000
	161.48	87452000			684.48	648110000
	161.38	87904100			684.38	646003000
	161.28	87189100			684.28	640488000
	161.18	84916900			684.18	646513000
	161.08	85876300			684.08	644830000
	160.98	88300700			683.98	646148000
	160.88	85674600			683.88	641502000
	160.78	86887700			683.78	643691000
	160.68	87150700			683.68	642836000
	160.58	87414900			683.58	643458000
	160.48	86853900			683.48	643814000
	160.38	86265700			683.38	643734000
	160.28	86405100			683.28	646084000
	160.18	86674100			683.18	646867000
	160.08	87032600			683.08	645950000
	159.98	86714200			682.98	646629000
	159.88	87027400			682.88	643994000
	159.78	85529700			682.78	645391000
	159.68	86963500			682.68	645875000
	159.58	87240900			682.58	641083000
	159.48	86269800			682.48	647038000
	159.38	88106000			682.38	644537000
	159.28	86685700			682.28	644806000
	159.18	86877200			682.18	645174000
	159.08	86986800			682.08	647244000
	158.98	87023300			681.98	647803000
	158.88	87093200			681.88	646183000
	158.78	87380900			681.78	647806000
	158.68	87089400			681.68	647817000
	158.58	86808600			681.58	646317000
	158.48	86224800			681.48	647230000
	158.38	86693000			681.38	648318000
	158.28	87746700			681.28	646577000
	158.18	87252800			681.18	649797000
	158.08	88724700			681.08	647245000
	157.98	87193600			680.98	646523000
	157.88	88753900			680.88	648664000
	157.78	88226600			680.78	646726000
	157.68	86944100			680.68	647372000
	157.58	88648100			680.58	651223000
	157.48	87944500			680.48	649953000
	157.38	88373900			680.38	648001000
	157.28	86772000			680.28	649549000
	157.18	88457100			680.18	649761000
	157.08	88063100			680.08	648109000
					679.98	652262000
					679.88	650202000
					679.78	650306000
					679.68	649088000
					679.58	650214000
					679.48	650323000
					679.38	649892000
					679.28	650164000
					679.18	653140000
					679.08	651066000
					678.98	652748000
					678.88	651220000
					678.78	653630000
					678.68	650694000
					678.58	653088000
					678.48	652807000
					678.38	650837000
					678.28	651390000
					678.18	652955000
					678.08	650806000
