# Supplementary material for: Solvent control of water O−H bonds for highly reversible zinc ion batteries
Source: Nat Commun. 2023 May 11;14:2720. doi: 10.1038/s41467-023-38384-x (PMC10175258; doi:10.1038/s41467-023-38384-x)
Supplement: Supplementary file 3 — Source Data [file 41467_2023_38384_MOESM3_ESM.zip › Source data/Figure 4.xlsx]

## Sheet: Fig. 4a
	AE	HE
1	253.3	247.2	0.1 A g-1
2	283.1	272.3
3	297.4	275.7
4	309	277.8
5	316.3	279.6
6	287.8	246.6	0.2 A g-1
7	288.3	246.1
8	287	247.2
9	284.8	247.9
10	283	247.9
11	233.9	196.5	0.5 A g-1
12	232.7	193.7
13	232.2	193.6
14	232.7	194.1
15	231.6	194.6
16	197.8	152	1 A g-1
17	196.4	145.6
18	196.3	144.9
19	195.6	144.8
20	195.7	144.3
21	152.8	112.9	2 A g-1
22	147.7	103.4
23	146.1	102.7
24	145.4	102.4
25	145	102.1
26	100.4	39.5	5 A g-1
27	88.3	19.6
28	84.2	19.9
29	80.7	20.4
30	78	20.3
31	287.2	234	0.1 A g-1
32	308.4	286
33	303.5	286.2
34	300	286.1
35	296.9	286.4

## Sheet: Fig. 4b
	AE		HE
	Power	specific energy	Power	specific energy
	27.9	86.4	27.14	77
	55	78.1	54.8	68.2
	140	65	135.4	54
	275	54	257.06	41
	515	41.8	431.8	26
	1019	22	665.1	6

## Sheet: Fig.4 c
	HE		AE
Cycle number	Specific capacity	CE	Specific capacity	CE
1	152.7	103.28	170.8	113.09
2	159.8	103.07	202.9	106.26
3	164.7	101.8	211.6	103.82
4	168.1	100.65	216	102.19
5	169.6	98.71	218	102.5
6	167.7	98.36	221.5	100.62
7	164.7	103.13	221.5	100.25
8	170.6	100.5	221.2	100.88
9	171.9	100.06	222.6	100.56
10	172.5	99.8	223.5	100.23
11	172.4	100.19	223.6	99.92
12	173	102.16	222.9	101.66
13	177.4	99.15	226.4	99.73
14	176.1	96.49	225.6	100.26
15	170	103.89	226.1	100.63
16	177.2	100.51	227.2	99.11
17	178.7	99.39	225.1	100.46
18	178	99.24	229.9	100.6
19	176.9	99.36	231.1	100.35
20	176.1	99.42	231.9	100.51
21	175.3	99.66	232.9	98.72
22	175	99.71	229.7	99.5
23	174.9	99.79	228.5	99.68
24	174.8	99.83	227.6	99.22
25	175	99.77	225.7	99.71
26	174.9	99.49	225	99.58
27	174.5	99.44	224	99.62
28	173.7	99.76	223.1	99.38
29	173.7	103.57	221.6	99.6
30	180.4	101.18	220.6	99.71
31	183.5	98.86	219.9	101.09
32	181.6	100.47	222.3	99.26
33	182.9	100.37	220.7	99.12
34	184.1	100.56	218.7	99.86
35	185.5	96.78	218.3	100.4
36	180.1	100.76	219.3	99.19
37	181.3	101.45	217.5	99.85
38	184.8	98	217	100.54
39	181	99.57	218.2	99.69
40	181.1	101.49	217.5	102.33
41	184	99.78	222.9	99.4
42	184	99.02	221.4	98.85
43	182.4	99.82	218.9	100.06
44	182.5	99.16	218.9	101.04
45	181.3	100.34	221.3	99.21
46	182.4	99.84	219.5	99.59
47	182.6	100.01	218.5	99.97
48	182.8	98.7	218.5	99.73
49	180.9	100.55	218	99.51
50	182.1	99.72	216.9	99.53
51	182.2	98.1	215.8	99.77
52	178.8	99.02	215.1	101.76
53	177.2	99	219.1	100.16
54	175.7	99.09	219.5	99.29
55	174.4	99.77	217.9	100.41
56	174.1	101.18	218.6	99.57
57	177.1	100.17	217.6	100.3
58	177.6	98.24	218.2	97.15
59	174.7	101.08	211.7	99.35
60	176.9	100.34	210.2	99.59
61	177.8	100.33	209.2	100.06
62	178.6	102.18	209.2	100.75
63	183.4	100.61	210.7	100.57
64	185.2	98.99	212	97.9
65	183.4	101.1	207.4	101.98
66	186.1	100.45	211.4	99.08
67	187.3	100.07	209.5	101.76
68	187.9	99.21	213.2	101.66
69	186.8	98.64	216.9	97.82
70	183.9	100.58	212.2	100.76
71	185.7	100.45	213.7	99.5
72	187.1	98.28	212.7	100.22
73	183.7	99.93	213.2	99.91
74	184.2	98.32	213	101.29
75	181.7	100.62	215.9	99.37
76	183	99.51	214.6	101.2
77	182.5	99.79	217.2	99.39
78	182.4	101.5	215.8	99.3
79	185.9	98.55	214.3	98.66
80	183.3	99.19	211.4	99.94
81	182.3	101.03	211.2	99.78
82	184.2	99.73	210.8	99.65
83	184.5	99.58	210	101.51
84	183.9	97.45	213.3	98.32
85	179.3	98.95	209.7	100.73
86	177.7	99.03	211.2	98.48
87	176.1	99.47	208	99.46
88	175.5	100.59	206.7	100.39
89	176.9	99.63	207.4	98.81
90	176.8	98.3	205	100.95
91	173.8	100.33	207	99.12
92	174.7	101.78	205.1	99.77
93	178.5	99.51	204.7	100.75
94	177.6	103.06	206.3	100.07
95	183.8	100.76	206.4	99.95
96	185.9	98.93	206.3	101.04
97	184.2	100.2	208.7	100.03
98	184.8	100.79	208.8	97.9
99	186.8	100.65	204.3	100.5
100	188.5	100.03	205.2	99.37
101	189.1	98.09	203.9	99.41
102	185.7	100.34	202.6	100.36
103	186.2	99.12	203.6	101.12
104	185	101.18	205.9	99.49
105	187.9	96.63	204.8	100.97
106	181.9	101.8	206.9	99.22
107	185.4	99.36	205.3	100.8
108	184.5	99.46	207.1	99.43
109	183.8	99.24	205.9	99.61
110	182.7	101.8	205	98.83
111	186.1	98.76	202.6	100.33
112	184.6	100.19	203.3	99.77
113	185.2	98.76	202.8	101.55
114	182.9	100.34	205.8	98.87
115	184.1	97.8	203.7	100.02
116	180.1	99.08	203.6	99.21
117	178.7	99.42	202	100.9
118	177.9	99.44	203.8	99.99
119	177.2	99.5	203.6	99.34
120	176.5	101.77	202.4	99.38
121	180.1	98.74	201.1	99.86
122	178.2	100.5	200.7	99.97
123	179.3	98.88	200.8	99.27
124	177.6	100.09	199.2	101.16
125	177.8	101.21	201.5	102.17
126	180.7	98.52	206.1	101.8
127	178.2	100.91	209.9	98.86
128	180.2	100.85	207.7	100.44
129	182	101.22	208.4	100.27
130	184.8	101.01	209.1	96.53
131	187.2	100.64	201.8	102.84
132	188.9	100.38	207.3	99.97
133	190.1	99.92	207.4	98.55
134	190.4	100.03	204.3	100.97
135	190.7	99.61	206.4	97.9
136	190.4	99.42	202.1	100.44
137	189.5	99.28	202.8	99.01
138	188.4	99.57	200.9	99.41
139	187.9	99.02	199.6	100.39
140	186.2	99.35	200.5	101.01
141	185.2	99.38	202.5	97.99
142	184.3	99.32	198.5	99.2
143	183.3	99.4	196.9	101.67
144	182.6	99.49	200.2	98.69
145	181.8	99.47	197.5	100.2
146	181.1	99.85	198	97.51
147	181.1	99.58	192.9	100.91
148	180.7	99.59	194.6	99.84
149	180.2	99.63	194.3	99.17
150	179.8	99.63	192.6	100.02
151	179.4	99.81	192.7	99.62
152	179.3	99.8	191.9	100.54
153	179.1	99.88	193	99.97
154	179.1	99.67	192.9	99.86
155	178.8	101.21	192.7	104.93
156	181.2	98.61	197.5	98.75
157	179.1	99.6	195	100.6
158	178.6	100.58	196.4	100.69
159	180	100.92	197.7	99.77
160	182.2	101.38	197.3	99.13
161	185.1	101.26	195.6	96.5
162	188	100.86	188.7	99.28
163	190.2	100.88	187	102.6
164	192.3	100.45	192.2	99.9
165	193.7	100.27	191.7	99.8
166	194.5	100.04	191.6	99.31
167	195	99.89	190.2	98.87
168	195.1	99.47	188.1	100.92
169	194.4	99.32	189.6	99.38
170	193.4	98.96	188.7	99.72
171	191.6	99.29	188.2	99.71
172	190.5	99.34	187.4	99.92
173	189.4	99.75	187.5	101.14
174	189.2	99.53	189.5	97.61
175	188.5	99.73	185	99.97
176	188.3	99.32	184.7	99.33
177	187.3	99.73	183.3	98.54
178	187	99.65	180.8	101.05
179	186.6	99.52	182.7	101.3
180	186	99.8	185.3	99.99
181	185.9	99.68	185	99.16
182	185.6	99.62	183.6	99.73
183	185.1	99.44	183	100.19
184	184.3	99.84	183.5	99.9
185	184.2	99.65	183.2	98.25
186	183.8	99.78	180.1	101.56
187	183.7	99.64	182.8	100.26
188	183.3	99.84	183.3	102.1
189	183.3	100.5	187.2	100.22
190	184.6	101.31	187.8	99.45
191	187.6	101	186.8	99.84
192	189.7	98.47	186.5	100.97
193	187.4	96.38	188.4	98.57
194	179.9	101.89	185.7	100.44
195	184.3	99.8	186.5	100.93
196	184.2	101.98	188.4	97.45
197	187.8	98	183.6	99.92
198	184.3	99.7	183.4	97.91
199	184	100.72	179.4	101.57
200	185.8	99.1	182.2	98.41
201	184	99.93	179.3	99.07
202	184.2	99.56	177.6	101.26
203	183.7	100.09	179.8	98.43
204	184.3	101.54	177	97.54
205	187.4	99.17	172.6	102.24
206	185.9	97.83	176.5	98.21
207	182.5	102	173.3	100.83
208	186.1	99.62	174.8	97.08
209	185.8	98.85	169.6	98.32
210	183.8	100.56	166.7	101.79
211	185.1	99.91	169.7	101.17
212	185.2	99.66	171.8	98.86
213	184.9	99.82	169.8	102.95
214	184.7	99.77	174.7	98.35
215	184.5	99.65	171.8	103.43
216	184	99.65	177.8	96.33
217	183.7	99.59	171.2	100.44
218	183.1	99.82	172.1	97.6
219	183	99.72	168	100.44
220	182.7	100.22	168.6	98.08
221	183.3	101.12	165.4	101.82
222	185.9	100.95	168.5	100.18
223	188.2	100.52	168.7	97.19
224	189.5	97.66	164.1	101.87
225	185.3	98.44	167.3	100.06
226	181.6	101.23	167.3	98.36
227	185.2	98.93	164.6	102.01
228	183.1	101.37	168	100.68
229	185.6	99.44	169.1	101.35
230	184.7	99.06	171.5	100.95
231	183.6	99.59	173.1	99.14
232	183.1	99.95	171.6	97.95
233	183	99.94	168.1	100.93
234	183.3	100.01	169.5	99.71
235	183.7	99.56	169.1	97.45
236	183.1	99.76	164.8	99.92
237	182.9	99.79	164.6	95.28
238	182.7	99.9	156.9	103.17
239	182.6	100.01	161.8	103.08
240	183	101.5	166.8	98.91
241	185.9	100.37	165.1	98.95
242	186.4	99.45	163.2	97.38
243	185.6	101.45	158.9	100.59
244	189	100.05	159.8	99.7
245	189.5	100.03	159.3	100.05
246	189.9	99.91	159.5	96.59
247	190	99.74	154	99.32
248	189.6	99.85	153.1	102.48
249	189.6	99.72	156.8	98.68
250	189.4	99.54	154.8	100.46
251	188.5	99.65	155.4	99.97
252	188.1	99.95	155.4	100.16
253	188.2	94.54	155.7	98.19
254	177.4	103.63	152.8	101.22
255	184.4	99.58	154.6	99.01
256	183.9	100.47	153.1	103.13
257	184.7	101.45	158	99.23
258	188.2	99.64	156.9	98.24
259	187.9	95.75	154.1	100.21
260	179.3	103.69	154.5	100.58
261	186.6	99.41	155.3	95.39
262	185.8	99.28	148.1	100.72
263	184.1	100.63	149.1	101.71
264	186.2	98.17	151.7	98.3
265	182.3	98.96	149.2	98.93
266	181.1	102.64	147.7	97.83
267	186	98.57	144.3	98.78
268	183.3	100.82	142.7	102.54
269	185.5	99.29	146.4	101.25
270	183.7	100.56	148.2	99.16
271	185.4	98.24	147.1	94.61
272	182	101.11	139.1	99.91
273	184.5	100.21	138.9	106.61
274	185.3	99.32	148	97.06
275	184.2	99.99	143.8	99.8
276	184.3	99.8	143.6	82.84
277	184.1	99.8	145.4	89.72
278	183.8	99.77	138	77.59
279	183.6	99.77	132.6	98.28
280	183.3	99.9	139.6	91.32
281	183.3	99.9	127.5	101.65
282	183.4	99.55	129.6	104.9
283	182.7	99.82	135.9	97.31
284	182.6	100.77	132	101.03
285	184.2	101.35	133.3	98.52
286	187.1	99.95	131.3	91.45
287	187.2	100.4	120.1	96.98
288	188.3	95.3	116.5	105.01
289	178.9	101.15	122.2	102.92
290	181.8	103.14	125.9	98.22
291	187.5	99.01	123.8	96.6
292	185.5	99.86	119.5	102.12
293	185.5	100.1	121.9	108.51
294	185.7	98.02	132.3	93.97
295	182	99.03	124.3	100.15
296	180.8	102.41	124.6	98.88
297	185.3	98.61	123.2	106.83
298	183.3	99.26	131.5	87.67
299	181.6	100.92	115.4	98.25
300	183.7	101.55	113.5	111.43
301	186.6	99.47	126.5	94.35
302	185.9	96.81	119.3	99.59
303	179.9	103.01	118.9	105.53
304	185.5	99.07	125.1	88.78
305	184.2	98.96	111.1	104.62
306	182.4	99.68	116.4	91.4
307	181.8	99.63	106.4	104.45
308	181.3	99.52	111	104.6
309	180.4	99.64	116.2	96.66
310	180	99.44	112.3	90
311	179	99.21	101.1	102.83
312	177.6	99.66	103.9	100.03
313	177.1	100.42	104	93.3
314	177.9	100.79	97	106.73
315	179.6	99.57	103.5	109.6
316	179.3	102.87	113.7	92.58
317	184.6	101.09	105.2	102.13
318	187.6	98.48	107.4	105.29
319	184.4	104.04	113.2	103.77
320	184	100.51	117.4	93.12
321	184.7	100.47	109.3	97.26
322	186	100.17	106.2	96.81
323	186.4	100.05	103	101.72
324	186.8	99.22	104.6	92.73
325	185.4	96.91	97.1	106.22
326	179.1	97.92	103.1	100.7
327	175.5	104.74	103.9	82.22
328	184.3	99.82	85.4	93.9
329	184.4	99.39	80	137.16
330	183.4	100.24	110	92.87
331	184.2	100.3	102.2	109.56
332	185	99.86	112.4	94.46
333	184.6	99.81	106.1	90.44
334	184.4	99.59	96.2	89.46
335	183.7	99.84	85.9	123.04
336	183.9	100.52	105.8	101.75
337	184.8	99.48	107.5	83.02
338	184	98.35	89.2	104.21
339	180.9	99.08	93	96.09
340	179.1	99.33	89.4	99.73
341	177.8	99.46	89.2	98.1
342	177	99.5	87.4	89.52
343	176.2	100.97	78.4	94.48
344	178	100.38	73.9	98.94
345	178.9	100.12	73.2	91.2
346	179.3	98.54	66.8	110.56
347	176.8	100.93	74	97.66
348	178.5	99.74	74	101.96
349	178.5	100.69	80.2	68.68
350	179.8	100.3	65.7	79.78
351	180.6	99.99	61.1	89.79
352	180.7	100.16	66.9	67.11
353	181.2	100.53	52.4	91.07
354	182.5	100.52	52.1	75.92
355	183.6	100.25	41.5	120.86
356	184.3	100.26	55.1	66.14
357	185.1	99.91	39.7	78.34
358	185.1	99.93	35.8	107.67
359	185.1	99.58	47	86
360	184.3	99.71	48.5	117.17
361	183.9	99.51	66.2	119.4
362	183.2	99.06	83.5	55.32
363	181.4	99.75	47.7	104.49
364	180.8	99.76	51.8	89.97
365	180.6	99.61	47.9	115.1
366	179.7	99.48	57.1	81.23
367	178.9	99.44	47	91.82
368	178	99.42	44.4	91.29
369	177	99.58	42	75.65
370	176.3	100.69	33.5	123.06
371	177.6	100.58	45.1	93.37
372	178.9	98.97	44.7	96.92
373	177.3	99.14	45	95.37
374	175.6	101.51	45.3	87.18
375	178.6	98.91	41.6	100.54
376	176.8	100.28	43.1	83.95
377	177.3	99.67	37.2	97.83
378	176.6	100.56	39.2	86.61
379	177.8	99.62	36.5	85.39
380	177.4	99.5	33.5	78.05
381	176.5	100.19	28	88.49
382	177.2	99.87	26.7	91.64
383	176.8	101.06	24.7	131.15
384	178.9	101.24	32.4	109.69
385	181.6	100.74	35.7	102.43
386	183.2	100.77	36.5	91.93
387	185	100.08	33.6	92.37
388	185.4	100.29	31	106.72
389	186.2	100.29	33	106.97
390	186.8	100.2	35.4	76.56
391	187.3	99.88	27.1	106.98
392	187.4	99.48	29.1	92.69
393	186.4	99.24	27	96.73
394	184.9	99.13	26	100.61
395	183.2	99.51	26.3	84.33
396	182.3	99.3	22.2	100.12
397	181	99.42	22.3	128.86
398	180.2	99.5	28.6	92.83
399	179.1	99.79	26.5	110.24
400	178.9	99.67	29.4	96.11
401	178.2	99.73	28.3	103.26
402	177.8	99.11	29.1	91.59
403	176.4	99.94	26.6	96.23
404	176.3	99.77	25.7	103.16
405	176	99.6	26.5	95.8
406	175.3	102.05	25.4	92.95
407	179.1	98.33	23.5	95.37
408	176.2	99.27	22.5	90.19
409	174.8	102.33	20.2	103.06
410	179	99.62	20.9	98.81
411	178.5	98.78	20.6	90.41
412	176.5	99.65	18.5	99.89
413	175.8	102.85	18.5	94.18
414	181.1	100.68	17.5	105.08
415	183.1	99.4	18.4	103.51
416	182.1	99.62	18.9	98.88
417	181.4	100.22	18.7	109.27
418	181.9	100.13	20.6	118.89
419	182.4	99.66	24.6	99.45
420	181.8	100.15	24.4	94.53
421	182.1	99.52	22.9	101.51
422	181.2	100.78	23.4	98.14
423	182.9	98.22	22.9	115.14
424	179.7	99.52	26.6	88.1
425	178.4	100.44	23.3	109.68
426	179.5	101.77	25.6	86.91
427	183.1	100.22	22.2	97.67
428	183.7	98.69	21.8	104.69
429	181.4	100.25	22.8	95.66
430	181.8	101.07	21.7	93.08
431	183.6	98.63	20.3	115.63
432	181.6	100.75	23.5	80.55
433	182.9	99.77	18.7	100.08
434	182.5	99.71	18.8	100.61
435	182.4	99.55	19	93.77
436	181.6	97.1	17.9	95.95
437	176	98.71	17.1	109.22
438	173.2	98.7	18.8	96.82
439	170.6	99.66	18.1	113.73
440	169.9	101.23	20.6	87.66
441	172.2	100.16	17.9	90.18
442	172.5	100.66	16.3	108.47
443	174.3	99.22	17.7	90
444	172.7	101.73	15.9	95.21
445	175.8	99.88	15.2	90.18
446	176.3	101.5	13.6	102.54
447	179	101.77	14.1	101.47
448	182.9	97.98	14.3	91.81
449	179.2	99.65	13.1	114.44
450	178.2	98.69	15.1	110.84
451	175.9	100.6	16.7	88.1
452	177.4	99.71	14.7	114.06
453	176.9	100.96	16.8	98.01
454	178.4	98.04	16.4	97.87
455	174.7	99.57	16.1	91.28
456	173.8	101.17	14.6	109.53
457	176.2	99.62	16.1	78.17
458	175.4	101.5	12.3	125.41
459	178.5	99.34	15.6	100.6
460	177.4	99.54	15.7	89.56
461	176.6	101.83	14.2	101.19
462	180.2	100.3	14.5	91.68
463	180.8	99.93	13.1	93.06
464	180.8	99.96	12.3	121.3
465	180.7	100.07	15	109.06
466	181.1	99.6	16.3	87.48
467	180.3	99.82	14.3	90.78
468	180	98.77	13	177.02
469	177.8	98.21	23.1	87.99
470	174.1	98.53	20.2	95.96
471	171.3	99.35	19.4	88.62
472	169.9	100.6	17.2	99.2
473	171.2	102.02	17	96.52
474	175.1	99.16	16.4	89.88
475	173.5	99.47	14.7	99.21
476	172.9	100.54	14.6	122.12
477	173.5	100.34	18	90.31
478	174.3	98.89	16.2	87.74
479	172.6	102.52	14.2	115.82
480	177.1	101.41	16.7	81.06
481	180.5	100.23	13.4	95.12
482	181.1	98.67	12.8	87.01
483	178.4	101.03	11	95.39
484	180.5	99.88	10.4	93.09
485	180.4	99.44	9.7	102.09
486	179.2	100.1	10	96.32
487	179.6	98.3	9.7	107.71
488	177.4	98.66	10.5	95.62
489	177.7	97.42	10.1	94.65
490	176.3	96.96	9.4	112.98
491	174.4	98.27	10.9	95.62
492	173.5	98.73	10.3	104.37
493	173.7	100	10.6	103.86
494	176.7	97.81	11.1	95.8
495	176	97.86	10.8	102.12
496	175.4	99.53	11	101.95
497	177.9	98.55	11.3	113.58
498	178.4	97.93	12.8	80.61
499	177.7	98.3	10.3	97.19
500	177.5	98.15	10.1
501	177.5	98.81
502	178.3	96.39
503	174	96.83
504	170.7	97.35
505	168.8	98.25
506	168.5	101.25
507	173.5	98.88
508	173.1	101.07
509	174.8	99.2
510	173.2	100.13
511	173.5	99.8
512	173.5	100.03
513	173.5	99.94
514	173.6	101.32
515	176.2	100.83
516	178.1	99.7
517	177.7	99.78
518	177.2	100.38
519	178.1	100.08
520	178.2	99.73
521	177.9	99.2
522	176.4	98.83
523	173.7	102.02
524	178.1	99.59
525	177.6	100.19
526	177.9	100
527	177.6	101.96
528	181.8	99.03
529	180.4	100.09
530	180.1	99.74
531	179.6	99.77
532	179.6	100.6
533	180.7	98.87
534	178.6	100.13
535	179	99.94
536	178.7	97.87
537	174.6	99.13
538	172.9	99.68
539	172.3	99.31
540	171	101.84
541	174.3	99.53
542	173.8	100.39
543	174.7	98.48
544	171.7	100.44
545	172.8	100.85
546	174	100.74
547	175.8	99.75
548	175.8	100.54
549	176.6	99.18
550	175	99.02
551	173.2	100.75
552	174.8	100.74
553	176.3	99.35
554	175.1	99.76
555	174.8	101.3
556	177	100.66
557	178.7	99.91
558	178.8	100.31
559	179.4	100.4
560	180.2	100.67
561	181.4	99.36
562	180.3	99.61
563	180.2	100.22
564	180.3	99.76
565	179.9	100.92
566	181.7	99.53
567	180.8	97.8
568	176.6	99.1
569	174.9	99.34
570	173.5	99.71
571	173.1	102.1
572	176.6	99.8
573	176.8	98.85
574	174.8	99.52
575	173.7	99.78
576	173.5	100.54
577	174.8	100.23
578	175.2	99.26
579	173.7	100.31
580	174.3	100.07
581	174.3	99.76
582	174.1	99.96
583	174	100.69
584	175.4	100.53
585	176.6	99.62
586	175.9	100.85
587	177.7	99.54
588	177	99.75
589	176.4	100.28
590	177	99.4
591	176	98.47
592	172.9	99.53
593	171.9	100.28
594	172.3	98.81
595	170.4	98.58
596	167.6	100.81
597	169	99.14
598	167.9	99.46
599	167.6	96.86
600	164.9	96.99
601	163.8	97.92
602	165.6	97.4
603	164.8	98.47
604	166.4	99.87
605	169.9	95.81
606	166.8	95.57
607	165	100
608	170.8	97.3
609	170.6	96.6
610	169	96.94
611	167.8	96.95
612	167.4	98.97
613	170.1	97.18
614	168.2	98.51
615	168.5	96.37
616	162.3	100.56
617	165.1	99.2
618	165	99.41
619	165.4	98.71
620	164.2	98.33
621	163.4	98.05
622	163.5	97.41
623	165.1	96.39
624	163.5	100.36
625	166.6	99.6
626	166.1	100.36
627	166.5	99.75
628	167.7	97.08
629	165.6	95.08
630	161.7	98.41
631	165.3	97.55
632	168.2	95.18
633	165.9	97.06
634	166.3	97.06
635	167.6	98.39
636	170	96.11
637	167.2	99.46
638	170.3	102.1
639	174.2	99.24
640	172.8	99.54
641	172.2	99.74
642	171.7	100.98
643	173.3	99.4
644	172.3	100.03
645	172.4	99.68
646	171.8	100.43
647	172.7	100.81
648	174.3	101.15
649	176.8	99.64
650	175.9	99.57
651	175.7	98.64
652	172.7	99.72
653	172.4	100.26
654	172.6	100.95
655	174.5	99.49
656	173.4	99.4
657	172.6	100.05
658	172.8	99.45
659	171.9	101.05
660	173.5	100.27
661	174.4	100.52
662	175.6	100.35
663	176.2	100.62
664	177.4	99.37
665	176.7	101.33
666	178.9	99.15
667	177.5	100.31
668	178	100.06
669	178.1	99.2
670	176.8	98.04
671	173	99.07
672	171	99.37
673	169.9	100.52
674	170.8	101.1
675	172.9	100.22
676	173.7	99.12
677	171.9	99.65
678	171	100.36
679	171.9	101.1
680	174.1	98.71
681	171.6	102.35
682	176.2	101.77
683	179.8	98.57
684	177	99.92
685	177	99.85
686	176.6	99.78
687	176.5	99.95
688	176.6	100.05
689	176.4	100.73
690	178	99.91
691	177.9	100.58
692	178.9	99.78
693	178.8	99.86
694	178.1	98.99
695	176.5	101.29
696	179	98.81
697	177	100.32
698	177.5	100.39
699	178	99.69
700	177.7	99.78
701	177.3	99.77
702	176.9	97.38
703	172	96.04
704	164.2	99.65
705	163.5	100.81
706	165.3	99.76
707	164.7	99.95
708	164.6	99.51
709	163.8	99.78
710	163.3	99.99
711	163.4	99.84
712	163.1	99.65
713	162.6	100.45
714	163.4	101.07
715	165.2	106.75
716	177.8	96.07
717	171	99.77
718	170.1	102.06
719	173.6	98.79
720	171.6	101.02
721	173.3	100.79
722	175	100.65
723	176.3	100.25
724	177	100.16
725	177.4	100.03
726	177.4	99.92
727	177.4	99.22
728	175.8	99.48
729	174.7	100.48
730	175.5	101.08
731	177.8	99.31
732	176.8	100.08
733	176.5	98.84
734	174.5	101.37
735	177.3	100.1
736	177.2	98.98
737	175.6	100.75
738	177	98.06
739	173.3	99.33
740	172	99.61
741	171.3	99.88
742	171	98.6
743	168.8	97.06
744	167.5	96.5
745	167.4	97.3
746	168.3	96.59
747	166.6	98.08
748	167.8	98.14
749	168.5	100.34
750	174.2	96.65
751	173.6	97.03
752	172.2	99.21
753	173.8	97.61
754	172.4	100.06
755	176.5	100.2
756	177	99.44
757	175.9	100.61
758	176.9	99.67
759	176.5	99.42
760	175.4	100.38
761	176.2	100.02
762	176.4	99.93
763	176.3	99.38
764	175.5	101.23
765	178	99.58
766	177.2	99.18
767	175.7	99.48
768	175.4	100.09
769	175.6	99.92
770	175.5	99.9
771	175.2	99.71
772	174.5	98.93
773	172.5	99.32
774	171.1	99.41
775	170	99.72
776	169.6	99.83
777	169.1	101.28
778	171.5	99.73
779	171.1	99.6
780	170.5	99.56
781	169.8	100.35
782	170.5	101.75
783	173.7	102.55
784	178.7	98.2
785	175.6	100.15
786	175.6	100.05
787	175.8	100.47
788	176.8	100.06
789	176.8	99.74
790	176.4	100.24
791	177	100.03
792	177.1	99.62
793	176.4	99.61
794	176.3	99.77
795	175.8	99.05
796	174.4	101.07
797	177.4	98.88
798	175.8	99.69
799	175.4	100.77
800	176.8	99.57
801	175.7	98.91
802	175.1	99.04
803	174.1	99.23
804	175.3	99.31
805	174.2	98.55
806	171.4	99.36
807	170.9	97.61
808	167.1	99.57
809	169.2	98.56
810	166.7	101.09
811	170.3	97.99
812	168.5	97.57
813	167.4	98.09
814	166.4	98.46
815	166.9	97.78
816	166.9	98.39
817	167.5	97.6
818	166.8	98.16
819	167.7	96.48
820	167.3	96.87
821	168.1	100.15
822	173.1	99.35
823	172.3	100.12
824	174.2	98.97
825	173.1	98.74
826	173.1	98.13
827	172.2	98.69
828	172.7	98.21
829	171.8	98.15
830	170.8	97.53
831	169.4	97.41
832	168.3	98.41
833	169	98.12
834	168.3	97.27
835	167.1	99.81
836	170.2	99.68
837	169.7	99.72
838	169.3	99.89
839	169.1	98.78
840	167	99.74
841	168.7	98.5
842	167.6	98.73
843	168	98.42
844	167.1	98.76
845	167.4	100.51
846	171	98.31
847	168.5	98.2
848	167.4	99.12
849	167.8	100.76
850	170.3	100.25
851	170.9	98.84
852	168.8	98.67
853	168.7	99.32
854	170	96.38
855	165.7	98.78
856	171	98.87
857	171.5	98.44
858	172.2	97.97
859	172.4	98.51
860	173.2	98.26
861	172.4	99.75
862	174.4	98.54
863	172	98.16
864	170.7	99.47
865	172.1	98.88
866	170.2	98.85
867	169.6	99
868	169.3	97.52
869	167.1	98.68
870	167.9	98.24
871	167	97.56
872	165.6	98.03
873	165.8	96.93
874	164.7	98.16
875	166.4	97.47
876	166.8	97
877	165.9	97.74
878	166	98.28
879	166.7	97.63
880	166.4	97.17
881	165.7	97.57
882	165.2	99.21
883	167.4	98.86
884	167.6	98.31
885	167.4	99.74
886	170.6	99.89
887	173.2	99.62
888	174.2	98.15
889	170.9	99.55
890	171.7	100.34
891	173.6	98.06
892	172.4	98.53
893	172.6	98.41
894	172.2	98.2
895	172.2	98.35
896	172.5	99.03
897	173.3	98.28
898	172	98.45
899	170.8	99.08
900	170.9	100.81
901	174.5	97.37
902	172.2	98.36
903	171.7	99.35
904	172.7	97.76
905	170.9	99.58
906	173.1	98.04
907	172.2	97.65
908	170	97.86
909	167.2	98.4
910	166.4	98.08
911	165	98.98
912	165.4	100.96
913	168.8	98.32
914	167.8	98.42
915	166.7	99.64
916	167.3	99.74
917	168.3	99.24
918	168.7	98.6
919	167.8	100.12
920	170.2	101.31
921	174.5	97.17
922	171.1	98.95
923	170.9	98.75
924	170.6	99.35
925	171.1	99.22
926	171.6	99.77
927	173.2	100.08
928	175.6	98.29
929	174.2	99.37
930	175	99.34
931	175.3	98.47
932	174.7	98.71
933	174.2	98.73
934	173.7	98.37
935	172.4	98.99
936	172.6	99.07
937	172.5	100.27
938	174.1	99.09
939	173.6	97.99
940	171.1	100.76
941	173.4	98.73
942	172	98.85
943	169.8	99.09
944	169	99.41
945	168.9	99.01
946	168.3	99.53
947	168.8	99.43
948	168.9	99.17
949	168.5	99.45
950	168.5	99.43
951	168.6	99.49
952	168.8	99.45
953	168.7	102.46
954	174.2	99.39
955	173.7	98.58
956	171.6	98.82
957	170	98.76
958	168.5	99.89
959	169.5	99.61
960	169.3	100.41
961	171.3	100.03
962	171.9	99.7
963	172.6	99.68
964	173.1	99.8
965	174.2	99.15
966	173.3	100.68
967	175.2	99.47
968	175.2	99.13
969	174.3	99.48
970	173.9	100.3
971	175	99.87
972	174.6	99.33
973	174.3	98.83
974	173.3	99.93
975	174.1	99.89
976	173.8	99.25
977	172.2	99.46
978	171.3	99.71
979	170.8	99.88
980	170.6	99.84
981	170.3	99.74
982	169.8	99.92
983	169.8	99.9
984	169.7	99.46
985	168.7	99.55
986	167.9	101.93
987	171.2	102.13
988	175.3	101.14
989	177.9	99.11
990	176.3	100.47
991	177	100.47
992	178.1	99.81
993	177.7	96.84
994	171.1	100.2
995	172.3	100.4
996	173	99.35
997	171.8	102.02
998	175.1	97.51
999	170.9	101.38
1000	173.4	100.51
1001	174.3	99.43
1002	173.3	99.23
1003	172.5	99.47
1004	172.2	101.44
1005	175.2	99.17
1006	174.3	98.97
1007	173.2	100.3
1008	174	100.07
1009	174.5	99.41
1010	173.8	98.86
1011	172.1	98.98
1012	170.4	99.57
1013	169.8	97.66
1014	166.8	98.29
1015	166.7	99.67
1016	168.4	99.65
1017	168.1	98.27
1018	165.8	98.4
1019	165.6	98.25
1020	165.4	98.86
1021	166.5	98.6
1022	172.8	100.06
1023	173.6	99.46
1024	173.5	97.77
1025	172.1	97.9
1026	173.1	98.73
1027	174.6	96.52
1028	171.4	97.73
1029	170.4	101.37
1030	174.4	95.92
1031	167.9	101.02
1032	172	97.89
1033	169.1	96.58
1034	167	98.33
1035	168.4	100.59
1036	170.8	98.72
1037	171.6	97.05
1038	169.4	97.4
1039	168.1	96.34
1040	167.2	99.21
1041	171.3	98.24
1042	170.1	97.48
1043	168.2	96.75
1044	163.3	96.59
1045	161.3	97.28
1046	160.9	100.36
1047	165.6	98.29
1048	165.9	97.99
1049	165.2	97.3
1050	163	99.31
1051	164.9	98.1
1052	164	98.57
1053	164.7	99.05
1054	165.6	100.83
1055	167.1	99.67
1056	166.7	100.91
1057	169.1	100.67
1058	170.8	101.02
1059	173.2	99.93
1060	174	100.53
1061	175.6	99.84
1062	175.7	99.81
1063	175.9	100.26
1064	176.7	99.79
1065	176.4	99.67
1066	176	99.53
1067	175.3	99.06
1068	173.8	98.7
1069	171.7	99.52
1070	171.7	99.32
1071	170.9	99.53
1072	170.3	99.59
1073	169.7	99.72
1074	169.5	99.4
1075	168.6	99.68
1076	168.3	99.85
1077	168.1	99.83
1078	168.1	99.68
1079	167.6	100.52
1080	168.8	100.41
1081	169.7	99.5
1082	168.8	99.21
1083	167.5	99.36
1084	166.9	99.44
1085	168.4	99.07
1086	168	98.48
1087	166.7	96.16
1088	163.2	100.1
1089	167.6	99.86
1090	168	100.08
1091	168.4	99.97
1092	168.9	99.98
1093	169.3	100.61
1094	170.6	100.11
1095	171.3	99.5
1096	171.2	98.97
1097	171.1	100.1
1098	173.9	99.68
1099	173.3	100.01
1100	173.3	99.39
1101	172.2	99.55
1102	171.4	99.55
1103	170.6	99.67
1104	170.2	100.08
1105	170.4	99.88
1106	170.2	99.92
1107	170	99.69
1108	169.4	99.85
1109	169.3	99.67
1110	168.7	99.86
1111	168.5	99.78
1112	168.1	100.14
1113	168.4	99.77
1114	168.1	99.94
1115	168.1	99.66
1116	167.5	99.72
1117	167.2	99.79
1118	167.1	99.49
1119	166.3	100.03
1120	166.6	97.8
1121	162.9	98.74
1122	163.3	100.52
1123	166.3	100.78
1124	170.5	99.15
1125	169	99.46
1126	168.1	99.8
1127	167.6	99.78
1128	167.3	100.43
1129	168.1	99.42
1130	167.3	100.95
1131	168.8	99.11
1132	167.5	101
1133	169.2	100.89
1134	170.9	99.98
1135	171	101.47
1136	173.5	99.37
1137	172.6	100.05
1138	172.8	100.26
1139	173.2	99.22
1140	172	99.67
1141	171.4	100.23
1142	172	101.01
1143	173.7	99.8
1144	173.5	99.5
1145	172.5	98.42
1146	169.7	98.87
1147	167.5	99.34
1148	166.4	99.51
1149	165.7	100.34
1150	166.3	101.4
1151	169	98.62
1152	166.8	100.53
1153	167.7	99.76
1154	167.3	99.84
1155	167.4	100.02
1156	167.4	100.99
1157	169.1	102
1158	173.1	98.98
1159	171.7	98.1
1160	168.1	99.91
1161	168	100.79
1162	169.5	99.86
1163	169.1	99.8
1164	169	99.99
1165	169.1	100.18
1166	169.6	99.94
1167	169.8	100.7
1168	171.3	100
1169	171.4	100.44
1170	172.3	99.88
1171	172.3	99.96
1172	172.5	100.45
1173	173.5	98.96
1174	171.9	100.21
1175	172.7	100.37
1176	173.4	99.59
1177	172.8	99.82
1178	172.7	99.5
1179	172.1	99.64
1180	171.5	99.16
1181	170.1	100.02
1182	170.3	99.67
1183	169.8	99.46
1184	169	99.73
1185	168.8	99.83
1186	168.7	99.8
1187	168.6	99.85
1188	168.4	99.79
1189	168	99.81
1190	167.9	100.04
1191	168.1	101.33
1192	170.6	100.99
1193	173	99.57
1194	172.1	99.54
1195	171.2	99.9
1196	171.2	100.18
1197	171.4	99.81
1198	171.3	100.59
1199	172.3	100.14
1200	172.8	99.86
1201	172.4	100.84
1202	174.2	99.14
1203	172.6	100.32
1204	173.4	97.49
1205	169.3	101.28
1206	171.1	99.75
1207	170.9	100.51
1208	171.7	100.23
1209	172.6	99.47
1210	171.6	99.26
1211	170.4	101.28
1212	172.9	99.42
1213	172	98.09
1214	168.8	99.29
1215	167.6	99.34
1216	166.7	99.48
1217	166.1	99.67
1218	165.9	99.62
1219	165.4	100.75
1220	167	100.4
1221	168	99.26
1222	166.8	99.54
1223	166.3	99.39
1224	165.6	99.91
1225	165.8	102.15
1226	169.5	100.95
1227	171.7	99.5
1228	171.4	98.83
1229	169.5	100.13
1230	170	101.27
1231	172.7	100.45
1232	173.9	99.9
1233	174.2	98.21
1234	171.4	99.45
1235	169.9	98.94
1236	168.5	101.28
1237	171.4	99.52
1238	170.5	100.01
1239	171.2	99.8
1240	171.1	99.31
1241	169.8	99.99
1242	170.4	99.9
1243	170.6	99.76
1244	170.3	99.95
1245	170.3	100.55
1246	171.8	99.9
1247	171.7	99.07
1248	170.1	99.46
1249	169.5	99.62
1250	168.9	99.8
1251	168.9	99.74
1252	168.7	99.71
1253	168.4	99.61
1254	167.9	99.91
1255	168	99.78
1256	167.8	99.6
1257	167.3	99.76
1258	167	99.94
1259	167.3	99.96
1260	167.4	102.66
1261	172	100.04
1262	172.5	98.4
1263	170	100.01
1264	170.2	100.34
1265	170.9	99.73
1266	170.7	100.23
1267	171.4	105.88
1268	172.3	100
1269	172.7	99.93
1270	172.9	97.49
1271	168.7	100.47
1272	168.9	100.63
1273	170.7	99.9
1274	170.6	99.43
1275	169.6	99.32
1276	168.7	99.8
1277	168.6	99.29
1278	167.4	99.51
1279	166.9	99.46
1280	165.9	99.35
1281	165	99.53
1282	164.3	99.78
1283	164	99.77
1284	163.9	99.76
1285	163.4	100.04
1286	163.5	101.52
1287	166.4	99.2
1288	165.1	99.03
1289	163.8	99.33
1290	162.9	101.24
1291	165.2	99.7
1292	165	100.09
1293	165.1	99.45
1294	164.5	99.43
1295	163.7	99.98
1296	164.1	100.46
1297	164.9	100.44
1298	165.8	100.44
1299	166.8	100.15
1300	167.3	100.64
1301	168.6	100.26
1302	169.3	100.37
1303	170.2	100.31
1304	170.9	100.4
1305	171.8	99.76
1306	171.6	99.59
1307	170.9	99.84
1308	170.7	99.45
1309	169.7	99.24
1310	168	99.33
1311	166.9	99.68
1312	166.3	99.85
1313	166.1	99.81
1314	165.7	99.87
1315	165.7	99.5
1316	164.7	99.82
1317	164.4	100.15
1318	164.9	99.68
1319	164.2	99.57
1320	163.6	99.67
1321	163	100.52
1322	164	100.14
1323	164.6	99.87
1324	164.3	99.58
1325	163.7	99.49
1326	162.8	101.17
1327	165	99.72
1328	164.6	99.5
1329	163.7	99.97
1330	163.6	100.51
1331	164.8	99.51
1332	164.1	100.25
1333	164.6	100.34
1334	165.4	100.06
1335	165.5	100.34
1336	166.2	100.26
1337	166.8	100.54
1338	167.9	100.16
1339	168.3	99.98
1340	168.3	99.97
1341	168.3	99.65
1342	167.7	99.52
1343	167.1	99.78
1344	166.7	99.26
1345	165.6	99.52
1346	164.8	99.38
1347	163.7	99.25
1348	162.4	99.52
1349	161.6	100.28
1350	162.3	100.86
1351	163.7	99.99
1352	164.1	99.06
1353	162.5	100.38
1354	163.3	99.1
1355	162	100.48
1356	162.7	99.75
1357	162.4	99.61
1358	162	98.86
1359	160.1	98.7
1360	157.9	100.4
1361	158.9	99.23
1362	157.6	99
1363	156.1	99.38
1364	155.1	99.77
1365	154.9	103.84
1366	161	101.62
1367	165.2	99.73
1368	165.1	101.74
1369	167.8	100.25
1370	168.4	98.47
1371	165.8	99.83
1372	165.7	100.31
1373	166.6	100.5
1374	167.7	100.19
1375	168.3	99.89
1376	168.3	99.38
1377	167.4	99.83
1378	167.2	99.17
1379	166.1	101.27
1380	168.5	99.47
1381	168.1	99.26
1382	166.9	99.32
1383	166.3	100.22
1384	167.1	99.6
1385	166.4	99.5
1386	165.8	99.87
1387	165.9	100.09
1388	166.5	99.77
1389	166.3	99.81
1390	166.3	96.63
1391	160.8	98.7
1392	158.7	100.42
1393	159.8	101.72
1394	163.5	99.26
1395	162.6	99.4
1396	161.9	99.91
1397	162	98.93
1398	160.8	100.54
1399	162.1	99.75
1400	162	99.45
1401	161.5	100.36
1402	162.8	101.19
1403	165.3	100.13
1404	165.9	101.09
1405	168.3	97.57
1406	164.5	98.81
1407	162.5	101.16
1408	165.2	98.96
1409	163.7	99.6
1410	163.4	99.44
1411	163	101.88
1412	166.7	98.32
1413	164.3	99.49
1414	163.6	100.01
1415	163.9	100.71
1416	166.1	100.48
1417	167.2	99.14
1418	165.8	99.74
1419	165.9	100.43
1420	167	99.18
1421	166.2	100.06
1422	166.7	99.4
1423	166.1	99.58
1424	165.7	100.01
1425	165.9	97.55
1426	162.1	98
1427	158.8	98.77
1428	157.3	101.29
1429	160	101.16
1430	162.7	98.96
1431	161.8	99.5
1432	161.2	99.21
1433	160.2	99.72
1434	160.7	99.91
1435	160.9	100.06
1436	161.5	99.72
1437	161.2	101.26
1438	164	101.24
1439	166.7	97.98
1440	163.9	99.03
1441	162.3	98.64
1442	159.9	102.02
1443	163.7	98.56
1444	162.1	99.8
1445	162	99.77
1446	162.4	100.26
1447	163.6	100.16
1448	164.8	99.74
1449	165	98.82
1450	163.7	99.6
1451	163.8	101.21
1452	166.2	98.49
1453	164.1	100.47
1454	165.4	99.06
1455	164.5	100.63
1456	165.8	98.95
1457	164.8	100.14
1458	165.6	99.61
1459	165.4	99.76
1460	165.8	100.02
1461	166.5	98.27
1462	163.8	98.63
1463	161.4	98.86
1464	159.8	99.22
1465	159	99.9
1466	159	101.59
1467	162.1	99.17
1468	161.6	99.55
1469	161.2	99.07
1470	160.4	100.21
1471	161.1	99.25
1472	160.9	99.9
1473	160.8	102.59
1474	166	99.67
1475	166	99.11
1476	164.6	99.84
1477	164.8	99.91
1478	165.1	99.76
1479	165.5	99.86
1480	166	99.78
1481	166.3	99.69
1482	166.3	100.01
1483	167.1	99.42
1484	166.6	99.89
1485	166.6	99.2
1486	165.8	99.18
1487	164.4	98.98
1488	163.5	100
1489	163.9	101.64
1490	167.3	98.91
1491	166	99.34
1492	165	99.4
1493	164.9	99.4
1494	164.1	99.71
1495	164	99.59
1496	163.8	99.59
1497	163.3	99.87
1498	163.4	99.79
1499	163.7	98.3
1500	161.4	99.2
1501	160.4	99.5
1502	159.8	99.56
1503	159.4	99.97
1504	159.4	99.69
1505	159.3	99.58
1506	158.9	99.54
1507	158.6	99.64
1508	158.5	99.82
1509	158.8	99.97
1510	159.4	100.15
1511	160.4	102.65
1512	165.5	99.39
1513	165.4	99.2
1514	164	99.92
1515	164.4	100.07
1516	164.9	99.73
1517	164.8	100.18
1518	165.5	99.61
1519	165.4	99.36
1520	164.6	99.47
1521	164.4	99.13
1522	163.5	100.44
1523	164.9	99.97
1524	165.4	99.25
1525	164.9	98.94
1526	163.6	100.59
1527	165.1	98.8
1528	163.8	100.22
1529	165.2	99.6
1530	165	99.54
1531	165.1	99.39
1532	164.7	99.57
1533	164.6	98.37
1534	162.4	98.27
1535	159.6	99.01
1536	158.5	99.27
1537	157.4	98.88
1538	156.2	101.9
1539	159.9	98.49
1540	158	98.75
1541	156.1	97.94
1542	152.9	99.09
1543	151.5	99.9
1544	151.9	101.08
1545	153.8	101.79
1546	157.4	99.98
1547	157.6	99.82
1548	157.6	100.75
1549	159.1	100.27
1550	160	99.9
1551	160.1	99.88
1552	160.5	100
1553	161	100.03
1554	161.4	99.87
1555	161.7	99.65
1556	161.3	99.42
1557	160.9	99.45
1558	160.4	99.57
1559	160	99.36
1560	159.2	99.42
1561	158.6	99.17
1562	157.5	99.07
1563	156.4	99.13
1564	155.3	102.05
1565	159.1	100.09
1566	159.7	98.51
1567	157.2	100.03
1568	157.8	100.12
1569	158	99.58
1570	158.1	99.71
1571	157.9	99.93
1572	158	99.7
1573	157.7	99.6
1574	157.4	100.09
1575	158.1	99.64
1576	157.7	99.75
1577	157.8	99.77
1578	157.7	100
1579	158.1	99.06
1580	157	100.14
1581	157.6	99.38
1582	157.3	99.66
1583	157.2	98.86
1584	155.6	99.95
1585	155.9	99.16
1586	155	100.12
1587	155.5	99.82
1588	155.9	100.54
1589	157.2	99.99
1590	157.6	100.17
1591	158.3	100.16
1592	158.9	99.86
1593	158.9	99.55
1594	158.5	99.64
1595	158.2	99.42
1596	157.6	99.19
1597	156.8	99.46
1598	156.4	99.23
1599	155.7	99.64
1600	155.6	99.49
1601	155.2	100.39
1602	156.4	99.59
1603	156.4	99.38
1604	156.1	99.34
1605	155.4	99.16
1606	154.5	99.39
1607	153.8	101.59
1608	156.9	99.25
1609	155.8	99.72
1610	155.6	99.89
1611	155.8	99.4
1612	155.1	100.26
1613	156	99
1614	154.7	100.8
1615	156.1	99.46
1616	155.6	99.45
1617	155.3	100.39
1618	156.6	100.37
1619	157.2	100.66
1620	159	101.06
1621	161.3	99.88
1622	161.2	98.49
1623	159.2	100.01
1624	159.4	100.06
1625	160	99.85
1626	160.2	99.65
1627	160	99.64
1628	159.7	100.37
1629	160.9	99.8
1630	161	99.66
1631	160.7	99.72
1632	160.6	99.55
1633	160.6	99.86
1634	160.8	99.6
1635	160.5	99.53
1636	160.4	100.67
1637	161.7	99.52
1638	161.2	98.98
1639	160.2	100.07
1640	161	99.92
1641	161.2	99.21
1642	160.5	100.4
1643	161.4	99.48
1644	160.6	98.99
1645	159.5	98.61
1646	157.4	99.12
1647	156.3	99.2
1648	155.3	99.53
1649	154.8	99.83
1650	154.8	101.1
1651	156.8	99.79
1652	157.1	98.69
1653	155.1	99.96
1654	155.4	99.47
1655	155.2	102.08
1656	158.7	101.09
1657	160.8	101.02
1658	163.3	101.02
1659	165.6	100.87
1660	167.6	95.64
1661	160.7	99.69
1662	159.4	100.41
1663	161.1	100.56
1664	162.5	100.16
1665	163.2	99.86
1666	163.2	99.6
1667	162.9	99.69
1668	162.7	98.25
1669	159.9	99.63
1670	159.7	98.94
1671	158.4	99.12
1672	158.1	100.67
1673	158.9	100.24
1674	160.1	99.21
1675	159.1	99.3
1676	158.4	99.75
1677	158.4	98.58
1678	156.8	98.45
1679	154.6	97.65
1680	151	97.67
1681	147.5	100.6
1682	148.8	99.05
1683	147.7	100.32
1684	148.6	99.27
1685	147.7	99.43
1686	147	99.76
1687	147.1	99.79
1688	147.3	99.13
1689	146.3	99.27
1690	145.6	99.57
1691	145.3	99.78
1692	145.3	105.36
1693	153.6	103.52
1694	160.8	95.55
1695	153.5	100.26
1696	153.6	101.97
1697	157.3	98.72
1698	155.1	100.48
1699	156.2	99.69
1700	155.9	100.32
1701	156.8	100.16
1702	157.4	99.65
1703	157	99.43
1704	156.2	100.14
1705	156.6	99.42
1706	155.8	100.83
1707	157.5	100.05
1708	157.9	99.68
1709	157.6	100.26
1710	158.1	100.64
1711	159.9	99.41
1712	158.8	99.2
1713	157.9	99.95
1714	158.2	100.3
1715	158.7	99.1
1716	157.4	99.96
1717	157.8	98.5
1718	155.4	99.1
1719	154.1	99.34
1720	153.2	99.53
1721	152.5	99.5
1722	152	100.79
1723	153.4	101.05
1724	155.3	99.23
1725	154.3	99.71
1726	153.9	99.64
1727	153.4	99.39
1728	152.5	100.86
1729	154.3	99.51
1730	153.5	100.42
1731	154.9	101.94
1732	158	101.05
1733	159.8	101
1734	161.8	100.73
1735	163.2	99.85
1736	163.1	99.7
1737	162.6	98.86
1738	161	100.71
1739	162.3	98.7
1740	160.3	99.21
1741	159.3	100.01
1742	159.4	99.42
1743	158.6	99.87
1744	158.5	99.32
1745	157.4	99.35
1746	156.6	100.49
1747	157.4	100.58
1748	158.9	100.09
1749	159.4	99.9
1750	159.2	99.38
1751	158.4	99.48
1752	157.9	100.17
1753	158.3	99.71
1754	158.3	99.23
1755	157.4	97.97
1756	154	98.87
1757	152.5	98.93
1758	151.2	100.41
1759	152.1	101.28
1760	154.5	99.67
1761	154.4	99.14
1762	153.1	99.61
1763	152.7	100.01
1764	152.8	100.56
1765	153.9	99.7
1766	153.5	99.28
1767	152.4	101.66
1768	155.6	101.5
1769	158.2	99.44
1770	157.5	100.39
1771	158.4	99.53
1772	157.7	100.22
1773	158	99.74
1774	157.9	99.76
1775	157.6	100.46
1776	158.8	99.81
1777	158.9	100.04
1778	159.2	100.07
1779	159.7	99.32
1780	158.9	99.52
1781	158.2	99.12
1782	157.3	99.36
1783	156.8	99.37
1784	156.1	100.65
1785	157.5	99.79
1786	157.8	99.07
1787	156.6	99.71
1788	156.4	99.74
1789	156.2	99
1790	155.1	97.6
1791	151.6	98.47
1792	149.2	100.08
1793	149.8	99.77
1794	149.7	99.68
1795	149.5	101.63
1796	152.8	99.46
1797	152.1	99.27
1798	151.2	99.67
1799	151	98.67
1800	149.4	97.82
1801	146.3	99.82
1802	146.4	99.33
1803	145.7	101.56
1804	148.4	99.69
1805	148.5	100.02
1806	149.3	99.72
1807	149.2	99.86
1808	149.7	100.17
1809	150.1	99.86
1810	150.5	100.23
1811	151.3	98.79
1812	150.9	98.03
1813	150.8	99.7
1814	152.8	98.86
1815	152.8	98.96
1816	153	99.69
1817	153.6	98.98
1818	153.4	97.87
1819	152.9	99.17
1820	152.8	99.79
1821	152.9	97.57
1822	150.9	99.1
1823	150.4	98.48
1824	148.7	96.59
1825	146.8	100.65
1826	149.4	100.72
1827	151.6	97.87
1828	148.2	98.49
1829	146.1	98.74
1830	144.3	99.67
1831	144	98.85
1832	142.5	99.61
1833	142.1	99.45
1834	141.6	100.09
1835	142.2	100.21
1836	142.7	99.44
1837	142.3	98.82
1838	142.2	98.34
1839	141.5	99.32
1840	141.8	99.95
1841	142.2	99.23
1842	142.3	99.98
1843	143.4	99.55
1844	143.1	99.89
1845	143.1	101.57
1846	145.7	101.15
1847	148.3	99.38
1848	147.6	99.12
1849	146.4	98.53
1850	145.8	100.01
1851	146.8	100.35
1852	148.8	100.26
1853	150	99.92
1854	150.6	100.02
1855	151.1	99.92
1856	151.4	99.25
1857	151.6	97.56
1858	150.2	99.74
1859	150.5	99.14
1860	149.5	98.9
1861	148.1	99.36
1862	147.4	97.9
1863	145.7	100.92
1864	147.8	99.61
1865	149.4	98.69
1866	148.4	98.64
1867	147.3	100.4
1868	148.6	99.66
1869	148.2	100.11
1870	148.8	99.47
1871	148.2	100.02
1872	148.6	100.05
1873	148.7	99.25
1874	148.1	99.81
1875	147.9	99.34
1876	148.1	100.05
1877	148.5	99.63
1878	148.2	98.02
1879	147.8	99.31
1880	148.1	99.65
1881	148.1	99.68
1882	148.3	98.29
1883	147.9	98.82
1884	149.3	99.38
1885	150.9	99.75
1886	152	98.96
1887	151.1	98.76
1888	149.9	98.97
1889	149.2	100.35
1890	150.5	98.82
1891	149.2	100.46
1892	150.2	98.59
1893	148.3	100.27
1894	149.3	99.63
1895	149.1	100.13
1896	149.6	99.79
1897	149.5	99.22
1898	148.6	100.98
1899	150.8	99.34
1900	150	100.14
1901	150.5	99.18
1902	149.7	98.84
1903	149.6	100.22
1904	151.1	99.15
1905	150.2	99.56
1906	149.9	100.29
1907	151.2	99.57
1908	150.9	99.82
1909	150.8	100.09
1910	151.3	98.89
1911	149.7	97.97
1912	146.2	99.2
1913	144.9	99.43
1914	144	100.94
1915	145.7	99.72
1916	147	99.28
1917	146.9	98.84
1918	145.7	95.09
1919	142.4	100.02
1920	145	99.92
1921	145.6	99.16
1922	144.1	100.07
1923	144.8	96.13
1924	142.5	101.07
1925	146.8	99.01
1926	145.6	99.31
1927	145.7	98.09
1928	147.2	99.65
1929	149.2	99.65
1930	149.1	97.38
1931	146.5	98.4
1932	146.1	99.89
1933	146.6	95.56
1934	144.9	99.41
1935	147.7	100.31
1936	148.3	98.96
1937	146.9	97.88
1938	146.7	96.5
1939	146	100.68
1940	149.7	99.75
1941	149.7	100.79
1942	151.3	99.86
1943	151	99.84
1944	151.1	99.26
1945	150.2	99.63
1946	149.9	100.38
1947	150.5	99.95
1948	150.5	98.03
1949	148.1	97.5
1950	144.7	97.79
1951	140.8	99.67
1952	140.5	100.97
1953	142.1	98.88
1954	140.4	99.83
1955	140.1	100.09
1956	140.3	100.11
1957	140.5	99.37
1958	139.5	99.23
1959	138.6	99.18
1960	138.3	98.38
1961	138.1	96.8
1962	136.9	103.97
1963	144.5	103.98
1964	152	97.69
1965	148.4	98.42
1966	146.5	100.4
1967	147.1	100.25
1968	147.7	100.5
1969	148.7	100.27
1970	149.2	99.67
1971	148.8	99.6
1972	149	99.3
1973	148	99.76
1974	147.6	100.44
1975	148.2	99.16
1976	148.3	101.02
1977	150.7	98.59
1978	149.1	99.71
1979	149	100.05
1980	149.2	100.57
1981	150.6	99.04
1982	149.6	100.45
1983	150.2	100.04
1984	150.1	99.63
1985	149.8	99.82
1986	149.6	99.01
1987	148.8	99.77
1988	149.4	98.57
1989	148.1	99.84
1990	148.5	100.18
1991	149.5	99.24
1992	148.8	97.53
1993	145.5	98.74
1994	143.5	99.75
1995	143.1	100.14
1996	143.3	101.3
1997	145.7	100.07
1998	145.8	99.87
[truncated: 1,002 more rows]
