# Supplementary material for: Solvent control of water O−H bonds for highly reversible zinc ion batteries
Source: Nat Commun. 2023 May 11;14:2720. doi: 10.1038/s41467-023-38384-x (PMC10175258; doi:10.1038/s41467-023-38384-x)
Supplement: Supplementary file 3 — Source Data [file 41467_2023_38384_MOESM3_ESM.zip › Source data/Figure 5.xlsx]

## Sheet: Fig. 5 c
Pristine			50 Cycle	100 cycles	200 cycles	500 cycles
2 theta	Intensity	2 theta	Intensity	Intensity	Intensity	Intensity
2.01814	8501.39	3.01814	2594.37	2821.29	2655.12	2587.22
2.02189	8595.87	3.02189	2736.83	2875.72	2682.05	2594.02
2.02565	8436.43	3.02564	2644.45	2768.52	2595.39	2572.14
2.0294	8517.94	3.02939	2655.5	2785.78	2689.32	2647.56
2.03316	8578.92	3.03314	2578.64	2813.94	2636.22	2673.24
2.03692	8728.72	3.03689	2708.28	2916.53	2712.77	2543.96
2.04067	8675.06	3.04064	2686.58	2686.22	2695.7	2541.86
2.04443	8808.16	3.04439	2684.27	2777.92	2708.28	2731.56
2.04819	8834.99	3.04814	2721.16	2857.44	2589.45	2591.79
2.05194	8803.94	3.05189	2709.39	2889.27	2699.59	2718.63
2.0557	8612.5	3.05564	2710.38	2690.71	2713.19	2646.82
2.05946	8856.55	3.05939	2703.81	2774.8	2734.74	2551.06
2.06321	8805.03	3.06314	2716.61	2765.07	2742.25	2656.62
2.06697	8852.91	3.06689	2799.47	2785.72	2727.09	2570.58
2.07073	8943.7	3.07064	2679.5	2806.03	2760.99	2624.35
2.07448	8906.81	3.07439	2808.53	2728.62	2792.99	2692.03
2.07824	8821.63	3.07814	2601.52	2774.91	2678.57	2599.37
2.082	8985.25	3.08189	2666.2	2773.23	2816.8	2642.98
2.08575	8868.05	3.08564	2755.85	2866.34	2694.91	2612.58
2.08951	9219.95	3.08939	2730.48	2798.49	2807.45	2778.55
2.09327	8996.98	3.09314	2776.4	2750.47	2669.18	2612.73
2.09702	8947.14	3.09689	2731.96	2861.03	2769.75	2612.43
2.10078	9019.92	3.10064	2689.41	2819.1	2671.38	2544.65
2.10454	9189.2	3.10439	2701.77	2808.49	2649.2	2728.18
2.10829	8962.63	3.10814	2701.21	2791.91	2685.76	2664.54
2.11205	9152.43	3.11189	2764.34	2820.89	2679.4	2559.45
2.11581	9098.47	3.11564	2699.61	2791.1	2797.2	2557.46
2.11956	9378.29	3.11939	2761.17	2830.47	2682.46	2635.41
2.12332	9185.4	3.12314	2722.59	2828.89	2684.4	2553.32
2.12708	9206.11	3.12689	2757.74	2807.07	2702.54	2639.42
2.13084	9207.09	3.13064	2704.18	2803.49	2797.07	2733.51
2.13459	9271.09	3.13439	2757.74	2837.92	2767.02	2547.18
2.13835	9424.82	3.13814	2770.09	2790.78	2732	2717.32
2.14211	9400.87	3.14189	2775.87	2806.25	2697.74	2642.69
2.14586	9340.08	3.14564	2695.4	2840.65	2680.29	2681.6
2.14962	9391.63	3.14939	2719.62	2842.03	2722.78	2726.93
2.15338	9253.54	3.15314	2766.09	2851.69	2691.22	2637.68
2.15713	9284.48	3.15689	2866.56	2825.61	2744.33	2671.71
2.16089	9227.87	3.16064	2778.49	2894.59	2809.33	2716.56
2.16465	9546.87	3.16439	2763.57	2771.48	2769.26	2690.15
2.16841	9144.12	3.16814	2769.49	2820.6	2737.14	2694.32
2.17216	9430.49	3.17189	2830.78	2933.55	2732.17	2669.47
2.17592	9328.73	3.17564	2790.7	2843.92	2731.1	2629.12
2.17968	9595.99	3.17939	2767.15	2890.76	2750.65	2687.32
2.18344	9405.42	3.18314	2682.51	2874.88	2824.07	2626.96
2.18719	9435.36	3.18689	2825.87	2848.1	2694.69	2652.36
2.19095	9376.98	3.19064	2760.06	2861.19	2698.3	2726.45
2.19471	9562.86	3.19439	2790.32	2937.55	2817.46	2726.17
2.19846	9503.9	3.19814	2761.22	2922.54	2852.29	2768.8
2.20222	9439.24	3.20189	2736.87	2886.47	2875.12	2735.37
2.20598	9455.94	3.20564	2826.64	2819.73	2820.11	2768.16
2.20974	9511.36	3.20939	2791.56	2947.68	2736.53	2647.87
2.21349	9488.31	3.21314	2721.61	2902.3	2707.84	2578.13
2.21725	9749.12	3.21689	2734.32	2941.95	2875	2705.04
2.22101	9508.38	3.22064	2837.92	2924.67	2803.56	2651.64
2.22477	9588.8	3.22439	2853.54	2925.88	2879.07	2743.22
2.22852	9515.74	3.22814	2851.24	2925.12	2831.62	2726.48
2.23228	9612	3.23189	2810	2920.82	2902.33	2644.77
2.23604	9473.79	3.23564	2730.17	2826.3	2806.18	2688.42
2.2398	9666.32	3.23939	2789.57	2855.44	2702.61	2617.93
2.24355	9771.74	3.24314	2915.69	2883.81	2730.37	2664.68
2.24731	9773.02	3.24689	2811.87	2876.6	2762.63	2738.13
2.25107	9599.06	3.25064	2821.2	2873.36	2914.88	2633.61
2.25483	9751.71	3.25439	2782.14	2944.24	2831.14	2747.26
2.25858	9533.56	3.25814	2773.87	2904.05	2731.14	2728.49
2.26234	9866.93	3.26189	2814.93	2832.41	2720.94	2705.51
2.2661	9576.11	3.26564	2750.15	2895.66	2789.87	2765.68
2.26986	9581.57	3.26939	2783.37	2967.95	2799.62	2745.11
2.27361	9453.57	3.27314	2762.42	2872.19	2819.48	2620.35
2.27737	9507.39	3.27689	2854.52	2906.37	2696.8	2696.45
2.28113	9561.94	3.28064	2851.04	2896.77	2829.81	2771.91
2.28489	9755.93	3.28439	2826.15	2914.73	2724.26	2721.72
2.28865	9521.24	3.28814	2754.47	2881.37	2785.65	2767.14
2.2924	9782.69	3.29189	2853.82	2877.92	2828.63	2669.51
2.29616	9775.86	3.29564	2908.27	2822.48	2793.72	2743.58
2.29992	9794.77	3.29939	2832.53	2923.09	2774.48	2728.46
2.30368	9735.68	3.30314	2810.37	2957.84	2793.05	2679.08
2.30743	9780.26	3.30689	2744.96	2947.05	2893.8	2671.2
2.31119	9645.31	3.31064	2915.16	2947.69	2852.53	2801.96
2.31495	9743.36	3.31439	2854.65	2885.72	2815.3	2672.37
2.31871	9743.03	3.31814	2756.91	2921.78	2736.37	2733.67
2.32247	9933.76	3.32189	2863.35	2943.62	2814.23	2723.41
2.32622	9890.62	3.32564	2782.75	2825.91	2744.85	2677.26
2.32998	9837.59	3.32939	2962.01	2853.28	2752.47	2718.07
2.33374	9513.88	3.33314	2793.23	2848.61	2775.56	2704.57
2.3375	9947.95	3.33689	2684.29	2913.2	2786.47	2683.17
2.34126	9928.3	3.34064	2813.49	2946.09	2772.48	2678.84
2.34501	9857.2	3.34439	2788.84	2996.55	2748.21	2703.67
2.34877	9805.01	3.34814	2775.44	3039.48	2785.94	2719.25
2.35253	9875.23	3.35189	2793.65	2909.94	2764.04	2718.68
2.35629	9887.91	3.35564	2736.46	2882.29	2728.75	2711.8
2.36005	10031.1	3.35939	2871.91	2985.32	2782.73	2690.7
2.3638	9922.09	3.36314	2789.09	2889.19	2735.37	2639.32
2.36756	10023.1	3.36689	2809.47	2985.22	2723.38	2625.59
2.37132	9869.19	3.37064	2841.01	2881.73	2730.33	2733.7
2.37508	9837.81	3.37439	2842.43	2892.48	2839.15	2745.62
2.37884	9833.47	3.37814	2806.05	2968.86	2786.3	2742.57
2.38259	10025.8	3.38189	2768.21	3018.83	2792.52	2701.63
2.38635	9887.9	3.38564	2865.46	2930.49	2830.89	2749.54
2.39011	9881.17	3.38939	2869.48	2917.41	2794.3	2639.34
2.39387	10149	3.39314	2806.11	2896.56	2837.79	2700.99
2.39763	10284.7	3.39689	2737.58	2899.79	2803.8	2715.01
2.40139	10081.5	3.40064	2852.7	2908.02	2779.34	2643.47
2.40514	9976.24	3.40439	2836.81	2918.06	2785.37	2683.1
2.4089	10044.1	3.40814	2758.42	2917.41	2677	2732.65
2.41266	10305.6	3.41189	2862.03	3013.51	2804.81	2715.65
2.41642	10060.2	3.41564	2891.16	2960.5	2810.18	2746.06
2.42018	10004.1	3.41939	2908.13	2915.29	2704.95	2708.31
2.42394	10087.4	3.42314	2865.69	2855.63	2749.98	2806.13
2.42769	10008.2	3.42689	2854.57	2890.24	2786.59	2821.54
2.43145	10037.7	3.43064	2785.24	2852.26	2777.89	2792.32
2.43521	10246.8	3.43439	2852.99	2895.19	2886.85	2762.51
2.43897	10150.3	3.43814	2815.95	2874.76	2776.03	2744.98
2.44273	10061.9	3.44189	2813.72	2932.88	2849.11	2760.37
2.44649	9889.33	3.44564	2828.15	2861.73	2744.89	2713.9
2.45025	10223.7	3.44939	2801.28	2903.71	2741.25	2651.14
2.454	10108	3.45314	2869.9	2900.86	2745.15	2692.84
2.45776	10419.9	3.45689	2878.54	2905.14	2759.97	2712.24
2.46152	10203.3	3.46064	2816.58	2885.87	2771.13	2690.06
2.46528	10103.7	3.46439	2846.17	2896.7	2781.41	2779.39
2.46904	10104.2	3.46814	2811.7	2880.67	2820.88	2796.22
2.4728	10234.1	3.47189	2800.04	2947.23	2800.98	2755.98
2.47656	10044.8	3.47564	2784.29	2945.05	2758.22	2695.83
2.48031	10199.1	3.47939	2793.53	2944.63	2741.89	2799.17
2.48407	10188.5	3.48314	2822.1	2926.21	2741.16	2765.37
2.48783	10278.2	3.48689	2804.93	2865.7	2708.22	2723.74
2.49159	10027.9	3.49064	2789.51	2829.51	2699.28	2720.6
2.49535	10331.4	3.49439	2797.42	2890.68	2682.48	2716.22
2.49911	10090.1	3.49814	2801.67	2913.41	2700.2	2673.1
2.50287	10322	3.50189	2810.33	2871.44	2776.49	2693.51
2.50662	10182.8	3.50564	2830.17	2854.85	2780.87	2718.33
2.51038	10246.2	3.50939	2867.1	2969.83	2711.8	2729.03
2.51414	10357.1	3.51314	2809.02	2917.05	2749.97	2691.35
2.5179	10345.1	3.51689	2862.92	2882.99	2745.18	2653
2.52166	10314	3.52064	2770.1	2939.5	2716.13	2722.32
2.52542	10491.2	3.52439	2799.31	2953.35	2849.81	2825.37
2.52918	10249.3	3.52814	2740.94	2888.66	2732.71	2814.14
2.53294	10382.9	3.53189	2780.23	2955.64	2826.18	2835.75
2.5367	10136	3.53564	2814.51	2896.42	2868.03	2706.49
2.54045	10527.5	3.53939	2823.82	2934.46	2746.66	2709.26
2.54421	10273	3.54314	2728.97	2878.2	2738.53	2702.93
2.54797	10424.4	3.54689	2791.6	2899.03	2697.14	2752.98
2.55173	10311.1	3.55064	2883.03	2931.2	2797.25	2747.2
2.55549	10533	3.55439	2941.07	2843.22	2696.57	2736.85
2.55925	10114.7	3.55814	2852.49	2816.17	2694.59	2654.02
2.56301	10573.7	3.56189	2781.24	2820.89	2769.59	2741.65
2.56677	10407	3.56564	2757.89	2863.91	2713.4	2709.43
2.57053	10354.3	3.56939	2830.95	2894.16	2734.97	2658.23
2.57429	10201.2	3.57314	2746.27	2883.6	2817.32	2668.72
2.57804	10414.9	3.57689	2738.27	2882.16	2726.81	2731.42
2.5818	10444.3	3.58064	2759.52	2893.36	2690.82	2714.96
2.58556	10677.7	3.58439	2822.05	2987.17	2703.37	2783.8
2.58932	10326.3	3.58814	2839.04	2921.81	2753.03	2736.57
2.59308	10519.2	3.59189	2842.28	2884.48	2749.38	2783.69
2.59684	10320	3.59564	2780.15	2861.04	2731.49	2806.55
2.6006	10520.1	3.59939	2769.18	2928.91	2805.89	2754.52
2.60436	10492.4	3.60314	2861.11	2885.25	2819.06	2744.56
2.60812	10393.4	3.60689	2870.85	2880.51	2778.42	2791.82
2.61188	10250.2	3.61064	2796.12	2879.17	2745.87	2751.8
2.61564	10423.7	3.61439	2800.06	2822.55	2737.58	2784.63
2.6194	10243	3.61814	2793.18	2872.18	2718.93	2851.3
2.62315	10545.4	3.62189	2844.23	2884.65	2776	2792.66
2.62691	10533.6	3.62564	2827.1	2883.24	2803.36	2773.3
2.63067	10696.4	3.62939	2800.13	2899.95	2819.16	2802.23
2.63443	10491.2	3.63314	2757.76	2907.62	2817.02	2759.02
2.63819	10483.2	3.63689	2772.08	2948.49	2850.06	2760.62
2.64195	10481.8	3.64064	2782.8	2909.72	2786.65	2811.9
2.64571	10566.8	3.64439	2748.67	2952.79	2765.25	2833.18
2.64947	10632.1	3.64814	2758.01	2941.72	2760.47	2829.03
2.65323	10647.1	3.65189	2810.75	2912.97	2809.07	2797.7
2.65699	10446.9	3.65564	2780.96	2889.05	2791.23	2760.35
2.66075	10687.6	3.65939	2855.53	2920.74	2749.81	2779.68
2.66451	10566.2	3.66314	2818.56	2951.87	2769.75	2737.23
2.66827	10709.9	3.66689	2786.89	2958.24	2753.02	2745.1
2.67203	10340.5	3.67064	2765.63	2898.71	2703.58	2762.35
2.67579	10638.4	3.67439	2836.05	2844.41	2764.83	2820.94
2.67955	10587	3.67814	2851.56	2840.52	2737.17	2748.28
2.6833	10720.2	3.68189	2808.96	2899.96	2727.78	2823.9
2.68706	10549.7	3.68564	2769.64	2887.17	2778.19	2824.71
2.69082	10852.4	3.68939	2704.31	2942.01	2779.49	2738.4
2.69458	10675.5	3.69314	2751.87	2961.08	2785.21	2722.97
2.69834	10950.2	3.69689	2767.3	2893.84	2801.08	2818.46
2.7021	10706.3	3.70064	2815.85	2791.49	2842.09	2844.58
2.70586	11019.9	3.70439	2863.1	2812.35	2808.77	2821.97
2.70962	10626.6	3.70814	2858.71	2857.83	2792.17	2816.57
2.71338	10705.8	3.71189	2831.05	2879.55	2796	2802.57
2.71714	10724.3	3.71564	2816.28	2970.62	2798.77	2831.03
2.7209	10675.6	3.71939	2791.82	2986.24	2886.17	2797.58
2.72466	10744.3	3.72314	2791.15	2895.74	2787.03	2760.93
2.72842	10809.1	3.72689	2903.26	2873.79	2793.76	2813.39
2.73218	10469.8	3.73064	2883.04	2880.57	2788.33	2808.76
2.73594	10934.9	3.73439	2830.14	2900.37	2689.98	2825.55
2.7397	10795.6	3.73814	2793.52	2903.89	2763.08	2807.06
2.74346	10892.9	3.74189	2820.48	2902.12	2790.23	2758.41
2.74722	10772.8	3.74564	2823.29	2910.42	2794.11	2767.66
2.75098	10918.9	3.74939	2799.81	2994.79	2766.26	2819.68
2.75474	10663.6	3.75314	2839.39	2978.24	2779.97	2820.14
2.7585	10847.1	3.75689	2829.81	2919.5	2785.02	2826.06
2.76226	10663.9	3.76064	2771.8	2874.26	2780.23	2820.33
2.76602	10776.5	3.76439	2788.85	2898.28	2777.88	2817.24
2.76978	10835.5	3.76814	2813.39	2897.84	2743.43	2762.53
2.77354	10794.6	3.77189	2796.49	2911.28	2755.45	2717.04
2.7773	10738.4	3.77564	2853.05	2879.17	2800.71	2765.18
2.78106	10911.5	3.77939	2867.18	2892.21	2783.28	2781.75
2.78482	10737.1	3.78314	2815.98	2937.39	2741.09	2796.73
2.78858	10639.7	3.78689	2860.57	2917.69	2807.54	2780.69
2.79234	10733.9	3.79064	2914.52	2901.39	2801.37	2843.97
2.7961	10884.8	3.79439	2937.75	2932.98	2763.83	2871.02
2.79986	10781.3	3.79814	2931.75	2903.06	2819.17	2816.32
2.80362	11078	3.80189	2863.33	2910.14	2804.62	2838.38
2.80738	10697.7	3.80564	2789.66	2940.58	2751.89	2814.93
2.81114	10853.9	3.80939	2760.89	2967.93	2776.55	2780.28
2.8149	10845.8	3.81314	2767.61	2997.08	2770.64	2775.01
2.81866	10905.2	3.81689	2798.59	2968.29	2746.91	2785.39
2.82242	10895.1	3.82064	2808.54	2945.36	2769.08	2775.4
2.82618	10905.4	3.82439	2857.32	2937	2798.74	2760.87
2.82994	10694.8	3.82814	2882.73	2919.84	2750.18	2760.84
2.8337	11212.7	3.83189	2850.18	2927.69	2749.42	2746.69
2.83746	10886.9	3.83564	2805.45	2933.43	2797.45	2761.12
2.84122	11112.6	3.83939	2808.57	2927.24	2748.51	2797.57
2.84498	10777.8	3.84314	2838.56	2900.67	2796.72	2820.88
2.84874	10987.7	3.84689	2829.95	2954.97	2820.72	2834.52
2.8525	11108.7	3.85064	2776.8	2980.98	2746.24	2823.72
2.85626	11058.5	3.85439	2771.31	2891.61	2735.55	2844.45
2.86002	10904.7	3.85814	2840.16	2934.62	2735.87	2850.62
2.86378	11193.6	3.86189	2808.86	2973.82	2775.55	2796.9
2.86754	10849.5	3.86564	2795.75	2920.16	2809.23	2782.65
2.8713	10964.5	3.86939	2869.74	2883.11	2814	2795.47
2.87506	11088.6	3.87314	2862.79	2878.32	2769.07	2757.1
2.87882	10969.1	3.87689	2819.53	2912.94	2795.18	2746.08
2.88258	10895.9	3.88064	2834.82	2946.54	2816.77	2792.86
2.88634	11113.6	3.88439	2853.37	2955.2	2748.85	2785.27
2.8901	10980.4	3.88814	2863.91	2966.06	2743.41	2793.15
2.89386	11125	3.89189	2893.64	2982.78	2774.15	2819.14
2.89762	10924.3	3.89564	2901.36	2936.78	2814.48	2785.39
2.90138	11233.7	3.89939	2909.82	2915.58	2794.54	2824.98
2.90514	11101.7	3.90314	2919.55	2931.57	2820.14	2832.95
2.9089	11192.1	3.90689	2827.89	2909.2	2865.27	2746.53
2.91266	11114.1	3.91064	2785.79	2889.73	2858.48	2757.43
2.91642	11151.2	3.91439	2881.2	2905.14	2857.6	2803.45
2.92018	11055.9	3.91814	2887.86	2945.99	2837.26	2801.88
2.92394	11385.4	3.92189	2888.28	2965.7	2775.75	2846.93
2.9277	11030.3	3.92564	2885.22	2996.78	2810.59	2900.62
2.93146	11245.1	3.92939	2848.3	2978.2	2883.35	2850.79
2.93522	11051.3	3.93314	2862.63	2927.52	2886.38	2902.98
2.93898	11194.2	3.93689	2845.64	2918.76	2843.07	2884.54
2.94274	11398.8	3.94064	2931.17	2948.21	2776.38	2838.24
2.9465	11417.1	3.94439	3004.76	2998.67	2780.06	2914.57
2.95026	11262.9	3.94814	2915.2	2970.43	2855.36	2877.87
2.95403	11244.2	3.95189	2838.3	2925.43	2856.51	2812.67
2.95779	11250.9	3.95564	2897.34	2905.42	2807.48	2873.07
2.96155	11210.9	3.95939	2914.22	2954.68	2776.86	2848.25
2.96531	11581	3.96314	2908.01	2912.76	2767.74	2859.99
2.96907	11269	3.96689	2880.5	2889.22	2797.37	2865.85
2.97283	11331	3.97064	2857.33	2991.31	2760.98	2783.15
2.97659	11265	3.97439	2854.48	3023.58	2806.86	2833.23
2.98035	11502.6	3.97814	2913.03	3021.4	2842.62	2914.61
2.98411	11451.4	3.98189	2905.14	3003.96	2835.14	2846.21
2.98787	11106.8	3.98564	2840.19	2994.78	2874.56	2809.76
2.99163	11490.9	3.98939	2882.6	2961.31	2832.99	2811.87
2.99539	11214.7	3.99314	2932.2	3028.15	2803.29	2865.03
2.99915	11301	3.99689	2933.14	3071.36	2890.25	2819.79
3.00291	11376.6	4.00064	2920.41	3050.95	2882.34	2791.9
3.00667	11415.1	4.00439	2909.07	2982.62	2819.84	2843.58
3.01043	11207.9	4.00814	2916.21	3003.35	2843.51	2805.83
3.01419	11380.8	4.01189	2927.66	2954.68	2838.34	2777.51
3.01796	11345.6	4.01564	2916.93	2936.21	2877.88	2843.56
3.02172	11364.9	4.01939	2873.08	2952.29	2837.04	2811.17
3.02548	11521.2	4.02314	2935.15	2947.45	2844.05	2789.84
3.02924	11451.3	4.02689	2946.17	3027.55	2796.37	2809.95
3.033	11465.1	4.03064	2939.57	3023.62	2744.52	2850.96
3.03676	11499.1	4.03439	2955.61	2985.56	2735.55	2890.68
3.04052	11321.1	4.03814	2957.28	2963.8	2790.92	2844.01
3.04428	11580.9	4.04189	2825.18	2980.1	2758.67	2893.51
3.04804	11471.3	4.04564	2905.13	2993.39	2747.07	2850.4
3.0518	11929.4	4.04939	2908.48	3049.06	2802.31	2833.7
3.05556	11537.7	4.05314	2935.3	3064.82	2851.84	2869.11
3.05932	11543.6	4.05689	2909.26	2973.77	2777.48	2903.12
3.06308	11337.7	4.06064	2871.43	3034.71	2755.52	2858.66
3.07061	11511.6	4.06439	2880.54	3027.22	2730.99	2717.59
3.07437	11414.6	4.06814	2902.35	2976.19	2765.57	2722.45
3.07813	11626.3	4.07189	2943.86	2974.54	2819.39	2789.56
3.08189	11683	4.07564	2991.66	2972.01	2869.14	2890.18
3.08565	11526.7	4.07939	2986.44	2901.57	2851.53	2845.19
3.08941	11508.4	4.08314	2988.84	2973.59	2850.07	2848.4
3.09317	11589.4	4.08689	2973.52	2917.93	2848.88	2872.15
3.09693	11846.9	4.09064	2922.28	2936.01	2893.28	2879.43
3.10069	11622.5	4.09439	2890.83	2955.26	2903.88	2820.18
3.10445	11886	4.09814	2978.72	3083.46	2823.12	2795.12
3.10822	11645.2	4.10189	2909.56	3004.31	2794.55	2760.33
3.11198	11798.8	4.10564	2925.88	2975.72	2807.74	2872.6
3.11574	11529.9	4.10939	2927.92	3031.59	2785.43	2868.45
3.1195	12010.2	4.11314	2947.26	3051.46	2877.86	2782.51
3.12326	11638.1	4.11689	2969.53	2975.64	2811.55	2739.31
3.12702	11847.3	4.12064	2900.09	3091.75	2842.69	2790.77
3.13078	11609.9	4.12439	2906.31	2967.52	2842.84	2725.46
3.13454	11947.5	4.12814	2938.74	2972.84	2862.38	2769.96
3.1383	11807.7	4.13189	2868.2	2957.58	2848.23	2759.75
3.14207	12071.7	4.13564	2842.59	2940.76	2892.65	2830.49
3.14583	11908.4	4.13939	2848.42	2955.01	2826.51	2837.44
3.14959	11926.8	4.14314	2928.79	2990.83	2808.9	2809.84
3.15335	11720.7	4.14689	2931.83	2967.2	2748.83	2846.15
3.15711	12054.6	4.15064	2957.63	2933.75	2854.91	2846.39
3.16087	11739.4	4.15439	2871.6	2970.04	2841.31	2778.6
3.16463	12207.9	4.15814	2910.39	2967.15	2821.37	2772.81
3.16839	11741.7	4.16189	2927.08	2960.67	2880.11	2728.41
3.17215	11866.7	4.16564	2935.41	2999.26	2925.02	2819.09
3.17592	11929.9	4.16939	2888.1	2928.05	2844.59	2727.76
3.17968	11970.5	4.17314	2923.03	3033.3	2820.36	2784.85
3.18344	12017	4.17689	2963.46	3079.69	2827.16	2804.49
3.1872	11887.1	4.18064	2915.75	3079.07	2757.28	2827.21
3.19096	11832.1	4.18439	2927.49	2935.39	2791.78	2851.07
3.19472	12060.6	4.18814	3009.15	2985.26	2895.11	2856.39
3.19848	11728.3	4.19189	2817.33	2999.2	2895.72	2860.45
3.20224	12056.1	4.19564	2982.07	3078.1	2864.98	2736.05
3.20601	12037.9	4.19939	2878.6	3061.52	2834.28	2707.29
3.20977	12099.2	4.20314	2879.58	2981.18	2867.54	2861.62
3.21353	12040.2	4.20689	2946.99	3069.06	2904.95	2899.17
3.21729	12102.5	4.21064	2893.17	3037.97	2853.95	2781.05
3.22105	12164.7	4.21439	2927.85	3102.95	2823.95	2779.62
3.22481	12121.7	4.21814	2936.38	3045.13	2881.79	2859.76
3.22857	11998.3	4.22189	2935.95	3016.86	2839.31	2889.66
3.23233	12271.3	4.22564	2967.8	3102.78	2869.09	2819.1
3.2361	11921.8	4.22939	2917.1	3088.62	2889.9	2765.32
3.23986	12198.1	4.23314	3097.53	3111.87	2920.85	2852.21
3.24362	12129.4	4.23689	2926.23	2961.52	2838.75	2781.28
3.25114	11930.6	4.24064	2959.7	3080.45	2876.32	2837.2
3.2549	12206.1	4.24439	2953.59	3036.75	2885.99	2809.79
3.25866	12081.1	4.24814	2926.83	3008.66	2862.01	2836
3.26243	12260.3	4.25189	2934.21	2999.27	2852.7	2855.44
3.26619	11977.8	4.25564	3022.71	3035.73	2878.98	2834.74
3.26995	12336.8	4.25939	2940.59	3000.41	2820.87	2769.64
3.27371	12175.6	4.26314	3038.51	3122.2	2809.77	2750.45
3.27747	12135.6	4.26689	2952.98	3099.25	2845.25	2763.14
3.28123	12107.5	4.27064	2974.02	3075.6	2905.16	2758.05
3.28499	12182.2	4.27439	3082.66	3093.95	2885.74	2777.32
3.28876	12157.8	4.27814	2999.96	3154.34	2970.49	2776.76
3.29252	12266.9	4.28189	2979.38	3077.68	2868.74	2702.43
3.29628	12088.4	4.28564	3071.53	3106.3	2898.59	2670.71
3.30004	12207.7	4.28939	3002.26	3021.86	2875.58	2715.23
3.3038	11979.1	4.29314	3020.92	3075.22	2906.61	2702.01
3.30756	12218.1	4.29689	3059.55	3089.08	2938.17	2735.93
3.31132	12000.9	4.30064	3095.45	3043.96	2941.17	2803.54
3.31509	12269.2	4.30439	3041.92	3048.04	2851.39	2724.86
3.31885	12200.6	4.30814	2996.62	3136.84	2931.3	2761.99
3.32261	12222.7	4.31189	2959.44	3123.77	2958.73	2819.02
3.32637	12164.7	4.31564	2989.42	3172.95	2929.66	2830.5
3.33013	12174	4.31939	2955.68	2996.69	2870.64	2728.4
3.33389	12314.9	4.32314	3017.75	3090.82	2912.27	2807.53
3.33766	12322.1	4.32689	3130.4	3180.24	2905.28	2900.14
3.34142	12207.4	4.33064	2990.8	3112.94	2904.36	2833.21
3.34518	12258.4	4.33439	3103.84	3158.09	2972.47	2733.78
3.34894	12131.5	4.33814	3102.87	3122.9	2912.6	2727.91
3.3527	12030	4.34189	2986.67	3028.97	2912.43	2782.71
3.35646	11999.5	4.34564	2961.16	3208.43	2834.6	2861.09
3.36023	12519.4	4.34939	2953.96	3055.24	2880.1	2788.35
3.36399	12087.7	4.35314	2993.63	3036.19	2863.16	2868.37
3.36775	12139.2	4.35689	3091.03	3093.95	2905.08	2737.99
3.37151	11838.1	4.36064	3085.2	3163.61	2894.69	2866.68
3.37527	12504	4.36439	2943.46	3055.66	2920.75	2782.04
3.37903	11982	4.36814	3022.91	3056.41	2934.87	2730
3.3828	12440.8	4.37189	2894.86	3091.05	2984.62	2762.7
3.38656	12034.9	4.37564	3053.75	3137.41	2961.93	2758.07
3.39032	12426.7	4.37939	3000.13	3064.98	2912.94	2714.79
3.39408	12233.2	4.38314	3111.23	3152.55	2858.91	2755.09
3.39784	12226	4.38689	3031.27	3137.41	2837.1	2781.66
3.4016	12139.4	4.39064	3082.64	3081.74	2906.35	2749.7
3.40913	12096.8	4.39439	3088.84	3155.49	3002.96	2800.34
3.41289	12168.6	4.39814	3026.28	3102.2	2906.64	2814.31
3.41665	12289.6	4.40189	3060.65	3156.01	2927.07	2802.71
3.42041	12302.8	4.40564	3037.52	3148.84	2943.38	2807.45
3.42417	12061.1	4.40939	3015.45	3143.48	2957.05	2808.15
3.42794	12139.2	4.41314	3010.88	3156.87	2936.09	2749.6
3.4317	12050.3	4.41689	3051.07	3110.7	2928.14	2640.15
3.43546	12180.6	4.42064	3064.45	3255.04	2956.29	2803.48
3.43922	12155.1	4.42439	3082.6	3106.45	2877.44	2844.25
3.44298	12167.6	4.42814	3130.04	3168.41	2944.78	2861.39
3.44675	11857.4	4.43189	3037.42	3057.77	2921.01	2807.44
3.45051	12411.4	4.43564	3157.83	3171.07	2907.7	2802.79
3.45427	12057.4	4.43939	3019.15	3267	2905.77	2809.07
3.45803	12107	4.44314	3125.45	3198.06	2934.78	2911.12
3.46179	12272.6	4.44689	3027.3	3168.32	2855.51	2684.25
3.46556	12230.9	4.45064	3083.34	3218.02	3012.65	2686.97
3.46932	11882.2	4.45439	2974.19	2993.3	2964.07	2742.35
3.47684	12019.6	4.45814	3104.61	3218.38	2908.44	2756.88
3.4806	12141	4.46189	3060.05	3183.85	2846.52	2664.44
3.48436	12028.4	4.46564	3147.94	3189.72	2876.31	2821.18
3.48813	12176.9	4.46939	2972.25	3124.03	2887.69	2697.43
3.49189	12072.5	4.47314	2995.96	3124.12	2917.95	2741.58
3.49565	12356.5	4.47689	3020.63	3124.78	2948.77	2784.84
3.49941	12063	4.48064	3115.38	3166.27	3018.32	2762.12
3.50317	12199.5	4.48439	3121.46	3066.79	2840.15	2676.81
3.50694	12022	4.48814	3122.89	3193.04	2855.04	2782.82
3.5107	12105.1	4.49189	2966.85	3065.42	2863.31	2734.88
3.51446	12057.7	4.49564	3126.51	3273.67	2950.55	2775.52
3.51822	12372.5	4.49939	3085.41	3196.33	2873.08	2771.85
3.52198	12070.2	4.50314	3059.39	3239.91	3013.78	2798.42
3.52575	12191.4	4.50689	3133.64	3279.78	2846.53	2752.89
3.52951	12047.1	4.51064	3229.88	3009.91	2931.15	2819.53
3.53327	12168.9	4.51439	3146.61	3129.29	2871.66	2778.76
3.53703	12016	4.51814	3108.84	3148.17	2974.23	2803.87
3.54079	12110.1	4.52189	3097.22	3309.87	2964.65	2697.68
3.54456	12022.2	4.52564	3168.12	3224.74	2947.29	2741.22
3.54832	12234.8	4.52939	3089.52	3135.38	2913.42	2735.98
3.55208	11984.2	4.53314	3115.24	3273.55	2951.49	2719.65
3.55584	12114.6	4.53689	3054.41	3227.86	2914.99	2743.75
3.55961	11897.5	4.54064	3086.08	3353.22	3024.66	2772.19
3.56337	12270.8	4.54439	3248.24	3331.17	2952.15	2824.38
3.56713	11989.6	4.54814	3059.06	3301.28	3011.89	2779.8
3.57089	12076.8	4.55189	3147.7	3156.56	2970.55	2732.6
3.57465	11908.3	4.55564	3139.1	3335.65	2980.03	2775.37
3.57842	12386.2	4.55939	3111.38	3170.82	2988.26	2736.03
3.58218	12059.2	4.56314	3137.87	3185.85	2916.91	2908.63
3.58594	12442.6	4.56689	3069.02	3250.46	2861.58	2837.84
3.5897	11794.7	4.57064	3227.16	3305.22	2984.1	2737.84
3.59346	12439.4	4.57439	3155.8	3241.67	2995.62	2718.42
3.59723	12187.8	4.57814	3200.55	3346.04	2952.39	2855.63
3.60099	12113.5	4.58189	3138.49	3259.36	2982.16	2777.03
3.60475	12262.7	4.58564	3178.96	3207.15	2943.21	2818.27
3.60851	12281.8	4.58939	3093.26	3225.29	2932.67	2715.01
3.61228	12003	4.59314	3145.3	3239.46	3001.69	2883.54
3.61604	12506.1	4.59689	3089.29	3276.58	2965.92	2649.75
3.6198	12006	4.60064	3143.31	3320.43	2992.17	2689.26
3.62356	12389.4	4.60439	3256.17	3218.29	3019.12	2695.91
3.62732	11997.4	4.60814	3163.75	3235.83	2985.32	2694.39
3.63109	12165.8	4.61189	3191.69	3163.51	2905	2763.9
3.63485	12079.5	4.61564	3198.62	3250.38	2973.37	2811.01
3.63861	12096.7	4.61939	3132.88	3136.15	2916.88	2779.66
3.64237	12196.6	4.62314	3175.57	3334.59	2987.39	2762.59
3.64614	11993.8	4.62689	3155.96	3246.63	2999.1	2842.74
3.6499	12022.9	4.63064	3138.62	3340.73	3052.49	2774.55
3.65366	12351.1	4.63439	3066.74	3261.59	2952.16	2752.38
3.65742	11932.1	4.63814	3265.19	3301.58	2971.69	2790.89
3.66118	12276.4	4.64189	3220.56	3251.11	2876.5	2830.18
3.66495	11993.5	4.64564	3197.02	3281.23	3008.06	2748.14
3.66871	12166.9	4.64939	3181.26	3264.36	3093.6	2735.74
3.67247	11981.9	4.65314	3169.96	3265.17	2978.86	2803.02
3.67623	12353.6	4.65689	3170.33	3281.8	3002.52	2833.25
3.68	12105.5	4.66064	3169.28	3282.2	2990.07	2734.07
3.68376	12274.2	4.66439	3252.77	3284.51	2985.84	2707.68
3.68752	12034.5	4.66814	3316.09	3388.54	3128.64	2832.95
3.69128	12237.5	4.67189	3226.2	3301.22	2965.1	2824.27
3.69505	12207.4	4.67564	3196.65	3367.93	2954.12	2855.37
3.69881	12287.2	4.67939	3281.67	3295.94	3047.72	2820
3.70257	11940.7	4.68314	3301.01	3377.83	3078.29	2850.62
3.70633	11976.5	4.68689	3171.74	3316.41	2969.3	2804.24
3.71009	12060.4	4.69064	3227.39	3360.3	2959.83	2783.59
3.71386	12319.5	4.69439	3249.11	3375.74	3003.39	2881.98
3.71762	12045.3	4.69814	3248.06	3405.46	3002.45	2796.54
3.72138	12193.8	4.70189	3152.11	3285.39	2954.51	2651.14
3.72514	12050.8	4.70564	3345.18	3402.85	2982.26	2761.25
3.72891	12336.9	4.70939	3216.55	3341.26	2982.2	2754.08
3.73267	12158	4.71314	3322.33	3414.25	2957.39	2765.11
3.73643	12358.7	4.71689	3180.62	3340	2958.93	2650.47
3.74019	11889.5	4.72064	3175.46	3339.56	3017.27	2815.92
3.74396	12429	4.72439	3212.67	3240.58	3016.39	2825.51
3.74772	12092.7	4.72814	3239.07	3340.07	3058.35	2823.56
3.75148	12347.7	4.73189	3281.4	3251.42	2972.09	2788.79
3.75524	12118	4.73564	3307.86	3263.66	3056.96	2745.17
3.75901	12225.8	4.73939	3182.63	3303.72	2957.45	2749.9
3.76277	12258.3	4.74314	3314.88	3311.45	3037.19	2771.69
3.76653	12365.2	4.74689	3208.52	3343.48	3028.32	2796.27
3.77029	12154.1	4.75064	3168.69	3410.52	2991.11	2820.88
3.77406	12435	4.75439	3249.91	3368.98	3010.26	2728.07
3.77782	12248.4	4.75814	3239.98	3430.55	3019.76	2727.72
3.78158	12153	4.76189	3286.8	3324.24	3021.22	2798.29
3.78534	12051.9	4.76564	3222.4	3259.55	3033.94	2796.41
3.78911	12442	4.76939	3238.52	3235.44	2929.1	2647.81
3.79287	12202.8	4.77314	3312.58	3361.47	2976.8	2719.42
3.79663	12470.1	4.77689	3322.34	3359.45	3044.43	2762.13
3.80039	12157.8	4.78064	3288.97	3347.32	3031.35	2770.05
3.80416	12421.8	4.78439	3235.51	3387.2	2949.64	2787.09
3.80792	12146	4.78814	3262	3410.79	3035.42	2748.94
3.81168	12089.2	4.79189	3234.33	3303.43	3020.58	2768.08
3.81544	12208.5	4.79564	3311.55	3369.13	3000.07	2832.53
3.81921	12443.3	4.79939	3250.87	3352.43	3034.16	2767.05
3.82297	12104	4.80314	3331.35	3393.8	3041.78	2836.47
3.82673	12403.5	4.80689	3270.83	3375.06	2934.07	2694.59
3.83049	12275.2	4.81064	3243.28	3360.3	3009.66	2661.29
3.83426	12384.7	4.81439	3206.11	3448.14	2899.46	2703.3
3.83802	12281.2	4.81814	3354.42	3477.74	2949.86	2706.27
3.84178	12493	4.82189	3308.6	3373.93	3057.91	2713.46
3.84554	12159.8	4.82564	3299.68	3361.54	3062.33	2825.39
3.84931	12567.9	4.82939	3320.74	3329.86	2949.74	2837.35
3.85307	12203.6	4.83314	3437.65	3341.77	2960.64	2829.88
3.85683	12144.7	4.83689	3229.13	3300.87	3040.78	2749.16
3.86059	12245.4	4.84064	3253.56	3413.87	3054.09	2802.15
3.86436	12401.2	4.84439	3242.36	3360.36	3022.12	2833.8
3.86812	12390.5	4.84814	3251.44	3413.91	3030.75	2801.12
3.87188	12292.9	4.85189	3165.33	3408.74	2977.18	2761.31
3.87564	12523.5	4.85564	3243.67	3344.89	2955.68	2761.24
3.87941	12446.2	4.85939	3255.12	3450.48	3007.32	2843.12
3.88317	12252.7	4.86314	3268.12	3425.4	2959.39	2806.57
3.88693	12466.1	4.86689	3309.7	3360.62	2982.09	2763.19
3.89069	12411.7	4.87064	3300.35	3437.73	3087.27	2765.25
3.89446	12245.3	4.87439	3279.89	3385.95	3051.99	2777.99
3.89822	12333.3	4.87814	3270.71	3407.68	3051.11	2769.71
3.90198	12384.1	4.88189	3211.44	3385.43	3008.61	2784.99
3.90575	12435.9	4.88564	3299.45	3301.98	2977.19	2795.35
3.90951	12476.3	4.88939	3289.89	3279.3	3076.7	2790.22
3.91327	12148.4	4.89314	3291.4	3300.45	3050.88	2836.32
3.91703	12509.7	4.89689	3304	3291.26	3016.58	2829.57
3.9208	12492.9	4.90064	3286.03	3316.75	3021.01	2750.88
3.92456	12580.5	4.90439	3233.24	3370.69	3054.25	2749.35
3.92832	12307.2	4.90814	3188.27	3295.04	3021.41	2760.39
3.93208	12592.8	4.91189	3171.19	3235.16	3032.96	2707.04
3.93585	12378.3	4.91564	3266.02	3299.53	3072.87	2773.05
3.93961	12693	4.91939	3207.07	3328.31	3018.75	2772.92
3.94337	12297.4	4.92314	3282.25	3326.01	3014.06	2812.49
3.94713	12473.9	4.92689	3339.18	3355.99	3003.02	2830.95
3.9509	12291.1	4.93064	3273.11	3348.01	3063.73	2747.54
3.95466	12629.5	4.93439	3236.78	3265.71	3022.26	2714.28
3.95842	12406.6	4.93814	3265.21	3305.97	3014.18	2733.15
3.96219	12531.8	4.94189	3182.19	3280.94	2981.11	2696.65
3.96595	12328.2	4.94564	3229.2	3272.1	2959.97	2777.67
3.96971	12422.1	4.94939	3228.08	3254.15	2972.34	2796.03
3.97347	12432.6	4.95314	3264.4	3250.1	2987.23	2760.14
3.97724	12438.7	4.95689	3241.88	3297.72	2998.92	2784.12
3.981	12292.8	4.96064	3206.25	3301.95	2968.72	2776.43
3.98476	12738.5	4.96439	3201.03	3349.07	2980.18	2783.98
3.98852	12460.5	4.96814	3237.39	3363.72	2960.93	2837.84
3.99229	12381.3	4.97189	3232.1	3336.4	2951	2805.35
3.99605	12198.8	4.97564	3175.06	3286.74	2990.92	2749.14
3.99981	12686.3	4.97939	3154.46	3210.95	2971.23	2753.06
4.00358	12368.2	4.98314	3142.18	3218.92	2966.12	2729.91
4.00734	12575.4	4.98689	3158.7	3223.5	2980.27	2757.08
4.0111	12501.5	4.99064	3192.06	3190.48	2975.32	2804.45
4.01486	12676.9	4.99439	3165.45	3168.26	2973.24	2772.3
4.01863	12328.4	4.99814	3125.25	3178.91	2910.38	2735.14
4.02239	12644	5.00189	3122.25	3278.11	2948.85	2737.07
4.02615	12505.2	5.00564	3177.6	3272.81	2933.57	2759.84
4.02991	12565.3	5.00939	3195.23	3157.2	2909.7	2763.18
4.03368	12567.5	5.01314	3152.81	3165.24	2986.96	2783.07
4.03744	12595.1	5.01689	3154.39	3177.59	2969.91	2760.11
4.0412	12668.6	5.02064	3196.03	3186.96	2969.42	2797.47
4.04497	12593.6	5.02439	3133.92	3167.04	2921.96	2802.41
4.04873	12507.7	5.02814	3112.41	3168.98	2921.56	2760.42
4.05249	12858.1	5.03189	3125.74	3216.7	2944.83	2757.46
4.05625	12674.2	5.03564	3103.24	3209.98	2907.89	2805.74
4.06002	12679.3	5.03939	3128.2	3145.76	2930.07	2807.17
4.06378	12566.5	5.04314	3115.44	3107.41	2959.31	2813.82
4.06754	12702.9	5.04689	3105.87	3134.43	2942.03	2809.54
4.07131	12389.5	5.05064	3084.62	3185.67	2990.89	2776.11
4.07507	12862.4	5.05439	3120.61	3194.78	3012.98	2722.4
4.07883	12641.7	5.05814	3144.6	3160.73	2953.61	2748.39
4.08259	12676.2	5.06189	3098.53	3128.49	2938.87	2809.19
4.08636	12542.5	5.06564	3141.49	3131.86	2970.57	2751.59
4.09012	12710.9	5.06939	3112.71	3131.7	3023.72	2740.95
4.09388	12760.9	5.07314	3109.72	3160.33	3015.92	2809.48
4.09764	12736.8	5.07689	3140.33	3186.42	2967.04	2784.09
4.10141	12637	5.08064	3104.22	3149	2950.67	2698.4
4.10517	12732.2	5.08439	3107.12	3149.37	2976.39	2697.2
4.10893	12602	5.08814	3142.28	3196.45	2996.64	2707.7
4.1127	12826.4	5.09189	3176.29	3227.07	2919.71	2754.65
4.11646	12708.8	5.09564	3087.92	3161.06	2911.39	2795.28
4.12022	12874.2	5.09939	3064.21	3081.32	2989.42	2773.98
4.12398	12706.2	5.10314	3119.52	3050.81	3008.71	2822.24
4.12775	12640.2	5.10689	3086.37	3100.23	3026.84	2852.2
4.13151	12800.9	5.11064	3061.44	3153.02	3009.39	2759.26
4.13527	13030.7	5.11439	3020.67	3135.71	2976.11	2761.31
4.13904	13016.5	5.11814	3016.94	3115.71	2969.66	2791.9
4.1428	12706.6	5.12189	3059.51	3135.97	2984.38	2775.61
4.14656	12698.6	5.12564	3084.69	3096.03	2915.24	2751.17
4.15032	13003.5	5.12939	3110.87	3054.96	2986.12	2795.93
4.15409	12785.6	5.13314	3032.4	3071.69	3033.31	2772.03
4.15785	12876.4	5.13689	2991.17	3047.03	2934.45	2766.29
4.16161	12677.8	5.14064	3011.52	3091.52	2936.55	2782.09
4.16538	12828.1	5.14439	3017.17	3152.74	2958.97	2818.16
4.16914	12756.5	5.14814	3045.17	3163.21	3016.92	2851.52
4.1729	12936.8	5.15189	3049.73	3167.18	3019.32	2781.1
4.17666	12840.5	5.15564	3038.19	3161.45	2977.94	2806.93
4.18043	13218.7	5.15939	3054.22	3104.22	2999.99	2861.87
4.18419	12805	5.16314	3033.53	3094.02	3026.53	2732.89
4.18795	13014.3	5.16689	3022.58	3044.63	3019.42	2753.64
4.19172	12984.4	5.17064	3015.42	2998.79	2980.43	2722.56
4.19548	12988.3	5.17439	3005.13	3044.56	2945.19	2753.97
4.19924	12819	5.17814	3017.53	3104.71	2939.05	2747.69
4.203	13221.7	5.18189	2986.72	3115.82	2961.47	2756.03
4.20677	12734.1	5.18564	2954.58	3058.3	2946.74	2825.72
4.21053	12957.1	5.18939	2972.44	3065.02	2927.16	2834.24
4.21429	12711.8	5.19314	3048.82	3077.49	2909.48	2768.27
4.21806	13155.1	5.19689	3084.63	3073.9	2921.73	2702.06
4.22182	12809.4	5.20064	3035.65	2995	2958.6	2726.52
4.22558	13362.4	5.20439	3016.1	2969.15	2978.09	2768.52
4.22935	12993	5.20814	3020.35	3044.44	2953.58	2826.42
4.23311	13272.6	5.21189	2978.51	3080.58	2989.14	2840.84
4.23687	12988.5	5.21564	2981.39	3014.31	2927.15	2802.97
4.24063	13225.4	5.21939	3018.27	3040.03	2900.32	2852.85
4.2444	12950.3	5.22314	3087.9	3087.52	2943.19	2908.36
4.24816	13275.3	5.22689	3023.58	3142.38	2979.91	2845.18
4.25192	12855.6	5.23064	3019.41	3097.94	2961.31	2821.69
4.25569	13276.6	5.23439	3002.97	3099.31	3001.67	2874.08
4.25945	13261.7	5.23814	2972.4	3040.57	2918.81	2841.76
4.26321	13345.3	5.24189	3046.04	3042.75	2875.55	2813.1
4.26697	13168.3	5.24564	2958	3017.25	2963.81	2773.21
4.27074	13482.3	5.24939	2995.91	3034.46	3049.71	2819.89
4.2745	13346	5.25314	3058.33	3034.2	3019.88	2769.02
4.27826	13687.3	5.25689	3083.39	3081.63	3014.26	2793.59
4.28203	13170.3	5.26064	3027.01	3075.6	2951.13	2803.42
4.28579	13235.8	5.26439	2975.65	3046.62	2987.08	2838.42
4.28955	13247	5.26814	2903.15	3090.46	3077.41	2840.28
4.29331	13382.1	5.27189	2996.21	3002.12	3042.62	2863.94
4.29708	13062.2	5.27564	3034.15	3099.33	2966.96	2831.55
4.30084	13658.6	5.27939	3048.94	3104.45	2982.29	2850.95
4.3046	13098.9	5.28314	2978.31	3026.58	2997.85	2800.68
4.30837	13535.3	5.28689	2975.66	3065.21	3006.55	2855.22
4.31213	13346.2	5.29064	2995.1	3112.69	3045.4	2881.33
4.31589	13512.5	5.29439	3030.62	3036.61	3079.59	2845.1
4.31965	13647.1	5.29814	2978.72	3022.92	3022.82	2840.77
4.32342	13787.4	5.30189	3013.12	3078.41	3108.42	2875.3
4.32718	13549.1	5.30564	2972.53	3038.04	3141.65	2830.96
4.33094	13544.5	5.30939	2956.52	3088.29	3120.26	2879.1
4.33471	13494	5.31314	3070.45	3060.52	3053.12	2872.15
4.33847	13711	5.31689	3077.66	3143.87	3126.12	2951.07
4.34223	13424.7	5.32064	3054.13	3045.81	3116.75	2949.72
4.346	13611	5.32439	3065.5	3090.44	3051.62	2922.15
4.34976	13663.9	5.32814	2987.8	3119.6	3158.15	2891.95
4.35352	13794.5	5.33189	3035.58	3069.27	3196.79	2890.81
4.35728	13635.8	5.33564	3058.9	3127.24	3142.6	2877.45
4.36105	13765.4	5.33939	3147.66	3195.37	3180.72	2958.68
4.36481	13629.9	5.34314	2961.44	3120.72	3190.38	2874.28
4.36857	13905.9	5.34689	3020.96	3070.14	3209.85	2841.8
4.37234	13560.6	5.35064	3134.74	3089.42	3214.51	2977.86
4.3761	13494.9	5.35439	3150.83	3154.93	3256.19	3045.45
4.37986	13884.1	5.35814	3153.5	3079.13	3267.06	2960.81
4.38362	13785.4	5.36189	3126.13	3039.21	3250.36	2987.02
4.38739	13724.4	5.36564	3203.58	3074.85	3284.11	2975.79
4.39115	14020.3	5.36939	3126.05	3178.61	3226.52	3031.87
4.39491	13778.5	5.37314	3110.23	3158.54	3212.27	3005.87
4.39868	14107.1	5.37689	3114.02	3193.56	3226.35	2997.31
4.40244	13888.1	5.38064	3188.99	3193.1	3327.11	3081.21
4.4062	14166	5.38439	3184.7	3146.11	3351.3	3131.72
4.40997	14008.3	5.38814	3119.62	3206.22	3346.61	3150.89
4.41373	14129.8	5.39189	3169.7	3224.74	3358.11	3111.66
4.41749	13955.4	5.39564	3147.2	3176.54	3347.44	3018.97
4.42125	14196.6	5.39939	3241.39	3135.1	3297.28	3187.38
4.42502	14141	5.40314	3236.75	3254.78	3360.51	3209.88
4.42878	14478.5	5.40689	3202.59	3308.64	3468.43	3345.26
4.43254	14281.8	5.41064	3251.92	3285.1	3492.01	3331.75
4.43631	14191.3	5.41439	3327.71	3380.59	3518.46	3309.24
4.44007	14087.4	5.41814	3269.14	3366.04	3424.88	3362.11
4.44383	14439.3	5.42189	3271.28	3376.87	3508.42	3401.13
4.44759	14233.2	5.42564	3288.65	3405.51	3533.32	3522.17
4.45136	14401.7	5.42939	3373.75	3412.74	3541.67	3502.5
4.45512	14549.2	5.43314	3345.82	3466.5	3536.61	3525.53
4.45888	14610.9	5.43689	3389.14	3482.35	3626.12	3804.76
4.46265	14456.2	5.44064	3464.95	3549.06	3637.19	3847.59
4.46641	14444.4	5.44439	3523.21	3659.49	3728.96	4031.98
4.47017	14605.7	5.44814	3538.37	3705.88	3678.35	4107.22
4.47394	14584.6	5.45189	3567.83	3756.91	3760.38	4401.01
4.4777	14338.7	5.45564	3695.78	3817.58	3758.2	4520.37
4.48146	14590.9	5.45939	3647.22	3727.04	3844.19	4829.02
4.48522	14467.2	5.46314	3707	3874.21	3981.24	5151.64
4.48899	14754.5	5.46689	3887.63	3959.46	4113.37	5565.45
4.49275	14591.6	5.47064	3815.18	3956.05	4239.59	5888.73
4.49651	14920.8	5.47439	4033.46	4042.48	4325.56	6560.88
4.50028	14713.5	5.47814	3956.35	3973.47	4346.33	6819.33
4.50404	14850.9	5.48189	4025.91	4086.08	4434.25	7451.5
4.5078	14980.2	5.48564	4021.63	4055.41	4478.4	7489.54
4.51156	14737.6	5.48939	4045.49	4142.26	4609.42	7754.76
4.51533	14809	5.49314	4018.32	4035.69	4467.82	7402.34
4.51909	14762.4	5.49689	3971.97	4031.51	4402.63	7372.88
4.52285	14916.6	5.50064	3865.93	4018.73	4256.24	6865.09
4.52662	15079	5.50439	3787.51	3966.97	4104.07	6465.97
4.53038	14998.8	5.50814	3803.87	3934.64	4199.82	5834.91
4.53414	15343.3	5.51189	3853.3	3881.57	4068.12	5542.63
4.5379	15179.3	5.51564	3717.69	3803.65	3929.11	5169.79
4.54167	15201.5	5.51939	3709.68	3719.77	3857.25	4816.26
4.54543	15002.7	5.52314	3501.59	3814.87	3744.81	4422
4.54919	15188.9	5.52689	3570.87	3717.51	3662.06	4332.43
4.55296	15205.1	5.53064	3483.77	3604.12	3622.1	4063.6
4.55672	15550.9	5.53439	3406.56	3496.39	3573.95	3881.6
4.56048	15049.5	5.53814	3300.93	3540.45	3456.12	3770.62
4.56425	15427.7	5.54189	3359.09	3562.41	3419.95	3556.06
4.56801	15414.6	5.54564	3291.17	3404.09	3382.37	3440.72
4.57177	15241.5	5.54939	3258.76	3360.87	3430.2	3468.73
4.57553	15406.1	5.55314	3179.9	3374.65	3405.83	3398.92
4.5793	15461.9	5.55689	3243.14	3183.88	3358.07	3261.47
4.58306	15510.5	5.56064	3176.11	3287.1	3270.38	3348.75
4.58682	15543.3	5.56439	3211.01	3322.53	3406.98	3249.88
4.59059	15670.9	5.56814	3071.05	3259.62	3311.93	3193
4.59435	15857.7	5.57189	3174.5	3238.65	3306.9	3165.14
4.59811	15678.9	5.57564	3161.91	3195.98	3201.52	3196.85
4.60187	15837.4	5.57939	3033.25	3317.59	3281.02	3154.83
4.60564	15676.4	5.58314	3062.36	3188.94	3229.06	3148.5
4.6094	15807.8	5.58689	3152.18	3170.28	3157.85	3082.12
4.61316	15868.3	5.59064	3088.1	3032.03	3185.54	3033.4
4.61693	16066.7	5.59439	3073.48	3127.98	3085.42	3157.83
4.62069	15952.1	5.59814	3128.79	3043.69	3063.88	3016.22
4.62445	15766.8	5.60189	3125.07	3151.42	3159.49	3072.54
4.62821	15909.3	5.60564	3061.56	3029.03	3070.43	2973.83
4.63198	16100.9	5.60939	3080.34	3174.64	3135.83	3033.39
4.63574	16019.7	5.61314	3041.72	3098.86	3143.57	2945.77
4.6395	16180.7	5.61689	3106.96	3091.11	3034.47	3013
4.64327	15918.9	5.62064	3073.88	3047.33	3025.11	2950.74
4.64703	16012.7	5.62439	3052.57	3048.29	3039.29	2967.84
4.65079	15911.6	5.62814	2906.77	3160.58	3116.81	2950.75
4.65455	16192	5.63189	3061.66	3023.2	3121.11	2991.93
4.65832	16144	5.63564	2972.26	2980.65	3016.96	2904.06
4.66208	16185	5.63939	2974.54	3049.71	3105.68	2918.54
4.66584	16143.1	5.64314	2928.27	3001.53	3006.3	2857.64
4.66961	16458.6	5.64689	2887.29	3032.29	3009	2984.8
4.67337	16424	5.65064	2966.34	2991.15	2964.64	2857.92
4.67713	16294.3	5.65439	3054.48	2990.36	2979.81	2918.63
4.68089	16554.1	5.65814	2956.17	3006.43	2973.1	2860.47
4.68466	16292.2	5.66189	3070.63	3077.21	2909.16	2906.14
4.68842	16024.4	5.66564	3037.17	2973.16	2973.29	2896.96
4.69218	16703.6	5.66939	3022.39	3077.3	3059.19	2910.58
4.69595	16419.9	5.67314	2969.2	3098.28	2954.18	2899.37
4.69971	16375.1	5.67689	3059.43	3019.67	2905.21	2914.87
4.70347	16201	5.68064	2927.54	2931.4	2908.47	2871.09
4.70723	16438.2	5.68439	2898.36	2956.49	2963.4	2886.7
4.711	16254.9	5.68814	2963.42	3039.91	2976.77	2885.49
4.71476	16364.5	5.69189	2962.09	2983.72	2979.33	2829.62
4.71852	16457.8	5.69564	2931.53	2910.03	2982.44	2912.98
4.72229	16462	5.69939	2910.76	2992.11	2957.08	2883.44
4.72605	16350.6	5.70314	2967.42	2960.01	2922.43	2882.3
4.72981	16318.4	5.70689	2971.24	2952.64	2928.63	2963.95
4.73357	16158.2	5.71064	2898.28	2976.34	2984.82	2860.23
4.73734	16492.9	5.71439	2906.4	2923.9	2976.14	2913.71
4.7411	16317	5.71814	3017.39	2900.31	2852.29	2759.62
4.74486	16561.1	5.72189	2971.12	2886.74	2875.99	2752.09
4.74863	16068.3	5.72564	2881.44	3041.84	2935.58	2836.79
4.75239	16524	5.72939	2851.54	3019.2	2939.77	2874.41
4.75615	16411.6	5.73314	2907.87	2895.33	2859.77	2794.28
4.75991	16550.2	5.73689	2994.71	2936.51	2922.42	2836.21
4.76368	16127.8	5.74064	2971.54	2894.08	2874.5	2767.75
4.76744	16604.2	5.74439	2914.54	3043.66	2883.73	2842.26
4.7712	16141	5.74814	2844.78	2924.38	2855.73	2763.61
4.77497	15895.5	5.75189	2917.98	3006.34	2909.83	2801.68
4.77873	16092.1	5.75564	2834.82	2868.06	2921.75	2821
4.78249	15993	5.75939	3002.26	2956.1	2999.36	2849.06
4.78625	15734.1	5.76314	2896.36	2915.28	2839.23	2786.92
4.79002	16002.6	5.76689	2975.03	2892.61	2930.6	2824.26
4.79378	15844.8	5.77064	2923.3	2973.98	2882.99	2783.62
4.79754	15918.7	5.77439	2956.91	3012.89	2929.94	2779.62
4.8013	15725.2	5.77814	2975.56	2929.38	2865.55	2722.37
4.80507	15683.5	5.78189	3021.37	2922.88	2843.01	2814.9
4.80883	15574.9	5.78564	2849.64	2877.22	2813.31	2701.52
4.81259	15852.8	5.78939	2863.19	2940.39	2844.77	2742.87
4.81636	15455.7	5.79314	2877.73	2910.53	2762.79	2710.44
4.82012	15550.6	5.79689	2939.74	2898.66	2910.8	2776.48
4.82388	15590.7	5.80064	2884.34	2946.89	2822.62	2747.65
4.82764	15423.6	5.80439	3010.9	3046.46	2883.88	2754.64
4.83141	15074.1	5.80814	2956.22	2934.77	2830.49	2773.18
4.83517	15482.5	5.81189	2916.18	2925.74	2846.09	2826.06
4.83893	15236.1	5.81564	2994.79	2988.8	2843.46	2827.58
4.84269	15213.6	5.81939	2968.1	2993.71	2826.79	2792.61
4.84646	15176.7	5.82314	2970.57	2918.42	2824.76	2768.56
4.85022	15396.8	5.82689	2980.26	2932.42	2950.58	2754.34
4.85398	14820	5.83064	2919.79	2869.21	2862.09	2691.88
4.85775	15195.7	5.83439	2936.06	2970.77	2889.28	2860.25
4.86151	14832.7	5.83814	2921.08	2879.44	2748.36	2736.14
4.86527	15111.9	5.84189	2896.15	2918.98	2793.62	2793.21
4.86903	14800.4	5.84564	2911.05	2863.37	2794.44	2799.16
4.8728	14886.1	5.84939	2946.65	2912.01	2898.49	2748.7
4.87656	14560.8	5.85314	2881.36	2904.28	2799.59	2735.03
4.88032	14800.1	5.85689	2909.83	2891.5	2897.36	2795.34
4.88408	14475.1	5.86064	2910.14	2816.81	2854.19	2780.16
4.88785	14611.1	5.86439	2889.03	2891.39	2849.63	2777.58
4.89161	14232.5	5.86814	2872.94	2888.5	2780.87	2726.57
4.89537	14365.8	5.87189	2925.12	2910.11	2792.89	2788.87
4.89914	14137.6	5.87564	2916.87	2876.18	2770.9	2765.25
4.9029	14540.6	5.87939	2899.66	2940.72	2805.14	2718.39
4.90666	14152	5.88314	2889.42	2882.57	2770.75	2715.56
4.91042	14184.5	5.88689	2903.94	2944.43	2831.03	2723.57
4.91419	14349.8	5.89064	2914.7	2899.42	2788.27	2712.43
4.91795	14311.7	5.89439	2881.17	2992.99	2825.96	2754.14
4.92171	14097.9	5.89814	2851.87	2987.82	2786.54	2693.19
4.92547	14261.1	5.90189	2862.69	2949.2	2819.53	2686.25
4.92924	13762.3	5.90564	2913.49	2953.63	2801.59	2739.34
4.933	13992.1	5.90939	2888.1	2905.24	2899.78	2711.36
4.93676	13871.1	5.91314	2980.87	2836.69	2822.68	2660.26
4.94052	13874.2	5.91689	2930.65	2830.18	2808.54	2633.18
4.94429	13871.9	5.92064	2871.26	2865.73	2809.75	2638.56
4.94805	14136.6	5.92439	2878.77	2851.52	2791.58	2722.52
4.95181	13863.3	5.92814	2890.68	2821.16	2749.4	2703.75
4.95557	13965.8	5.93189	2792.96	2848.16	2766.56	2693.71
4.95934	13584.9	5.93564	2802.18	2851.24	2771.71	2706.19
4.9631	13650.9	5.93939	2889.18	2917.65	2788.39	2714.73
4.96686	13648.6	5.94314	2924.39	2860.6	2758.46	2739.77
4.97063	13807.7	5.94689	2913.43	2887.08	2834.14	2714.77
4.97439	13408.6	5.95064	2951.33	2842.29	2802.57	2697.7
4.97815	13654.2	5.95439	2916.18	2888.12	2762.07	2717.1
4.98191	13360.7	5.95814	2845.89	2844.95	2691.63	2734.34
4.98568	13362.2	5.96189	2931.9	2877.35	2777.38	2761.49
4.98944	13180.2	5.96564	2811.8	2892.96	2774.98	2688.88
4.9932	13338.2	5.96939	2771.23	2947.64	2732.02	2724.34
4.99696	13086.3	5.97314	2836.07	2902.73	2711.38	2699.33
5.00073	13328.2	5.97689	2920.73	2874.73	2739.7	2789.38
5.00449	13030.3	5.98064	2853.1	2830.54	2735.2	2739.89
5.00825	13233.2	5.98439	2889.56	2852.44	2827.79	2739.67
5.01201	13145	5.98814	2866.95	2796.2	2800.55	2765.44
5.01578	13224.5	5.99189	2844.31	2899.48	2748.93	2762.13
5.01954	13152.4	5.99564	2885.92	2854.82	2702.78	2714.61
5.0233	13089.5	5.99939	2939.61	2915.88	2730.53	2703.84
5.02706	12957.2	6.00314	2941.67	2909.2	2750.01	2697.6
5.03083	13318.6	6.00689	2901.64	2935.88	2734.12	2730.72
5.03459	12821.9	6.01064	2833.73	2927.16	2775.36	2706.91
5.03835	13142	6.01439	2879.19	2979.31	2760.53	2732.86
5.04211	13022.1	6.01814	2872.24	2930.48	2753.47	2751.7
5.04588	13044.2	6.02189	2907.33	2867.44	2758.69	2673.84
5.04964	12831	6.02564	2889.62	2889.53	2741.86	2684.16
5.0534	12810	6.02939	2873.76	2864.21	2782.67	2770.3
5.05716	12818.3	6.03314	2907	2870.01	2837.17	2681.51
5.06093	12793.6	6.03689	2911.14	2893.39	2842.98	2698.93
5.06469	12868.3	6.04064	2859.68	2883.77	2743.78	2748.86
5.06845	13061.1	6.04439	2863.22	2910.13	2787.42	2793.99
5.07221	12569.5	6.04814	2832.38	2860.55	2793.91	2750.8
5.07598	12666.1	6.05189	2918.42	2825.69	2741.76	2773.63
5.07974	12717.9	6.05564	2930.6	2774.19	2742.8	2800.18
5.0835	12781.7	6.05939	2947.03	2800.17	2770.66	2685.48
5.08726	12640	6.06314	2920.19	2897.06	2743.3	2642.72
5.09102	12656.6	6.06689	2853.63	2937.18	2739.96	2686.78
5.09479	12548.7	6.07064	2833.72	2861.85	2681.26	2678.68
5.09855	12687.8	6.07439	2853.29	2810.78	2717.57	2744.6
5.10231	12429.4	6.07814	2865.7	2848.47	2781.22	2767.73
5.10607	12753.6	6.08189	2897.5	2926.06	2793.32	2736.32
5.10984	12612.5	6.08564	2819.25	2900.41	2727.64	2720.82
5.1136	12678	6.08939	2809.29	2867.35	2793.74	2704.98
5.11736	12523.3	6.09314	2843.77	2854.03	2791.83	2669.98
5.12112	12629	6.09689	2859.28	2891.51	2776.14	2678.81
5.12489	12541.5	6.10064	2855.22	2842.28	2733.26	2678.33
5.12865	12528	6.10439	2860.09	2868.64	2686.34	2695.53
5.13241	12441.2	6.10814	2890.83	2835.08	2697.76	2680.16
5.13617	12654.4	6.11189	2894.85	2787.99	2774.82	2661.13
5.13994	12508	6.11564	2958.27	2841.85	2839.16	2678.97
5.1437	12572.4	6.11939	2878	2834.28	2810.86	2671.89
5.14746	12344.9	6.12314	2829.88	2789.55	2759.13	2721.52
5.15122	12286.1	6.12689	2910.54	2806.56	2760.01	2743.93
5.15498	12118.2	6.13064	2923.4	2817.41	2763.66	2727.67
5.15875	12518.7	6.13439	2919.02	2882.15	2812.43	2714.31
5.16627	12529.8	6.13814	2889.88	2909.33	2791.62	2720.03
5.17003	12317.4	6.14189	2876.55	2908.13	2751.9	2742.29
5.1738	12621.2	6.14564	2836.25	2864.69	2730.81	2754.68
5.17756	12234.8	6.14939	2831.81	2799.89	2701.33	2751.76
5.18132	12303.4	6.15314	2817.11	2823.56	2662.53	2728.54
5.18508	12282.7	6.15689	2819.77	2846.9	2710.95	2730.04
5.18885	12365.4	6.16064	2880.05	2872.88	2795.29	2746.98
5.19261	12135.4	6.16439	2886.69	2895.07	2760.72	2759.41
5.19637	12438.6	6.16814	2860.68	2854.11	2720.32	2745.23
5.20013	12128.6	6.17189	2918.01	2829.02	2693.03	2724.63
5.20389	12190.9	6.17564	2934.33	2870.12	2677.09	2735.97
5.20766	12067.5	6.17939	2924.6	2883.45	2688.96	2716.33
5.21142	12505.2	6.18314	2940.42	2896.29	2768.35	2657.81
5.21518	12096.3	6.18689	2881.83	2862.57	2773.77	2654.71
5.21894	12178.4	6.19064	2850.63	2777.81	2738.17	2672.08
5.22271	12014.2	6.19439	2911.73	2801.55	2760.67	2690.69
5.22647	12316.5	6.19814	2927.26	2823.63	2714.66	2723.46
5.23023	12034.6	6.20189	2878.15	2781.13	2698.39	2681.96
5.23399	12399.7	6.20564	2931.13	2808.41	2737.87	2660.06
5.23775	11977.9	6.20939	2925.37	2816.59	2790.18	2690.29
5.24152	12148.4	6.21314	2852.11	2836.1	2787.09	2674.63
5.24528	11989.2	6.21689	2840.84	2877.42	2730.32	2657.98
5.24904	12191.9	6.22064	2872.55	2834.9	2737.97	2682.63
5.2528	11978.4	6.22439	2852.29	2820.96	2737.97	2702.04
5.25656	12097	6.22814	2893.66	2852.21	2744.57	2698.88
5.26033	12100.5	6.23189	2896.67	2817.66	2731.63	2703.3
5.26409	12220.3	6.23564	2911.53	2804.41	2694.97	2672.71
5.26785	12035.7	6.23939	2893.8	2799.88	2672.97	2674.84
5.27161	12253.1	6.24314	2862.63	2794.66	2729.31	2754.18
5.27538	12020.7	6.24689	2838.9	2809.64	2769.31	2779.76
5.27914	11953.3	6.25064	2846.01	2816.89	2823.01	2708.46
5.2829	11763.8	6.25439	2825.33	2850.36	2777.8	2683.82
5.28666	12128.1	6.25814	2899.87	2887.97	2706.88	2688.03
5.29042	12048.6	6.26189	2895.44	2842.85	2707.45	2662.29
5.29419	12286.6	6.26564	2876.99	2828.66	2713.47	2683.08
5.29795	11695.8	6.26939	2889.22	2829.98	2697.23	2689.3
5.30171	12096.3	6.27314	2854.97	2826.8	2715.03	2701.47
5.30547	11789.4	6.27689	2836.12	2888.67	2801.61	2739.96
5.30923	12125.9	6.28064	2941.04	2852.36	2823.02	2706.66
5.313	11985.3	6.28439	2826.59	2826.11	2809.05	2713.89
5.31676	12203.8	6.28814	2792.06	2892.86	2797.1	2725.84
5.32052	11858.8	6.29189	2842.44	2875.58	2726.69	2694.94
5.32428	11962.3	6.29564	2864.51	2802.83	2717.74	2714.41
5.32804	11751.3	6.29939	2826.27	2784.24	2710.36	2692.34
5.33181	12101.9	6.30314	2850.15	2773.27	2713.72	2663.33
5.33557	11703.4	6.30689	2856.31	2866.03	2741.14	2697.71
5.33933	12175.2	6.31064	2828.58	2820.67	2746.78	2711.68
5.34309	12018.9	6.31439	2843.12	2808.75	2704.33	2686.41
5.34685	12141.3	6.31814	2948.15	2822.01	2688.92	2730.14
5.35062	11940	6.32189	2903.39	2779.95	2714.65	2731.79
5.35438	12087.7	6.32564	2858.56	2790.7	2701.84	2671.08
5.35814	11745.6	6.32939	2803.63	2829.77	2722.72	2711.04
5.3619	12113	6.33314	2828.04	2879.18	2806.93	2772.98
5.36566	12063.7	6.33689	2806.16	2839.51	2750.11	2719.07
5.36942	12130.3	6.34064	2853.33	2917.61	2720.72	2719.46
5.37319	11773.8	6.34439	2864.98	2819.94	2704.04	2747.12
5.37695	11821.6	6.34814	2867.45	2819.87	2717.93	2786.16
5.38071	11702.9	6.35189	2914.51	2852.7	2699.16	2721.68
5.38447	12128.9	6.35564	2909.85	2913.61	2776.64	2748.4
5.38823	11816.6	6.35939	2879.4	2893.27	2754.65	2728.43
5.392	11783.4	6.36314	2885.34	2879.7	2767.72	2739.95
5.39576	11789.9	6.36689	2902.02	2861.74	2720.37	2679.64
5.39952	11689.4	6.37064	2853.81	2850.21	2735.04	2698.57
5.40328	11598.4	6.37439	2874.9	2792.11	2707.38	2713.16
5.40704	11817	6.37814	2956.9	2782.37	2767.54	2665.09
5.41081	11584.9	6.38189	2858.79	2776.75	2721.87	2649
5.41457	11813.1	6.38564	2802.44	2837.63	2701.01	2716.49
5.41833	11789.4	6.38939	2779.81	2820.78	2740	2651.48
5.42209	11983.6	6.39314	2795.59	2822.68	2796.17	2692.41
5.42585	11556.9	6.39689	2799.41	2860.31	2726.29	2657.13
5.42961	11833.7	6.40064	2843.71	2864.72	2722.61	2620.01
5.43338	11524.6	6.40439	2861.72	2798.16	2638.76	2667.56
5.43714	11961.2	6.40814	2900.15	2791.45	2668.73	2714.17
5.4409	11503.2	6.41189	2843.89	2817.97	2688.1	2686.88
5.44466	11906.2	6.41564	2868.66	2846.68	2737.45	2707.06
5.44842	11568.6	6.41939	2776.6	2790.75	2673.69	2673.81
5.45218	11709.5	6.42314	2843.12	2759.97	2682.62	2678.22
5.45595	11647.2	6.42689	2848.28	2822.08	2713.87	2679.19
5.45971	11862.2	6.43064	2906.56	2886.59	2720.72	2644.49
5.46347	11549.4	6.43439	2885.53	2879.16	2754.31	2647.32
5.46723	11719	6.43814	2869.2	2856.41	2753.23	2643.33
5.47099	11547.6	6.44189	2915.67	2763.06	2777.64	2661.91
5.47475	11811.8	6.44564	2939.18	2848.24	2784.77	2693.06
5.47852	11613.1	6.44939	2791.26	2853.05	2740.59	2693.57
5.48228	11848.2	6.45314	2805.46	2929.24	2732.34	2724.79
5.48604	11570.3	6.45689	2781.28	2772.25	2737.34	2674.52
5.4898	12073.7	6.46064	2819.41	2881.2	2748.32	2726.7
5.49356	11566.2	6.46439	2846.49	2879.73	2684.11	2604.93
5.49732	11751.6	6.46814	2911.97	2864.47	2715.32	2676.11
5.50109	11657.5	6.47189	2863.55	2846.09	2720.38	2665.3
5.50485	11782.9	6.47564	2791.41	2813.45	2770.47	2657.34
5.50861	11449.2	6.47939	2780.04	2790.68	2710.49	2701.9
5.51237	11682.2	6.48314	2880.86	2781.86	2777.03	2637.46
5.51613	11531.7	6.48689	2749.59	2782.41	2695.87	2647.56
5.51989	11560.6	6.49064	2922.49	2829.06	2634.76	2703.04
5.52366	11572.5	6.49439	2864.95	2767.6	2710.71	2615.14
5.52742	11843.8	6.49814	2874.15	2787.19	2742.32	2627.01
5.53118	11677.2	6.50189	2891.5	2799.55	2695.74	2685.68
5.53494	11825.2	6.50564	2933.55	2846.02	2664.22	2745.26
5.5387	11443.7	6.50939	2866.79	2807.78	2627.58	2659.4
5.54246	11758	6.51314	2933.93	2787.78	2700.4	2684.77
5.54622	11486.3	6.51689	2855.55	2818.87	2744.02	2670.6
5.54999	11563.7	6.52064	2962.28	2926.05	2734.17	2740.33
5.55375	11509.3	6.52439	2870.05	2767.81	2675.06	2661.1
5.55751	11857.1	6.52814	2897.96	2875.81	2717.81	2728.75
5.56127	11543.6	6.53189	2771.38	2820.93	2705.01	2722.77
5.56503	11460.2	6.53564	2899.42	2802.66	2771.47	2793.54
5.56879	11485.3	6.53939	2866.18	2745.58	2729.18	2642.68
5.57255	11646.6	6.54314	2877.91	2746.84	2735.67	2618.14
5.57632	11429.1	6.54689	2803	2751.31	2636.86	2639.96
5.58008	11536.5	6.55064	2886.73	2858.27	2729.74	2730.71
5.58384	11560.1	6.55439	2801.17	2799.13	2700.15	2722.68
5.5876	11594	6.55814	2836	2851.73	2799	2672.61
5.59136	11477.2	6.56189	2799.03	2794.29	2737.55	2622.27
5.59512	11781	6.56564	2826.98	2846.23	2716.29	2768.84
5.59888	11392.9	6.56939	2881.79	2817.99	2691.4	2659.02
5.60264	11762.5	6.57314	2871.85	2872.61	2762.17	2711.38
5.60641	11433.8	6.57689	2825.6	2804.52	2611.53	2673.09
5.61017	11635.5	6.58064	2977.33	2820.94	2620.82	2698.63
5.61393	11331.7	6.58439	2927.06	2839.49	2764.86	2594.31
5.61769	11734.3	6.58814	2820.12	2808.47	2719.47	2568.12
5.62145	11285.5	6.59189	2751.86	2772.08	2735.51	2633.95
5.62521	11682.9	6.59564	2875.95	2803.56	2721.77	2662.86
5.62897	11521.7	6.59939	2855.59	2856.21	2792.66	2771.1
5.63274	11807.3	6.60314	2811.5	2812.1	2700.74	2720.78
5.6365	11501.4	6.60689	2879.47	2704.29	2695.36	2678.33
5.64026	11777.1	6.61064	2818.63	2763.1	2736.2	2648.09
5.64402	11399.1	6.61439	2799.12	2806.28	2780.28	2684.26
5.64778	11586	6.61814	2900.62	2874.88	2711.4	2648.37
5.65154	11518.5	6.62189	2821.06	2836.34	2681.71	2671.85
5.6553	11724.8	6.62564	2835.66	2763.24	2681.91	2799.16
5.65906	11379.9	6.62939	2853.16	2768.94	2665.73	2675.78
5.66282	11605.8	6.63314	2869.18	2810.13	2713.64	2750.04
5.66659	11333.7	6.63689	2925.26	2794.02	2682.25	2655.74
5.67035	11344.5	6.64064	2953.13	2861.43	2729.05	2644.9
5.67411	11376	6.64439	2796.73	2748.84	2679.11	2579.27
5.67787	11666	6.64814	2873.78	2850.87	2803.91	2683.47
5.68163	11445.6	6.65189	2796.22	2788.7	2741.99	2680.19
5.68539	11569.7	6.65564	2778.58	2771.89	2717.91	2688.01
5.68915	11508.8	6.65939	2786.74	2763.93	2659.72	2729.72
5.69291	11541.6	6.66314	2838.57	2927.94	2669.02	2747.73
5.69667	11360.8	6.66689	2841.89	2879.65	2730.13	2705.95
5.70044	11712.3	6.67064	2864.97	2935.93	2712.74	2729.45
5.7042	11445.8	6.67439	2834.49	2677.98	2678.77	2644.76
5.70796	11684.6	6.67814	2803.95	2872	2722.84	2687.21
5.71172	11400.2	6.68189	2940.31	2806.57	2657.48	2667.35
5.71548	11715.6	6.68564	2859.15	2844.36	2713.46	2707.75
5.71924	11283.7	6.68939	2875.55	2865.89	2734.43	2688.92
5.723	11588	6.69314	2865.08	2860.75	2651.08	2618.76
5.72676	11288.1	6.69689	2797.2	2782.91	2693.2	2697.14
5.73052	11658.8	6.70064	2863.76	2804.82	2752.13	2662.82
5.73428	11518.7	6.70439	2758.64	2826.63	2638.69	2645.24
5.73805	11575.6	6.70814	2859.29	2817.75	2686.02	2681.43
5.74181	11237.9	6.71189	2772.76	2773.83	2664.47	2609.24
5.74557	11557.6	6.71564	2911.13	2802.24	2715.54	2676.23
5.74933	11407.4	6.71939	2905.07	2677.52	2723.54	2655.48
5.75309	11291.1	6.72314	2979.52	2967.93	2654.49	2753.94
5.75685	11412.7	6.72689	2937.36	2762.62	2739.48	2667.97
5.76061	11616.1	6.73064	2825.61	2838.32	2592.16	2709.6
5.76437	11462	6.73439	2829.41	2782.89	2632.23	2790.33
5.76813	11819.7	6.73814	2962.81	2859.06	2754.83	2682.77
5.77189	11369.4	6.74189	2807.77	2806.5	2707.6	2573.65
5.77565	11364.5	6.74564	2932.05	2869.71	2813.91	2687.13
5.77941	11485.3	6.74939	2930.05	2740.21	2690.86	2613.73
5.78318	11521.8	6.75314	2853.54	2791.25	2839.55	2690.34
5.78694	11388.1	6.75689	2842.14	2893.98	2750.8	2633.11
5.7907	11618	6.76064	2883.55	2915.88	2742.57	2687.72
5.79446	11047.6	6.76439	2833.54	2747.89	2684.02	2623.81
5.79822	11545.4	6.76814	2921.1	2920.92	2673.75	2754.83
5.80198	11281.4	6.77189	2903.36	2835.51	2624.87	2702.85
5.80574	11531.7	6.77564	2894.38	2795.94	2646.47	2725.1
5.8095	11383.5	6.77939	2774.03	2772.51	2606.7	2659.8
5.81326	11294.1	6.78314	2903.25	2829.7	2764.48	2736.84
5.81702	11494.7	6.78689	2871.84	2744.91	2694.48	2743.68
5.82078	11459	6.79064	2920.25	2867.71	2668.81	2667.66
5.82454	11408.7	6.79439	2885.2	2730.37	2717.74	2735.46
5.8283	11578.4	6.79814	2954.75	2805.28	2722.29	2713.91
5.83206	11281.3	6.80189	2827.75	2794.95	2662.39	2677.76
5.83583	11499.7	6.80564	2894.55	2839.08	2739.85	2755.89
5.83959	11295.9	6.80939	2939.23	2825.18	2588.66	2574.46
5.84335	11674.2	6.81314	2883.49	2815.13	2662.65	2629.35
5.84711	11053.9	6.81689	2804.97	2858.43	2672.51	2678.07
5.85087	11490.8	6.82064	2944.93	2863.84	2744.6	2649.05
5.85463	11330.1	6.82439	2827.59	2810.94	2650.82	2515.88
5.85839	11496	6.82814	2838.5	2912.44	2702.99	2679.03
5.86215	11077	6.83189	2821.17	2892.98	2784.36	2716.18
5.86591	11302.1	6.83564	2869.8	2871.51	2706.5	2772.37
5.86967	11343.7	6.83939	2761.26	2759.27	2640.78	2631.56
5.87343	11317.3	6.84314	2891.75	2891.64	2749.55	2704.52
5.87719	11323.7	6.84689	2815.07	2878.6	2636	2634.2
5.88095	11468.9	6.85064	2869.1	2942.16	2785.24	2667.53
5.88471	11135.2	6.85439	2821.2	2914.03	2687.19	2694.92
5.88847	11500.4	6.85814	2970.51	2708.81	2662.89	2624.27
5.89223	11153.2	6.86189	2868.08	2755.74	2643.41	2611.79
5.89599	11405.2	6.86564	3002.4	2898.87	2636.1	2672.45
5.89975	11102.9	6.86939	2832.9	2741.84	2613.4	2598.19
5.90351	11406.6	6.87314	2858.67	2896.8	2754.38	2708.68
5.90727	11177.2	6.87689	2845.64	2906.84	2693.83	2709.42
5.91104	11278.9	6.88064	2877.66	2909.73	2661.84	2696.79
5.9148	11307.4	6.88439	2831.83	2817.25	2679.05	2730.68
5.91856	11333.7	6.88814	2915.83	2928.93	2766.6	2710.44
5.92232	11278.9	6.89189	2903.6	2809.24	2642.92	2653.9
5.92608	11246.2	6.89564	2967.7	2785.38	2786.88	2645.6
5.92984	11164.6	6.89939	2864.93	2728.59	2650.45	2682.42
5.9336	11310.7	6.90314	2848.03	2769.23	2596.58	2742.49
5.93736	11021.6	6.90689	2754.03	2694.47	2662.6	2603.73
5.94112	11404.5	6.91064	2880.82	2738.08	2738.27	2658.04
5.94488	11172.7	6.91439	2887.74	2803.62	2655.81	2739.07
5.94864	11379.3	6.91814	2922.97	2789.34	2696.38	2669.4
5.9524	11217	6.92189	2830.28	2788.51	2678.98	2605.02
5.95616	11413.7	6.92564	2896.91	2844.8	2697.37	2692.53
5.95992	11005.4	6.92939	2874.32	2845.99	2589.74	2665.45
5.96368	11542.4	6.93314	2980.17	2788.55	2758.08	2721.37
5.96744	11268.1	6.93689	2887.18	2783.19	2676.43	2636.3
5.9712	11373.3	6.94064	2967.39	2856.08	2621.34	2712.21
5.97496	11152.8	6.94439	2820.53	2813.42	2662.31	2708.82
5.97872	11435.2	6.94814	2885.37	2837.88	2666.05	2723.92
5.98248	11199	6.95189	2871.6	2878.29	2584.94	2558.72
5.98624	11224	6.95564	2901.21	2827.91	2760.19	2653.6
5.99	11230.6	6.95939	2806.58	2795.05	2694.91	2699.92
5.99376	11501.2	6.96314	2935.9	2885.01	2740.92	2700.41
5.99752	11261.7	6.96689	2812.56	2802.11	2748.95	2597.96
6.00128	11142.4	6.97064	2944.39	2831.92	2743.81	2641.19
6.00504	11026.9	6.97439	2849.41	2827.76	2713.57	2622.67
6.0088	11287.5	6.97814	2917.66	2822.37	2689.12	2729.74
6.01256	11382.4	6.98189	2866.1	2733.07	2597.15	2664.56
6.01632	11421.3	6.98564	2868.98	2753.82	2702.15	2717.99
6.02008	11079.4	6.98939	2877.99	2735.55	2636.44	2672.71
6.02384	11446.2	6.99314	2919.35	2878.32	2723.5	2682.48
6.0276	11213.5	6.99689	2952.62	2841.13	2682.92	2659.04
6.03136	11485.6	7.00064	2878.97	2819.9	2693.75	2691.66
6.03512	11360	7.00439	2860.83	2739.05	2593.51	2587.08
6.03888	11388.8	7.00814	2857.23	2860.6	2628.92	2644.55
6.04264	11143.3	7.01189	2873.29	2765.94	2655.37	2663.84
6.05016	11211	7.01564	2872.41	2818.27	2774.49	2675.75
6.05392	11434.5	7.01939	2895.09	2814.11	2595.6	2612.88
6.05768	11333	7.02314	2925.07	2872.85	2659.47	2690.94
6.06144	11312	7.02689	2759.59	2821.67	2709.08	2636.76
6.0652	11224	7.03064	2887	2844.08	2709.87	2692.36
6.06896	11249.2	7.03439	2927.2	2787.24	2657.43	2721.24
6.07272	11184	7.03814	2936	2795.27	2705.49	2749.53
6.07648	11465.7	7.04189	2884.32	2783.7	2670.39	2627.28
6.08024	11137.3	7.04564	2862.44	2805.02	2650.79	2589.2
6.084	11432.6	7.04939	2851.84	2837.09	2641.83	2581.63
6.08776	11239.4	7.05314	2863.48	2814.85	2718.89	2610.1
6.09152	11344.6	7.05689	2860.88	2683.3	2746.53	2676.82
6.09528	11224.3	7.06064	2896.44	2788.22	2708.3	2653.89
6.09904	11433	7.06439	2838.63	2769.24	2605.03	2656.52
6.1028	11231.4	7.06814	2899.83	2758.84	2696.17	2714.48
6.10656	11375.3	7.07189	2984.38	2789.27	2570.83	2740.54
6.11032	11081.7	7.07564	2938.25	2880.92	2644.07	2625.9
6.11408	11260.2	7.07939	2921.31	2807.2	2598.58	2654.75
6.11783	11240.8	7.08314	2983.98	2779.92	2718.57	2665.03
6.12159	11251	7.08689	2938.41	2743.78	2672.28	2654.08
6.12535	11144.6	7.09064	2941.97	2814.64	2692.85	2703.45
6.12911	11211	7.09439	2813.46	2808.9	2620.81	2591.7
6.13287	11464.8	7.09814	2826.53	2891.37	2714.57	2604.85
6.13663	11388	7.10189	2865.11	2839.72	2652.56	2672.16
6.14039	11061.9	7.10564	2834.13	2798.39	2625.35	2704.41
6.14415	11192.8	7.10939	2841.49	2732.28	2660.55	2653.42
6.14791	11085.5	7.11314	2911.97	2818.28	2762.56	2604.74
6.15167	11329.8	7.11689	2908.44	2792.2	2651.03	2707.23
6.15543	11126	7.12064	2953.08	2776.12	2601.82	2724.67
6.15919	11544.5	7.12439	2935.53	2770.85	2613.45	2626.96
6.16295	10999.4	7.12814	2854.47	2902.36	2721.18	2660.36
6.16671	11324.4	7.13189	2786.61	2884.06	2651.33	2634.16
6.17047	10978.6	7.13564	2839.92	2845.21	2696.87	2692.5
6.17423	11218.6	7.13939	2851.24	2792.34	2643.06	2683.14
6.17799	11141.1	7.14314	2835.56	2780.56	2668.04	2749.42
6.18175	11121	7.14689	2832.47	2751.93	2650.38	2649.3
6.18551	11131.5	7.15064	2900.94	2779.24	2695.67	2631.06
6.18926	11282.7	7.15439	2881.1	2823.01	2687.22	2649.33
6.19302	10941.7	7.15814	2911.67	2815.06	2699.38	2752.84
6.19678	11303.4	7.16189	2878.58	2796.31	2658.56	2669.74
6.20054	11145.5	7.16564	2880.52	2843.81	2700.55	2690.7
6.2043	11512.6	7.16939	2897.94	2826.54	2767.95	2690.28
6.20806	11216.4	7.17314	2883.07	2817.06	2739.03	2699.7
6.21182	11498.5	7.17689	2858.55	2788.58	2686.26	2704.58
6.21558	11369	7.18064	2832.85	2854.48	2683.45	2651.43
6.21934	11227.6	7.18439	2877.78	2736.82	2624.54	2656.12
6.2231	11085.3	7.18814	2938.14	2797.67	2730.48	2668.93
6.22686	11105.9	7.19189	2937.68	2780.54	2623.32	2639.71
6.23062	10993.1	7.19564	2852.41	2850.33	2666.7	2665.6
6.23438	11139.9	7.19939	2829.4	2778.29	2643.18	2674.72
6.23813	11033.3	7.20314	2913.98	2785.8	2679.87	2747.26
6.24189	11456.2	7.20689	2931.49	2764.17	2727.81	2594.87
6.24565	11020	7.21064	2896.87	2770.24	2755.82	2604.46
6.24941	11263.9	7.21439	2913.05	2749.41	2640.19	2687.05
6.25317	10964	7.21814	2949.78	2833.8	2641.35	2648.53
6.25693	11555.5	7.22189	2892.06	2805.33	2664.26	2563.41
6.26069	11147	7.22564	2866.85	2778.09	2681.56	2662.67
6.26445	11328.7	7.22939	2808.43	2778.91	2671.56	2705.45
6.26821	10894.3	7.23314	2815.07	2770.56	2687.71	2712.66
6.27197	11218.1	7.23689	2852.13	2716.38	2604.15	2718.17
6.27573	10890.2	7.24064	2895.07	2765.74	2674.49	2689.55
6.27948	11511.7	7.24439	2902.83	2805.24	2715.91	2693.91
6.28324	11116.3	7.24814	2902.49	2804.08	2708.51	2687.73
6.287	11231.8	7.25189	2863.32	2750.55	2669.9	2675.98
6.29076	11006.4	7.25564	2948.77	2839.33	2670.37	2680.71
6.29452	11216.3	7.25939	2959.81	2774.54	2597.65	2665.17
6.29828	11350	7.26314	2887.56	2765.56	2645.02	2726.36
6.30204	11144	7.26689	2843.77	2798.78	2707.19	2715.74
6.3058	11019.7	7.27064	2857.42	2783.88	2651.83	2669.56
6.30956	11317.8	7.27439	2867.12	2743.02	2703.81	2682.13
6.31331	11102.9	7.27814	2905.63	2792.96	2739.71	2638.85
6.31707	11155.7	7.28189	2869.76	2804.74	2635.53	2625.61
6.32083	11216.8	7.28564	2904.93	2830.37	2628.52	2685.48
6.32459	11252.6	7.28939	2885.2	2789.52	2682.66	2675.31
6.32835	11143.5	7.29314	2919.65	2793.82	2704.14	2702.7
6.33211	11245.3	7.29689	2901.32	2775.89	2688.46	2663.24
6.33587	11148.2	7.30064	2927.53	2789.54	2653.98	2634.53
6.33963	11303.8	7.30439	2898.89	2813.6	2676.85	2704.02
6.34338	11181.2	7.30814	2947.91	2908.37	2732.72	2723.91
6.34714	11309.2	7.31189	2882.09	2844.26	2674.84	2683.93
6.3509	10985.9	7.31564	2925.44	2794.35	2751.48	2690.11
6.35466	11424.1	7.31939	2950.36	2802.78	2773.98	2702.64
6.35842	10933.6	7.32314	2932.21	2831.23	2780.37	2745.51
6.36218	11036.2	7.32689	2960.1	2786	2673.99	2678.75
6.36594	11228.7	7.33064	2967.73	2781.34	2689.97	2687.49
6.36969	11421.5	7.33439	2899.14	2828.87	2674.87	2798.69
6.37345	10942.8	7.33814	2918.43	2836.35	2676.6	2722.31
6.37721	11186.8	7.34189	2855.26	2748.43	2638.87	2636.51
6.38097	11037.8	7.34564	2925.08	2779.46	2694.93	2765.71
6.38473	11353.1	7.34939	2869.74	2832.3	2691.71	2777.19
6.38849	11081.3	7.35314	2886.81	2854.67	2707.83	2769.45
6.39225	11297.9	7.35689	2869.05	2834.41	2770.51	2715.8
6.396	11002.9	7.36064	2815.5	2864.44	2790.47	2669.45
6.39976	11137.8	7.36439	2874.74	2840.7	2737.18	2667.97
6.40352	10900.8	7.36814	2899.23	2814.91	2779.01	2747.55
6.40728	11278.3	7.37189	2907.88	2887.52	2808.22	2716.77
6.41104	11014.6	7.37564	2921.06	2919.26	2775.72	2724.71
6.4148	11402.2	7.37939	2931.6	2859.54	2777.3	2779.11
6.41855	11128.5	7.38314	3030.98	2883.6	2851.05	2756.93
6.42231	11162	7.38689	3023.98	2896.88	2909.08	2744.2
6.42607	11017.2	7.39064	2955.98	2890.95	2931.23	2838.9
6.42983	11217.6	7.39439	2872.15	2882.29	2967.08	2847.47
6.43359	11047.6	7.39814	2869.92	2874.09	3031.76	2876.28
6.43735	11336.3	7.40189	2906.57	2903.46	3011.5	2911.99
6.4411	10875.1	7.40564	2974.4	2937.81	3046.25	2892.67
6.44486	11156.4	7.40939	2939	2887.1	3075.03	2871.19
6.44862	11128.3	7.41314	2928.97	2939.17	3050.3	2867.3
6.45238	11376.9	7.41689	2993.23	2949.93	3097.08	2875.25
6.45614	11198.5	7.42064	2989.17	2967.63	3144.42	2971.33
6.45989	10961.7	7.42439	2952.48	2968.11	3112.52	3033.56
6.46365	11035.2	7.42814	2966.97	3003.35	3151.88	3046.26
6.46741	11196.8	7.43189	2903.42	3023.07	3175.74	3005.87
6.47117	11075.4	7.43564	2875.52	3007.61	3239.12	3024.97
6.47493	11435.5	7.43939	2951.3	2995.65	3236.72	3038.68
6.47868	11003.3	7.44314	2966.06	3075.11	3231.99	3045.67
6.48244	11254	7.44689	2932.59	3089.65	3204.71	3026.45
6.4862	10997.9	7.45064	2970.31	3081.04	3151.05	2996.33
6.48996	11197.1	7.45439	2924.04	3055.21	3112.28	3024.46
6.49372	10962.7	7.45814	2950.33	3062.44	3079.75	3015.68
6.49747	11360.9	7.46189	2980.6	3006.17	3017.4	3023.77
6.50123	10898.8	7.46564	2975.25	2953.9	3033.71	3033.67
6.50499	11307.6	7.46939	3021.9	2987.99	3030.39	3023.33
6.50875	10898.4	7.47314	3060.52	2970.8	3005.24	3054.91
6.51251	11255.8	7.47689	3052.81	2976.92	2982.94	2999.32
6.51626	11012.3	7.48064	3082.18	2947.88	2942.88	2997.96
6.52002	11242.4	7.48439	3161.79	2910.6	2889.96	3012.78
6.52378	10928.9	7.48814	3206.13	2947.19	2836.97	3027.56
6.52754	11223.6	7.49189	3188.99	2968.26	2807.25	2946.56
6.5313	11047.7	7.49564	3119.86	2980.76	2829.24	2863.36
6.53505	11216.2	7.49939	3074.9	2939.04	2838.36	2869.27
6.53881	10875.8	7.50314	3032.87	2881.73	2853.99	2862.77
6.54257	11332.1	7.50689	2990.23	2839.81	2805.51	2815.73
6.54633	11096.1	7.51064	3003.82	2880.92	2716.46	2770.61
6.55008	11027.5	7.51439	2939.6	2900.97	2754.73	2753.19
6.55384	10910.8	7.51814	2914.31	2855.03	2767.95	2736.16
6.5576	11323.1	7.52189	3011.89	2839.5	2693.98	2712.53
6.56136	11213.9	7.52564	2972.09	2832.29	2709.84	2723.7
6.56512	11068.1	7.52939	2905.49	2858.05	2751.62	2748.72
6.56887	10987.5	7.53314	2907.36	2886.93	2739.48	2685.91
6.57263	11295	7.53689	2921.66	2808.59	2717.62	2657.45
6.57639	10790.6	7.54064	2959.38	2777.9	2712.58	2698.85
6.58015	11253.5	7.54439	2924.9	2811.7	2749.83	2789.8
6.5839	10804.5	7.54814	2963.97	2766.1	2729.19	2768.73
6.58766	11097.7	7.55189	2974.95	2804.55	2670.06	2726.69
6.59142	10963.4	7.55564	2911.23	2883.53	2672.65	2751.37
6.59518	11120.9	7.55939	2923.35	2888.97	2730.18	2671.53
6.59893	11172.7	7.56314	2938.13	2843.56	2725.8	2642.65
6.60269	11183.2	7.56689	2941.52	2836.38	2693.05	2723.06
6.60645	11012.5	7.57064	2906.38	2810.58	2692.88	2687.93
6.61021	11279.5	7.57439	2926.78	2789.6	2703.28	2634.39
6.61396	10992.5	7.57814	2946.85	2800.62	2680.2	2689.55
6.61772	11084.5	7.58189	2923.34	2825.17	2691.62	2749.93
6.62148	10911.3	7.58564	2872.91	2821.77	2671.06	2747.43
6.62523	11121.7	7.58939	2875.3	2836.77	2686.32	2768.1
6.62899	11075.9	7.59314	2899.05	2874.11	2734.51	2732.31
6.63275	11294.2	7.59689	2964.05	2894.19	2753.52	2733.69
6.63651	10755.4	7.60064	2996.04	2882.18	2733.95	2802.29
6.64026	11134.8	7.60439	2972.99	2880.36	2656.27	2688.63
6.64402	11082.5	7.60814	2961.27	2852.48	2640.74	2630.95
6.64778	11208.4	7.61189	2982.32	2851.4	2666.95	2743.14
6.65154	10648	7.61564	2993.35	2872.15	2669.9	2740.67
6.65529	11120	7.61939	2971.7	2866.98	2723.25	2615.62
6.65905	10825.2	7.62314	2897.4	2840.34	2707.61	2599.49
6.66281	11175.3	7.62689	2918.51	2894.74	2679.15	2675.02
6.66656	11135	7.63064	2970.43	2874.52	2671.57	2662.09
6.67032	11072	7.63439	2981.88	2863.22	2716.07	2667.43
6.67408	10701.5	7.63814	2974.86	2877.34	2678.9	2704.81
6.67784	11332.6	7.64189	2976.16	2824.06	2725.53	2690.14
6.68159	10894.4	7.64564	2959.7	2780.71	2725.67	2661.77
6.68535	10909	7.64939	2983.63	2770.64	2644.35	2685.91
6.68911	10642.6	7.65314	2971	2779.44	2659.55	2654.71
6.69286	11122.7	7.65689	2954.93	2836.28	2676.56	2675.98
6.69662	11000.5	7.66064	2948.51	2816.36	2636.42	2652.83
6.70038	11195.1	7.66439	2889.31	2827.86	2664.81	2652.87
6.70413	10896.4	7.66814	2974.42	2810.77	2657.2	2649.06
6.70789	10842	7.67189	3017.12	2852.25	2689.48	2666.89
6.71165	11047.2	7.67564	2954.86	2839.05	2676.53	2663.43
6.71541	10845.9	7.67939	2920.76	2827.33	2664.31	2722.09
6.71916	10958.7	7.68314	2892.77	2771.55	2618.7	2699.54
6.72292	10858.2	7.68689	2879.2	2804.82	2631.72	2612.82
6.72668	11065.4	7.69064	2847.12	2783.12	2623.16	2585
6.73043	11196.1	7.69439	2917.48	2810.76	2709.64	2644.32
6.73419	10880	7.69814	2926.65	2814.36	2718.62	2646.67
6.73795	11246.7	7.70189	2921.45	2795.22	2672.65	2686.13
6.7417	10843.8	7.70564	2929.64	2813.16	2688.44	2698.45
6.74546	11091.4	7.70939	2852.17	2871.05	2664.58	2698.66
6.74922	10932.6	7.71314	2864.77	2810.96	2645.43	2655.22
6.75297	11136.9	7.71689	2897.73	2789.73	2694.08	2655.7
6.75673	10861	7.72064	2907	2739.35	2667.47	2660.27
6.76049	10960.9	7.72439	2927.56	2855.57	2656.43	2699.91
6.76424	10755.8	7.72814	2866.41	2832.38	2665.73	2726.45
6.768	11155.3	7.73189	2893.2	2804.07	2691.76	2698.84
6.77176	10732.2	7.73564	2905.67	2751.67	2650.12	2579.68
6.77551	10973.8	7.73939	2907.32	2762.42	2634.47	2569.17
6.77927	10851.3	7.74314	2877.94	2836.64	2617.44	2599.76
6.78303	10679	7.74689	2893.38	2871.2	2670.34	2646.92
6.78678	10821.1	7.75064	2941.05	2806.09	2666.85	2649.2
6.79054	10901	7.75439	2933.61	2885.06	2640.24	2601.21
6.7943	10690.6	7.75814	2920.16	2856.03	2648.74	2598.33
6.79805	10892.1	7.76189	2963.78	2829.16	2693	2652.44
6.80146	10815.2	7.76564	2943.36	2839.5	2648.21	2675.65
6.80522	11126.4	7.76939	2889.51	2903.29	2687.59	2627.69
6.80898	10850.6	7.77314	2906.8	2814.26	2682.06	2580.25
6.81274	11046.2	7.77689	2890.44	2772.39	2626.34	2696.27
6.8165	10942.1	7.78064	2876.31	2753.51	2665.1	2626.88
6.82026	11085.9	7.78439	2902.77	2776.45	2682.05	2564.26
6.82402	10945.2	7.78814	2912.41	2765.09	2635.91	2623.46
6.82778	11090.7	7.79189	2935.35	2784.82	2615.3	2594.42
6.83153	10802.8	7.79564	2918.63	2787.43	2628.86	2660.61
6.83529	10990.1	7.79939	2979.48	2862.89	2712.51	2683.68
6.83905	10833.6	7.80314	2801.05	2856.97	2581.17	2651.31
6.84281	11052.4	7.80689	2929.54	2763.81	2780.08	2561.9
6.84657	10768.8	7.81064	2977.05	2801.9	2744.42	2534.21
6.85033	11021.6	7.81439	2930.1	2821.05	2703.11	2623.05
6.85409	10916	7.81814	2881.12	2773.82	2610.48	2600.65
6.85784	11080.9	7.82189	2917.91	2752.17	2657.91	2628.18
6.8616	10987.6	7.82564	3062.11	2733.64	2654.74	2722.88
6.86536	11038	7.82939	3024.65	2858.46	2646.48	2679.83
6.86912	10799.2	7.83314	2872.52	2797.24	2652.29	2614.09
6.87288	10893.3	7.83689	2849.63	2812.32	2734.47	2586.29
6.87664	10767.6	7.84064	2871.2	2816.39	2610.41	2574.16
6.88039	10919.7	7.84439	2963.31	2788.65	2680.38	2648.9
6.88415	10623.3	7.84814	2839.53	2693.32	2692.67	2670.61
6.88791	11043.1	7.85189	2946.55	2705.25	2695.84	2640.16
6.89167	10792.2	7.85564	2837.77	2717.02	2529.46	2639.26
6.89543	10914.3	7.85939	2882.47	2802.55	2633.14	2676.45
6.89919	11016.7	7.86314	2868.22	2785.27	2585.59	2637.42
6.90295	11116.7	7.86689	2874.54	2809.6	2619.52	2595.79
6.9067	10871.6	7.87064	2910.45	2838.9	2632.81	2554.23
6.91046	10947.2	7.87439	2964.93	2848.89	2723.47	2554.93
6.91422	10821	7.87814	2953.51	2793.46	2658.31	2537.62
6.91798	11038.4	7.88189	2941.04	2863.71	2644.36	2607.17
6.92174	10821.3	7.88564	2867.15	2799.23	2558.73	2587.39
6.9255	11036.1	7.88939	2926.98	2835.87	2617.32	2669.37
6.92925	10522.2	7.89314	2880.37	2752.38	2642.35	2593.88
6.93301	10722.1	7.89689	2962.4	2806.79	2681.12	2732.17
6.93677	10797.3	7.90064	2904.6	2795.06	2622.62	2689.68
6.94053	10972.1	7.90439	2984.89	2761	2628.74	2694.28
6.94429	10817.6	7.90814	2928.27	2726.87	2682.06	2585.19
6.94804	10916.3	7.91189	2935.63	2783.45	2660.28	2615.33
6.9518	10645.8	7.91564	2893.13	2788.7	2524.22	2571.05
6.95556	10868.1	7.91939	2998.53	2747.62	2613.23	2667.04
6.95932	10896	7.92314	2925.96	2787.03	2681.43	2630.8
6.96308	10939.4	7.92689	2901.34	2844.52	2665.14	2629.61
6.96683	10606.5	7.93064	2877.83	2747.47	2626.25	2585.56
6.97059	10734.3	7.93439	2957.8	2763.34	2540.96	2584.55
6.97435	10898.6	7.93814	2965.24	2767.87	2644.6	2623.22
6.97811	10839.2	7.94189	2911.27	2847.6	2729.22	2616.92
6.98187	10685.3	7.94564	2898.42	2753.76	2624.46	2569.9
6.98562	11062.8	7.94939	2959.41	2790.75	2621.9	2673.33
6.98938	10651	7.95314	2912.35	2763.79	2609.57	2576.69
6.99314	10921.8	7.95689	2867.86	2689.16	2665.57	2543.16
6.9969	10757.9	7.96064	2912.01	2739.05	2672.99	2556.93
7.00066	10960	7.96439	2940.96	2643.05	2629.65	2616.16
7.00441	10614.2	7.96814	2895.48	2721.39	2597.15	2620.52
7.00817	10908.9	7.97189	3021.06	2776.3	2637.99	2602.68
7.01193	10537.9	7.97564	2978.67	2793.17	2570.11	2600.75
7.01569	10815.4	7.97939	2957.18	2773.41	2664.06	2668.05
7.01945	10483.5	7.98314	2894.62	2768.17	2696.33	2615.83
7.0232	11001	7.98689	2874.33	2823.55	2673.52	2648.3
7.02696	10763.6	7.99064	2806.06	2777.75	2586.91	2578.4
7.03072	10941	7.99439	2932.63	2737.95	2652.54	2563.28
7.03448	10872.2	7.99814	2959.27	2784.99	2689.55	2633.45
7.03823	10927.1	8.00189	3015.14	2765.71	2622.81	2613.51
7.04199	10601.4	8.00564	2904.86	2781.27	2538.03	2616.75
7.04575	10863.6	8.00939	2920.24	2777.48	2592.02	2537.15
7.04951	10741.5	8.01314	2869.17	2724.46	2629.21	2597.14
7.05327	10812.7	8.01689	2877.75	2765.52	2743.73	2583.77
7.05554	10807.4	8.02064	2838.48	2779.48	2652.45	2553.99
7.05929	10919.4	8.02439	2942.96	2774.2	2636.04	2619.53
7.06305	11089.4	8.02814	2803.7	2772.06	2604.39	2555.51
7.0668	10736.8	8.03189	2951.14	2794.35	2656.27	2570.84
7.07056	10788	8.03564	2927.72	2761.96	2668.83	2603.36
7.07431	10656.5	8.03939	2931.73	2828.43	2634.27	2595.08
7.07807	11034.5	8.04314	2884.82	2850.45	2653.77	2511.29
7.08182	10544.8	8.04689	2833.36	2809.25	2611.87	2570.52
7.08558	10885.2	8.05064	2908.53	2757.05	2620.51	2582.46
7.08933	10565.1	8.05439	2941.98	2755.86	2601.97	2623.75
7.09309	11018	8.05814	2954.68	2767.2	2546.47	2604.46
7.09685	10549.6	8.06189	2947.1	2767.33	2560.85	2588.61
7.1006	10857.6	8.06564	2867.93	2757.9	2609.99	2549.84
7.10436	10735.4	8.06939	2852.71	2729.56	2591.86	2542.53
7.10811	10626.9	8.07314	2868.22	2667.26	2608.26	2557.21
7.11187	10572	8.07689	2899.81	2675.64	2623.9	2592.82
7.11562	10787.9	8.08064	2898.66	2764.8	2645.21	2506.94
7.11938	10670.3	8.08439	2903.95	2796.81	2622.67	2536.31
7.12313	10819.2	8.08814	2921.14	2688.95	2551.67	2534.7
7.12689	10563.9	8.09189	2902.33	2758.02	2572.39	2531.74
7.13065	10766.5	8.09564	2823.03	2755.49	2549.06	2561.87
7.1344	10773.6	8.09939	2854.41	2717.44	2542.72	2561.34
7.13816	10981.3	8.10314	2923.5	2747.53	2502.42	2593.2
7.14191	10479.1	8.10689	2947.06	2763.66	2609.89	2604.86
7.14567	10793.7	8.11064	2876.43	2685.48	2590.15	2546.59
7.14942	10844.4	8.11439	3036.51	2733.34	2581.76	2553.44
7.15318	10661.8	8.11814	2937.17	2690.78	2589.65	2581.28
7.15694	10559.8	8.12189	2909.32	2735.88	2619.95	2538.96
7.16069	10753.4	8.12564	2954.05	2744.93	2549.07	2487.99
7.16445	10643	8.12939	2938.11	2771.93	2616.38	2541.14
7.1682	10930.6	8.13314	2877.96	2709.83	2590.39	2499.19
7.17196	10494	8.13689	2901.9	2731.23	2597.06	2574.54
7.17571	10811.6	8.14064	2901.33	2726.99	2561.63	2582.25
7.17947	10476.3	8.14439	2952.22	2766.94	2612.52	2579.7
7.18323	10769.9	8.14814	2868.38	2659.92	2589.77	2574.13
7.18698	10441.1	8.15189	2929.17	2729.92	2596.61	2668.16
7.19074	10772.1	8.15564	2920.04	2725.5	2553.74	2554.61
7.19449	10687.1	8.15939	2896.06	2766.7	2644.38	2552.67
7.19825	10662	8.16314	2853.63	2795.28	2558.43	2556.71
7.20201	10427.1	8.16689	2925.31	2749	2572.45	2532.37
7.20576	10737	8.17064	2898.93	2699.01	2551.78	2487.21
7.20952	10428.8	8.17439	2890.16	2796.75	2620.26	2502.14
7.21327	10734	8.17814	2871.59	2762.76	2664.32	2524.6
7.21703	10606.2	8.18189	2880.69	2819.06	2638.95	2547.85
7.22079	10757.6	8.18564	2847.56	2728.64	2542.44	2522.05
7.22454	10485.8	8.18939	2894.63	2700.54	2574.48	2588.33
7.2283	10981.2	8.19314	2886.49	2739.83	2572.52	2550.41
7.23206	10287.2	8.19689	2882.32	2736.99	2596.3	2485.49
7.23581	10779	8.20064	2875.99	2689.15	2557.26	2541.2
7.23957	10613.2	8.20439	2894.26	2736.6	2563.1	2588.7
7.24332	10673.6	8.20814	2803.23	2712.2	2615.7	2510.23
7.24708	10417.7	8.21189	2880.48	2703.71	2599.76	2508.54
7.25084	10763.5	8.21564	2893.77	2644.93	2536.7	2523.68
7.25459	10387.5	8.21939	2877.89	2667.95	2632.06	2523.04
7.25835	10828.6	8.22314	2907.99	2689.42	2563.9	2497.13
7.26211	10505	8.22689	2966.22	2778.53	2533.98	2613.87
7.26586	10716.8	8.23064	2868.97	2756.22	2526.19	2622.13
7.26962	10417.6	8.23439	2884.41	2726.9	2584.7	2549.91
7.27337	10869.6	8.23814	2877.43	2734.46	2604.69	2539.13
7.27713	10510.4	8.24189	2916.78	2730.55	2646.78	2580.36
7.28089	10470.1	8.24564	3029.3	2693.94	2625.25	2554.07
7.28464	10532.8	8.24939	2917.56	2719.66	2609.48	2516.37
7.2884	10881.6	8.25314	2881.32	2713.21	2604.12	2548.76
7.29216	10477.7	8.25689	2918.34	2740.85	2606.9	2548.2
7.29591	10542.1	8.26064	2862.49	2705.76	2602.96	2441.97
7.29967	10724.3	8.26439	2912.87	2732.62	2634.5	2461.05
7.30343	10786.4	8.26814	2929.36	2747.32	2565.43	2494.13
7.30718	10591.4	8.27189	2854.88	2786.51	2565.47	2522.03
7.31094	10682.6	8.27564	2897.55	2752.62	2606.65	2521.98
7.3147	10373.8	8.27939	2914.38	2713.05	2602.77	2588.24
7.31845	10786.6	8.28314	2876.18	2685.68	2618.19	2602.47
7.32221	10429.6	8.28689	2859.81	2704.45	2581.94	2575.53
7.32596	10630.4	8.29064	2832.9	2705.15	2553.58	2505.79
7.32972	10477.1	8.29439	2900.9	2714.82	2595.39	2520.36
7.33348	10580	8.29814	2925.17	2689.38	2539.17	2521.93
7.33723	10390.1	8.30189	2882.93	2714.7	2533.52	2535.36
7.34099	10632.4	8.30564	2887.48	2717.81	2529.81	2552.41
7.34475	10285.4	8.30939	2948.08	2717.74	2604.11	2561.72
7.34851	10940.3	8.31314	2928.43	2780.81	2592.31	2576.94
7.35226	10599	8.31689	2916.43	2749.39	2523.81	2579.58
7.35602	10692.5	8.32064	2907.62	2686.15	2574.68	2532.97
7.35978	10536.5	8.32439	2966.17	2737.3	2600.6	2536.28
7.36353	10406.3	8.32814	2939.24	2749.02	2599.27	2488.2
7.36729	10487	8.33189	2870.58	2735.21	2601.73	2558.65
7.37105	10654.1	8.33564	2848.63	2683.92	2511.41	2584.5
7.3748	10406	8.33939	2929.56	2721.94	2556.94	2597.05
7.37856	10779.2	8.34314	2954.85	2724.06	2596.67	2592.71
7.38232	10525	8.34689	2879.07	2742.13	2575.78	2574.9
7.38607	10930.7	8.35064	2807.67	2678.73	2567.31	2540.43
7.38983	10572.1	8.35439	2861.03	2728.88	2576.83	2576.33
7.39359	10745.2	8.35814	2869.3	2720.59	2546.56	2550.65
7.39734	10570.7	8.36189	2894.91	2682.11	2543.56	2570.03
7.4011	10545.9	8.36564	2871.2	2727.12	2584.78	2534.77
7.40486	10451.6	8.36939	2842.5	2723.92	2683.61	2516.39
7.40861	10586.8	8.37314	2832.59	2742.79	2684.36	2471.12
7.41237	10750.4	8.37689	2854.26	2717.67	2611.86	2475.18
7.41613	10665.5	8.38064	2821.63	2687.98	2551.22	2554.48
7.41989	10498.9	8.38439	2852.04	2691.97	2554.49	2554.77
7.42364	10701.3	8.38814	2881.43	2695.04	2559.53	2490.45
7.4274	10557.6	8.39189	2901.71	2767.63	2542.53	2497.52
7.43116	10597.1	8.39564	2938.2	2743.61	2516.2	2500.65
7.43491	10498.4	8.39939	2974.15	2724.27	2522.29	2540.64
7.43867	10815	8.40314	2978.67	2706.65	2581.78	2551.07
7.44243	10533.4	8.40689	2917.43	2671.46	2621.23	2518.27
7.44619	10776.6	8.41064	2863.06	2693.18	2603.97	2551.71
7.44994	10393	8.41439	2845.36	2727.25	2623.03	2570.54
7.4537	10891.2	8.41814	2824.67	2747.14	2613.56	2541.92
7.46121	10599.9	8.42189	2888.01	2767.42	2610.26	2557.86
7.46497	10485.7	8.42564	2900.34	2730.17	2600.63	2544.27
7.46873	10713.4	8.42939	2856.32	2741.44	2566.68	2497.86
7.47249	10449.8	8.43314	2903.44	2723.49	2599.87	2541.6
7.47624	10549.3	8.43689	2931.04	2737.4	2632.5	2555.27
7.48376	10668.6	8.44064	2859.77	2723.23	2558.52	2559.99
7.48752	10413.8	8.44439	2839.23	2678.13	2585.89	2645.11
7.49127	10644.9	8.44814	2886.79	2710.79	2578	2579.11
7.49503	10431.1	8.45189	2913.91	2764.29	2558.87	2514.08
7.49879	10643.6	8.45564	2940.04	2774.55	2615.82	2564.54
7.50255	10428.7	8.45939	2961.69	2704.18	2596.96	2582.87
7.5063	10538.2	8.46314	2920.11	2692.56	2593.56	2501.02
7.51006	10512.3	8.46689	2893.3	2780.83	2554.47	2483.02
7.51382	10846.2	8.47064	2906.14	2740.76	2501.58	2492.93
7.51758	10364.4	8.47439	2931.77	2711.32	2575.2	2493.9
7.52133	10866.8	8.47814	2961.21	2767.5	2634.45	2554.88
7.52509	10370.7	8.48189	2953.66	2741.05	2590.96	2570.43
7.52885	10719.6	8.48564	2912.03	2667.19	2562.78	2571.34
7.53261	10326	8.48939	2896.17	2722.18	2567.2	2602.77
7.53636	10721.8	8.49314	2869.37	2750.4	2526.1	2565.37
7.54012	10483.4	8.49689	2841	2673.97	2543.38	2521.13
7.54388	10592.8	8.50064	2882.27	2713.45	2655.65	2536.2
7.54764	10467	8.50439	2927.46	2817.85	2611.41	2557.05
7.55139	10738.7	8.50814	2921.36	2779.34	2519.85	2557.39
7.55515	10251.8	8.51189	2907.26	2720.32	2568.32	2561.51
7.55891	10783	8.51564	2896.34	2740.85	2590.45	2548.09
7.56267	10512.5	8.51939	2906.02	2671.15	2567.11	2505.6
7.56642	10486.5	8.52314	2921.33	2672.85	2585.07	2498.15
7.57018	10342.5	8.52689	2898.91	2719.68	2620.19	2550.52
7.57394	10674.3	8.53064	2923.07	2741.06	2594.23	2567.02
7.5777	10409.6	8.53439	2894.38	2765.39	2564.21	2509.05
7.58146	10452.8	8.53814	2903.29	2754.65	2521.66	2507.46
7.58521	10483.1	8.54189	2935.79	2797.02	2506.64	2553.99
7.58897	10584.1	8.54564	2881.02	2806.85	2567.88	2573.42
7.59273	10642.4	8.54939	2896.22	2746.95	2587.39	2524.88
7.59649	10764.2	8.55314	2890.06	2770.08	2558.24	2565.5
7.60024	10423.3	8.55689	2921.68	2746.74	2551.85	2548.39
7.604	10755.1	8.56064	2978.92	2676.86	2578.63	2545.63
7.60776	10273.7	8.56439	2874.96	2631.71	2498.98	2560.84
7.61152	10609.2	8.56814	2837.87	2694.11	2488.34	2524.69
7.61528	10489.3	8.57189	2905.68	2729.09	2539.31	2515.66
7.61903	10540.4	8.57564	2927.07	2739.94	2536.1	2515.68
7.62279	10402	8.57939	2896.31	2720.16	2523.4	2499.9
7.62655	10747.2	8.58314	2830.69	2729.59	2558.26	2490.75
7.63031	10449.8	8.58689	2872.05	2704.01	2545.77	2513.88
7.63407	10568.6	8.59064	2990.15	2662.05	2580.86	2556.33
7.63782	10251.5	8.59439	2895.14	2707.06	2538.3	2529.52
7.64158	10632.5	8.59814	2898.57	2732.76	2526.14	2556.79
7.64534	10358.4	8.60189	2946.75	2714.67	2559.9	2554.56
7.6491	10588	8.60564	2898.79	2704.87	2620.64	2595.95
7.65286	10311.2	8.60939	2890.4	2674.38	2587.67	2557.33
7.65661	10558.8	8.61314	2888.86	2710.32	2548.05	2558.88
7.66037	10511	8.61689	2814.37	2770.26	2579.31	2629.4
7.66413	10484.7	8.62064	2826.92	2792.67	2602.99	2580.86
7.66789	10630.9	8.62439	2900.89	2748.41	2533.38	2553.85
7.67165	10591.1	8.62814	2891.93	2743.38	2583.11	2577.35
7.6754	10482	8.63189	2866.72	2733.36	2578.81	2506.57
7.67916	10472.3	8.63564	2920.56	2715.37	2507.82	2561.35
7.68292	10407.7	8.63939	2927.4	2725.17	2526.37	2533.54
7.68668	10518.1	8.64314	2884.23	2807.75	2603.95	2522.32
7.69044	10355.4	8.64689	2895.24	2768.87	2555.67	2549.28
7.6942	10490.9	8.65064	2914.67	2711.86	2507.68	2545.56
7.69795	10501	8.65439	2921.39	2750.67	2554.59	2516.82
7.70171	10714.8	8.65814	2974.76	2762.22	2653.65	2529.65
7.70547	10074.7	8.66189	2902.85	2696.09	2639.44	2593.53
7.70923	10829.6	8.66564	2911.83	2700.45	2630.17	2573.22
7.71299	10338.2	8.66939	2912.2	2724.92	2521.34	2505.92
7.71674	10431.1	8.67314	2907.1	2748.53	2528.99	2571.22
7.7205	10204.3	8.67689	2857.33	2671.92	2506.01	2558.15
7.72426	10482.8	8.68064	2943.28	2708.52	2525.38	2557.61
7.72802	10441.1	8.68439	2915.28	2706.53	2532.18	2532.22
7.73178	10633.2	8.68814	2866.71	2723.7	2502.09	2558.27
7.73554	10553.2	8.69189	2864.07	2727.66	2474.92	2560.24
7.7393	10518	8.69564	2907.8	2804.22	2572.97	2581.54
7.74305	10295.3	8.69939	2932.56	2784.62	2614.28	2555.35
7.74681	10572.5	8.70314	2980.74	2783.49	2585.23	2547.33
7.75057	10307.2	8.70689	2953.73	2810.59	2531.18	2555.7
7.75433	10580.2	8.71064	2917.07	2796.17	2573.53	2573.7
7.75809	10228.4	8.71439	2862.94	2739.33	2595.19	2547.48
7.76185	10452.9	8.71814	2954.17	2769.94	2550.35	2565.8
7.7656	10311.6	8.72189	2899.69	2752.14	2533.12	2514.38
7.76936	10507	8.72564	2888.45	2774.2	2572.01	2536.97
7.77312	10126.5	8.72939	2857.72	2760.76	2603.81	2532.2
7.77688	10559.6	8.73314	2907.54	2747.62	2643.3	2652.48
7.78064	10263.4	8.73689	2945.11	2726.04	2589.15	2613.43
7.7844	10490	8.74064	2945.77	2790.16	2589.15	2597.36
7.78816	10259.4	8.74439	2962.82	2792.71	2567.42	2577.9
7.79191	10476.9	8.74814	2957.12	2799.41	2615.71	2546.94
7.79567	10277	8.75189	2889.35	2771.95	2548.17	2510.32
7.79943	10586.5	8.75564	2944.14	2771.95	2613.62	2583.43
7.80319	10125.4	8.75939	2902.7	2748.45	2549.99	2587.74
7.81447	10568.5	8.76314	2970.86	2800.62	2540.09	2582.8
7.81822	10060.7	8.76689	2946.74	2723.2	2583.67	2561.45
7.82198	10401.6	8.77064	2982.47	2756.05	2610.72	2556.46
7.82574	10204	8.77439	2975.45	2718.78	2611.53	2575.43
7.8295	10310.9	8.77814	2944.47	2798.22	2599	2526.86
7.83326	10190.7	8.78189	2951.83	2742.18	2545.64	2530.58
7.83702	10495.9	8.78564	2977.97	2768.25	2550.75	2593.6
7.84078	10117.7	8.78939	2932.58	2730.03	2610.75	2569.96
7.84454	10342.9	8.79314	3032.76	2794.85	2654.33	2570.58
7.84829	10269.8	8.79689	3035.02	2823.35	2626.35	2551.31
7.85205	10415.4	8.80064	2988.06	2726.32	2599.69	2613.64
7.85581	10282.8	8.80439	2900.04	2677.24	2621.1	2486.03
7.85957	10427.6	8.80814	2940.85	2669.06	2629.83	2542.84
7.86333	10183.6	8.81189	2981.65	2660.87	2638.56	2599.65
7.86709	10506.7	8.81564	2982.54	2707.87	2612.11	2616.25
7.87085	10336.8	8.81939	2915.89	2815.89	2548.15	2568.85
7.87461	10367.1	8.82314	2931.16	2780.7	2568.15	2587.25
7.87837	10196.5	8.82689	2998.46	2789.65	2606.52	2645.57
7.88212	10491.6	8.83064	2965.55	2853.54	2619.38	2638.76
7.88588	10181.9	8.83439	2921.99	2763.04	2523.25	2507.41
7.88964	10525.5	8.83814	2962.75	2784.12	2606.85	2570.98
7.8934	10165.7	8.84189	2896.64	2781.92	2637.47	2571.62
7.89716	10420.6	8.84564	2923.24	2814.67	2662.32	2600.49
7.90092	10227.9	8.84939	2951.63	2784.58	2576.62	2595.7
7.90468	10390.3	8.85314	2979.14	2761.83	2687.42	2579.64
7.90844	10299.5	8.85689	2891.38	2733.79	2602.88	2529.09
7.9122	10310.9	8.86064	2989.55	2795.9	2614.55	2582.05
7.91596	10135.8	8.86439	2970.38	2759.65	2644.39	2554.55
7.91971	10392.2	8.86814	2991.31	2756.45	2672.42	2630.03
7.92347	10170.6	8.87189	3040.71	2670.85	2649.76	2571.84
7.92723	10333.4	8.87564	3070.48	2807.21	2602.94	2550.72
7.93099	10150.2	8.87939	2996.68	2789.28	2613.93	2612.24
7.93475	10389.3	8.88314	3071.41	2858.68	2638.61	2630.24
7.93851	10245.6	8.88689	2958.64	2819.18	2615.16	2608.76
7.94227	10459.8	8.89064	3002.6	2812.01	2673.01	2672.27
7.94603	10056.7	8.89439	2975.85	2798.4	2631.32	2618.67
7.94979	10532.7	8.89814	3035.29	2796.94	2635.41	2596.13
7.95355	10015.7	8.90189	2995.33	2803.14	2583.17	2639.25
7.95731	10408.2	8.90564	3020.74	2807.15	2624.77	2575.99
7.96107	9961.54	8.90939	3017.26	2712.37	2679.54	2514.54
7.96482	10484	8.91314	3059.09	2801.76	2596.03	2624.16
7.96858	10139.4	8.91689	2964.29	2797.08	2638.01	2645.76
7.97234	10335.8	8.92064	2981.29	2841.56	2657.74	2637
7.9761	10110.1	8.92439	2961.18	2744.13	2570.65	2584.16
7.97986	10131.9	8.92814	3009.29	2755.06	2610.73	2584.95
7.98362	9995.96	8.93189	2909.7	2717.68	2593.16	2585.62
7.98738	10161	8.93564	2981.16	2822.19	2638.46	2617.14
7.99114	9974.88	8.93939	2880.76	2785.73	2543.19	2508.53
7.9949	10425.7	8.94314	2974.18	2845.82	2620.67	2608.22
7.99866	10107.9	8.94689	2981.09	2755.73	2601.69	2536.13
8.00242	10162.8	8.95064	3000.79	2870.75	2700	2693.66
8.00618	9920.02	8.95439	3020.3	2779.66	2693.97	2599.31
8.00994	10481.6	8.95814	3058.15	2828.95	2661.37	2605.52
8.0137	10001	8.96189	2982.6	2841.64	2537.28	2632.6
8.01745	10188	8.96564	3018.14	2916.68	2664.45	2565.91
8.02121	10104.9	8.96939	2979.06	2865.44	2670.64	2602.57
8.02497	10387.8	8.97314	2890.41	2893.48	2719.46	2609.25
8.02873	9990.6	8.97689	2942.35	2787.94	2618.32	2596.09
8.03249	10067.3	8.98064	3015.05	2887.49	2629.84	2579.14
8.03625	10062.9	8.98439	2929.09	2794.64	2557.75	2568.95
8.04001	10268.7	8.98814	3044.3	2773.6	2722.76	2613.81
8.04377	10149.8	8.99189	2938.97	2744.26	2597.46	2568.86
8.04753	10233.5	8.99564	2984.92	2785.87	2620.66	2568.81
8.05129	10007.1	8.99939	2976.24	2752.08	2590.09	2529.1
8.05505	10169.1	9.00314	3018.03	2746.62	2638.64	2651.54
8.05881	10070.8	9.00689	2926.77	2828.09	2609.3	2630.35
8.06257	10215.9	9.01064	3066.59	2886.89	2667.69	2619.63
8.06633	9947.02	9.01439	3023.85	2713.09	2576.3	2622.44
8.07009	10183.1	9.01814	2991.66	2767.38	2633.71	2595.22
8.07385	10238.3	9.02189	2889.7	2793.56	2623.97	2609.27
8.07761	10325.1	9.02564	2994.34	2885.22	2660.36	2622.25
8.08137	9926.6	9.02939	2917.1	2717.44	2613.78	2594.69
8.08513	10223.1	9.03314	3004.1	2799.95	2650.61	2631.67
8.08889	9898.26	9.03689	2916.82	2742.5	2610.92	2522.68
8.09264	10272.9	9.04064	3006.8	2795.61	2670.75	2563.44
8.0964	9901.73	9.04439	2934.12	2781.94	2642.52	2519.3
8.10016	10340.1	9.04814	2982.27	2884.72	2654.56	2614.09
8.10392	9935.46	9.05189	2854.56	2754.53	2663.14	2542.75
8.10768	10146.4	9.05564	2898.83	2768.11	2659.96	2591.61
8.11144	9969.57	9.05939	2994.45	2696.24	2554.27	2519.77
8.1152	10206.7	9.06314	2996.12	2858.44	2588.67	2597.75
8.11896	9981.09	9.06689	2942.97	2816.71	2607.91	2635.51
8.12272	10575.2	9.07064	3029.82	2869.34	2653.54	2659.69
8.12648	9861.71	9.07439	2947.94	2828.18	2642.72	2522.38
8.13024	10232.1	9.07814	3007.49	2881.24	2707.45	2643.48
8.134	10149.4	9.08189	2893.92	2786.07	2584.63	2545.56
8.13776	10252.8	9.08564	2947.72	2789.31	2697.07	2582.67
8.14152	9973.25	9.08939	2860.21	2691.92	2564.1	2501.06
8.14528	10229.5	9.09314	3081.69	2828.27	2693.63	2602.93
8.14904	9881.9	9.09689	2863.64	2793.3	2671.68	2548.6
8.1528	10196.9	9.10064	3052.78	2823.25	2653.39	2676.67
8.15656	9942.91	9.10439	2941.84	2697.64	2614.21	2505.11
8.16032	10411.5	9.10814	2958.47	2815.3	2617.1	2619.65
8.16408	9928.79	9.11189	2924.37	2841.18	2572.73	2589.97
8.16784	10232.4	9.11564	3020.5	2731.37	2709.54	2642.19
8.1716	9860.11	9.11939	2961.18	2723.66	2714.15	2608.97
8.17536	10100.1	9.12314	2953.94	2875.44	2603.76	2597.36
8.17912	9804.75	9.12689	2882.19	2717.63	2634.72	2585.28
8.18288	10152.5	9.13064	2945.97	2740.97	2749.16	2631.91
8.18664	10058.5	9.13439	2912.86	2721.87	2646.77	2492.62
8.1904	10128.2	9.13814	3013.22	2793.63	2668.54	2588.05
8.19416	9793.42	9.14189	2857.38	2807.66	2629.4	2610.78
8.19792	10091	9.14564	3007.9	2771.51	2702.68	2658.87
8.20168	9761.53	9.14939	2958.77	2765.62	2540.32	2602.24
8.20544	10136.9	9.15314	3024.45	2820.49	2661.84	2518.93
8.2092	9747.79	9.15689	3038.1	2922.21	2654.64	2601.3
8.21296	10132.9	9.16064	3068.6	2830.38	2776.65	2646.16
8.21672	10135.3	9.16439	2933.3	2804.43	2585.84	2483.25
8.22048	10014.6	9.16814	2955.71	2761.35	2723.17	2673.04
8.22424	9823.82	9.17189	2924.76	2750.24	2606.72	2628.97
8.228	10040.1	9.17564	2972.59	2814.18	2656.18	2654.23
8.23176	9933.63	9.17939	2915.67	2730.34	2731.53	2662.42
8.23552	10214.5	9.18314	3013.11	2817.97	2820.38	2660.22
8.23928	9892.74	9.18689	2919.49	2753.44	2734.32	2557.31
8.24304	10255.2	9.19064	3004.18	2804.07	2782.46	2502.83
8.2468	9885.29	9.19439	3005.72	2675.47	2674.97	2690.16
8.25056	10027.5	9.19814	3110.09	2850.06	2724.26	2618.51
8.25432	9878.32	9.20189	2839.93	2838.11	2790.66	2646.58
8.25808	10180.4	9.20564	2959.97	2820.63	2812.38	2697.61
8.26184	9862.72	9.20939	2946.23	2885.22	2824.93	2623.13
8.2656	10205.9	9.21314	2958.71	2797.64	2871.42	2712.01
8.26936	9962.26	9.21689	2859.89	2845.07	2741.97	2703.5
8.27312	10235.6	9.22064	2955.75	2935.98	2862.05	2829.1
8.27688	9762.03	9.22439	2864.21	2875.75	2780.2	2755.52
8.28064	10288.4	9.22814	2910.33	2955.94	2926.87	2781.2
8.2844	9893.55	9.23189	2957.67	2823.02	2844.74	2706.43
8.28816	10046.9	9.23564	2980.28	2975.72	2834.04	2934.41
8.29192	9833.72	9.23939	2928.03	2905.29	2843.02	2845.29
8.29568	10089.2	9.24314	3000.52	2986.06	3017.29	3126.46
8.29944	9784.45	9.24689	2866.24	2872.02	2945.49	3047.56
8.3032	10122.6	9.25064	2965.03	2932.12	3030.08	3036.26
8.30696	9902.55	9.25439	2934.39	2863.86	2906.39	3015.62
8.31072	10186.3	9.25814	3068.94	2968.55	3153.09	3128.88
8.31448	9925.01	9.26189	2966.75	2809.07	3028.78	3106.13
8.31824	10071.7	9.26564	3083.14	3030.65	3167.72	3260.69
8.322	9996.52	9.26939	3074.62	2947.71	3075.46	3217.35
8.32576	9969.06	9.27314	3154.96	2986.73	3136.12	3308.52
8.32952	9864.64	9.27689	3057.93	2917.07	3056.54	3234.58
8.33328	10063.2	9.28064	3204.39	2954.04	3044.13	3462.34
8.33704	9852.25	9.28439	3195.59	2881.04	2883.25	3182.51
8.3408	10205.7	9.28814	3220.04	2965.47	3090.94	3349.4
8.34456	9941.16	9.29189	3051.73	2855.11	2884.62	3231.63
8.34832	10082.3	9.29564	3228.95	2963	3100.59	3289.29
8.35208	9799.04	9.29939	3218.47	2860.27	2924.58	3181.77
8.35584	10120.7	9.30314	3149.77	2881.52	3051.16	3080.18
8.3596	9916.04	9.30689	3057.29	2879.08	2867.67	2980.07
8.36336	10107.5	9.31064	3183.2	2969.95	2885.08	2909.6
8.36713	9848.84	9.31439	3055.55	2796.75	2789.91	2887.72
8.37089	10174.8	9.31814	3089.87	2851.16	2862.52	2889.12
8.37465	9927.42	9.32189	3096.17	2795.82	2721.36	2732.76
8.37841	10243.6	9.32564	3013.26	2843.07	2769.77	2752.18
8.38217	9867.6	9.32939	2946.46	2879.72	2699.72	2709.25
8.38593	10093.9	9.33314	3002.6	2843.13	2741.48	2660.06
8.38969	9636.77	9.33689	2919.44	2742.1	2595.16	2601.37
8.39345	10196.2	9.34064	3106.09	2913.16	2775.53	2672.67
8.39721	9757.34	9.34439	3069.87	2748.52	2666.79	2611.25
8.40097	9983.04	9.34814	2959.14	2820.87	2755.78	2561.79
8.40473	9980.93	9.35189	2898.73	2848.64	2632.21	2601.21
8.40849	9965.18	9.35564	2956.69	2775.71	2717.28	2631.48
8.41225	9776.05	9.35939	2917.51	2687.13	2688.99	2574.54
8.41601	10089.5	9.36314	2897.35	2753.66	2643.24	2606.02
8.41977	9839.88	9.36689	2883.8	2729.16	2659.3	2522.41
8.42353	10346.3	9.37064	2943.81	2748.3	2654.1	2568.77
8.42729	9828.7	9.37439	2827.54	2680.92	2570.18	2473.48
8.43105	10041.2	9.37814	2966.73	2732.64	2724.61	2622.71
8.43481	9796.27	9.38189	2955.38	2720.69	2655.67	2518.01
8.43857	10342	9.38564	2924.18	2755	2578.45	2576.71
8.44233	9876.76	9.38939	2799.36	2653.02	2569.28	2474.49
8.44609	10088.4	9.39314	2852.95	2674.41	2566.42	2626.34
8.44986	9931.8	9.39689	2927.26	2666.45	2585.78	2506.83
8.45362	10046.8	9.40064	2924.04	2691.64	2637.9	2542.1
8.45738	9803.35	9.40439	2896.01	2723.6	2546.72	2460.4
8.46114	9938.9	9.40814	2973.16	2718.27	2621.75	2513.4
8.4649	9863.63	9.41189	2850.39	2665.59	2549.43	2463.07
8.46866	10196.2	9.41564	2934.88	2764.88	2582.86	2561.38
8.47242	9653.07	9.41939	2885.45	2626.88	2515.07	2471.59
8.47618	10020.4	9.42314	2916.47	2720.53	2688.93	2474.2
8.47994	9743.79	9.42689	2866.17	2606.73	2593.84	2476.08
8.4837	9900.6	9.43064	2919.31	2708.38	2522.75	2600.51
8.48746	9593.4	9.43439	2766.3	2645.55	2505.05	2511.81
8.49122	10144.3	9.43814	2848.25	2701.38	2656.43	2533.89
8.49498	10018.4	9.44189	2836.11	2674.71	2460.17	2492.24
8.5025	9764.71	9.44564	2952.18	2788.87	2651.11	2534.22
8.50626	9910.92	9.44939	2887.71	2661.85	2648.14	2541.09
8.51003	9779.15	9.45314	2887.18	2704.37	2663.34	2552.79
8.51379	10039.5	9.45689	2792.06	2620.79	2471.35	2538.78
8.51755	9858.29	9.46064	2891.48	2683.27	2585.64	2552.23
8.52131	10042.5	9.46439	2767.8	2654.49	2513.16	2588.52
8.52507	9654.65	9.46814	2852.53	2692.91	2546.19	2557.65
8.52883	9948.62	9.47189	2806.48	2650.35	2470.56	2519.97
8.53259	9947.47	9.47564	2920.27	2661.05	2515.02	2508.83
8.53635	10190.3	9.47939	2904.36	2593.04	2519.99	2465.69
8.54011	9878.98	9.48314	2833.9	2688.28	2520.17	2390.05
8.54387	10105.7	9.48689	2792.89	2607.2	2520.11	2451.2
8.54763	9979.18	9.49064	2886.39	2584.45	2590.41	2525.2
8.55139	10075.3	9.49439	2820.27	2604.78	2466.08	2479.76
8.55515	9770.67	9.49814	2803.4	2609.11	2457.37	2469.04
8.55891	10203.3	9.50189	2801.97	2609.57	2477.33	2468.8
8.56268	9720.71	9.50564	2861.83	2679.85	2484.88	2456.21
8.56644	10200.4	9.50939	2858.94	2659.03	2510.01	2485.22
8.5702	9818.7	9.51314	2875.54	2624.87	2623.39	2520.7
8.57396	9794	9.51689	2861.3	2608.44	2523.55	2528.1
8.57772	9759.43	9.52064	2868.07	2662.18	2603.34	2578.23
8.58148	9969.42	9.52439	2818.73	2652.17	2503.42	2498.31
8.58524	9794.2	9.52814	2874.1	2756.67	2533.68	2587.86
8.589	10123.9	9.53189	2837.58	2665.05	2437.6	2485.98
8.59276	9670.7	9.53564	2864.87	2749.74	2537.31	2517.26
8.59652	9973.97	9.53939	2909.88	2595.32	2460.88	2485.89
8.60028	9902.79	9.54314	2816.22	2645.98	2520.85	2558.55
8.60404	10189.2	9.54689	2735.67	2624.4	2438.08	2450.21
8.60781	9806.32	9.55064	2872.68	2651.74	2509.62	2417.52
8.61157	10086.7	9.55439	2838.28	2696.54	2517.61	2420.28
8.61533	9802.29	9.55814	2795.42	2611.74	2559.86	2449.83
8.61909	10104.6	9.56189	2789.36	2628.36	2534.59	2446.86
8.62285	9924.64	9.56564	2840.18	2681.89	2565.11	2549.5
8.62661	9993.21	9.56939	2783.18	2628.7	2467.45	2483.91
8.63037	9849.21	9.57314	2877.01	2574.15	2491.44	2506.55
8.63413	10034.8	9.57689	2838.27	2570.19	2419.72	2524.14
8.63789	9690.71	9.58064	2846.45	2687.72	2516.68	2476.88
8.64165	9953.56	9.58439	2832.36	2593.42	2476.75	2339.89
8.64541	9833.64	9.58814	2826.99	2642.21	2586.53	2449.06
8.64918	10191.7	9.59189	2880.19	2540.32	2509.8	2394.34
8.65294	9967.4	9.59564	2831.76	2669.51	2535.38	2430.49
8.6567	10090.4	9.59939	2825.18	2617.09	2535.22	2373.63
8.66046	9803.75	9.60314	2835.93	2613.49	2503.17	2426.32
8.66422	10071.3	9.60689	2818.6	2647.21	2470.23	2487.19
8.67174	10055.2	9.61064	2826.26	2642.01	2493.11	2466.99
8.6755	9985.14	9.61439	2788.36	2606.36	2524.47	2503.86
8.67926	10286.9	9.61814	2859.82	2649.17	2483.86	2526.77
8.68302	9887.27	9.62189	2860.22	2652.75	2466.25	2374.79
8.68679	10093.4	9.62564	2874.05	2641.72	2523.02	2444.18
8.69055	10033	9.62939	2804.03	2640.5	2524.61	2442.86
8.69431	10056	9.63314	2889.47	2635.97	2551.75	2479.54
8.69807	9925.83	9.63689	2820.8	2597.27	2490	2478.98
8.70183	10014.8	9.64064	2820.75	2672.77	2483.82	2478.92
8.70559	9943.19	9.64439	2793.29	2634.66	2486.19	2368.69
8.70935	10124.3	9.64814	2802.23	2706.66	2498.58	2449.37
8.71311	9967.43	9.65189	2735.56	2597.66	2466.18	2438.76
8.71687	10250.1	9.65564	2812.74	2620.01	2461.54	2463.85
8.72064	9814.53	9.65939	2845.79	2600.4	2442.96	2428.83
8.7244	10167	9.66314	2903.77	2650.66	2532.64	2536.19
8.72816	9866.07	9.66689	2922.97	2672.06	2569.96	2564.6
8.73192	10063.2	9.67064	2915.15	2662.27	2566.56	2531.69
8.73568	9843.2	9.67439	2788.87	2552.18	2468.88	2477.85
8.73944	10021.9	9.67814	2894.1	2570.81	2566.48	2450.74
8.7432	9942.37	9.68189	2856.85	2517.38	2498.16	2352.8
8.74696	10141.4	9.68564	2871.44	2551.57	2513.14	2434.77
8.75072	9674.19	9.68939	2828.33	2573.14	2420.3	2387.99
8.75449	10147.5	9.69314	2894.05	2586.46	2484.32	2465.92
8.75825	9898.57	9.69689	2772.93	2585.55	2461.82	2417.12
8.76201	10312.6	9.70064	2840.61	2605.08	2512.77	2447.2
8.76577	9705.79	9.70439	2790.67	2574.75	2449.37	2376.69
8.76953	10278.9	9.70814	2769.85	2606.31	2483.98	2472.52
8.77329	9954.86	9.71189	2810.69	2575.19	2449.58	2496.58
8.77705	10077.4	9.71564	2776.35	2583.32	2439.96	2482.66
8.78081	9951.75	9.71939	2778.37	2540.43	2476.72	2463.17
8.78457	10189.6	9.72314	2849.36	2603.93	2467.75	2418.71
8.78834	9902.63	9.72689	2787.8	2541.38	2422.33	2377.57
8.7921	10212.7	9.73064	2784.45	2643.93	2452.69	2408.88
8.79586	9858.08	9.73439	2764.25	2623.18	2467.66	2360.36
8.79962	9928.54	9.73814	2876.4	2558.89	2524.95	2410.3
8.80338	9976.04	9.74189	2836.1	2568.22	2491.54	2425.56
8.80714	10097.9	9.74564	2809.16	2596.32	2459.32	2410.21
8.8109	10005	9.74939	2850.82	2522.51	2427.36	2389.76
8.81466	10010.8	9.75314	2860.31	2524.42	2428.91	2448.3
8.81842	9892.82	9.75689	2780.07	2568.75	2405.75	2400.7
8.82219	10011.7	9.76064	2796.23	2623.96	2459.15	2454.26
8.82595	9943.33	9.76439	2800.88	2563.5	2384.54	2399.67
8.82971	10114.5	9.76814	2767.24	2560.91	2410.16	2375.8
8.83347	9815.25	9.77189	2785.49	2507.65	2429.17	2375.97
8.83723	10077.6	9.77564	2831.43	2512.13	2502.98	2443.68
8.84099	9780.95	9.77939	2843.97	2572.1	2461.13	2426.13
8.84475	10073.5	9.78314	2839.06	2532.27	2492.23	2397.68
8.84851	9930.28	9.78689	2803.95	2480.71	2448.81	2345.45
8.85228	10068.4	9.79064	2797.07	2510.41	2455.19	2392.7
8.85604	10010.7	9.79439	2755.32	2581.45	2449.61	2458.04
8.8598	10320.2	9.79814	2783.21	2573.56	2507.3	2405.21
8.86356	9953.37	9.80189	2761.07	2503.58	2432.81	2353.29
8.86732	10163.1	9.80564	2809.57	2538.75	2424.65	2350.2
8.87108	9810.5	9.80939	2756.67	2615.88	2428.75	2321.19
8.87484	9925.08	9.81314	2765.33	2617.93	2395.92	2382.56
8.87861	10019.4	9.81689	2762.09	2510.24	2392.84	2388.39
8.88237	10221.7	9.82064	2711.51	2538.99	2421.08	2401.71
8.88613	9865.03	9.82439	2711.13	2557.99	2379.61	2386.36
8.88989	10327.8	9.82814	2781.82	2564.46	2442.1	2373.17
8.89365	9740.96	9.83189	2788.91	2473.93	2432.64	2388.25
8.89741	10066.4	9.83564	2745.02	2492.72	2417.89	2449.77
8.90117	9897.66	9.83939	2704.68	2484.77	2389.1	2410.41
8.90493	10140.2	9.84314	2795.44	2477.42	2393.93	2391.28
8.9087	9925.88	9.84689	2779.19	2527.62	2437.71	2358.83
8.91246	10064.1	9.85064	2722.57	2481.71	2448.57	2345.46
8.91622	9973.81	9.85439	2725.73	2464.46	2416.18	2358.39
8.91998	10136.1	9.85814	2773.94	2510.9	2438.86	2399.02
8.92374	9718.2	9.86189	2763.82	2540.68	2395.4	2383.77
8.9275	10212.8	9.86564	2773.91	2515.87	2344.49	2389.73
8.93126	9836.88	9.86939	2781.27	2448.35	2380.42	2346.63
8.93503	10145.3	9.87314	2757.22	2440.15	2446.86	2304.14
8.93879	9959.3	9.87689	2726.13	2484.7	2428.67	2396.52
8.94255	10246.3	9.88064	2702.85	2510.32	2419.31	2438.45
8.94631	10046.9	9.88439	2733.35	2509.89	2427.13	2387.97
8.95007	10138.4	9.88814	2787.72	2496.85	2367.77	2334.84
8.95383	9952.77	9.89189	2756.61	2490.94	2324.2	2309.69
8.95759	10103.8	9.89564	2775.6	2525.29	2379.8	2362.31
8.96135	9895.01	9.89939	2782.89	2499.27	2436.96	2375.01
8.96512	10217	9.90314	2760.29	2405.16	2432.17	2366.39
8.96888	9795.7	9.90689	2748.06	2423.13	2414.43	2365.02
8.97264	10105.8	9.91064	2725.69	2502.23	2388.56	2375.16
8.9764	9938.86	9.91439	2721.26	2504.09	2345.66	2331.3
8.98016	10244.7	9.91814	2765.24	2503.68	2338.18	2271.28
8.98392	9766.85	9.92189	2715.41	2415.9	2381.74	2282.66
8.98768	10095.1	9.92564	2677.13	2432.2	2440.66	2287.83
8.99145	9761.44	9.92939	2739.13	2470.31	2393.96	2300.58
8.99521	9900.87	9.93314	2756.16	2453.67	2365.8	2353.97
8.99897	9884.89	9.93689	2690.04	2471.06	2383.83	2289.98
9.00273	10264.2	9.94064	2661.3	2430.59	2357.81	2235.09
9.00649	9760.62	9.94439	2708.47	2427.42	2317.73	2287.36
9.01025	10200.2	9.94814	2703.96	2446.63	2357.26	2351.98
9.01401	9998.17	9.95189	2648.8	2383.93	2414.84	2320.97
9.01778	9995.57	9.95564	2645.12	2388.77	2399.82	2243.78
9.02154	9739.38	9.95939	2743.29	2458.16	2358.92	2274.86
9.0253	10026	9.96314	2759.99	2423.73	2295.91	2267.18
9.02906	9878.72	9.96689	2659.05	2406.88	2335.27	2263.7
9.03282	10043	9.97064	2658.6	2391.04	2411.01	2292.32
9.03658	9857.22	9.97439	2771.88	2423.87	2365.37	2325.26
9.04034	10203.4	9.97814	2764.85	2474.29	2302.8	2319.63
9.04411	9929.34	9.98189	2729.15	2482.89	2341.17	2308.26
9.04787	9980.79	9.98564	2687.92	2452.69	2366.86	2310.31
9.05163	9765.23	9.98939	2652.41	2391.12	2377.74	2284.12
9.05539	10084.1	9.99314	2645.18	2383.75	2349.49	2281.47
9.05915	10141.9	9.99689	2646.92	2446.32	2321.17	2288.66
9.06291	10110.7	10.0006	2699.56	2403.82	2305.98	2256.19
9.06668	9684.09	10.0044	2715.16	2379.41	2366.82	2281.64
9.07044	10208.9	10.0081	2682.45	2361.06	2355.76	2319.75
9.0742	9790.58	10.0119	2755.97	2379.96	2356.1	2337.91
9.07796	10005.7	10.0156	2762.94	2425.36	2297.52	2252.05
9.08172	9818.37	10.0194	2691.87	2429.65	2372.34	2269.57
9.08548	9949.32	10.0231	2619.5	2410.72	2412.99	2265.09
9.08924	9700	10.0269	2686.88	2434.22	2350.52	2225.1
9.09301	9995.91	10.0306	2702.01	2417.54	2359.35	2226.25
9.09677	9910.59	10.0344	2680.97	2420.36	2357.72	2224.93
9.10053	10101.6	10.0381	2692.61	2364.47	2374.08	2244.08
9.10429	9828.93	10.0419	2705.97	2434.84	2310.95	2297.15
9.10805	10057.5	10.0456	2730.88	2446.82	2306.67	2318.48
9.11181	9881.12	10.0494	2677.34	2417.26	2315.95	2298.72
9.11557	10052.6	10.0531	2644.54	2409.41	2256.53	2259.14
9.11934	9824.73	10.0569	2729.69	2394.57	2311.42	2238.88
9.1231	10007.6	10.0606	2656.17	2383.22	2365.86	2212.35
9.12686	9891.32	10.0644	2661.93	2421.53	2381.73	2238.61
9.13062	10027.6	10.0681	2670.13	2436.47	2343.15	2267.68
9.13438	9733.72	10.0719	2708.25	2448.63	2354.63	2291.5
9.13814	9975.5	10.0756	2688.52	2333.97	2350.03	2273.01
9.14191	9762.72	10.0794	2625.98	2354.03	2382.54	2238.16
9.14567	9965.8	10.0831	2560.82	2385.46	2400.38	2181.92
9.14943	9498.17	10.0869	2688.79	2397.36	2397.24	2223.42
9.15319	10068.6	10.0906	2639.12	2367.37	2353.45	2238.83
9.15695	9876.69	10.0944	2647.55	2337.72	2331.23	2268.24
9.16071	10112.3	10.0981	2673.52	2303.52	2337.35	2203.14
9.16447	9845.48	10.1019	2643.21	2333.67	2347.84	2230.44
9.16824	10092.2	10.1056	2697.77	2339.58	2277.26	2261.92
9.172	9786.79	10.1094	2693.97	2372.81	2294.95	2273.52
9.17576	10009.1	10.1131	2611.93	2400.75	2343.68	2225.56
9.17952	9822.76	10.1169	2644.68	2407.42	2342.01	2228.17
9.18328	10056	10.1206	2629.62	2372.23	2402.3	2234.6
9.18704	9701.61	10.1244	2672.2	2355.87	2434.54	2288.94
9.19081	10152.6	10.1281	2607.68	2330.31	2324.2	2232.28
9.19457	9640.17	10.1319	2666.47	2400.64	2338.58	2192.92
9.19833	9879.02	10.1356	2561.8	2406.66	2280.44	2209.39
9.20209	9748.12	10.1394	2525.49	2396.3	2300.62	2210.79
9.20585	10001.6	10.1431	2604.8	2344.12	2325.12	2155.46
9.20961	9546.65	10.1469	2590.63	2370.45	2311.22	2195.11
9.21338	9942.9	10.1506	2593.35	2348.98	2357.62	2229.4
9.21714	9696.67	10.1544	2672.68	2349.88	2349.99	2213.26
9.2209	9706.46	10.1581	2591.66	2353.3	2333.3	2236.7
9.22466	9709.24	10.1619	2662.75	2384.17	2364.16	2204
9.22842	9744.47	10.1656	2627.68	2355.5	2352.7	2151.29
9.23218	9686.92	10.1694	2648.31	2385.3	2292.11	2185.98
9.23594	9725.46	10.1731	2609.1	2333.05	2354.07	2233.77
9.23971	9647.68	10.1769	2623.65	2366.93	2423.62	2268.46
9.24347	10097.5	10.1806	2631.79	2319	2370.08	2198.99
9.24723	9847.35	10.1844	2651.88	2410.2	2341.49	2206.87
9.25099	10025.2	10.1881	2662.9	2349.2	2282.96	2183.58
9.25475	9440.58	10.1919	2637.59	2283.56	2315.03	2210.99
9.25851	9694.13	10.1956	2510.6	2287.62	2337.32	2229.63
9.26228	9376.46	10.1994	2584.88	2281.68	2327.56	2269.62
9.26604	9936.2	10.2031	2588.46	2318.99	2235.56	2189.36
9.2698	9557.82	10.2069	2620.66	2302.73	2259.16	2223.22
9.27356	9602.74	10.2106	2616.19	2279.07	2306.18	2192.57
9.27732	9591.17	10.2144	2652.51	2324.16	2367.02	2206.32
9.28108	9672.71	10.2181	2604.16	2343.09	2301.67	2122.81
9.28485	9765.47	10.2219	2608.53	2299.44	2278.68	2211.7
9.28861	9856	10.2256	2613.37	2265.17	2263.44	2170.01
9.29237	9574.17	10.2294	2622.52	2314.05	2316.67	2197.29
9.29613	10002.8	10.2331	2560.57	2287.62	2296.11	2234.9
9.29989	9664.89	10.2369	2571.23	2362.26	2323.17	2200.9
9.30365	9648.71	10.2406	2540.61	2311.63	2260.83	2150.23
9.30742	9505.01	10.2444	2629.79	2356.88	2346.01	2156.41
9.31118	9855.26	10.2481	2587.25	2310.06	2275.5	2193.37
9.31494	9670.93	10.2519	2596.48	2312.53	2336.78	2247.14
9.3187	9828	10.2556	2486.92	2344.41	2268.59	2195.71
9.32246	9476.89	10.2594	2610.34	2447.75	2294.84	2249.63
9.32622	9714.57	10.2631	2590.71	2347.04	2280.84	2236.86
9.32998	9379.29	10.2669	2680.85	2371.87	2256.28	2150.3
9.33375	9679.6	10.2706	2590.15	2288.02	2279.33	2149.9
9.33751	9442.65	10.2744	2665.25	2299.64	2366.3	2135.8
9.34127	9767.46	10.2781	2614.62	2312.06	2325.73	2174.52
9.34503	9393.94	10.2819	2660.64	2302.76	2363.49	2248.41
9.34879	9735.65	10.2856	2601.11	2265.68	2217.03	2188.86
9.35255	9185.07	10.2894	2551.38	2357.46	2346.93	2208.97
9.35632	9747.9	10.2931	2647.56	2350.97	2317.25	2167.35
9.36008	9410.06	10.2969	2621.74	2343.32	2289.7	2156.63
9.36384	9868.11	10.3006	2582.23	2267.72	2280.44	2179.79
9.3676	9483.15	10.3044	2652.44	2318.92	2319.02	2179.33
9.37136	9731	10.3081	2591.73	2292.94	2308.53	2118.41
9.37512	9434.39	10.3119	2568.19	2360.09	2339.37	2191.17
9.37889	9709.9	10.3156	2573.81	2355.8	2231.58	2116.01
9.38265	9522.87	10.3194	2591.07	2298.54	2259.68	2237.05
9.38641	9730.09	10.3231	2639.17	2208.49	2246.1	2183.46
9.39017	9453.92	10.3269	2648	2340.28	2370.67	2226.37
9.39393	9682.1	10.3306	2631.06	2294.89	2251.97	2224.89
9.39769	9350.79	10.3344	2581.18	2270.07	2313.84	2150.38
9.40146	9546.54	10.3381	2489	2312.8	2279.17	2149.39
9.40522	9529.58	10.3419	2591.76	2379.63	2276.69	2152.83
9.40898	9508.94	10.3456	2581.46	2256.69	2250.16	2150.49
9.41274	9262.66	10.3494	2629.38	2286.46	2268.19	2162.68
9.4165	9644.39	10.3531	2522.21	2214.7	2281.52	2134.78
9.42026	9275.54	10.3569	2612.5	2387.22	2296.97	2161.8
9.42403	9613.75	10.3606	2612.65	2285.46	2204.7	2131.15
9.42779	9075.92	10.3644	2616.94	2273.71	2274.7	2157.51
9.43155	9699.05	10.3681	2670.36	2320	2267.61	2132.65
9.43531	9423.05	10.3719	2668.48	2294.3	2220.97	2228.75
9.43907	9548.93	10.3756	2499.88	2245.26	2227.83	2151.63
9.44283	9257.12	10.3794	2564.52	2311.84	2208.43	2166.24
9.4466	9525.69	10.3831	2595.29	2265.26	2247.55	2098.55
9.45036	9165.25	10.3869	2671.64	2360.5	2330.86	2144.4
9.45412	9462.16	10.3906	2626.71	2287.1	2224.82	2122.47
9.45788	9363.6	10.3944	2681.85	2327.1	2315.93	2213.98
9.46164	9469.66	10.3981	2567.72	2349.34	2279.57	2083.87
9.4654	9334.63	10.4019	2645.47	2279.74	2251.16	2169.62
9.46916	9611.76	10.4056	2526.27	2260.56	2369.54	2124.75
9.47293	9424.97	10.4094	2532.66	2245.24	2358.97	2184.85
9.47669	9696.11	10.4131	2536.38	2240.5	2241.64	2126.32
9.48045	9473.66	10.4169	2569.36	2333.7	2319.31	2204.85
9.48421	9844.13	10.4206	2534.08	2290.82	2262.43	2116.57
9.48797	9295.75	10.4244	2634.33	2246.9	2234.46	2114.58
9.49173	9665.29	10.4281	2501.83	2237.99	2223.39	2086.77
9.4955	9302.7	10.4319	2601.93	2283.6	2320.41	2084.85
9.49926	9735.44	10.4356	2556.43	2223.65	2222.1	2136.6
9.50302	9548.15	10.4394	2626.02	2223.65	2285.93	2168.65
9.50678	9674.02	10.4431	2561.35	2278.6	2244.31	2107.31
9.51054	9145.52	10.4469	2589.85	2287.35	2382.13	2130.7
9.5143	9483.81	10.4506	2548.19	2186.31	2307.59	2161.63
9.51807	9442.72	10.4544	2680.95	2285.5	2326.06	2208.83
9.52183	9487.19	10.4581	2551.45	2233.2	2194.09	2119.34
9.52559	9227.31	10.4619	2575.69	2348.04	2202.44	2118.31
9.52935	9689.06	10.4656	2555.26	2213.95	2263.65	2099.41
9.53311	9406.58	10.4694	2628	2237.27	2272.78	2192.63
9.53687	9686.02	10.4731	2517.2	2297.99	2226.95	2086.4
9.54064	9355.17	10.4769	2583.79	2336.86	2295.77	2132.8
9.5444	9504.47	10.4806	2587.56	2218.43	2296.97	2061.95
9.54816	9444	10.4844	2543.5	2299.65	2326.08	2138.35
9.55192	9572.62	10.4881	2558.17	2144.33	2239.56	2080.92
9.55568	9189.88	10.4919	2540.58	2347.78	2317.72	2132.2
9.55944	9587.05	10.4956	2502.98	2289.69	2211.04	2129.36
9.56321	9278.57	10.4994	2609.46	2258.32	2286.61	2185.09
9.56697	9485.58	10.5031	2483.64	2235.24	2206.26	2112.01
9.57073	9282.79	10.5069	2553.73	2222.32	2208.63	2180.85
[truncated: 19,287 more rows]

## Sheet: Fig. 5 d
Pristine			50 Cycle	100 cycles	200 cycles	500 cycles
2 theta	Intensity	2 theta	Intensity	Intensity	Intensity	Intensity
2.01814	8501.39	3.01794	2627.43	2681.03	2722.13	2664.06
2.02189	8595.87	3.02169	2685.97	2697.7	2775.95	2729
2.02565	8436.43	3.02544	2664.45	2679.82	2750.03	2681.83
2.0294	8517.94	3.02919	2689.5	2688.57	2787.68	2697.31
2.03316	8578.92	3.03294	2770.13	2725.82	2794.82	2687.61
2.03692	8728.72	3.03669	2690.69	2690.34	2565.06	2703.12
2.04067	8675.06	3.04044	2732.87	2664.21	2774.28	2743.08
2.04443	8808.16	3.04419	2826.27	2768.73	2822.74	2713.78
2.04819	8834.99	3.04794	2822.08	2735.3	2722	2730.55
2.05194	8803.94	3.05169	2789.76	2666.54	2683.35	2701.5
2.0557	8612.5	3.05544	2730.29	2817.55	2740.36	2671.03
2.05946	8856.55	3.05919	2707.05	2659.51	2745.88	2646.11
2.06321	8805.03	3.06294	2698.63	2750.8	2794.56	2690.48
2.06697	8852.91	3.06669	2741.93	2766.73	2772.57	2766.42
2.07073	8943.7	3.07044	2822.85	2678.68	2790.83	2644.99
2.07448	8906.81	3.07419	2699.75	2727.45	2799.57	2692.42
2.07824	8821.63	3.07794	2576.88	2683.71	2716.02	2648.43
2.082	8985.25	3.08169	2806.06	2825.72	2768.5	2713.25
2.08575	8868.05	3.08544	2734.71	2691.26	2760.79	2719.15
2.08951	9219.95	3.08919	2740.39	2726.25	2868.29	2782.96
2.09327	8996.98	3.09294	2769.97	2704.26	2771.58	2759.81
2.09702	8947.14	3.09669	2773.45	2711.9	2761.71	2704.11
2.10078	9019.92	3.10044	2689.06	2687.76	2799.54	2722.71
2.10454	9189.2	3.10419	2724.15	2742.74	2859.6	2721.74
2.10829	8962.63	3.10794	2753.46	2714.32	2839.67	2745.69
2.11205	9152.43	3.11169	2797.29	2774.43	2853.59	2661.8
2.11581	9098.47	3.11544	2723.3	2784.23	2816.74	2724.66
2.11956	9378.29	3.11919	2799.14	2718.54	2866.59	2826.69
2.12332	9185.4	3.12294	2776.94	2861.19	2790.79	2760.8
2.12708	9206.11	3.12669	2821.56	2722.31	2883.15	2717.65
2.13084	9207.09	3.13044	2775.67	2759.3	2792.52	2645.25
2.13459	9271.09	3.13419	2823.68	2802.71	2931.19	2768.13
2.13835	9424.82	3.13794	2825.48	2681.55	2829.86	2738.33
2.14211	9400.87	3.14169	2807.49	2667.96	2830.1	2754.92
2.14586	9340.08	3.14544	2801.9	2815.46	2924.1	2770.64
2.14962	9391.63	3.14919	2772.43	2690.46	2782.2	2799.34
2.15338	9253.54	3.15294	2794.26	2766.33	2812.01	2762.82
2.15713	9284.48	3.15669	2863.54	2798.76	2797.7	2817.82
2.16089	9227.87	3.16044	2814.45	2813.77	2815.42	2751.19
2.16465	9546.87	3.16419	2840.72	2834.49	2829.98	2737.6
2.16841	9144.12	3.16794	2822.7	2858.49	2944.67	2838.35
2.17216	9430.49	3.17169	2915.14	2761.14	2961.82	2819.96
2.17592	9328.73	3.17544	2734.91	2784.59	2970.93	2719.57
2.17968	9595.99	3.17919	2835.92	2839.23	2970.49	2908.31
2.18344	9405.42	3.18294	2806.19	2842.61	2808.64	2786.8
2.18719	9435.36	3.18669	2859.84	2792.6	2902.17	2718.62
2.19095	9376.98	3.19044	2789.86	2785.4	2958.86	2745.12
2.19471	9562.86	3.19419	2928	2853.63	2809.13	2843.01
2.19846	9503.9	3.19794	2902.17	2747.72	2790.04	2813.1
2.20222	9439.24	3.20169	2884.54	2775.83	2887.96	2902.68
2.20598	9455.94	3.20544	2961.08	2846.38	2930.96	2859.26
2.20974	9511.36	3.20919	2873.74	2886.22	2944.97	2796.98
2.21349	9488.31	3.21294	2900.59	2772.75	2895.32	2812.51
2.21725	9749.12	3.21669	2987.77	2861.88	2940.45	2838.56
2.22101	9508.38	3.22044	2932.29	2860.37	2875.72	2816.56
2.22477	9588.8	3.22419	2967.35	2918.59	2924.06	2785.05
2.22852	9515.74	3.22794	2889.08	2872.32	2996.73	2855.01
2.23228	9612	3.23169	2902.56	2949.12	2901.9	2885.47
2.23604	9473.79	3.23544	2927.72	2819.43	2965.31	2809.18
2.2398	9666.32	3.23919	2918.18	2947.14	2943.94	2794.48
2.24355	9771.74	3.24294	2839.95	2913.17	2846.3	2916.18
2.24731	9773.02	3.24669	2881.31	2926.45	2955.93	2788.19
2.25107	9599.06	3.25044	2971.99	2828.19	2884.32	2879.35
2.25483	9751.71	3.25419	2925.44	2856.11	2994.86	2821.87
2.25858	9533.56	3.25794	2944.68	2850.2	2926.92	2746.68
2.26234	9866.93	3.26169	2984.4	2876.09	2888.54	2811.55
2.2661	9576.11	3.26544	2890.42	3072.33	2874.12	2807.45
2.26986	9581.57	3.26919	2947.48	2837.97	2940.78	2866.82
2.27361	9453.57	3.27294	2885.47	2895.44	2917.71	2802.84
2.27737	9507.39	3.27669	2910.43	2798.83	2925.97	2799.1
2.28113	9561.94	3.28044	2951.97	2862	2901.29	2901.48
2.28489	9755.93	3.28419	2904.9	2855.59	2924.68	2829.15
2.28865	9521.24	3.28794	2972.92	2845.82	2948.76	2882.66
2.2924	9782.69	3.29169	3032.06	2869.31	2943.83	2904.11
2.29616	9775.86	3.29544	2908.99	2872.97	2862.61	2750.8
2.29992	9794.77	3.29919	2902.17	2923.61	2905.51	2863.61
2.30368	9735.68	3.30294	2865.06	2933.54	2881.55	2783.76
2.30743	9780.26	3.30669	2935.82	2810.84	2893.93	2799.81
2.31119	9645.31	3.31044	2942.22	2804.65	2882.65	2824.2
2.31495	9743.36	3.31419	2978.7	2898.91	2908.94	2760.88
2.31871	9743.03	3.31794	2864.84	2806.19	2860.03	2757.93
2.32247	9933.76	3.32169	2942.19	2889.86	2899.68	2777.11
2.32622	9890.62	3.32544	2943.32	2899.84	2967.4	2789.02
2.32998	9837.59	3.32919	3083.92	2868.07	2929.9	2756.07
2.33374	9513.88	3.33294	2868.93	2806.68	2930.06	2736.68
2.3375	9947.95	3.33669	2844.34	2857.74	2949.97	2776.64
2.34126	9928.3	3.34044	2931.55	2835.95	2907.5	2870.22
2.34501	9857.2	3.34419	2963.32	2891.39	2918.01	2799.71
2.34877	9805.01	3.34794	2928.47	2877.74	2974.08	2842.01
2.35253	9875.23	3.35169	2878.45	2860.94	2936.59	2794.46
2.35629	9887.91	3.35544	2943.28	2763	2904.33	2829.73
2.36005	10031.1	3.35919	2955.5	2799.26	2903.67	2916.47
2.3638	9922.09	3.36294	2951.88	2800.14	2905	2830.63
2.36756	10023.1	3.36669	2975.14	2952.92	2983.15	2871.16
2.37132	9869.19	3.37044	2966.07	2791.48	2872.87	2764.57
2.37508	9837.81	3.37419	3020.17	2799.35	2938.01	2776.45
2.37884	9833.47	3.37794	2949.09	2809.33	2939.4	2796.34
2.38259	10025.8	3.38169	2901.99	2910.85	3009.61	2824.62
2.38635	9887.9	3.38544	2943.88	2870.72	2952.06	2730.87
2.39011	9881.17	3.38919	3000.69	2929.22	2988.69	2725.64
2.39387	10149	3.39294	3032.42	2894.32	2938.23	2766.65
2.39763	10284.7	3.39669	3019.95	2847.39	2915.87	2770.22
2.40139	10081.5	3.40044	3049.11	2854.06	2916.25	2785.43
2.40514	9976.24	3.40419	2962.1	2880.41	2950.83	2799.3
2.4089	10044.1	3.40794	2929.99	2901.58	2895.27	2744.82
2.41266	10305.6	3.41169	2974.21	2866.5	2898.5	2773.25
2.41642	10060.2	3.41544	2902.32	2866.44	2950.47	2796.78
2.42018	10004.1	3.41919	2892.28	2889.1	2930.52	2800.53
2.42394	10087.4	3.42294	2876.23	2896.08	2995.59	2906.23
2.42769	10008.2	3.42669	2924.41	2839.22	2901.17	2816.37
2.43145	10037.7	3.43044	2889.35	2858.16	2961.38	2793.9
2.43521	10246.8	3.43419	3005.27	2943.34	2963.62	2779.39
2.43897	10150.3	3.43794	2954.08	2858.89	2949.72	2835.95
2.44273	10061.9	3.44169	2962.52	2912.19	2902.81	2891.32
2.44649	9889.33	3.44544	2979.66	2871.51	2942.84	2837.65
2.45025	10223.7	3.44919	2951.65	2837.37	2935.86	2848.01
2.454	10108	3.45294	2928.71	2750.33	2932.69	2777.01
2.45776	10419.9	3.45669	2933.79	2887.79	2931.91	2817.46
2.46152	10203.3	3.46044	2895.5	2929.19	2977.74	2806.29
2.46528	10103.7	3.46419	2922.33	2878.77	2984.36	2755.48
2.46904	10104.2	3.46794	2941.17	2873.85	2973.01	2794.43
2.4728	10234.1	3.47169	2896.69	2933.11	2951.74	2778.5
2.47656	10044.8	3.47544	2752.99	2834.29	2941.34	2757.37
2.48031	10199.1	3.47919	2912.87	2848.93	2892.76	2796.84
2.48407	10188.5	3.48294	2849.43	2852.13	2858.88	2774.32
2.48783	10278.2	3.48669	2887.13	2820.43	2907.43	2779.17
2.49159	10027.9	3.49044	2943.46	2815.92	2917.92	2821.63
2.49535	10331.4	3.49419	2900.01	2856.59	2919.23	2836.21
2.49911	10090.1	3.49794	2901.44	2819.49	2894.51	2779.23
2.50287	10322	3.50169	2916.1	2854.81	2845.95	2772.19
2.50662	10182.8	3.50544	2922.97	2859.23	2901.76	2799.88
2.51038	10246.2	3.50919	2986.12	2882.08	2980.07	2799.01
2.51414	10357.1	3.51294	2910.33	2875.74	2906.47	2701.84
2.5179	10345.1	3.51669	2867.77	2822.94	2820.86	2762.87
2.52166	10314	3.52044	2946.88	2830.82	2825.44	2820.05
2.52542	10491.2	3.52419	3045.22	2859.78	2903.61	2812.54
2.52918	10249.3	3.52794	3012.11	2897.53	2934.02	2831.77
2.53294	10382.9	3.53169	2958.29	2917.22	2976.1	2826.8
2.5367	10136	3.53544	2913.6	2821.19	2892.55	2739.91
2.54045	10527.5	3.53919	2890.11	2903.44	2886.7	2800.13
2.54421	10273	3.54294	2883.84	2848.8	2887.78	2761.81
2.54797	10424.4	3.54669	2935.92	2794.21	2866.45	2856.46
2.55173	10311.1	3.55044	2957.79	2798.03	2841.81	2808.36
2.55549	10533	3.55419	2932.1	2821.47	2810.96	2820.62
2.55925	10114.7	3.55794	2948.11	2798.98	2840.12	2746.24
2.56301	10573.7	3.56169	2944.3	2852.36	2892.4	2794.49
2.56677	10407	3.56544	2931.82	2855.32	2879.53	2807.33
2.57053	10354.3	3.56919	2939.85	2867.63	2878	2803.16
2.57429	10201.2	3.57294	2859.71	2861.22	2905.22	2825.57
2.57804	10414.9	3.57669	2874.57	2825.68	2886.3	2806.37
2.5818	10444.3	3.58044	2833.55	2812.97	2915.36	2729.5
2.58556	10677.7	3.58419	2983.75	2784.36	2954.12	2812.4
2.58932	10326.3	3.58794	2864.19	2799.89	2875.96	2820.96
2.59308	10519.2	3.59169	2865.16	2848.15	2887.9	2760.64
2.59684	10320	3.59544	2794.56	2780.66	2888.91	2775.6
2.6006	10520.1	3.59919	2874.38	2784.94	2841.15	2787.54
2.60436	10492.4	3.60294	2921.44	2756.43	2880.43	2830.96
2.60812	10393.4	3.60669	2902.75	2821.32	2870.44	2853.81
2.61188	10250.2	3.61044	2823.57	2823.92	2875.56	2822.6
2.61564	10423.7	3.61419	2869.6	2794.55	2824.8	2818.86
2.6194	10243	3.61794	2896.36	2774.19	2875.16	2740.72
2.62315	10545.4	3.62169	2900.93	2783	2922.76	2742.28
2.62691	10533.6	3.62544	2946.43	2859.25	2927.84	2743.87
2.63067	10696.4	3.62919	2904.09	2875.38	2962.81	2754.38
2.63443	10491.2	3.63294	2869.27	2875.49	2914.79	2769.06
2.63819	10483.2	3.63669	2912.24	2892.45	2906.8	2812.19
2.64195	10481.8	3.64044	2878.49	2866.93	2866.16	2795.15
2.64571	10566.8	3.64419	2898.74	2859.68	2907.08	2810.1
2.64947	10632.1	3.64794	2944.55	2876.84	2885.68	2752.05
2.65323	10647.1	3.65169	2945.76	2899	2939.41	2769.8
2.65699	10446.9	3.65544	2940.03	2777.39	2925.35	2778.79
2.66075	10687.6	3.65919	2924.57	2798.46	2914.6	2754.38
2.66451	10566.2	3.66294	2917.07	2814.66	2868.81	2776.95
2.66827	10709.9	3.66669	2864.57	2864.55	2851.03	2772.77
2.67203	10340.5	3.67044	2874.85	2852.76	2855.1	2749.82
2.67579	10638.4	3.67419	2928.61	2845.86	2933.45	2746.61
2.67955	10587	3.67794	2995.63	2773.61	2914.4	2754.44
2.6833	10720.2	3.68169	2936	2837.45	2925.32	2798.09
2.68706	10549.7	3.68544	2870.93	2840.94	2903.14	2750.57
2.69082	10852.4	3.68919	2880.61	2815.17	2918.27	2737.61
2.69458	10675.5	3.69294	2859.73	2810.38	2918.63	2798.48
2.69834	10950.2	3.69669	2917.1	2838.83	2921.9	2739.28
2.7021	10706.3	3.70044	2959.49	2847.71	2935.56	2713.67
2.70586	11019.9	3.70419	2917.78	2928.63	2955.05	2786.75
2.70962	10626.6	3.70794	2886.22	2934.45	2969.69	2773.42
2.71338	10705.8	3.71169	2941.99	2849.99	2970.33	2775.65
2.71714	10724.3	3.71544	2990.94	2838.49	2906.82	2852.82
2.7209	10675.6	3.71919	2954.48	2828.04	2858.75	2842.62
2.72466	10744.3	3.72294	2914.31	2819.4	2933.49	2768.42
2.72842	10809.1	3.72669	2918.51	2835.41	2953.04	2776.8
2.73218	10469.8	3.73044	2904.58	2868.36	2914.56	2780.57
2.73594	10934.9	3.73419	2915.9	2873.55	2909.1	2766.14
2.7397	10795.6	3.73794	2939.1	2799.88	2914.81	2788.97
2.74346	10892.9	3.74169	2909.23	2820.2	2882.25	2833.92
2.74722	10772.8	3.74544	2898.51	2791.43	2846.67	2857.07
2.75098	10918.9	3.74919	2971.3	2853.91	2866.26	2847.79
2.75474	10663.6	3.75294	2943.32	2913.19	2880.63	2820.75
2.7585	10847.1	3.75669	2935.98	2885.68	2884.2	2801.38
2.76226	10663.9	3.76044	2960.86	2840.06	2858.78	2755.8
2.76602	10776.5	3.76419	3019.53	2830.62	2903.09	2800.33
2.76978	10835.5	3.76794	2966.29	2856.68	2969.39	2839.92
2.77354	10794.6	3.77169	2920.92	2904.53	2932.17	2848.18
2.7773	10738.4	3.77544	2888.66	2865.14	2929.49	2869.99
2.78106	10911.5	3.77919	2862.49	2785.06	2901.56	2832.66
2.78482	10737.1	3.78294	2880.36	2777.59	2885.29	2793.02
2.78858	10639.7	3.78669	2937.52	2826.36	2874.46	2878.35
2.79234	10733.9	3.79044	2991.09	2846.68	2884.06	2801.6
2.7961	10884.8	3.79419	2914.29	2917.66	2911.5	2794.52
2.79986	10781.3	3.79794	2867.46	2888.71	2873.11	2838.32
2.80362	11078	3.80169	2951.91	2820.99	2870.79	2849.2
2.80738	10697.7	3.80544	2948.27	2844.43	2877.51	2853.52
2.81114	10853.9	3.80919	2895.67	2839.7	2883.56	2838.27
2.8149	10845.8	3.81294	2884.86	2923.23	2884.97	2844.2
2.81866	10905.2	3.81669	2974.31	2998.6	2920.33	2819.23
2.82242	10895.1	3.82044	3011.5	2909.75	2924.38	2811.84
2.82618	10905.4	3.82419	2940.59	2839.82	2917.87	2789.38
2.82994	10694.8	3.82794	2894.11	2833.71	2903.28	2811.07
2.8337	11212.7	3.83169	2881.93	2929.5	2895.14	2825.36
2.83746	10886.9	3.83544	2910.92	2896.83	2896.96	2801.16
2.84122	11112.6	3.83919	2928.04	2790.95	2884.4	2825.67
2.84498	10777.8	3.84294	2887.7	2848.14	2914.71	2813.43
2.84874	10987.7	3.84669	2887.47	2881.91	2930.11	2780.37
2.8525	11108.7	3.85044	2932.53	2852.95	2900.2	2749.59
2.85626	11058.5	3.85419	2945.48	2859.95	2867.61	2753.88
2.86002	10904.7	3.85794	2914.22	2855.68	2931.01	2772.59
2.86378	11193.6	3.86169	2904.08	2840.45	2949.96	2776.74
2.86754	10849.5	3.86544	2957.93	2827.26	2907.14	2838.78
2.8713	10964.5	3.86919	2982.72	2858.16	2887.75	2862.42
2.87506	11088.6	3.87294	2928.33	2916.57	2897.8	2842.65
2.87882	10969.1	3.87669	2887.13	2861.67	3002.64	2820.03
2.88258	10895.9	3.88044	2964.23	2766.67	2990.47	2774.61
2.88634	11113.6	3.88419	3017.5	2724.13	2974.02	2801.89
2.8901	10980.4	3.88794	2949.65	2765.32	3039.72	2820.09
2.89386	11125	3.89169	2930.29	2848.18	2972.53	2815.12
2.89762	10924.3	3.89544	2927.67	2908.07	2869.84	2826.34
2.90138	11233.7	3.89919	2931.3	2913.6	2875.77	2807.63
2.90514	11101.7	3.90294	2910.94	2897.41	2931.76	2800.24
2.9089	11192.1	3.90669	2907.86	2848.15	2970.28	2778.22
2.91266	11114.1	3.91044	2951.63	2863.4	2951.72	2793.87
2.91642	11151.2	3.91419	2946.63	2949.22	2968.68	2826.62
2.92018	11055.9	3.91794	2997.95	2958.84	2983.29	2849.06
2.92394	11385.4	3.92169	2975.35	2956.17	2887.67	2830.07
2.9277	11030.3	3.92544	2940.63	2954.95	2864.77	2812.31
2.93146	11245.1	3.92919	2937.36	2927.53	2902.44	2834.15
2.93522	11051.3	3.93294	3011.76	2912.72	2968.08	2821.91
2.93898	11194.2	3.93669	3060.13	2887.94	2976.64	2750.94
2.94274	11398.8	3.94044	3010.8	2818.02	2991.92	2789.91
2.9465	11417.1	3.94419	2983.38	2838.83	2957.5	2910.71
2.95026	11262.9	3.94794	2963.16	2916.75	2956.01	2895.1
2.95403	11244.2	3.95169	2944	2954.99	2980.99	2882.33
2.95779	11250.9	3.95544	2963.22	2931.34	2996.08	2864.31
2.96155	11210.9	3.95919	2977.63	2898.79	2924.03	2852.58
2.96531	11581	3.96294	3029.5	2877.99	2975	2833.55
2.96907	11269	3.96669	2987.73	2865.66	3030.12	2832.47
2.97283	11331	3.97044	3043.96	2869.33	3040.86	2816.15
2.97659	11265	3.97419	3020.6	2915.16	2971.46	2810.28
2.98035	11502.6	3.97794	2914.81	2959.01	2976.45	2861.61
2.98411	11451.4	3.98169	2940.57	2930.79	2952.85	2828.57
2.98787	11106.8	3.98544	2945.65	2924.87	2970.63	2845.85
2.99163	11490.9	3.98919	2971.16	2878.14	2962.31	2830
2.99539	11214.7	3.99294	3038.21	2862.5	2923.87	2845.3
2.99915	11301	3.99669	3064.21	2918.54	2873.17	2874.51
3.00291	11376.6	4.00044	3029.86	2932.84	2993.35	2881.34
3.00667	11415.1	4.00419	2912.56	2912.76	2984.19	2866.4
3.01043	11207.9	4.00794	2967.06	2950.2	2988.41	2828.54
3.01419	11380.8	4.01169	2964.36	2923.91	2993.54	2881.4
3.01796	11345.6	4.01544	2965.07	2893	3029.37	2898.86
3.02172	11364.9	4.01919	3014.46	2951.71	3046.46	2859.49
3.02548	11521.2	4.02294	3019.2	2960.52	3002.46	2809.52
3.02924	11451.3	4.02669	2960.67	2907.42	3016.28	2875.18
3.033	11465.1	4.03044	2988.02	2914.78	2979.25	2864.42
3.03676	11499.1	4.03419	2999.25	2939.45	2994.09	2858.17
3.04052	11321.1	4.03794	3007.3	2929.17	2995.11	2873.26
3.04428	11580.9	4.04169	2979.54	2907.25	2942.35	2841.43
3.04804	11471.3	4.04544	2999.6	2923.61	2896.38	2863.91
3.0518	11929.4	4.04919	3075.94	2906.75	2973	2838.55
3.05556	11537.7	4.05294	3020.94	2979.61	2958.52	2838.75
3.05932	11543.6	4.05669	3037.84	2961.44	2975.6	2808.51
3.06308	11337.7	4.06044	3105.54	2907.09	2973.69	2872.2
3.07061	11511.6	4.06419	3067.48	2888.6	2941.75	2872.54
3.07437	11414.6	4.06794	3036.57	2927.75	2957.25	2854.18
3.07813	11626.3	4.07169	3015.08	2945.45	2995.83	2857.63
3.08189	11683	4.07544	3025.59	2944.07	3031.1	2859.09
3.08565	11526.7	4.07919	3045.69	2972.09	2980.04	2814.11
3.08941	11508.4	4.08294	3015.38	2966.46	2963.28	2848.78
3.09317	11589.4	4.08669	3011.3	2960.17	2990.34	2868.04
3.09693	11846.9	4.09044	3070.72	2941.45	3010.28	2830.34
3.10069	11622.5	4.09419	3084.48	2901.8	3018.44	2848.89
3.10445	11886	4.09794	3137.67	2929.4	3043.43	2951.97
3.10822	11645.2	4.10169	3014.97	2904.88	3041.11	2858.34
3.11198	11798.8	4.10544	2984.54	2947.68	3056.59	2863.38
3.11574	11529.9	4.10919	3034.75	3001.37	3078.46	2809.54
3.1195	12010.2	4.11294	3060.26	2966.6	3083.54	2788.83
3.12326	11638.1	4.11669	3074.03	2929.85	2960.75	2898.04
3.12702	11847.3	4.12044	3075.64	2905.26	2951.06	2966.92
3.13078	11609.9	4.12419	3094.84	2902.23	3018.63	2904.95
3.13454	11947.5	4.12794	3094.68	2929.42	3072.87	2856.08
3.1383	11807.7	4.13169	3092.95	2950.54	3044.55	2787.37
3.14207	12071.7	4.13544	3067.54	2972.73	2983.53	2805.06
3.14583	11908.4	4.13919	3063.61	2990.2	3028.72	2759.08
3.14959	11926.8	4.14294	3128.34	2999.56	3015.93	2845.31
3.15335	11720.7	4.14669	3073.36	2942.79	3054.28	2858.17
3.15711	12054.6	4.15044	3121.27	2952.02	3047.04	2972.28
3.16087	11739.4	4.15419	3064.93	2990.2	2985.32	2862.61
3.16463	12207.9	4.15794	3099.16	3029.74	3018.39	2855.89
3.16839	11741.7	4.16169	3082.48	2992.94	2999.53	2825.52
3.17215	11866.7	4.16544	3124.38	3069.81	3012.79	2840.61
3.17592	11929.9	4.16919	3055.16	3033.06	2961.07	2822.5
3.17968	11970.5	4.17294	3109.99	2998.85	2993.09	2829.86
3.18344	12017	4.17669	3061	2945.33	3042.5	2881.87
3.1872	11887.1	4.18044	3070.43	2936.75	3104.92	2881.78
3.19096	11832.1	4.18419	3105.16	2953.65	3038.89	2841.63
3.19472	12060.6	4.18794	3082.36	3033.91	3020.17	2922.34
3.19848	11728.3	4.19169	3225.51	2997.39	3049.17	2888.09
3.20224	12056.1	4.19544	3182.03	2967.97	3036.67	2915.8
3.20601	12037.9	4.19919	3124.12	2978.73	2997.69	2880.19
3.20977	12099.2	4.20294	3158.21	3011.63	3043.45	2838.66
3.21353	12040.2	4.20669	3134.59	3068.69	3057.36	2854.2
3.21729	12102.5	4.21044	3109.55	2978.78	3028.2	2934.62
3.22105	12164.7	4.21419	3127	2978.62	2978.22	2878.65
3.22481	12121.7	4.21794	3141.41	2995.41	3045.53	2876.02
3.22857	11998.3	4.22169	3149.61	3047.39	3055.69	2859.01
3.23233	12271.3	4.22544	3217.57	3077.18	3058.35	2833.99
3.2361	11921.8	4.22919	3162.61	2965.59	3089.24	2905.04
3.23986	12198.1	4.23294	3131.43	2951.77	3039.01	2997.88
3.24362	12129.4	4.23669	3093.89	3000.54	2993.04	2904.86
3.25114	11930.6	4.24044	3188.71	2970.08	3113.14	2935.31
3.2549	12206.1	4.24419	3170.01	2963.11	3134.86	2739.63
3.25866	12081.1	4.24794	3161.54	2987.7	3103.86	2855.29
3.26243	12260.3	4.25169	3169.31	3008.9	3065.87	2939.6
3.26619	11977.8	4.25544	3216.39	3015.11	3018.34	2916.69
3.26995	12336.8	4.25919	3166.78	3017.81	3033.91	2950.41
3.27371	12175.6	4.26294	3132.38	3007.22	3011.28	2903.33
3.27747	12135.6	4.26669	3083.58	2947.87	3039.35	2849.97
3.28123	12107.5	4.27044	3211.92	3064.87	3088.13	2916.49
3.28499	12182.2	4.27419	3145.05	3074.63	3141.37	2896.56
3.28876	12157.8	4.27794	3125.98	3001.88	3175.48	2918.23
3.29252	12266.9	4.28169	3070.41	3040.41	3019.14	2902.16
3.29628	12088.4	4.28544	3085.08	3103.17	3028.84	2885.2
3.30004	12207.7	4.28919	3184.79	3017.62	3072.13	2952.68
3.3038	11979.1	4.29294	3217.71	3024.09	3158.05	2982.67
3.30756	12218.1	4.29669	3274.06	3086.17	3114.83	2902.7
3.31132	12000.9	4.30044	3273.09	3136.31	3113.24	2927.31
3.31509	12269.2	4.30419	3173.06	2979.56	3045.2	2908.88
3.31885	12200.6	4.30794	3244.54	3089.88	3061.1	2883.62
3.32261	12222.7	4.31169	3165.47	3181.22	3037.6	2900.03
3.32637	12164.7	4.31544	3244.07	3112.14	3142.19	2945.49
3.33013	12174	4.31919	3215.7	3081.8	3097.91	2850.3
3.33389	12314.9	4.32294	3268.05	3099.08	3199.81	2920.59
3.33766	12322.1	4.32669	3265.73	3019.8	3123.4	2968.9
3.34142	12207.4	4.33044	3296.12	3093.45	3178.22	2898.57
3.34518	12258.4	4.33419	3281.36	3066.08	3056.65	2851.82
3.34894	12131.5	4.33794	3313.94	3170.74	3054.56	2953.91
3.3527	12030	4.34169	3261.08	3139.85	3179.35	2932.85
3.35646	11999.5	4.34544	3276.02	3130.74	3223.43	2912.62
3.36023	12519.4	4.34919	3361.66	2975.37	3110.53	2829.25
3.36399	12087.7	4.35294	3368.13	3120.31	3230.57	2947.54
3.36775	12139.2	4.35669	3326.54	3113.84	3151.54	2878.32
3.37151	11838.1	4.36044	3290.84	3137.73	3165.19	2861.2
3.37527	12504	4.36419	3259.94	3027.29	3125.71	2863.43
3.37903	11982	4.36794	3209.9	3205.26	3111.05	2928.33
3.3828	12440.8	4.37169	3316.89	2999.51	3205.11	2933.18
3.38656	12034.9	4.37544	3342.91	3100.41	2996.99	2936.86
3.39032	12426.7	4.37919	3409.13	3139.56	3360.35	2913.62
3.39408	12233.2	4.38294	3264.43	3099.86	3207.34	2954.34
3.39784	12226	4.38669	3346.48	3078.9	3052.32	2924.29
3.4016	12139.4	4.39044	3401.85	3208.53	3288.17	2878.52
3.40913	12096.8	4.39419	3333.95	3109.11	3155.91	2900.37
3.41289	12168.6	4.39794	3298.97	3209.53	3103.83	2876.77
3.41665	12289.6	4.40169	3457.39	3069.85	3122.62	2974.69
3.42041	12302.8	4.40544	3408.36	3087.12	3181.1	2978.55
3.42417	12061.1	4.40919	3366.21	3114.33	3227.3	2977.23
3.42794	12139.2	4.41294	3405.91	3256.32	3123.75	2909.69
3.4317	12050.3	4.41669	3311.96	3152.86	3220.94	2888.61
3.43546	12180.6	4.42044	3365.94	3250.06	3156.49	2855.45
3.43922	12155.1	4.42419	3338.06	3208.85	3206.48	2920.12
3.44298	12167.6	4.42794	3357.32	3211.88	3159.91	2814.3
3.44675	11857.4	4.43169	3528.46	3133.76	3181.07	3004.48
3.45051	12411.4	4.43544	3413.56	3144.29	3215.13	3099.86
3.45427	12057.4	4.43919	3404.09	3239.25	3218.83	2979.28
3.45803	12107	4.44294	3431.94	3250.4	3274.62	2962.02
3.46179	12272.6	4.44669	3280.46	3113.08	3127.11	2958.05
3.46556	12230.9	4.45044	3426.4	3284.08	3224	2906.39
3.46932	11882.2	4.45419	3408.16	3313.78	3131.62	2997.21
3.47684	12019.6	4.45794	3383.79	3248.62	3186.15	3036.86
3.4806	12141	4.46169	3381.41	3250.59	3246.68	2974.48
3.48436	12028.4	4.46544	3563.23	3225.15	3226.21	3032.57
3.48813	12176.9	4.46919	3333.12	3158.4	3163.97	2894.12
3.49189	12072.5	4.47294	3409.49	3163.39	3197.23	2890.56
3.49565	12356.5	4.47669	3485.53	3170	3230.96	2887.84
3.49941	12063	4.48044	3535.2	3294.54	3298.22	2946.11
3.50317	12199.5	4.48419	3403.04	3209.61	3184.73	2938.85
3.50694	12022	4.48794	3547.35	3165.7	3263.33	2985.28
3.5107	12105.1	4.49169	3393.96	3298.39	3212.76	3028.58
3.51446	12057.7	4.49544	3574.3	3217.72	3244.29	3064.15
3.51822	12372.5	4.49919	3503.72	3290.41	3218.78	2992.65
3.52198	12070.2	4.50294	3606.61	3370.4	3128.32	2975.82
3.52575	12191.4	4.50669	3486.06	3319.33	3285.84	2951.93
3.52951	12047.1	4.51044	3562.99	3325.26	3289.37	3027.29
3.53327	12168.9	4.51419	3447.43	3235.13	3281.88	3070.19
3.53703	12016	4.51794	3605.53	3265.24	3191.98	3089.43
3.54079	12110.1	4.52169	3532.58	3249.47	3212.55	2884.09
3.54456	12022.2	4.52544	3558.47	3291.88	3232.64	3040.46
3.54832	12234.8	4.52919	3489.98	3296.79	3315.51	3058.03
3.55208	11984.2	4.53294	3694.92	3277.26	3435.72	3029.48
3.55584	12114.6	4.53669	3556.08	3294.95	3274.75	3007.35
3.55961	11897.5	4.54044	3632.14	3345.4	3261.44	2959.96
3.56337	12270.8	4.54419	3571.27	3357.79	3211.52	3022.54
3.56713	11989.6	4.54794	3644.91	3337	3304.09	2972.61
3.57089	12076.8	4.55169	3614.65	3345.23	3280	2995.92
3.57465	11908.3	4.55544	3730.08	3255.81	3370.1	3073.78
3.57842	12386.2	4.55919	3641.58	3330.35	3258.44	2985.25
3.58218	12059.2	4.56294	3620.99	3378.97	3274.84	3062.08
3.58594	12442.6	4.56669	3618.34	3318.11	3320.11	3041.14
3.5897	11794.7	4.57044	3771.06	3374.55	3284.18	3007.52
3.59346	12439.4	4.57419	3638.04	3374.64	3242.6	3073.71
3.59723	12187.8	4.57794	3718.88	3282.05	3358.47	2989.55
3.60099	12113.5	4.58169	3718.54	3321.95	3302.77	2980.98
3.60475	12262.7	4.58544	3705.36	3354.57	3358.85	3007.54
3.60851	12281.8	4.58919	3592.03	3360.93	3382.78	2997.64
3.61228	12003	4.59294	3783.52	3401.01	3483.19	3063.14
3.61604	12506.1	4.59669	3760.86	3298.81	3383.78	3079.14
3.6198	12006	4.60044	3739.2	3397.87	3460.79	3126.79
3.62356	12389.4	4.60419	3664.43	3481.09	3441.51	3015.49
3.62732	11997.4	4.60794	3843.75	3434.3	3325.63	3157.02
3.63109	12165.8	4.61169	3672.87	3445.74	3267.2	3067.1
3.63485	12079.5	4.61544	3861.98	3408.59	3418.28	3055.61
3.63861	12096.7	4.61919	3729.65	3379.86	3339.6	3101.16
3.64237	12196.6	4.62294	3695.57	3469.52	3412.7	2969.17
3.64614	11993.8	4.62669	3751.04	3485.32	3321.13	3019.43
3.6499	12022.9	4.63044	3725.58	3554.66	3304.58	3178.03
3.65366	12351.1	4.63419	3925.62	3458.77	3419.79	2978.11
3.65742	11932.1	4.63794	3938.81	3465.74	3435.35	3091.32
3.66118	12276.4	4.64169	3812.37	3525.53	3341.71	3015.85
3.66495	11993.5	4.64544	3839.62	3585.98	3476.18	3112.67
3.66871	12166.9	4.64919	3836.33	3482.52	3466.09	3145.9
3.67247	11981.9	4.65294	3869.36	3529.71	3418.7	3119.49
3.67623	12353.6	4.65669	3887.2	3548.53	3392.2	3044.76
3.68	12105.5	4.66044	3889.94	3491.95	3449.86	3088.32
3.68376	12274.2	4.66419	3851.02	3480.94	3417.68	3093.12
3.68752	12034.5	4.66794	3867.06	3432.86	3448.03	3106.9
3.69128	12237.5	4.67169	3857.76	3484.03	3411.04	3079.44
3.69505	12207.4	4.67544	4033.03	3622.15	3413.12	3233.19
3.69881	12287.2	4.67919	4020.33	3616	3518.28	3115.08
3.70257	11940.7	4.68294	4021.99	3570.19	3510.97	3132.64
3.70633	11976.5	4.68669	4043.9	3627.85	3578.05	3099.53
3.71009	12060.4	4.69044	4068.45	3522.4	3470.65	3110.62
3.71386	12319.5	4.69419	4039.26	3467.12	3523.97	3093.52
3.71762	12045.3	4.69794	4033.61	3562.85	3485.51	3146.07
3.72138	12193.8	4.70169	4011.12	3624.17	3520.47	3060.8
3.72514	12050.8	4.70544	3919.34	3631.44	3500.08	3166.94
3.72891	12336.9	4.70919	3936.82	3622.22	3511.41	3102.97
3.73267	12158	4.71294	4053.92	3733.83	3582.34	3189.55
3.73643	12358.7	4.71669	3978.3	3657.2	3544.69	3171.88
3.74019	11889.5	4.72044	4057.49	3706.9	3572.05	3164.54
3.74396	12429	4.72419	3956.47	3551.3	3438.64	3075.29
3.74772	12092.7	4.72794	3974.89	3635.77	3542.32	3125.09
3.75148	12347.7	4.73169	3905.29	3594.17	3484.87	3069
3.75524	12118	4.73544	3936.97	3627.85	3580.33	3104.56
3.75901	12225.8	4.73919	3951.08	3500.89	3542.71	3035.45
3.76277	12258.3	4.74294	4005.34	3554.8	3569.7	3185.94
3.76653	12365.2	4.74669	4036.84	3609.45	3543.69	3112.61
3.77029	12154.1	4.75044	4115.94	3655.44	3577.73	3147.67
3.77406	12435	4.75419	4079.68	3676.77	3552.97	3133.26
3.77782	12248.4	4.75794	4136.48	3727.88	3593.57	3194.21
3.78158	12153	4.76169	4151.26	3704.59	3587.28	3168.84
3.78534	12051.9	4.76544	4047.66	3665.46	3660.12	3133.81
3.78911	12442	4.76919	4034.22	3675.38	3528.67	3162.49
3.79287	12202.8	4.77294	4097.46	3792.08	3677.21	3209.34
3.79663	12470.1	4.77669	4056.84	3751.75	3614.53	3146.42
3.80039	12157.8	4.78044	4040.99	3730.53	3513.49	3161.07
3.80416	12421.8	4.78419	3984.55	3690.47	3598.5	3133.01
3.80792	12146	4.78794	4066.74	3746.28	3632.75	3163.63
3.81168	12089.2	4.79169	4061.76	3670.75	3572.32	3103.7
3.81544	12208.5	4.79544	4049.36	3676.79	3575.18	3158.8
3.81921	12443.3	4.79919	4061.76	3686.22	3531.14	3202.6
3.82297	12104	4.80294	4133.83	3751.38	3652.44	3216.62
3.82673	12403.5	4.80669	4066.89	3678.55	3522.28	3141.26
3.83049	12275.2	4.81044	4052.3	3787.34	3634.55	3198.31
3.83426	12384.7	4.81419	4089.15	3778.27	3565.75	3178.31
3.83802	12281.2	4.81794	4093.65	3798.05	3506.17	3199.67
3.84178	12493	4.82169	3978.01	3739.15	3575.46	3162.96
3.84554	12159.8	4.82544	4018.87	3712.86	3599.72	3106.22
3.84931	12567.9	4.82919	4015.56	3771.87	3581.41	3140.14
3.85307	12203.6	4.83294	3970.11	3722.37	3627.86	3217.93
3.85683	12144.7	4.83669	3960.96	3683.57	3624.55	3180.35
3.86059	12245.4	4.84044	3932.28	3728.28	3673.52	3223.95
3.86436	12401.2	4.84419	3967.59	3692.53	3672.3	3213.13
3.86812	12390.5	4.84794	3957.95	3682.12	3581.08	3198.3
3.87188	12292.9	4.85169	3890.63	3736.12	3599.79	3246.94
3.87564	12523.5	4.85544	3999.84	3657.83	3634.36	3276.85
3.87941	12446.2	4.85919	3919.89	3616.13	3698.73	3244.72
3.88317	12252.7	4.86294	3846.63	3711.56	3639.93	3267.1
3.88693	12466.1	4.86669	3803.43	3723.76	3605.1	3109.61
3.89069	12411.7	4.87044	3810.46	3781.29	3604.13	3230.16
3.89446	12245.3	4.87419	3907.86	3724.91	3611.74	3229.34
3.89822	12333.3	4.87794	3918.63	3640.8	3661.11	3261.59
3.90198	12384.1	4.88169	3881.82	3617.83	3534.57	3223.45
3.90575	12435.9	4.88544	3925.74	3667.67	3553.45	3251.41
3.90951	12476.3	4.88919	3866.86	3694.54	3638.87	3241.78
3.91327	12148.4	4.89294	3863.48	3648.34	3612.35	3292.08
3.91703	12509.7	4.89669	3844.37	3628.01	3594.79	3258.36
3.9208	12492.9	4.90044	3840.9	3656.48	3614.08	3232.95
3.92456	12580.5	4.90419	3743.9	3664.74	3579.16	3268.09
3.92832	12307.2	4.90794	3792.99	3671.17	3612.78	3321.9
3.93208	12592.8	4.91169	3806.13	3628.83	3618.21	3272.46
3.93585	12378.3	4.91544	3818.39	3668.72	3578.72	3220.47
3.93961	12693	4.91919	3750.72	3582.52	3503.74	3193.26
3.94337	12297.4	4.92294	3713.56	3572.25	3542.55	3256.91
3.94713	12473.9	4.92669	3760.19	3586.18	3544.01	3244.46
3.9509	12291.1	4.93044	3785.29	3562.75	3593.22	3214.32
3.95466	12629.5	4.93419	3685.85	3513.89	3547.13	3200.22
3.95842	12406.6	4.93794	3586.63	3538.34	3534.93	3250.68
3.96219	12531.8	4.94169	3554.92	3501.52	3526.77	3255.68
3.96595	12328.2	4.94544	3598.07	3476.43	3580.6	3274.45
3.96971	12422.1	4.94919	3584.09	3520.29	3546.32	3227.48
3.97347	12432.6	4.95294	3551.66	3516.24	3500.02	3243.23
3.97724	12438.7	4.95669	3604.05	3497.74	3499.16	3241.91
3.981	12292.8	4.96044	3602.54	3520.52	3475.7	3268.21
3.98476	12738.5	4.96419	3574.83	3493.03	3443.26	3279.05
3.98852	12460.5	4.96794	3566.39	3459.8	3438.26	3210.3
3.99229	12381.3	4.97169	3568.22	3469.42	3445.09	3121.83
3.99605	12198.8	4.97544	3530.43	3572.36	3355.42	3084.31
3.99981	12686.3	4.97919	3527.65	3528.53	3349.99	3135.84
4.00358	12368.2	4.98294	3491.95	3419.72	3477.01	3223.45
4.00734	12575.4	4.98669	3458.69	3390.5	3410.06	3199.86
4.0111	12501.5	4.99044	3482.43	3337.36	3437.79	3176.02
4.01486	12676.9	4.99419	3523.46	3342.71	3494.48	3222.02
4.01863	12328.4	4.99794	3474.98	3345.36	3491.88	3210.33
4.02239	12644	5.00169	3399.43	3365.73	3479.91	3226.94
4.02615	12505.2	5.00544	3459.51	3435.96	3459.42	3262.05
4.02991	12565.3	5.00919	3443.89	3429.48	3443.47	3220.96
4.03368	12567.5	5.01294	3427.9	3393.67	3412.58	3228.03
4.03744	12595.1	5.01669	3464.04	3370.6	3356.48	3272.52
4.0412	12668.6	5.02044	3487.11	3345.5	3420.04	3236.99
4.04497	12593.6	5.02419	3486.26	3393.63	3391.62	3172.36
4.04873	12507.7	5.02794	3465.59	3408.64	3357.39	3135.44
4.05249	12858.1	5.03169	3421.04	3323.22	3402.38	3141.72
4.05625	12674.2	5.03544	3370.14	3300.04	3389.83	3222.15
4.06002	12679.3	5.03919	3360.6	3248.05	3388.95	3225.22
4.06378	12566.5	5.04294	3383.61	3283.41	3406.14	3148.53
4.06754	12702.9	5.04669	3301.63	3357.62	3382.92	3142.37
4.07131	12389.5	5.05044	3345.52	3353.19	3376.72	3190.53
4.07507	12862.4	5.05419	3359.64	3312.11	3386.91	3194.78
4.07883	12641.7	5.05794	3287.22	3288.09	3316.6	3123.36
4.08259	12676.2	5.06169	3300.15	3346.66	3335.04	3081.6
4.08636	12542.5	5.06544	3344.89	3361.38	3356.59	3152.88
4.09012	12710.9	5.06919	3328.69	3271.79	3279.85	3180.14
4.09388	12760.9	5.07294	3265.76	3226.91	3307.11	3093.3
4.09764	12736.8	5.07669	3306.29	3273.49	3370.8	3073.59
4.10141	12637	5.08044	3302.24	3271.51	3335.74	3128.16
4.10517	12732.2	5.08419	3257.01	3200.25	3314.14	3160.15
4.10893	12602	5.08794	3265.4	3186.05	3322.82	3186.72
4.1127	12826.4	5.09169	3294.97	3195.75	3377.05	3162.53
4.11646	12708.8	5.09544	3236.8	3173.25	3380.36	3110.66
4.12022	12874.2	5.09919	3210.71	3222.96	3266.19	3117.5
4.12398	12706.2	5.10294	3206.07	3238.96	3287.82	3148.92
4.12775	12640.2	5.10669	3215.88	3218.48	3295.95	3136.19
4.13151	12800.9	5.11044	3222.78	3210.97	3192.56	3123.2
4.13527	13030.7	5.11419	3207.57	3246.39	3222.76	3143
4.13904	13016.5	5.11794	3183.8	3206.93	3297.04	3101.81
4.1428	12706.6	5.12169	3159.82	3120.48	3321.4	3103.64
4.14656	12698.6	5.12544	3186.02	3060.64	3324.5	3108.33
4.15032	13003.5	5.12919	3190.79	3058.31	3282.48	3081.85
4.15409	12785.6	5.13294	3180.81	3120.76	3279.65	3122.32
4.15785	12876.4	5.13669	3188.97	3126.81	3272.34	3139.13
4.16161	12677.8	5.14044	3140.52	3088.26	3248.99	3089.08
4.16538	12828.1	5.14419	3114.7	3075.07	3207.71	3090.75
4.16914	12756.5	5.14794	3125.68	3100.1	3220.88	3019.49
4.1729	12936.8	5.15169	3165.7	3045.6	3236.65	3099.11
4.17666	12840.5	5.15544	3144.59	3006.45	3229.59	3132.25
4.18043	13218.7	5.15919	3114.51	3054.08	3219.01	3065.39
4.18419	12805	5.16294	3062.95	3072.3	3160.05	3103.54
4.18795	13014.3	5.16669	3064.2	3125.64	3231.25	3102.52
4.19172	12984.4	5.17044	3111.21	3080.18	3278.37	3065.07
4.19548	12988.3	5.17419	3206.36	3094.03	3276.7	3050.34
4.19924	12819	5.17794	3158.2	3160.22	3270.03	3074.16
4.203	13221.7	5.18169	3149.91	3066.55	3158.84	3091.19
4.20677	12734.1	5.18544	3115.37	3100.19	3130.15	3082.92
4.21053	12957.1	5.18919	3076.65	3114.12	3156.14	3045.39
4.21429	12711.8	5.19294	3037.7	3050.31	3134.85	3001.71
4.21806	13155.1	5.19669	3088.73	3071.94	3128.04	3076.39
4.22182	12809.4	5.20044	3075.93	3031.31	3154.99	3126.53
4.22558	13362.4	5.20419	3037.78	3024.67	3175.42	3043.77
4.22935	12993	5.20794	3049.89	3057.09	3128.39	2991.98
4.23311	13272.6	5.21169	3089.5	3112.72	3148.53	3071.34
4.23687	12988.5	5.21544	3067.89	3067.46	3119.11	3019.7
4.24063	13225.4	5.21919	3045.82	3085.19	3114.74	3025.53
4.2444	12950.3	5.22294	3124.67	2990.64	3081.15	2961.65
4.24816	13275.3	5.22669	3070.83	2976.04	3104.92	3018.54
4.25192	12855.6	5.23044	3019.57	3005.39	3123.46	3046.13
4.25569	13276.6	5.23419	3075.16	3022.01	3165.16	2994.54
4.25945	13261.7	5.23794	3056.9	2977.73	3157.6	2974.46
4.26321	13345.3	5.24169	3037.72	3057.91	3152.89	2986.75
4.26697	13168.3	5.24544	2968.99	3034.63	3129.01	3010.33
4.27074	13482.3	5.24919	2980.11	3117.27	3165.25	3010.82
4.2745	13346	5.25294	3006.04	3007.97	3081.39	2982.19
4.27826	13687.3	5.25669	2993.55	2954.23	3106.86	2963.36
4.28203	13170.3	5.26044	3053.52	3014.4	3074.65	3014.17
4.28579	13235.8	5.26419	2968.19	3012.69	3145.35	3024.59
4.28955	13247	5.26794	2961.03	2970.67	3145.78	2937.59
4.29331	13382.1	5.27169	3007.83	3055.69	3059.29	2945.48
4.29708	13062.2	5.27544	2987.77	2970.88	3017.76	2942.27
4.30084	13658.6	5.27919	3010.7	2968.81	3120.7	2975.2
4.3046	13098.9	5.28294	3038.19	2976.06	3107.01	2996.3
4.30837	13535.3	5.28669	2978.84	3039.17	3135.11	2996.07
4.31213	13346.2	5.29044	2955.01	2988.03	3074.73	2924.65
4.31589	13512.5	5.29419	3011.47	2969.85	3151.06	2968.44
4.31965	13647.1	5.29794	3039.45	2969.2	3086.65	2935.09
4.32342	13787.4	5.30169	2949.75	2956.08	3125.5	2991.15
4.32718	13549.1	5.30544	2866.83	2922.92	3063.31	2961.32
4.33094	13544.5	5.30919	2959.04	2995.52	3040.52	2908.82
4.33471	13494	5.31294	2983.29	2931.42	3063.73	2931.3
4.33847	13711	5.31669	2991.74	2965.6	2995.96	2997.31
4.34223	13424.7	5.32044	2971.6	2921.91	3005.83	3063.51
4.346	13611	5.32419	2935.19	2993.81	3087.64	2984.22
4.34976	13663.9	5.32794	2942.76	3034.44	3032.35	2935.85
4.35352	13794.5	5.33169	3051.31	2969.59	3129.33	2966.15
4.35728	13635.8	5.33544	2974.54	2958.79	3072.03	2976.34
4.36105	13765.4	5.33919	2969	2975.26	3050.49	2996.1
4.36481	13629.9	5.34294	2971.83	2961.79	3051.1	2933.91
4.36857	13905.9	5.34669	2961.66	2909.78	2993.85	2945.54
4.37234	13560.6	5.35044	2977.68	2891.13	2980.34	2974.68
4.3761	13494.9	5.35419	2942.22	2921.3	3067.19	2936.1
4.37986	13884.1	5.35794	2891.37	2875.16	3027.15	2979.26
4.38362	13785.4	5.36169	2953.08	2897.43	3008.65	2967.26
4.38739	13724.4	5.36544	2970.98	2950.16	3012.19	2959.01
4.39115	14020.3	5.36919	2901.65	2944.43	3086.1	3012.85
4.39491	13778.5	5.37294	2982.76	2904.12	3104.66	2908.75
4.39868	14107.1	5.37669	2969.86	2893.34	3090.91	2909.76
4.40244	13888.1	5.38044	2906.45	2859.63	3054.43	2958.8
4.4062	14166	5.38419	2901.12	2897.43	2972.85	2961.24
4.40997	14008.3	5.38794	2842.54	2872.64	3024.02	2875.77
4.41373	14129.8	5.39169	2975.63	2950.62	3051.37	2957.96
4.41749	13955.4	5.39544	2918.13	2977.03	2995.52	2967.19
4.42125	14196.6	5.39919	2912.85	2992.69	3053.89	3001.33
4.42502	14141	5.40294	2927.77	2852.4	3087.63	2911.14
4.42878	14478.5	5.40669	2975.21	2940.83	3056.58	2951.02
4.43254	14281.8	5.41044	2877.56	2953.35	3089.2	2992.06
4.43631	14191.3	5.41419	2914.66	2936.36	3013.19	2937.83
4.44007	14087.4	5.41794	2915.3	2942.49	2973.43	2864.15
4.44383	14439.3	5.42169	2980.66	2925.68	2972.3	2923.72
4.44759	14233.2	5.42544	2946.13	2945.09	3011.59	2919.08
4.45136	14401.7	5.42919	2882.99	2942.45	3051.92	3025.37
4.45512	14549.2	5.43294	2815.8	2918.16	2911.13	2937.01
4.45888	14610.9	5.43669	2911.42	2925.29	3008.75	2971.1
4.46265	14456.2	5.44044	2879.31	2838.72	2991.31	2910.65
4.46641	14444.4	5.44419	2913.04	3001.75	2982.6	2891.4
4.47017	14605.7	5.44794	2909.94	2966.69	2963.99	2869.74
4.47394	14584.6	5.45169	2864.39	2944.88	3045.21	2898.65
4.4777	14338.7	5.45544	2930.82	2890.1	2929.51	2870.3
4.48146	14590.9	5.45919	2872.01	2880.47	3041.14	2925.85
4.48522	14467.2	5.46294	2805.5	2904.69	2971.72	2892.95
4.48899	14754.5	5.46669	2957.18	2973.15	3018.66	2858.21
4.49275	14591.6	5.47044	2954.75	3003.35	2954.34	2914.84
4.49651	14920.8	5.47419	2943.88	2926.22	2963.56	2977.8
4.50028	14713.5	5.47794	2887.42	2874.02	2960.41	2952.3
4.50404	14850.9	5.48169	2939.06	2999.95	2918.99	3020.82
4.5078	14980.2	5.48544	2956.18	2887.21	2962.25	2945.53
4.51156	14737.6	5.48919	2937.18	2898.09	3063.1	2976.67
4.51533	14809	5.49294	2930.84	2824.05	2933.5	2864.38
4.51909	14762.4	5.49669	2892.34	2915.96	2927.99	2951.76
4.52285	14916.6	5.50044	2790.33	2869.91	2916.68	2839.68
4.52662	15079	5.50419	2950.78	2827.47	3091	2836.58
4.53038	14998.8	5.50794	2830.11	2800.44	2918.25	2923.33
4.53414	15343.3	5.51169	2892.76	2957.48	2978.9	2937.77
4.5379	15179.3	5.51544	2914.1	2945.65	3017.96	2802.7
4.54167	15201.5	5.51919	2850.77	2834.79	2943.96	2912.61
4.54543	15002.7	5.52294	2925.89	2848.97	2925.07	2894.51
4.54919	15188.9	5.52669	2925.32	2857.92	2938.64	2848.56
4.55296	15205.1	5.53044	2881.28	2839.64	2913.89	2875.47
4.55672	15550.9	5.53419	2835.83	2950	2988.18	2882.18
4.56048	15049.5	5.53794	2824.36	2820.7	2932.93	2850.8
4.56425	15427.7	5.54169	2865.13	2936.97	2912.24	2897.54
4.56801	15414.6	5.54544	2785.96	2878.52	3015.55	2806.5
4.57177	15241.5	5.54919	2951.12	2880.47	2977.28	2944.7
4.57553	15406.1	5.55294	2846.36	2776.88	3101.69	2904.67
4.5793	15461.9	5.55669	2967.63	2825.95	2970.12	2809.06
4.58306	15510.5	5.56044	2929.77	2851.01	2812.34	2953.73
4.58682	15543.3	5.56419	2861.61	2902.49	3029.79	3045.92
4.59059	15670.9	5.56794	2878.57	2932.46	2864.64	2813.55
4.59435	15857.7	5.57169	2857.4	2921.68	2948.08	2881.74
4.59811	15678.9	5.57544	2767.26	2910.22	2967.35	2788.12
4.60187	15837.4	5.57919	2924.01	2874.14	2909.35	2888.68
4.60564	15676.4	5.58294	2843.77	2849.99	2836.67	2777.84
4.6094	15807.8	5.58669	2883.15	2768.76	2956.35	2906.97
4.61316	15868.3	5.59044	2846.77	2778.51	2917.53	2838.67
4.61693	16066.7	5.59419	2886.01	2894.2	2991.29	2856.78
4.62069	15952.1	5.59794	2871.28	2818.66	2896.66	2865.92
4.62445	15766.8	5.60169	2927.73	2821.49	2865.9	2977.56
4.62821	15909.3	5.60544	2893.99	2864.42	2902.86	2843.72
4.63198	16100.9	5.60919	2852.18	2883.24	3063.37	2837.45
4.63574	16019.7	5.61294	2876.44	2911.77	2912.73	2794.33
4.6395	16180.7	5.61669	2920.3	2856.78	3113.33	2984.29
4.64327	15918.9	5.62044	2863.69	2846.25	2929.66	2793.38
4.64703	16012.7	5.62419	2776.87	2902.66	2882.79	2857.52
4.65079	15911.6	5.62794	2743.66	2854.58	2881.31	2793.66
4.65455	16192	5.63169	2883.17	2966.34	2929.16	2930.92
4.65832	16144	5.63544	2851.29	2949.52	2893.75	2951.48
4.66208	16185	5.63919	2926.51	2915.18	3000.73	2875.47
4.66584	16143.1	5.64294	2880.56	2889.47	2890.69	2892.77
4.66961	16458.6	5.64669	2852.75	2932.68	2966.3	2866.4
4.67337	16424	5.65044	2877	2899.22	2930.89	2922.96
4.67713	16294.3	5.65419	2946.08	2840.52	2928.49	2824.75
4.68089	16554.1	5.65794	2801.72	2932.51	2917.12	2802.14
4.68466	16292.2	5.66169	2798.31	2941	2904.45	2883.68
4.68842	16024.4	5.66544	2857.1	2829.75	2821.15	2863.76
4.69218	16703.6	5.66919	2811.3	2868.95	3016.19	2982.42
4.69595	16419.9	5.67294	2818.83	2780.04	2914.89	2939.43
4.69971	16375.1	5.67669	2851.53	2894.17	2971.91	2937.3
4.70347	16201	5.68044	2859.66	2790.88	2977.19	2730.31
4.70723	16438.2	5.68419	2910.43	2911.2	3023.16	2877.59
4.711	16254.9	5.68794	2853.3	2884.36	2911.98	2872.16
4.71476	16364.5	5.69169	2876.45	2878.08	2953.32	2865.29
4.71852	16457.8	5.69544	2842.33	2902.67	2964.16	2973.94
4.72229	16462	5.69919	2777.01	2819.92	2961.77	2893.23
4.72605	16350.6	5.70294	2806.52	2803.75	2962.04	2870.02
4.72981	16318.4	5.70669	2841.45	2896.55	2915.43	2846.76
4.73357	16158.2	5.71044	2742.48	2822.86	2908.5	2887.98
4.73734	16492.9	5.71419	2793.89	2766.77	2902.86	2824.69
4.7411	16317	5.71794	2892.87	2829.88	2945.42	2797.62
4.74486	16561.1	5.72169	2872.28	2807.19	2960.05	2777.19
4.74863	16068.3	5.72544	2721.97	2746.94	2938.32	2915.42
4.75239	16524	5.72919	2829.31	2813.93	2948.71	2906.03
4.75615	16411.6	5.73294	2811.46	2795.88	2843.57	2708.14
4.75991	16550.2	5.73669	2859.92	2919.95	2993.18	2830.32
4.76368	16127.8	5.74044	2787.06	2880.28	2964.97	2871.37
4.76744	16604.2	5.74419	2735.93	2840.13	2908.21	2915.15
4.7712	16141	5.74794	2813.25	2804.73	2949.93	2767.14
4.77497	15895.5	5.75169	2800.64	2836.49	2922.23	2883.66
4.77873	16092.1	5.75544	2839.23	2799.37	2923.22	2814.85
4.78249	15993	5.75919	2893.22	2814.18	2933.07	2880.99
4.78625	15734.1	5.76294	2837.33	2875.59	2961.43	2866.76
4.79002	16002.6	5.76669	2847.61	2873.75	2997.71	2834.39
4.79378	15844.8	5.77044	2762.22	2755.28	2943.25	2811.53
4.79754	15918.7	5.77419	2769.43	2869.08	2882.06	2900.35
4.8013	15725.2	5.77794	2785.83	2751.15	2893.12	2870.34
4.80507	15683.5	5.78169	2766.94	2853.25	2921.95	2794.34
4.80883	15574.9	5.78544	2812.97	2865.45	2934.53	2829.2
4.81259	15852.8	5.78919	2806.09	2806.27	2934.48	2863.86
4.81636	15455.7	5.79294	2832.2	2817.76	2902.9	2888.53
4.82012	15550.6	5.79669	2814.1	2862.92	2946.08	2831.68
4.82388	15590.7	5.80044	2810.26	2886.67	2912.38	2841.01
4.82764	15423.6	5.80419	2846.85	2844.68	2914.65	2822.68
4.83141	15074.1	5.80794	2814.35	2784.78	2970.52	2906.96
4.83517	15482.5	5.81169	2878.63	2852.38	2871.73	2961.55
4.83893	15236.1	5.81544	2803.39	2813.84	2896.61	2746.2
4.84269	15213.6	5.81919	2769.79	2739.95	2953.11	2886.65
4.84646	15176.7	5.82294	2836.77	2752.9	2899.43	2813.71
4.85022	15396.8	5.82669	2847.24	2739.12	2916.41	2781.22
4.85398	14820	5.83044	2813.2	2674.99	2875.34	2788.19
4.85775	15195.7	5.83419	2899.28	2781.69	2904.3	2879.19
4.86151	14832.7	5.83794	2823.1	2750.78	2844.29	2810.14
4.86527	15111.9	5.84169	2847.61	2813.4	2908.21	2823.58
4.86903	14800.4	5.84544	2753.08	2753.47	2890.26	2832.11
4.8728	14886.1	5.84919	2791.89	2846.22	2893.41	2863.89
4.87656	14560.8	5.85294	2719.89	2812.59	2981.1	2854.65
4.88032	14800.1	5.85669	2858.91	2825.47	2891.23	2870.13
4.88408	14475.1	5.86044	2805.81	2810.1	2899.17	2854.41
4.88785	14611.1	5.86419	2762.62	2801.26	2924.89	2842.5
4.89161	14232.5	5.86794	2704.21	2861.59	2825.38	2777.32
4.89537	14365.8	5.87169	2731.89	2741.21	2885.81	2764.54
4.89914	14137.6	5.87544	2783.8	2726.36	2905	2862.81
4.9029	14540.6	5.87919	2829.04	2804.4	2884.46	2857.76
4.90666	14152	5.88294	2791.22	2786.5	2897.45	2734.51
4.91042	14184.5	5.88669	2783.86	2885.27	2856.5	2852.72
4.91419	14349.8	5.89044	2726.77	2860.72	2845.23	2811.26
4.91795	14311.7	5.89419	2749.91	2832.78	2837.11	2877.84
4.92171	14097.9	5.89794	2707.17	2691.68	2835.99	2826.42
4.92547	14261.1	5.90169	2745.53	2796.06	2850.74	2812.34
4.92924	13762.3	5.90544	2751.93	2737.78	2822.07	2795.86
4.933	13992.1	5.90919	2760.83	2791.77	2908.02	2785.18
4.93676	13871.1	5.91294	2806.64	2802.46	2890.14	2823.13
4.94052	13874.2	5.91669	2819.98	2803.06	2932.12	2859.36
4.94429	13871.9	5.92044	2808.48	2805.09	2898.3	2859.37
4.94805	14136.6	5.92419	2839.03	2752.25	2900.56	2800.39
4.95181	13863.3	5.92794	2784.67	2731.98	2922.39	2837.13
4.95557	13965.8	5.93169	2756.24	2716.75	2905.74	2797.79
4.95934	13584.9	5.93544	2734.4	2670.67	2845.56	2817.73
4.9631	13650.9	5.93919	2788.78	2771.56	2843.65	2803.63
4.96686	13648.6	5.94294	2819.56	2799.14	2900.22	2812.03
4.97063	13807.7	5.94669	2760.74	2789.89	2893.03	2822.7
4.97439	13408.6	5.95044	2723.07	2713.56	2873.56	2766.09
4.97815	13654.2	5.95419	2761.19	2819.57	2931.69	2812.52
4.98191	13360.7	5.95794	2732	2752.58	2889.5	2781.81
4.98568	13362.2	5.96169	2724.24	2773.69	2893.07	2785.07
4.98944	13180.2	5.96544	2722.63	2748.36	2872.86	2847.01
4.9932	13338.2	5.96919	2820.22	2808.72	2879.87	2827.9
4.99696	13086.3	5.97294	2807.73	2774.3	2881.5	2783.19
5.00073	13328.2	5.97669	2812.25	2793.43	2899.92	2786.73
5.00449	13030.3	5.98044	2822.5	2732.02	2921.54	2817.9
5.00825	13233.2	5.98419	2765.49	2718	2904.34	2829.8
5.01201	13145	5.98794	2745.5	2790.56	2856.38	2804.31
5.01578	13224.5	5.99169	2789.17	2786.33	2887.5	2856.37
5.01954	13152.4	5.99544	2816.94	2776.84	2927.55	2811.61
5.0233	13089.5	5.99919	2802.46	2742.42	2919.73	2820.35
5.02706	12957.2	6.00294	2736.32	2702.16	2855.75	2811.85
5.03083	13318.6	6.00669	2729.13	2748.24	2874.38	2834.52
5.03459	12821.9	6.01044	2766.3	2699.36	2893.65	2774.4
5.03835	13142	6.01419	2829.6	2720.32	2918.58	2847.52
5.04211	13022.1	6.01794	2808.79	2761.67	2879.8	2825.96
5.04588	13044.2	6.02169	2805.43	2781.65	2816.12	2811.84
5.04964	12831	6.02544	2784.45	2762.33	2761.05	2812.44
5.0534	12810	6.02919	2797.43	2794.87	2795.46	2841.69
5.05716	12818.3	6.03294	2795.01	2787.62	2849.01	2828.1
5.06093	12793.6	6.03669	2818.61	2760.46	2929.43	2802.23
5.06469	12868.3	6.04044	2834.88	2755.03	2886.28	2886.51
5.06845	13061.1	6.04419	2816.67	2835.52	2853.99	2900.63
5.07221	12569.5	6.04794	2749.76	2842.29	2926.99	2810.73
5.07598	12666.1	6.05169	2774.44	2857	2909.32	2819.37
5.07974	12717.9	6.05544	2772.72	2851.4	2813.74	2728.91
5.0835	12781.7	6.05919	2832.78	2796.68	2854.4	2783.4
5.08726	12640	6.06294	2762.69	2732.12	2869.52	2777.13
5.09102	12656.6	6.06669	2729.53	2750.86	2912.87	2813.94
5.09479	12548.7	6.07044	2765.75	2789.6	2884.11	2816.66
5.09855	12687.8	6.07419	2804.87	2768.12	2831.45	2790.12
5.10231	12429.4	6.07794	2765.28	2772.59	2836.48	2817.63
5.10607	12753.6	6.08169	2733.85	2746.62	2859.16	2819.19
5.10984	12612.5	6.08544	2812.67	2693.15	2835.4	2788.31
5.1136	12678	6.08919	2808.94	2797.33	2858.22	2747.2
5.11736	12523.3	6.09294	2785.54	2792.83	2881.57	2746.3
5.12112	12629	6.09669	2834.75	2748.83	2909.44	2722.41
5.12489	12541.5	6.10044	2822.12	2734.06	2864.61	2730.16
5.12865	12528	6.10419	2795.3	2730.73	2902.7	2810.16
5.13241	12441.2	6.10794	2753.43	2723.93	2895.04	2800.84
5.13617	12654.4	6.11169	2733.96	2723.27	2829.92	2759.58
5.13994	12508	6.11544	2803.93	2730.7	2841.66	2767.71
5.1437	12572.4	6.11919	2815.72	2668.59	2840.16	2754.2
5.14746	12344.9	6.12294	2773.57	2661.74	2860.96	2731.42
5.15122	12286.1	6.12669	2738.09	2696.88	2868.89	2835.16
5.15498	12118.2	6.13044	2759.69	2761.04	2867.62	2823.11
5.15875	12518.7	6.13419	2769.39	2772.71	2891.65	2761.88
5.16627	12529.8	6.13794	2753.28	2762.97	2885.23	2738.14
5.17003	12317.4	6.14169	2759.77	2753.7	2863.64	2729.59
5.1738	12621.2	6.14544	2753.24	2748.02	2859.32	2791.81
5.17756	12234.8	6.14919	2747.66	2807.07	2851.21	2756.85
5.18132	12303.4	6.15294	2751.03	2774.98	2823.69	2699.23
5.18508	12282.7	6.15669	2764.62	2772.14	2824.38	2742.44
5.18885	12365.4	6.16044	2778.29	2803.45	2829.67	2786.48
5.19261	12135.4	6.16419	2787.38	2753.35	2801.84	2784.05
5.19637	12438.6	6.16794	2788.83	2694.57	2813.26	2709.76
5.20013	12128.6	6.17169	2783.27	2721.38	2886.76	2707.39
5.20389	12190.9	6.17544	2750.75	2785.02	2907.77	2767.6
5.20766	12067.5	6.17919	2729.83	2760.69	2848.86	2740.12
5.21142	12505.2	6.18294	2713.61	2730.1	2851.55	2771.15
5.21518	12096.3	6.18669	2712.84	2762.72	2893.56	2808.41
5.21894	12178.4	6.19044	2740.19	2792.03	2874.22	2700.6
5.22271	12014.2	6.19419	2781.95	2799.45	2818.39	2653.79
5.22647	12316.5	6.19794	2793.61	2774.53	2808.44	2730.12
5.23023	12034.6	6.20169	2783.54	2723.47	2786.63	2776.97
5.23399	12399.7	6.20544	2782.02	2711.6	2777.45	2812.19
5.23775	11977.9	6.20919	2761.97	2755.3	2858.31	2810.83
5.24152	12148.4	6.21294	2778.78	2789.55	2820.84	2732.78
5.24528	11989.2	6.21669	2757.92	2771.27	2741.11	2687.46
5.24904	12191.9	6.22044	2739.53	2797.51	2764.46	2735.57
5.2528	11978.4	6.22419	2767.61	2832.95	2852.37	2717.85
5.25656	12097	6.22794	2763.92	2804.11	2926.71	2691.12
5.26033	12100.5	6.23169	2756.21	2698.77	2942.22	2717.2
5.26409	12220.3	6.23544	2797.08	2681.42	2868.39	2783.21
5.26785	12035.7	6.23919	2712.4	2722.95	2790.35	2781.74
5.27161	12253.1	6.24294	2749.66	2722.2	2888.85	2761.76
5.27538	12020.7	6.24669	2843.79	2690.91	2913.08	2732.54
5.27914	11953.3	6.25044	2742.22	2731.16	2951.44	2745.12
5.2829	11763.8	6.25419	2687.49	2727.45	2938.45	2748.3
5.28666	12128.1	6.25794	2778.5	2715.66	2897.02	2748.5
5.29042	12048.6	6.26169	2825.9	2740.25	2885.73	2746.94
5.29419	12286.6	6.26544	2800.91	2787.72	2861.31	2772.27
5.29795	11695.8	6.26919	2743.62	2779.18	2870.19	2846.84
5.30171	12096.3	6.27294	2798.82	2809.73	2918.29	2891.74
5.30547	11789.4	6.27669	2780.9	2767.67	2899.39	2827.18
5.30923	12125.9	6.28044	2765.94	2749.58	2904.96	2744.51
5.313	11985.3	6.28419	2784.02	2744.67	2868.99	2771.94
5.31676	12203.8	6.28794	2772.65	2762.58	2856.82	2804.97
5.32052	11858.8	6.29169	2750.71	2730.78	2811.1	2757.6
5.32428	11962.3	6.29544	2763.88	2660.19	2812.85	2744.43
5.32804	11751.3	6.29919	2749.71	2692.79	2783.52	2726.92
5.33181	12101.9	6.30294	2745.53	2791.76	2775.99	2756.56
5.33557	11703.4	6.30669	2698.58	2748.11	2794.8	2776.79
5.33933	12175.2	6.31044	2747.71	2760.39	2808.93	2703.89
5.34309	12018.9	6.31419	2759.2	2741.82	2769.8	2713.75
5.34685	12141.3	6.31794	2816.95	2745.34	2864.7	2807.89
5.35062	11940	6.32169	2794.63	2753.99	2826.16	2807.93
5.35438	12087.7	6.32544	2839.47	2793.69	2881.45	2749.35
5.35814	11745.6	6.32919	2829.01	2773.45	2900.96	2679.67
5.3619	12113	6.33294	2803.86	2755.02	2900.37	2744.94
5.36566	12063.7	6.33669	2786.64	2723.96	2845.86	2762.19
5.36942	12130.3	6.34044	2744.57	2748.47	2891.3	2750.02
5.37319	11773.8	6.34419	2719.76	2696.28	2915.72	2695.01
5.37695	11821.6	6.34794	2817.27	2804.19	2936.02	2834.36
5.38071	11702.9	6.35169	2806.01	2718.52	2874.72	2788.1
5.38447	12128.9	6.35544	2749.77	2775.68	2798.28	2812.4
5.38823	11816.6	6.35919	2796.49	2760.13	2764.27	2852.83
5.392	11783.4	6.36294	2833.68	2789.86	2787.95	2730.48
5.39576	11789.9	6.36669	2797.63	2730.75	2844.2	2745.68
5.39952	11689.4	6.37044	2794.97	2741.15	2892.54	2753.13
5.40328	11598.4	6.37419	2790.97	2786.84	2837.88	2788.07
5.40704	11817	6.37794	2759.55	2730.67	2818.11	2717.85
5.41081	11584.9	6.38169	2689.44	2659.39	2818.59	2719.51
5.41457	11813.1	6.38544	2705.85	2768.92	2859.21	2796.49
5.41833	11789.4	6.38919	2740.63	2780.94	2841.08	2776.75
5.42209	11983.6	6.39294	2756.12	2693.17	2845.37	2741.58
5.42585	11556.9	6.39669	2767.35	2692.58	2855.21	2697.19
5.42961	11833.7	6.40044	2810.98	2767.6	2825.62	2718.89
5.43338	11524.6	6.40419	2701.02	2784.02	2740.11	2712.91
5.43714	11961.2	6.40794	2676.49	2785.76	2758.06	2769.97
5.4409	11503.2	6.41169	2709.97	2736.72	2787.61	2672.97
5.44466	11906.2	6.41544	2724.02	2751.48	2767.73	2704.81
5.44842	11568.6	6.41919	2736.07	2725.13	2755.27	2736.32
5.45218	11709.5	6.42294	2726.11	2715.02	2809.75	2821.13
5.45595	11647.2	6.42669	2723.19	2725.5	2770.92	2697.14
5.45971	11862.2	6.43044	2777.58	2780.82	2801.28	2754.31
5.46347	11549.4	6.43419	2698.37	2770.55	2757.15	2769.35
5.46723	11719	6.43794	2752.72	2779.43	2749.48	2757.43
5.47099	11547.6	6.44169	2682.26	2739.02	2744.95	2750.56
5.47475	11811.8	6.44544	2742.25	2687.72	2861.56	2782.71
5.47852	11613.1	6.44919	2751.96	2670.83	2864.22	2755.08
5.48228	11848.2	6.45294	2761.65	2716.97	2955.32	2759.77
5.48604	11570.3	6.45669	2734.07	2732.64	2795.75	2733.61
5.4898	12073.7	6.46044	2790.14	2774.86	2856.61	2790.84
5.49356	11566.2	6.46419	2770.58	2791.11	2821.41	2793.3
5.49732	11751.6	6.46794	2787.42	2799.16	2842.64	2695.64
5.50109	11657.5	6.47169	2690.02	2759.3	2785.73	2711.93
5.50485	11782.9	6.47544	2708.55	2798.55	2865.3	2723.61
5.50861	11449.2	6.47919	2717.04	2739.85	2805.16	2688.96
5.51237	11682.2	6.48294	2719.95	2790.81	2885.32	2672.72
5.51613	11531.7	6.48669	2721.84	2706.17	2839.38	2767.55
5.51989	11560.6	6.49044	2805.96	2637.82	2889.36	2806.92
5.52366	11572.5	6.49419	2685.05	2694.07	2792.82	2796.14
5.52742	11843.8	6.49794	2722.4	2721.05	2831.91	2767.11
5.53118	11677.2	6.50169	2705.31	2722.68	2790.3	2665.16
5.53494	11825.2	6.50544	2742.78	2778.11	2890.65	2677.98
5.5387	11443.7	6.50919	2707.83	2694.88	2751.45	2682.41
5.54246	11758	6.51294	2706.61	2732.13	2780.1	2735.09
5.54622	11486.3	6.51669	2728.64	2650.1	2795.4	2715.68
5.54999	11563.7	6.52044	2777.35	2776.2	2819.13	2805.52
5.55375	11509.3	6.52419	2695.23	2753.89	2809.07	2783.13
5.55751	11857.1	6.52794	2660.11	2696.17	2866.92	2706.22
5.56127	11543.6	6.53169	2747.8	2722.28	2830.08	2663.83
5.56503	11460.2	6.53544	2801.37	2767.6	2870.14	2742.65
5.56879	11485.3	6.53919	2758.99	2753.43	2866.74	2772.98
5.57255	11646.6	6.54294	2783.88	2794.24	2811.44	2763.44
5.57632	11429.1	6.54669	2734.37	2703.99	2769.06	2713.93
5.58008	11536.5	6.55044	2790.68	2721.25	2837.26	2796.38
5.58384	11560.1	6.55419	2708.81	2627.34	2835.7	2733.36
5.5876	11594	6.55794	2832.06	2750.24	2842	2792.41
5.59136	11477.2	6.56169	2704.73	2613.38	2852.48	2738.66
5.59512	11781	6.56544	2810.2	2682.25	2762.54	2670.11
5.59888	11392.9	6.56919	2827.73	2690.35	2773.9	2722.48
5.60264	11762.5	6.57294	2817.9	2725.28	2812.15	2706.67
5.60641	11433.8	6.57669	2762.58	2680.63	2738.28	2627.03
5.61017	11635.5	6.58044	2770.81	2635.91	2852.15	2673.35
5.61393	11331.7	6.58419	2722.63	2709.26	2835.15	2710.07
5.61769	11734.3	6.58794	2764.4	2705.42	2844.3	2769.61
5.62145	11285.5	6.59169	2684.17	2645.95	2748.85	2703.9
5.62521	11682.9	6.59544	2775.66	2741.19	2774.13	2730.88
5.62897	11521.7	6.59919	2747.89	2741.75	2832.68	2724.16
5.63274	11807.3	6.60294	2733.48	2754.55	2901.57	2807.88
5.6365	11501.4	6.60669	2747.2	2747.07	2789.05	2687.19
5.64026	11777.1	6.61044	2779.38	2768.12	2897.13	2780.25
5.64402	11399.1	6.61419	2732.21	2702.82	2790.25	2658.14
5.64778	11586	6.61794	2735.41	2748.45	2806.65	2696.05
5.65154	11518.5	6.62169	2722.43	2694.15	2738.39	2621.64
5.6553	11724.8	6.62544	2731.69	2769.08	2849.15	2743.67
5.65906	11379.9	6.62919	2719.46	2716.3	2806.3	2689.24
5.66282	11605.8	6.63294	2819.88	2737.33	2915.48	2781.41
5.66659	11333.7	6.63669	2714.46	2710.82	2810.09	2785.81
5.67035	11344.5	6.64044	2683.51	2718.78	2868.08	2704.73
5.67411	11376	6.64419	2815.84	2691.82	2894.29	2640.69
5.67787	11666	6.64794	2770.67	2827.75	2926.15	2794.86
5.68163	11445.6	6.65169	2708.79	2710.34	2805.79	2739.83
5.68539	11569.7	6.65544	2688.82	2666.53	2868.08	2715.48
5.68915	11508.8	6.65919	2741.89	2708.54	2847.35	2672.66
5.69291	11541.6	6.66294	2791.71	2700.23	2969.48	2681.83
5.69667	11360.8	6.66669	2734.2	2721.71	2792.13	2753.05
5.70044	11712.3	6.67044	2681.52	2705.14	2890.5	2745.35
5.7042	11445.8	6.67419	2641.73	2727.39	2747.97	2707.38
5.70796	11684.6	6.67794	2813.77	2681.2	2841.31	2736.28
5.71172	11400.2	6.68169	2728.73	2688.98	2778.98	2641.33
5.71548	11715.6	6.68544	2735.65	2775.52	2900.71	2691.51
5.71924	11283.7	6.68919	2734.47	2669.92	2812.48	2714.77
5.723	11588	6.69294	2802.02	2726.59	2823	2708.54
5.72676	11288.1	6.69669	2661.16	2703.4	2793.32	2701.43
5.73052	11658.8	6.70044	2701.36	2798.65	2800.72	2708.94
5.73428	11518.7	6.70419	2792.09	2715.05	2748.22	2777.19
5.73805	11575.6	6.70794	2755.22	2784	2717.82	2717.46
5.74181	11237.9	6.71169	2737.73	2663.98	2793.91	2592.33
5.74557	11557.6	6.71544	2749.22	2683.71	2873.33	2770.85
5.74933	11407.4	6.71919	2735.97	2694.51	2906.71	2815.86
5.75309	11291.1	6.72294	2720.43	2733.19	2896.36	2700.99
5.75685	11412.7	6.72669	2624.39	2707.38	2735.18	2725.09
5.76061	11616.1	6.73044	2679.15	2753.91	2856.26	2786.98
5.76437	11462	6.73419	2698.39	2735.43	2783.24	2678.82
5.76813	11819.7	6.73794	2772.72	2754.76	2838.01	2698.18
5.77189	11369.4	6.74169	2684.72	2742.54	2778.55	2647.46
5.77565	11364.5	6.74544	2774.97	2748.04	2864.36	2644.32
5.77941	11485.3	6.74919	2701.52	2781.39	2872.19	2576.55
5.78318	11521.8	6.75294	2706.51	2842.44	2801.94	2703.39
5.78694	11388.1	6.75669	2664.45	2746.47	2809.88	2724.12
5.7907	11618	6.76044	2692.04	2715.01	2887.37	2608.85
5.79446	11047.6	6.76419	2677.15	2637.17	2824.36	2714.51
5.79822	11545.4	6.76794	2650.94	2731.76	2821.93	2798.72
5.80198	11281.4	6.77169	2679.56	2659.3	2781.84	2684.62
5.80574	11531.7	6.77544	2707.18	2765.69	2787.85	2718.1
5.8095	11383.5	6.77919	2698.48	2752.47	2962.35	2709.48
5.81326	11294.1	6.78294	2798.69	2653.21	2841.8	2674.92
5.81702	11494.7	6.78669	2687.98	2778.24	2793.64	2685.32
5.82078	11459	6.79044	2739.59	2823.62	2807.32	2670.62
5.82454	11408.7	6.79419	2661.88	2680.21	2679.9	2701.02
5.8283	11578.4	6.79794	2740.53	2776.94	2847.08	2732.65
5.83206	11281.3	6.80169	2676.5	2682.25	2903.17	2692.85
5.83583	11499.7	6.80544	2721.67	2815.52	2877.15	2739.69
5.83959	11295.9	6.80919	2655.55	2636.87	2704.03	2645.32
5.84335	11674.2	6.81294	2763.33	2731.73	2779.25	2764.9
5.84711	11053.9	6.81669	2645.27	2692.23	2753.46	2756.85
5.85087	11490.8	6.82044	2682.44	2864.32	2785.32	2669.33
5.85463	11330.1	6.82419	2699.18	2689.68	2783.35	2735.2
5.85839	11496	6.82794	2606.82	2758.96	3005.95	2743.18
5.86215	11077	6.83169	2696.04	2589.77	2901.29	2748.57
5.86591	11302.1	6.83544	2729.66	2720.82	2924.02	2737.8
5.86967	11343.7	6.83919	2703.18	2713.33	2836.17	2630.48
5.87343	11317.3	6.84294	2747.49	2739.62	2804.64	2719.64
5.87719	11323.7	6.84669	2629.95	2630.38	2846.39	2636.08
5.88095	11468.9	6.85044	2795.4	2807.91	2830.33	2696.31
5.88471	11135.2	6.85419	2714.14	2765.35	2847.78	2593.01
5.88847	11500.4	6.85794	2777.48	2776.44	2949.5	2685.28
5.89223	11153.2	6.86169	2722.06	2721.71	2738.73	2719.52
5.89599	11405.2	6.86544	2745.26	2776.46	2921.86	2729.02
5.89975	11102.9	6.86919	2762.73	2682.82	2851.94	2638.71
5.90351	11406.6	6.87294	2685.9	2723.2	2746.25	2765.83
5.90727	11177.2	6.87669	2685.98	2703.65	2894.9	2716.87
5.91104	11278.9	6.88044	2747.94	2707	2915.28	2696.15
5.9148	11307.4	6.88419	2630.41	2651.66	2848.32	2711.72
5.91856	11333.7	6.88794	2695.74	2763.58	2945.7	2707.71
5.92232	11278.9	6.89169	2702.69	2630.37	2850.01	2587.53
5.92608	11246.2	6.89544	2719.46	2749.83	2864.5	2699.6
5.92984	11164.6	6.89919	2713.67	2683.98	2732.07	2726.15
5.9336	11310.7	6.90294	2745.99	2718.26	2777.66	2707.34
5.93736	11021.6	6.90669	2700.07	2599.33	2735.95	2664.09
5.94112	11404.5	6.91044	2783.67	2656.94	2877.66	2679.97
5.94488	11172.7	6.91419	2685.56	2690.79	2778.89	2669.86
5.94864	11379.3	6.91794	2722.21	2689.62	2905.85	2721.77
5.9524	11217	6.92169	2751.78	2703.93	2800.64	2678.36
5.95616	11413.7	6.92544	2768.16	2707.72	2802.44	2725.12
5.95992	11005.4	6.92919	2689.5	2635.02	2811.35	2671.41
5.96368	11542.4	6.93294	2783.88	2732.81	2912.87	2726.99
5.96744	11268.1	6.93669	2650.88	2599.97	2696.91	2695.32
5.9712	11373.3	6.94044	2748.45	2695.38	2846.86	2673.27
5.97496	11152.8	6.94419	2675.8	2760.24	2724.67	2657.34
5.97872	11435.2	6.94794	2717.22	2726.07	2844.67	2735.93
5.98248	11199	6.95169	2647.8	2712.63	2788.92	2704.73
5.98624	11224	6.95544	2686.56	2696.21	2817.34	2707.07
5.99	11230.6	6.95919	2684.75	2615.84	2746.86	2667.64
5.99376	11501.2	6.96294	2662.76	2678.08	2830.98	2744.34
5.99752	11261.7	6.96669	2632.04	2617.5	2829.92	2643.91
6.00128	11142.4	6.97044	2789.85	2713.15	2872.71	2663.74
6.00504	11026.9	6.97419	2686.86	2724.35	2758.49	2686.86
6.0088	11287.5	6.97794	2743.56	2738.46	2845.64	2737.54
6.01256	11382.4	6.98169	2666.65	2622.73	2826.7	2678.26
6.01632	11421.3	6.98544	2682.32	2676.18	2791.08	2744.86
6.02008	11079.4	6.98919	2720.44	2719.09	2775.72	2691.67
6.02384	11446.2	6.99294	2664.29	2682.98	2772.96	2723.34
6.0276	11213.5	6.99669	2717.81	2755.17	2782.5	2681.77
6.03136	11485.6	7.00044	2802.61	2773.32	2837.98	2756.35
6.03512	11360	7.00419	2606.61	2613.13	2779.08	2780.95
6.03888	11388.8	7.00794	2748.18	2647.36	2769.02	2734.87
6.04264	11143.3	7.01169	2706.22	2668.63	2770.89	2708.57
6.05016	11211	7.01544	2788.85	2690.59	2793.23	2692.04
6.05392	11434.5	7.01919	2719.77	2686.36	2787.79	2674.75
6.05768	11333	7.02294	2743.41	2712.61	2882.04	2681.36
6.06144	11312	7.02669	2753.58	2655.83	2790.1	2618.45
6.0652	11224	7.03044	2682.86	2681.67	2858.58	2660.34
6.06896	11249.2	7.03419	2749.37	2735.17	2849.96	2661.79
6.07272	11184	7.03794	2769.55	2661.98	2866.25	2674.96
6.07648	11465.7	7.04169	2665.88	2740.69	2845.65	2646.2
6.08024	11137.3	7.04544	2657.15	2691.08	2819	2650.38
6.084	11432.6	7.04919	2678.54	2598.16	2793.92	2665.79
6.08776	11239.4	7.05294	2759.4	2666.77	2852.44	2748.59
6.09152	11344.6	7.05669	2730.11	2597.38	2761.36	2652.09
6.09528	11224.3	7.06044	2666.98	2740.23	2808.9	2752.82
6.09904	11433	7.06419	2670.66	2669.54	2798.07	2711.73
6.1028	11231.4	7.06794	2738.65	2716.54	2917.08	2701.86
6.10656	11375.3	7.07169	2689.67	2660.08	2779.66	2702.44
6.11032	11081.7	7.07544	2691.91	2736.57	2761.19	2662.34
6.11408	11260.2	7.07919	2745.9	2612.89	2804.94	2619.97
6.11783	11240.8	7.08294	2690.36	2699.77	2848.51	2761.11
6.12159	11251	7.08669	2731.14	2735.67	2898.98	2747.36
6.12535	11144.6	7.09044	2694.17	2758.27	2825.68	2678.77
6.12911	11211	7.09419	2661.63	2679.47	2809.3	2684.94
6.13287	11464.8	7.09794	2724.31	2707.5	2826.49	2713.03
6.13663	11388	7.10169	2700.72	2699.39	2802.47	2605.19
6.14039	11061.9	7.10544	2709.88	2640.41	2808.97	2637.92
6.14415	11192.8	7.10919	2671.03	2597.19	2807.49	2615.15
6.14791	11085.5	7.11294	2650.28	2706.65	2849.03	2672.28
6.15167	11329.8	7.11669	2679.8	2681.81	2862.89	2682.16
6.15543	11126	7.12044	2778.65	2745.01	2887	2684.54
6.15919	11544.5	7.12419	2669.33	2696.65	2797.18	2673.04
6.16295	10999.4	7.12794	2661.58	2691.23	2879.32	2729.58
6.16671	11324.4	7.13169	2626.32	2715.21	2805.37	2665.96
6.17047	10978.6	7.13544	2662.39	2772.95	2783.07	2616.45
6.17423	11218.6	7.13919	2673.04	2678.01	2817.31	2758.39
6.17799	11141.1	7.14294	2733.62	2734.07	2795.28	2737.43
6.18175	11121	7.14669	2651.48	2712.66	2744.89	2681.09
6.18551	11131.5	7.15044	2715.51	2702.21	2742.21	2677.16
6.18926	11282.7	7.15419	2676.67	2701.62	2832.03	2695.01
6.19302	10941.7	7.15794	2630.62	2719.17	2861.69	2783.51
6.19678	11303.4	7.16169	2632.61	2618.83	2806.89	2699.53
6.20054	11145.5	7.16544	2649.83	2719.12	2801.48	2637.89
6.2043	11512.6	7.16919	2691.53	2638.34	2803.82	2584.02
6.20806	11216.4	7.17294	2712.53	2639.08	2770.3	2610.37
6.21182	11498.5	7.17669	2686.9	2598.08	2766.16	2550.35
6.21558	11369	7.18044	2680.08	2653.05	2775.4	2710.94
6.21934	11227.6	7.18419	2676.45	2711.12	2761.01	2650.68
6.2231	11085.3	7.18794	2693.28	2749.98	2845.6	2630.73
6.22686	11105.9	7.19169	2638.66	2739.75	2822.58	2628.17
6.23062	10993.1	7.19544	2623.65	2672.7	2685.04	2678.66
6.23438	11139.9	7.19919	2666.41	2621.5	2697.48	2699.76
6.23813	11033.3	7.20294	2700.49	2681.12	2780.89	2728.66
6.24189	11456.2	7.20669	2662.1	2640.7	2749.26	2676.18
6.24565	11020	7.21044	2646.78	2687.97	2862.68	2733.88
6.24941	11263.9	7.21419	2627.89	2685.05	2818.45	2680.55
6.25317	10964	7.21794	2699.14	2671.7	2761.52	2687.55
6.25693	11555.5	7.22169	2638.68	2665.2	2790.04	2586.78
6.26069	11147	7.22544	2652.13	2671.2	2822.44	2587.11
6.26445	11328.7	7.22919	2641.82	2648.15	2835.87	2611.14
6.26821	10894.3	7.23294	2699.87	2669.1	2830.12	2663.37
6.27197	11218.1	7.23669	2668.89	2639.2	2827.26	2584.22
6.27573	10890.2	7.24044	2668.99	2679.98	2802.9	2686.51
6.27948	11511.7	7.24419	2650.26	2664.54	2824.97	2690.28
6.28324	11116.3	7.24794	2667.85	2736.08	2841.56	2680.32
6.287	11231.8	7.25169	2668.02	2641.53	2849.06	2619.34
6.29076	11006.4	7.25544	2748.3	2613.51	2834.37	2638.73
6.29452	11216.3	7.25919	2716.39	2590.92	2802.73	2621.82
6.29828	11350	7.26294	2717.92	2695.44	2807.75	2667.46
6.30204	11144	7.26669	2686.12	2681.41	2816.32	2643.11
6.3058	11019.7	7.27044	2730.45	2676.75	2860.78	2686.65
6.30956	11317.8	7.27419	2785.05	2641.28	2801.11	2643.55
6.31331	11102.9	7.27794	2760.05	2744.59	2785.32	2673.82
6.31707	11155.7	7.28169	2692.34	2718.4	2779.94	2706.41
6.32083	11216.8	7.28544	2651.14	2626.37	2866.88	2715.33
6.32459	11252.6	7.28919	2674.47	2629.23	2819.54	2558.45
6.32835	11143.5	7.29294	2703.83	2656.7	2783.85	2552.31
6.33211	11245.3	7.29669	2649.14	2629.75	2783.33	2622.47
6.33587	11148.2	7.30044	2659.42	2691.58	2826.32	2643.93
6.33963	11303.8	7.30419	2620.83	2689.56	2851.54	2608.3
6.34338	11181.2	7.30794	2738.3	2669.04	2810.73	2631.4
6.34714	11309.2	7.31169	2716.48	2645.25	2753.37	2660.33
6.3509	10985.9	7.31544	2664.28	2643.88	2785.39	2665.69
6.35466	11424.1	7.31919	2656.23	2632.96	2796.89	2602.64
6.35842	10933.6	7.32294	2694.41	2677.7	2811.85	2652.72
6.36218	11036.2	7.32669	2615.54	2661.91	2781.12	2686.18
6.36594	11228.7	7.33044	2706.58	2665.7	2806.97	2658.32
6.36969	11421.5	7.33419	2669.38	2679.77	2832.34	2614.8
6.37345	10942.8	7.33794	2642.52	2685.69	2877.97	2629.02
6.37721	11186.8	7.34169	2697.91	2641.79	2891.88	2690.1
6.38097	11037.8	7.34544	2683.56	2685.85	2819.92	2655.33
6.38473	11353.1	7.34919	2611.89	2682.42	2786.27	2616.07
6.38849	11081.3	7.35294	2658.31	2731.29	2776.3	2634.59
6.39225	11297.9	7.35669	2704.83	2659.68	2844.66	2582.01
6.396	11002.9	7.36044	2707.59	2615.27	2820.27	2624.94
6.39976	11137.8	7.36419	2708.45	2675.19	2738.95	2635.71
6.40352	10900.8	7.36794	2687.24	2703.54	2794.86	2692.78
6.40728	11278.3	7.37169	2680.82	2638.59	2883.02	2699.23
6.41104	11014.6	7.37544	2694.35	2681.82	2813.52	2652.06
6.4148	11402.2	7.37919	2680.34	2717.32	2726.89	2657.94
6.41855	11128.5	7.38294	2709.73	2667.79	2749.08	2637.99
6.42231	11162	7.38669	2766.12	2670.7	2782.41	2608.7
6.42607	11017.2	7.39044	2739.47	2707.23	2772.66	2661.72
6.42983	11217.6	7.39419	2711.82	2647.5	2739.37	2691.24
6.43359	11047.6	7.39794	2684.52	2666.41	2789.68	2679.01
6.43735	11336.3	7.40169	2701.01	2685.86	2818.88	2614.72
6.4411	10875.1	7.40544	2727.3	2750.56	2812.24	2609.62
6.44486	11156.4	7.40919	2671.5	2694.76	2843.82	2648.72
6.44862	11128.3	7.41294	2682.12	2654.85	2818.78	2682.19
6.45238	11376.9	7.41669	2690.21	2632.55	2801.45	2693.38
6.45614	11198.5	7.42044	2693.16	2605.3	2788.25	2624.67
6.45989	10961.7	7.42419	2671.82	2644.07	2768.52	2598.57
6.46365	11035.2	7.42794	2665.54	2681.54	2795.8	2628.43
6.46741	11196.8	7.43169	2635.46	2712.61	2857.94	2617.77
6.47117	11075.4	7.43544	2661.71	2727.27	2872.46	2608.49
6.47493	11435.5	7.43919	2680.65	2658.09	2785.53	2603.31
6.47868	11003.3	7.44294	2642.39	2669.42	2766.46	2623.12
6.48244	11254	7.44669	2647.18	2687.59	2800.35	2642.03
6.4862	10997.9	7.45044	2672.59	2716.7	2787.07	2733.55
6.48996	11197.1	7.45419	2684.99	2715.84	2767.29	2710.7
6.49372	10962.7	7.45794	2698.85	2659.63	2799.5	2656.1
6.49747	11360.9	7.46169	2710.44	2651.74	2820.88	2660.22
6.50123	10898.8	7.46544	2664.24	2654.15	2810.11	2642.64
6.50499	11307.6	7.46919	2704.84	2645.13	2784.86	2658.02
6.50875	10898.4	7.47294	2658.65	2697.28	2775.59	2703.07
6.51251	11255.8	7.47669	2580.24	2725.44	2755.25	2646.51
6.51626	11012.3	7.48044	2655.46	2711.47	2711.33	2598.86
6.52002	11242.4	7.48419	2649.37	2690.37	2723.82	2585.53
6.52378	10928.9	7.48794	2668.89	2707.19	2731.92	2635.85
6.52754	11223.6	7.49169	2657.07	2734.4	2755.62	2661.63
6.5313	11047.7	7.49544	2652.47	2702.96	2847.82	2629.67
6.53505	11216.2	7.49919	2691.15	2705.9	2834.17	2676.57
6.53881	10875.8	7.50294	2673.39	2685.74	2802.23	2640.45
6.54257	11332.1	7.50669	2633.3	2614.75	2858.08	2685.09
6.54633	11096.1	7.51044	2653.07	2634.35	2840.35	2707.44
6.55008	11027.5	7.51419	2680.78	2645.54	2792.87	2633.83
6.55384	10910.8	7.51794	2673.83	2619.32	2776.23	2645.64
6.5576	11323.1	7.52169	2680.32	2617.32	2761.87	2610.48
6.56136	11213.9	7.52544	2671.82	2659.83	2748.89	2640.06
6.56512	11068.1	7.52919	2657.99	2729.18	2781.76	2674.76
6.56887	10987.5	7.53294	2671.81	2728.99	2839.65	2653.57
6.57263	11295	7.53669	2692	2656.7	2788.91	2633.22
6.57639	10790.6	7.54044	2684.03	2643.44	2781.21	2632.09
6.58015	11253.5	7.54419	2695.67	2684.74	2819.59	2658.63
6.5839	10804.5	7.54794	2695.54	2692.47	2799.64	2671.1
6.58766	11097.7	7.55169	2680.19	2657.08	2801.14	2660.97
6.59142	10963.4	7.55544	2666.11	2625.25	2778.73	2675.9
6.59518	11120.9	7.55919	2655.87	2692.44	2757.55	2752.66
6.59893	11172.7	7.56294	2681.72	2687.6	2808.08	2677.81
6.60269	11183.2	7.56669	2688.58	2663.45	2855.01	2578.96
6.60645	11012.5	7.57044	2689.1	2670.66	2769.41	2644.47
6.61021	11279.5	7.57419	2664.14	2624.28	2696.13	2697.05
6.61396	10992.5	7.57794	2597.17	2631.12	2790.24	2619.22
6.61772	11084.5	7.58169	2628.67	2634.27	2866.81	2622.18
6.62148	10911.3	7.58544	2675.09	2643.95	2840.74	2723.53
6.62523	11121.7	7.58919	2697.25	2726.06	2808.7	2716.01
6.62899	11075.9	7.59294	2709.75	2700.95	2776.52	2663.58
6.63275	11294.2	7.59669	2756.52	2632.79	2782.81	2654.38
6.63651	10755.4	7.60044	2708.61	2623.13	2850.02	2615.1
6.64026	11134.8	7.60419	2663.06	2669.99	2853.27	2621.21
6.64402	11082.5	7.60794	2698.21	2703.21	2815.43	2660.49
6.64778	11208.4	7.61169	2705.6	2704.24	2833.23	2677.31
6.65154	10648	7.61544	2656.94	2638.71	2757.31	2638.71
6.65529	11120	7.61919	2701.48	2577.38	2750.22	2656.44
6.65905	10825.2	7.62294	2680.66	2621.14	2781.9	2684.46
6.66281	11175.3	7.62669	2640.8	2672.71	2820.3	2627.89
6.66656	11135	7.63044	2646.2	2663.26	2795.99	2679.1
6.67032	11072	7.63419	2658.93	2639.14	2785.5	2678.68
6.67408	10701.5	7.63794	2662.06	2631.14	2779.39	2597.21
6.67784	11332.6	7.64169	2669.16	2632.95	2767.14	2670.59
6.68159	10894.4	7.64544	2696.16	2622.2	2760.99	2717.86
6.68535	10909	7.64919	2694.85	2621.25	2803.69	2677.36
6.68911	10642.6	7.65294	2666.42	2607.28	2841.07	2593.51
6.69286	11122.7	7.65669	2650.44	2667.55	2848.89	2658.8
6.69662	11000.5	7.66044	2595.85	2656.98	2800.41	2698.6
6.70038	11195.1	7.66419	2539.13	2606.42	2807.88	2620.16
6.70413	10896.4	7.66794	2529.21	2631.32	2781.66	2567.76
6.70789	10842	7.67169	2616.33	2678.6	2809.62	2610.25
6.71165	11047.2	7.67544	2648.79	2672.97	2830.59	2596
6.71541	10845.9	7.67919	2671.27	2693.23	2839.47	2623.07
6.71916	10958.7	7.68294	2640.38	2657.01	2847.99	2540.34
6.72292	10858.2	7.68669	2645.99	2602.7	2833.89	2563.32
6.72668	11065.4	7.69044	2648.23	2592.83	2812.41	2563.78
6.73043	11196.1	7.69419	2685.8	2672.17	2893.5	2610.68
6.73419	10880	7.69794	2711.21	2639.57	2857.7	2603.94
6.73795	11246.7	7.70169	2690.66	2615.3	2813.97	2596.93
6.7417	10843.8	7.70544	2690.75	2575.74	2763.7	2597.64
6.74546	11091.4	7.70919	2645.65	2589.35	2811.83	2615.99
6.74922	10932.6	7.71294	2570.18	2589.37	2832.33	2678.5
6.75297	11136.9	7.71669	2597.34	2590.96	2837.22	2620.69
6.75673	10861	7.72044	2626.72	2615.67	2831.5	2636.12
6.76049	10960.9	7.72419	2608	2658.58	2805.34	2624.46
6.76424	10755.8	7.72794	2661.51	2664.3	2787.32	2579.73
6.768	11155.3	7.73169	2678.79	2677.05	2793.11	2618.78
6.77176	10732.2	7.73544	2599.13	2655.19	2751.93	2568.61
6.77551	10973.8	7.73919	2651.44	2672.83	2823.18	2632.21
6.77927	10851.3	7.74294	2679.58	2625.98	2751.33	2699.8
6.78303	10679	7.74669	2658.34	2659.33	2800.69	2664.02
6.78678	10821.1	7.75044	2635.25	2695.06	2736.75	2608.4
6.79054	10901	7.75419	2632.05	2664.81	2702.7	2585.28
6.7943	10690.6	7.75794	2602.95	2577.49	2759.97	2592.83
6.79805	10892.1	7.76169	2629.99	2652.41	2774.83	2609.35
6.80146	10815.2	7.76544	2624.28	2638.97	2754.25	2599.19
6.80522	11126.4	7.76919	2572.82	2621.78	2771.68	2653.11
6.80898	10850.6	7.77294	2606.08	2594.88	2722.27	2661.02
6.81274	11046.2	7.77669	2675.23	2596.83	2725.75	2623.39
6.8165	10942.1	7.78044	2649.07	2526.02	2823.08	2545.77
6.82026	11085.9	7.78419	2674.43	2642.06	2826.7	2506.79
6.82402	10945.2	7.78794	2678.88	2653.02	2772.44	2572.28
6.82778	11090.7	7.79169	2666.51	2590.14	2802.5	2601.05
6.83153	10802.8	7.79544	2650.44	2552.54	2768.92	2624.29
6.83529	10990.1	7.79919	2676.98	2638.97	2727.69	2740.11
6.83905	10833.6	7.80294	2608.61	2634.37	2783.68	2705.45
6.84281	11052.4	7.80669	2643.29	2653.92	2772.23	2664
6.84657	10768.8	7.81044	2653.86	2687.99	2701.41	2624.71
6.85033	11021.6	7.81419	2632.31	2655.34	2767.75	2636.02
6.85409	10916	7.81794	2609.56	2680.06	2796.41	2608.77
6.85784	11080.9	7.82169	2659.59	2644.98	2668.37	2694.41
6.8616	10987.6	7.82544	2613.16	2631.92	2713.16	2595.43
6.86536	11038	7.82919	2620.43	2669.81	2693.13	2584.06
6.86912	10799.2	7.83294	2550.62	2659.19	2778.98	2683.43
6.87288	10893.3	7.83669	2643.29	2639.07	2716.14	2588.73
6.87664	10767.6	7.84044	2632.99	2568.5	2753.39	2479.12
6.88039	10919.7	7.84419	2640.54	2545.36	2705.6	2573.88
6.88415	10623.3	7.84794	2606.86	2639.45	2765.02	2595.13
6.88791	11043.1	7.85169	2704.74	2637.81	2702.13	2629.71
6.89167	10792.2	7.85544	2648.29	2640.83	2756.53	2696.5
6.89543	10914.3	7.85919	2632.46	2676.54	2810.39	2601.37
6.89919	11016.7	7.86294	2596.08	2656.42	2851.09	2605.48
6.90295	11116.7	7.86669	2622.3	2579.55	2820.37	2653.32
6.9067	10871.6	7.87044	2606.95	2609.9	2793.68	2613.98
6.91046	10947.2	7.87419	2678.06	2583.74	2772.47	2640.14
6.91422	10821	7.87794	2671.4	2581.2	2813.79	2573.33
6.91798	11038.4	7.88169	2567.98	2699.73	2783.03	2541.22
6.92174	10821.3	7.88544	2559.35	2594.41	2746.26	2529.29
6.9255	11036.1	7.88919	2638.15	2598.8	2764.73	2565.15
6.92925	10522.2	7.89294	2640.03	2614.37	2741.01	2611.77
6.93301	10722.1	7.89669	2704.66	2707.78	2735.26	2593.14
6.93677	10797.3	7.90044	2612.08	2570.36	2736.19	2557.69
6.94053	10972.1	7.90419	2651.7	2677.78	2725.32	2558.9
6.94429	10817.6	7.90794	2611.97	2570.98	2833.48	2541.94
6.94804	10916.3	7.91169	2622.94	2698.43	2800.99	2590.91
6.9518	10645.8	7.91544	2572.2	2640.69	2814.53	2546.6
6.95556	10868.1	7.91919	2654.58	2576.29	2731.37	2643.21
6.95932	10896	7.92294	2652.61	2559.09	2747.35	2564.65
6.96308	10939.4	7.92669	2594.79	2667.2	2792.65	2602.13
6.96683	10606.5	7.93044	2589.26	2545.73	2795.95	2627.66
6.97059	10734.3	7.93419	2636.03	2647.65	2673.21	2583.28
6.97435	10898.6	7.93794	2656.37	2655.46	2716.42	2588.39
6.97811	10839.2	7.94169	2642.41	2632.7	2724.75	2583.86
6.98187	10685.3	7.94544	2644.31	2646.71	2824.09	2607.99
6.98562	11062.8	7.94919	2641.74	2707.36	2752.88	2644.63
6.98938	10651	7.95294	2606.98	2666.06	2762.76	2547.1
6.99314	10921.8	7.95669	2566.64	2589.09	2823.74	2642.55
6.9969	10757.9	7.96044	2575.49	2618.66	2708.36	2585.2
7.00066	10960	7.96419	2677.2	2603.41	2740.66	2581.33
7.00441	10614.2	7.96794	2585.54	2587.15	2770.07	2582.61
7.00817	10908.9	7.97169	2570.9	2631.91	2768.96	2592.55
7.01193	10537.9	7.97544	2565.7	2586.79	2800.19	2626.42
7.01569	10815.4	7.97919	2592.2	2612.37	2723.76	2636.32
7.01945	10483.5	7.98294	2620.06	2633.84	2796.03	2626.2
7.0232	11001	7.98669	2569.28	2623.56	2755.02	2594.35
7.02696	10763.6	7.99044	2598.59	2635.45	2784.67	2630.92
7.03072	10941	7.99419	2606.19	2578.81	2760.71	2639.48
7.03448	10872.2	7.99794	2553.94	2568.38	2757.55	2593
7.03823	10927.1	8.00169	2556.47	2668.75	2771.95	2493.68
7.04199	10601.4	8.00544	2557.11	2637.75	2737.76	2513
7.04575	10863.6	8.00919	2612.29	2637.26	2821.51	2573.9
7.04951	10741.5	8.01294	2656.85	2611.81	2784.64	2591.27
7.05327	10812.7	8.01669	2592.23	2668.15	2735.39	2546.99
7.05554	10807.4	8.02044	2590.22	2601.24	2711.94	2545.46
7.05929	10919.4	8.02419	2615.72	2599.74	2730.72	2633.11
7.06305	11089.4	8.02794	2622.8	2554.01	2743.21	2598.36
7.0668	10736.8	8.03169	2636.92	2616.22	2731.17	2604.54
7.07056	10788	8.03544	2540.26	2577.87	2758.49	2638.36
7.07431	10656.5	8.03919	2647.7	2624.08	2744.65	2599.72
7.07807	11034.5	8.04294	2624.81	2586.67	2746.73	2581.42
7.08182	10544.8	8.04669	2679.27	2635.73	2728.72	2607.8
7.08558	10885.2	8.05044	2662.85	2579.79	2795.4	2562.17
7.08933	10565.1	8.05419	2670.17	2592.74	2723.32	2581.46
7.09309	11018	8.05794	2619.35	2582.7	2745.29	2547.11
7.09685	10549.6	8.06169	2676.66	2613.8	2776.51	2643.73
7.1006	10857.6	8.06544	2566.48	2604.38	2748.35	2602.4
7.10436	10735.4	8.06919	2547.3	2574.18	2702.09	2545.23
7.10811	10626.9	8.07294	2539.84	2606.22	2643.54	2527.16
7.11187	10572	8.07669	2556.05	2642.1	2706.03	2504.19
7.11562	10787.9	8.08044	2461.89	2650.71	2740.47	2513.34
7.11938	10670.3	8.08419	2564.45	2607.59	2730.95	2511.26
7.12313	10819.2	8.08794	2562.25	2512.45	2667.23	2511.53
7.12689	10563.9	8.09169	2550.96	2564.3	2723.15	2577.19
7.13065	10766.5	8.09544	2520.77	2568.89	2675.35	2557.05
7.1344	10773.6	8.09919	2563.29	2634.9	2648.26	2518.22
7.13816	10981.3	8.10294	2550.14	2602.54	2676.49	2516.99
7.14191	10479.1	8.10669	2557.75	2544.96	2739.75	2540.6
7.14567	10793.7	8.11044	2570.11	2591.37	2740.65	2471.38
7.14942	10844.4	8.11419	2550.72	2584.14	2780.28	2593.92
7.15318	10661.8	8.11794	2549.37	2538.52	2707.41	2596.55
7.15694	10559.8	8.12169	2613.7	2640.64	2719.63	2599.4
7.16069	10753.4	8.12544	2566.19	2591.4	2666.07	2563.29
7.16445	10643	8.12919	2607.79	2572.83	2720.51	2589.19
7.1682	10930.6	8.13294	2625.77	2510.22	2663.74	2537.81
7.17196	10494	8.13669	2655.17	2555.27	2698.98	2583.16
7.17571	10811.6	8.14044	2595.66	2535.06	2708.58	2576.98
7.17947	10476.3	8.14419	2595.9	2556.07	2718.73	2582.56
7.18323	10769.9	8.14794	2562.71	2484.33	2645.24	2532.93
7.18698	10441.1	8.15169	2646.67	2539.41	2702.62	2548.54
7.19074	10772.1	8.15544	2623.03	2645.08	2699.58	2553.49
7.19449	10687.1	8.15919	2609.94	2665.52	2761.62	2532.33
7.19825	10662	8.16294	2522.09	2583.34	2711.33	2603.09
7.20201	10427.1	8.16669	2525.12	2539.81	2662.91	2595.27
7.20576	10737	8.17044	2547.81	2568.17	2638.99	2566.12
7.20952	10428.8	8.17419	2620.68	2569.42	2664.07	2652.41
7.21327	10734	8.17794	2549.95	2552.08	2686.36	2563.16
7.21703	10606.2	8.18169	2576.41	2551.73	2700.45	2550.44
7.22079	10757.6	8.18544	2565.25	2578.66	2677.12	2561.72
7.22454	10485.8	8.18919	2519.69	2613.88	2699.9	2481.03
7.2283	10981.2	8.19294	2525.9	2560.93	2705.98	2463.33
7.23206	10287.2	8.19669	2579.72	2562.07	2705.36	2539.13
7.23581	10779	8.20044	2568.23	2596.14	2694.39	2501.99
7.23957	10613.2	8.20419	2550.63	2551.87	2716.62	2539.73
7.24332	10673.6	8.20794	2545.09	2554.59	2707.18	2568.12
7.24708	10417.7	8.21169	2591.9	2638.71	2702.19	2570.9
7.25084	10763.5	8.21544	2630.62	2570.72	2602.99	2546.2
7.25459	10387.5	8.21919	2597.14	2554.09	2655.8	2572.81
7.25835	10828.6	8.22294	2576.8	2470.68	2696.53	2510.2
7.26211	10505	8.22669	2593.4	2505.07	2687.98	2537.42
7.26586	10716.8	8.23044	2554.48	2506.35	2732.69	2556.1
7.26962	10417.6	8.23419	2541.83	2556.2	2762.8	2583.52
7.27337	10869.6	8.23794	2544	2540.7	2673.93	2520.03
7.27713	10510.4	8.24169	2521.59	2523.83	2656.27	2470.63
7.28089	10470.1	8.24544	2564.28	2495.34	2687.69	2440.86
7.28464	10532.8	8.24919	2543.11	2520.93	2681.92	2456.55
7.2884	10881.6	8.25294	2586.53	2484.22	2654.5	2494.36
7.29216	10477.7	8.25669	2581.29	2577.98	2747.88	2572.41
7.29591	10542.1	8.26044	2527.17	2588.4	2744.92	2523.11
7.29967	10724.3	8.26419	2612.29	2576.79	2781.89	2555.29
7.30343	10786.4	8.26794	2597.22	2542.18	2681.84	2511.21
7.30718	10591.4	8.27169	2564.11	2566.07	2709.22	2481.3
7.31094	10682.6	8.27544	2583.93	2496.56	2712.62	2542.4
7.3147	10373.8	8.27919	2639.58	2542.83	2695.89	2568.79
7.31845	10786.6	8.28294	2597.76	2573.09	2648.84	2511.76
7.32221	10429.6	8.28669	2542.29	2567.52	2705.18	2453.32
7.32596	10630.4	8.29044	2546.95	2567.02	2702.43	2444.16
7.32972	10477.1	8.29419	2598.53	2568.16	2718.23	2530.39
7.33348	10580	8.29794	2562.53	2489.41	2691.84	2533.14
7.33723	10390.1	8.30169	2489.49	2480.64	2755.15	2555.47
7.34099	10632.4	8.30544	2525.04	2526.57	2728.6	2501.1
7.34475	10285.4	8.30919	2589.79	2554.38	2725.3	2537.47
7.34851	10940.3	8.31294	2560.02	2640.48	2724.32	2548.83
7.35226	10599	8.31669	2585.3	2623.89	2712.97	2488.32
7.35602	10692.5	8.32044	2593.35	2539.37	2694.13	2491.29
7.35978	10536.5	8.32419	2594.44	2534.07	2652.87	2567.26
7.36353	10406.3	8.32794	2534.12	2499.91	2642.64	2526.07
7.36729	10487	8.33169	2616.31	2558.81	2700.46	2485.79
7.37105	10654.1	8.33544	2607.8	2631.64	2692.71	2502.07
7.3748	10406	8.33919	2547.9	2650.64	2732.72	2573.64
7.37856	10779.2	8.34294	2574.51	2661.51	2682.95	2553.58
7.38232	10525	8.34669	2603.26	2623.41	2671.42	2583.04
7.38607	10930.7	8.35044	2583.81	2512.98	2623.89	2574.09
7.38983	10572.1	8.35419	2575.37	2559.79	2702.06	2502.85
7.39359	10745.2	8.35794	2561.5	2577.86	2754.28	2485.96
7.39734	10570.7	8.36169	2503.3	2568.84	2749.94	2504.55
7.4011	10545.9	8.36544	2527.47	2487.13	2687.79	2497.91
7.40486	10451.6	8.36919	2648.85	2489.69	2646.48	2492.74
7.40861	10586.8	8.37294	2551.27	2555.98	2676.09	2500.89
7.41237	10750.4	8.37669	2570.84	2586.42	2688.64	2560.04
7.41613	10665.5	8.38044	2593.21	2538	2687	2546.46
7.41989	10498.9	8.38419	2572.35	2549.44	2701.56	2509.63
7.42364	10701.3	8.38794	2551.09	2586.73	2674.75	2480.18
7.4274	10557.6	8.39169	2556.71	2584.32	2665.65	2510.18
7.43116	10597.1	8.39544	2578.78	2531.4	2673.46	2476.51
7.43491	10498.4	8.39919	2567.75	2519.79	2648.05	2483.58
7.43867	10815	8.40294	2496.07	2515.16	2619.61	2492.74
7.44243	10533.4	8.40669	2508.57	2518.16	2673.7	2506.73
7.44619	10776.6	8.41044	2556.2	2480.15	2718.75	2501.87
7.44994	10393	8.41419	2583.22	2505.76	2705.28	2541.92
7.4537	10891.2	8.41794	2543.03	2498.7	2655.66	2587.37
7.46121	10599.9	8.42169	2556.38	2517.76	2690.57	2570.73
7.46497	10485.7	8.42544	2550.27	2542.93	2704.91	2559
7.46873	10713.4	8.42919	2519.47	2537.61	2734.19	2554.75
7.47249	10449.8	8.43294	2576.2	2555.86	2693.96	2541.81
7.47624	10549.3	8.43669	2590.87	2567.53	2665.84	2591.39
7.48376	10668.6	8.44044	2583.72	2553.94	2668.17	2523.28
7.48752	10413.8	8.44419	2597.73	2511.12	2652.64	2422.86
7.49127	10644.9	8.44794	2580.49	2456.03	2651.13	2418.21
7.49503	10431.1	8.45169	2575.19	2533.06	2678.16	2444.3
7.49879	10643.6	8.45544	2591.83	2624.11	2721.09	2498.33
7.50255	10428.7	8.45919	2581.11	2582.32	2695.39	2517.21
7.5063	10538.2	8.46294	2543.79	2597.52	2681.34	2478.19
7.51006	10512.3	8.46669	2586.52	2606.94	2689.15	2465.93
7.51382	10846.2	8.47044	2576.38	2535.47	2657.96	2510.84
7.51758	10364.4	8.47419	2533.22	2568.69	2652.67	2547.42
7.52133	10866.8	8.47794	2587.29	2624.75	2691.83	2553.2
7.52509	10370.7	8.48169	2627.51	2581.77	2704.63	2518.28
7.52885	10719.6	8.48544	2583.47	2540.36	2667.49	2458.34
7.53261	10326	8.48919	2571.31	2564.94	2676.35	2484.48
7.53636	10721.8	8.49294	2562.58	2613.71	2659.51	2472.17
7.54012	10483.4	8.49669	2510.26	2585.88	2684.55	2448.45
7.54388	10592.8	8.50044	2495.98	2510.16	2701.47	2438.53
7.54764	10467	8.50419	2500.49	2516.97	2666.87	2450.49
7.55139	10738.7	8.50794	2522.47	2520.87	2702.69	2522.61
7.55515	10251.8	8.51169	2602.8	2500.6	2705.39	2528.61
7.55891	10783	8.51544	2575.94	2517.07	2650.18	2492.37
7.56267	10512.5	8.51919	2482.7	2534.23	2654.07	2429.91
7.56642	10486.5	8.52294	2528.2	2593.26	2690.5	2408.55
7.57018	10342.5	8.52669	2561.4	2568.37	2661.09	2481.03
7.57394	10674.3	8.53044	2550.34	2483.22	2679.32	2545.48
7.5777	10409.6	8.53419	2581.19	2528	2692.89	2533.3
7.58146	10452.8	8.53794	2639.87	2558.43	2668.35	2548.41
7.58521	10483.1	8.54169	2602.85	2551.18	2674.16	2523.6
7.58897	10584.1	8.54544	2619.41	2553.26	2677.91	2485.81
7.59273	10642.4	8.54919	2630.54	2524.1	2637.51	2491.85
7.59649	10764.2	8.55294	2578.53	2532.54	2714.56	2469.14
7.60024	10423.3	8.55669	2560.89	2532.54	2764.5	2506.25
7.604	10755.1	8.56044	2539.29	2541.67	2713.93	2560.36
7.60776	10273.7	8.56419	2508.68	2523.75	2656.74	2476.31
7.61152	10609.2	8.56794	2490.45	2550.72	2647.59	2481.51
7.61528	10489.3	8.57169	2555.64	2552.18	2691.19	2472.45
7.61903	10540.4	8.57544	2638.41	2550.13	2684.17	2488.47
7.62279	10402	8.57919	2580.51	2538.97	2651.34	2549.65
7.62655	10747.2	8.58294	2567.89	2534.37	2704.35	2552.32
7.63031	10449.8	8.58669	2606.15	2524.24	2683.77	2543.28
7.63407	10568.6	8.59044	2559.36	2549.37	2698.72	2570.19
7.63782	10251.5	8.59419	2525.54	2590.12	2675.06	2513.2
7.64158	10632.5	8.59794	2569.3	2585.85	2689.45	2501.11
7.64534	10358.4	8.60169	2543.66	2536.84	2709.92	2472.91
7.6491	10588	8.60544	2571.88	2562.04	2745.2	2503.5
7.65286	10311.2	8.60919	2502.45	2603.89	2659.29	2507.15
7.65661	10558.8	8.61294	2493.87	2565.79	2658.87	2521.85
7.66037	10511	8.61669	2593.93	2519.74	2686.65	2531.65
7.66413	10484.7	8.62044	2581.7	2576.51	2602.04	2535.4
7.66789	10630.9	8.62419	2542.65	2569.93	2647.25	2481.24
7.67165	10591.1	8.62794	2581.71	2613.43	2778.15	2544.62
7.6754	10482	8.63169	2577.31	2537.28	2733.42	2528.8
7.67916	10472.3	8.63544	2639	2602.02	2670.83	2494.74
7.68292	10407.7	8.63919	2554.19	2620.01	2670.11	2569.07
7.68668	10518.1	8.64294	2551.93	2572.23	2736.98	2631.08
7.69044	10355.4	8.64669	2515.39	2584.81	2720.38	2532.55
7.6942	10490.9	8.65044	2550.11	2572.82	2728.04	2498.35
7.69795	10501	8.65419	2630.91	2550.21	2705.96	2529.31
7.70171	10714.8	8.65794	2625.89	2636.68	2720.7	2513.81
7.70547	10074.7	8.66169	2566.4	2598.13	2710.32	2416.7
7.70923	10829.6	8.66544	2620.13	2530.16	2678.25	2454.72
7.71299	10338.2	8.66919	2587.14	2495.02	2674.87	2482.34
7.71674	10431.1	8.67294	2605.32	2534.66	2669.32	2513.99
7.7205	10204.3	8.67669	2673.75	2496.99	2657.05	2509.56
7.72426	10482.8	8.68044	2597.86	2534.21	2679.98	2497.4
7.72802	10441.1	8.68419	2554.35	2613.12	2663.46	2467.77
7.73178	10633.2	8.68794	2565.76	2647.64	2727.58	2496.99
7.73554	10553.2	8.69169	2531.23	2660.53	2771.22	2515.26
7.7393	10518	8.69544	2582.76	2589.41	2729.14	2577.38
7.74305	10295.3	8.69919	2612.07	2562.87	2699.63	2512.45
7.74681	10572.5	8.70294	2589.83	2627.33	2652.75	2554.12
7.75057	10307.2	8.70669	2556.14	2591.01	2626.08	2545.63
7.75433	10580.2	8.71044	2564.92	2580.49	2730.43	2560.43
7.75809	10228.4	8.71419	2598.81	2550.24	2703.47	2497.84
7.76185	10452.9	8.71794	2628.06	2572.97	2708.73	2480.24
7.7656	10311.6	8.72169	2649.42	2592.37	2657.02	2569.36
7.76936	10507	8.72544	2660.96	2580.84	2709.08	2603.45
7.77312	10126.5	8.72919	2648.58	2585.02	2685.05	2530.14
7.77688	10559.6	8.73294	2663.96	2580.51	2683.79	2500.62
7.78064	10263.4	8.73669	2602.05	2611.59	2695.92	2492.43
7.7844	10490	8.74044	2606.02	2689.4	2726.5	2480.15
7.78816	10259.4	8.74419	2594.86	2596.93	2716.08	2541.24
7.79191	10476.9	8.74794	2603.74	2609.18	2744.84	2599.36
7.79567	10277	8.75169	2570.63	2572.4	2743.34	2549.63
7.79943	10586.5	8.75544	2552.95	2633.92	2821.81	2578.45
7.80319	10125.4	8.75919	2540.08	2585.55	2772.98	2564.41
7.81447	10568.5	8.76294	2674.85	2634.26	2749.47	2537.99
7.81822	10060.7	8.76669	2658.77	2562.64	2656.07	2500.1
7.82198	10401.6	8.77044	2632.2	2591.06	2754.15	2591.86
7.82574	10204	8.77419	2599.22	2650.72	2759.35	2576.29
7.8295	10310.9	8.77794	2562.05	2669.55	2711.27	2505.43
7.83326	10190.7	8.78169	2594.26	2596.81	2661.91	2494.83
7.83702	10495.9	8.78544	2653.85	2644.23	2666.46	2544.52
7.84078	10117.7	8.78919	2655.2	2564.97	2730.43	2494.81
7.84454	10342.9	8.79294	2605.73	2605.62	2847.45	2523.06
7.84829	10269.8	8.79669	2604.39	2689.1	2742.23	2529.69
7.85205	10415.4	8.80044	2585.74	2593.59	2736.9	2548.47
7.85581	10282.8	8.80419	2537.85	2493.84	2675	2482.58
7.85957	10427.6	8.80794	2576.46	2550.64	2711.73	2504.18
7.86333	10183.6	8.81169	2615.08	2607.43	2748.46	2525.78
7.86709	10506.7	8.81544	2656.88	2613.45	2716.97	2529.15
7.87085	10336.8	8.81919	2669.24	2569.31	2670.22	2538.55
7.87461	10367.1	8.82294	2606.58	2598.49	2817.14	2573.03
7.87837	10196.5	8.82669	2584.76	2554.15	2747.4	2510.8
7.88212	10491.6	8.83044	2609.65	2606.59	2686.06	2584.87
7.88588	10181.9	8.83419	2648.52	2580.11	2687.38	2567.76
7.88964	10525.5	8.83794	2712.09	2629.42	2829.2	2531.05
7.8934	10165.7	8.84169	2616.22	2623	2700.4	2533.8
7.89716	10420.6	8.84544	2675.02	2660.98	2769.74	2511.53
7.90092	10227.9	8.84919	2623.06	2659.67	2745.61	2479.82
7.90468	10390.3	8.85294	2618.89	2599.94	2695.89	2556.44
7.90844	10299.5	8.85669	2573.22	2585.28	2718.72	2558.33
7.9122	10310.9	8.86044	2619.64	2607.53	2812.67	2572.24
7.91596	10135.8	8.86419	2635.42	2619.9	2671.39	2552.13
7.91971	10392.2	8.86794	2632.88	2624.66	2772.54	2538.65
7.92347	10170.6	8.87169	2615.73	2596.22	2778.31	2549.97
7.92723	10333.4	8.87544	2655.77	2594.27	2799.51	2651.43
7.93099	10150.2	8.87919	2644.92	2578.21	2790.15	2579.29
7.93475	10389.3	8.88294	2700.87	2643.1	2729.38	2628.74
7.93851	10245.6	8.88669	2639.03	2599.98	2715.89	2540.75
7.94227	10459.8	8.89044	2612.07	2562.03	2746.18	2642.06
7.94603	10056.7	8.89419	2520.71	2607.36	2774.13	2572.3
7.94979	10532.7	8.89794	2629.81	2641.27	2733.83	2641.9
7.95355	10015.7	8.90169	2616.69	2598.75	2725.67	2552.27
7.95731	10408.2	8.90544	2650.09	2669.67	2830.49	2513.85
7.96107	9961.54	8.90919	2598.87	2640.05	2756.08	2603.39
7.96482	10484	8.91294	2714.72	2744.76	2710.54	2626.61
7.96858	10139.4	8.91669	2692.01	2633.73	2708.23	2470.67
7.97234	10335.8	8.92044	2672.62	2587.98	2806.66	2531.13
7.9761	10110.1	8.92419	2587.2	2548.26	2803.11	2510.17
7.97986	10131.9	8.92794	2711.44	2614.19	2846.03	2568.63
7.98362	9995.96	8.93169	2620.92	2588.63	2791.04	2506.05
7.98738	10161	8.93544	2645.93	2642.81	2846.91	2601.43
7.99114	9974.88	8.93919	2634.2	2601.06	2761.12	2549.04
7.9949	10425.7	8.94294	2656.5	2639.16	2843.3	2582.89
7.99866	10107.9	8.94669	2623.74	2618.92	2710.71	2514.16
8.00242	10162.8	8.95044	2659.88	2712.95	2735.14	2555.98
8.00618	9920.02	8.95419	2653.64	2634.59	2646.2	2512.4
8.00994	10481.6	8.95794	2690.16	2602.7	2674.82	2523.73
8.0137	10001	8.96169	2544.06	2624.13	2685.9	2585.06
8.01745	10188	8.96544	2589.94	2582.74	2771.86	2667.7
8.02121	10104.9	8.96919	2684.47	2563.63	2743.24	2592.24
8.02497	10387.8	8.97294	2706.41	2555.22	2791.21	2595.55
8.02873	9990.6	8.97669	2669.37	2560.24	2690.37	2536.87
8.03249	10067.3	8.98044	2679.69	2655.25	2768.92	2603.32
8.03625	10062.9	8.98419	2560.49	2599.99	2725.06	2650.85
8.04001	10268.7	8.98794	2615.28	2670.94	2789.13	2559.88
8.04377	10149.8	8.99169	2648.5	2598.25	2766.44	2467.54
8.04753	10233.5	8.99544	2667.77	2605.88	2670.17	2530.67
8.05129	10007.1	8.99919	2705.77	2560.33	2730.53	2504.52
8.05505	10169.1	9.00294	2730.89	2646.56	2767.01	2617.52
8.05881	10070.8	9.00669	2662.59	2552.32	2759.69	2634.5
8.06257	10215.9	9.01044	2635.35	2667.96	2822.18	2568.26
8.06633	9947.02	9.01419	2597.53	2570.38	2713.56	2616.64
8.07009	10183.1	9.01794	2650.19	2660.38	2803.43	2588.17
8.07385	10238.3	9.02169	2583.47	2607.13	2768.11	2503.39
8.07761	10325.1	9.02544	2690.84	2659.67	2809.09	2542.92
8.08137	9926.6	9.02919	2657.61	2598	2744.42	2536.55
8.08513	10223.1	9.03294	2705.37	2654.86	2780.98	2595.36
8.08889	9898.26	9.03669	2682.74	2569.45	2748.35	2440.58
8.09264	10272.9	9.04044	2636.04	2625.52	2735.69	2640.55
8.0964	9901.73	9.04419	2612.56	2569.49	2694.52	2557.51
8.10016	10340.1	9.04794	2633.63	2586.02	2774.03	2509.01
8.10392	9935.46	9.05169	2541.72	2583.98	2733.92	2527.42
8.10768	10146.4	9.05544	2657.23	2657.72	2791.56	2561.89
8.11144	9969.57	9.05919	2558.44	2604.35	2739.92	2488.54
8.1152	10206.7	9.06294	2610.35	2693.95	2756.28	2550.93
8.11896	9981.09	9.06669	2554.06	2630.49	2787.77	2509.03
8.12272	10575.2	9.07044	2694.62	2737.99	2817.35	2542.11
8.12648	9861.71	9.07419	2710.58	2617.02	2743.18	2543.45
8.13024	10232.1	9.07794	2700.13	2633	2866.1	2655.03
8.134	10149.4	9.08169	2609.58	2602.88	2683.46	2523.7
8.13776	10252.8	9.08544	2685.24	2678.1	2725.86	2591.45
8.14152	9973.25	9.08919	2610.7	2625.9	2668.2	2510.46
8.14528	10229.5	9.09294	2679.46	2660.64	2690.03	2564.01
8.14904	9881.9	9.09669	2629.35	2617.25	2657.38	2445.98
8.1528	10196.9	9.10044	2681.26	2613.23	2716.69	2608.14
8.15656	9942.91	9.10419	2549.51	2641.6	2632.61	2497.77
8.16032	10411.5	9.10794	2630.27	2645.54	2701.6	2546.4
8.16408	9928.79	9.11169	2623.52	2544.25	2764.79	2517.45
8.16784	10232.4	9.11544	2682.43	2610.06	2693.22	2612.49
8.1716	9860.11	9.11919	2545.87	2559.86	2729.9	2518.76
8.17536	10100.1	9.12294	2593.36	2581.31	2781.01	2567.53
8.17912	9804.75	9.12669	2683.74	2571.48	2703.35	2493.33
8.18288	10152.5	9.13044	2696.76	2674.1	2776.29	2582.66
8.18664	10058.5	9.13419	2647.17	2607.33	2618.81	2509.68
8.1904	10128.2	9.13794	2682.15	2592.97	2666.6	2568.87
8.19416	9793.42	9.14169	2574.75	2555.41	2614.22	2458.89
8.19792	10091	9.14544	2618.91	2543.51	2733.8	2532.64
8.20168	9761.53	9.14919	2586.05	2565.82	2660.07	2496.98
8.20544	10136.9	9.15294	2663.94	2578.4	2778.98	2572.84
8.2092	9747.79	9.15669	2557.38	2561.36	2726.44	2466.24
8.21296	10132.9	9.16044	2671.94	2615.96	2783.35	2487.57
8.21672	10135.3	9.16419	2498.59	2556.84	2771.9	2484.65
8.22048	10014.6	9.16794	2512.91	2648.58	2825.93	2566.37
8.22424	9823.82	9.17169	2612.47	2626.73	2682.9	2522.14
8.228	10040.1	9.17544	2641.34	2645.02	2746.56	2592.99
8.23176	9933.63	9.17919	2636.76	2462.13	2614.44	2488.61
8.23552	10214.5	9.18294	2682.31	2559.89	2706.18	2501.33
8.23928	9892.74	9.18669	2621.93	2520.6	2604.42	2463.6
8.24304	10255.2	9.19044	2562.57	2520.23	2720.39	2618.28
8.2468	9885.29	9.19419	2621.26	2505.84	2640.24	2551.91
8.25056	10027.5	9.19794	2635.68	2512.38	2674.26	2507.88
8.25432	9878.32	9.20169	2608.37	2566.13	2707.52	2436.55
8.25808	10180.4	9.20544	2619.76	2524.59	2782.98	2555.06
8.26184	9862.72	9.20919	2551.23	2592.31	2666.3	2489.17
8.2656	10205.9	9.21294	2561.93	2572.8	2583.01	2554.15
8.26936	9962.26	9.21669	2481.78	2499.55	2591.94	2462.05
8.27312	10235.6	9.22044	2489.1	2629.51	2652.67	2576.06
8.27688	9762.03	9.22419	2549.5	2529.72	2623.51	2464.6
8.28064	10288.4	9.22794	2540.47	2559.48	2708.4	2601.72
8.2844	9893.55	9.23169	2626.4	2510.23	2564.26	2451.32
8.28816	10046.9	9.23544	2619.61	2641.57	2611.26	2436.88
8.29192	9833.72	9.23919	2561.88	2501.11	2659.42	2501.6
8.29568	10089.2	9.24294	2582.27	2540.61	2681.43	2614.49
8.29944	9784.45	9.24669	2517.94	2599.57	2721.01	2444.68
8.3032	10122.6	9.25044	2640.94	2571.11	2758.09	2548.62
8.30696	9902.55	9.25419	2643.18	2496.01	2648.86	2466.42
8.31072	10186.3	9.25794	2595.28	2580.24	2747.02	2478.33
8.31448	9925.01	9.26169	2532.2	2450.25	2719.17	2439.15
8.31824	10071.7	9.26544	2530.75	2592.77	2638.78	2472.94
8.322	9996.52	9.26919	2544.49	2549.87	2623.7	2380.16
8.32576	9969.06	9.27294	2536.05	2460.64	2596.42	2547.11
8.32952	9864.64	9.27669	2594.4	2576.56	2579.05	2437.26
8.33328	10063.2	9.28044	2684.71	2521.6	2730.23	2492.2
8.33704	9852.25	9.28419	2536.92	2454.82	2596.08	2478.36
8.3408	10205.7	9.28794	2577.32	2497.23	2724.99	2558.09
8.34456	9941.16	9.29169	2551.27	2504.44	2636.97	2466.6
8.34832	10082.3	9.29544	2639.45	2564.95	2665.66	2491.51
8.35208	9799.04	9.29919	2519.58	2492.63	2543.94	2414.76
8.35584	10120.7	9.30294	2601.11	2549.92	2760.54	2491.19
8.3596	9916.04	9.30669	2485.54	2499.18	2593.66	2454.29
8.36336	10107.5	9.31044	2654.04	2485.23	2651.51	2476.6
8.36713	9848.84	9.31419	2502.17	2565.74	2647.96	2333.81
8.37089	10174.8	9.31794	2532.98	2522.37	2637.53	2425.06
8.37465	9927.42	9.32169	2415.38	2517.98	2568.99	2519.14
8.37841	10243.6	9.32544	2612.71	2564.15	2647.88	2550.11
8.38217	9867.6	9.32919	2412.53	2519.75	2588.31	2385.21
8.38593	10093.9	9.33294	2569.77	2522.86	2642.52	2462.84
8.38969	9636.77	9.33669	2498.28	2485.61	2636.35	2366.25
8.39345	10196.2	9.34044	2533.09	2567.38	2673.27	2568.95
8.39721	9757.34	9.34419	2520.74	2516.65	2522.31	2381.22
8.40097	9983.04	9.34794	2586.81	2593.13	2625.24	2527.85
8.40473	9980.93	9.35169	2540.23	2545.32	2560.28	2420
8.40849	9965.18	9.35544	2559.18	2556.65	2684.78	2464.25
8.41225	9776.05	9.35919	2503.34	2452.57	2601.75	2480.65
8.41601	10089.5	9.36294	2523.45	2544.29	2676.68	2459.64
8.41977	9839.88	9.36669	2505.18	2443.52	2586.71	2452.32
8.42353	10346.3	9.37044	2635.26	2641.99	2635.66	2536.42
8.42729	9828.7	9.37419	2502.64	2472.8	2522.73	2478.84
8.43105	10041.2	9.37794	2576.68	2517.2	2651.02	2516.43
8.43481	9796.27	9.38169	2525.91	2413.86	2593.16	2383.01
8.43857	10342	9.38544	2548.56	2430.37	2617.4	2420.53
8.44233	9876.76	9.38919	2407.63	2394.5	2602.48	2531.75
8.44609	10088.4	9.39294	2530.81	2584.15	2561.65	2449.35
8.44986	9931.8	9.39669	2512.57	2412.9	2616.76	2344.73
8.45362	10046.8	9.40044	2615.14	2461.73	2653.33	2513.13
8.45738	9803.35	9.40419	2516.59	2505.94	2572.94	2368.77
8.46114	9938.9	9.40794	2543.52	2518.79	2623.41	2428.86
8.4649	9863.63	9.41169	2579.8	2460.39	2576.96	2454.23
8.46866	10196.2	9.41544	2642.62	2512.57	2636.16	2474.83
8.47242	9653.07	9.41919	2539.66	2456.53	2653.68	2374.41
8.47618	10020.4	9.42294	2585.67	2493.11	2648.53	2468.45
8.47994	9743.79	9.42669	2478.94	2495.81	2551.65	2498.29
8.4837	9900.6	9.43044	2569.35	2389.16	2699.24	2500.84
8.48746	9593.4	9.43419	2477.16	2395.91	2620.39	2406.31
8.49122	10144.3	9.43794	2562.38	2390.79	2634.14	2441.23
8.49498	10018.4	9.44169	2547.39	2494.48	2626.98	2316.48
8.5025	9764.71	9.44544	2544.66	2533.32	2541.14	2407.96
8.50626	9910.92	9.44919	2569.69	2484.38	2495.8	2441.2
8.51003	9779.15	9.45294	2575.32	2523.5	2582.39	2478
8.51379	10039.5	9.45669	2520.82	2462.28	2596.8	2363.77
8.51755	9858.29	9.46044	2523.53	2490.81	2612.18	2416.28
8.52131	10042.5	9.46419	2534.99	2452.06	2534.07	2387.86
8.52507	9654.65	9.46794	2522.6	2589.57	2615.01	2481.93
8.52883	9948.62	9.47169	2485.21	2425.81	2562.99	2445.01
8.53259	9947.47	9.47544	2551.53	2510.42	2670.27	2462.6
8.53635	10190.3	9.47919	2531.52	2433.79	2514.08	2371.12
8.54011	9878.98	9.48294	2516.99	2584.89	2567.05	2516.7
8.54387	10105.7	9.48669	2463.04	2430.67	2649.4	2412.02
8.54763	9979.18	9.49044	2481.94	2533.27	2697.96	2426.91
8.55139	10075.3	9.49419	2477.88	2464.82	2557.89	2439.52
8.55515	9770.67	9.49794	2454.84	2434.07	2510.81	2400.66
8.55891	10203.3	9.50169	2429.54	2418.15	2487.36	2353.32
8.56268	9720.71	9.50544	2508.35	2438.25	2558.85	2442.58
8.56644	10200.4	9.50919	2527.92	2443.83	2567.69	2377.7
8.5702	9818.7	9.51294	2566.54	2487.81	2584.61	2361.55
8.57396	9794	9.51669	2460.85	2419.29	2464.11	2342.13
8.57772	9759.43	9.52044	2512.74	2468.84	2596.71	2466.15
8.58148	9969.42	9.52419	2436.19	2464.51	2602.84	2405.38
8.58524	9794.2	9.52794	2552.72	2583.76	2590	2415.97
8.589	10123.9	9.53169	2405.97	2424.01	2487.94	2333.5
8.59276	9670.7	9.53544	2505.47	2468.96	2638	2434.8
8.59652	9973.97	9.53919	2510.19	2469.94	2606.8	2380.86
8.60028	9902.79	9.54294	2517.71	2502.16	2629.62	2408.77
8.60404	10189.2	9.54669	2479.62	2456.87	2530.8	2384.7
8.60781	9806.32	9.55044	2506.58	2518.96	2590.06	2428.93
8.61157	10086.7	9.55419	2461.87	2577.75	2608.69	2326.68
8.61533	9802.29	9.55794	2529.21	2506.77	2601.99	2434.73
8.61909	10104.6	9.56169	2485.98	2421.4	2594.86	2420.45
8.62285	9924.64	9.56544	2548.63	2463.24	2672.15	2421.52
8.62661	9993.21	9.56919	2534.16	2468.74	2520.24	2354.8
8.63037	9849.21	9.57294	2580.37	2518.15	2566.08	2412.8
8.63413	10034.8	9.57669	2464.26	2441	2553.98	2348.08
8.63789	9690.71	9.58044	2468.85	2472.37	2586.12	2473.62
8.64165	9953.56	9.58419	2438.91	2426.39	2567.23	2431.94
8.64541	9833.64	9.58794	2508.08	2472.11	2503.32	2454.08
8.64918	10191.7	9.59169	2491.28	2403.33	2456.99	2454.89
8.65294	9967.4	9.59544	2573.59	2490.36	2519.16	2518.34
8.6567	10090.4	9.59919	2542.12	2449.04	2601.5	2433.08
8.66046	9803.75	9.60294	2476.15	2528.68	2607.66	2397.78
8.66422	10071.3	9.60669	2401.14	2403.71	2478.73	2388.46
8.67174	10055.2	9.61044	2424.47	2442.07	2507.44	2471.17
8.6755	9985.14	9.61419	2494.17	2445.19	2505.19	2393.47
8.67926	10286.9	9.61794	2561.9	2531.34	2510.48	2418.98
8.68302	9887.27	9.62169	2433.31	2497.97	2480.53	2409.48
8.68679	10093.4	9.62544	2512.06	2483.1	2561.84	2467.79
8.69055	10033	9.62919	2394.01	2389.51	2569.68	2367.46
8.69431	10056	9.63294	2495.3	2492.36	2556.55	2427.71
8.69807	9925.83	9.63669	2482.59	2423.34	2538.35	2393.03
8.70183	10014.8	9.64044	2506.16	2464.52	2600.22	2429.69
8.70559	9943.19	9.64419	2426.17	2367.43	2579.88	2358.02
8.70935	10124.3	9.64794	2455.26	2437.41	2507.37	2377.16
8.71311	9967.43	9.65169	2521.17	2397.06	2417.08	2342
8.71687	10250.1	9.65544	2535.08	2484.89	2510.91	2398.05
8.72064	9814.53	9.65919	2411.3	2446.54	2476.39	2360.83
8.7244	10167	9.66294	2486.25	2502.03	2573.12	2446
8.72816	9866.07	9.66669	2536.31	2507.69	2594.76	2468.81
8.73192	10063.2	9.67044	2536.49	2464.92	2551.99	2437.4
8.73568	9843.2	9.67419	2465.24	2413.65	2501.28	2326.28
8.73944	10021.9	9.67794	2555.07	2448.63	2602.6	2443.12
8.7432	9942.37	9.68169	2454.68	2396.81	2513.22	2351.38
8.74696	10141.4	9.68544	2473.01	2412.61	2575.34	2359.63
8.75072	9674.19	9.68919	2536.98	2471.78	2607.14	2363.49
8.75449	10147.5	9.69294	2494.11	2438.06	2556.58	2428.79
8.75825	9898.57	9.69669	2480.34	2397.37	2475.43	2381.51
8.76201	10312.6	9.70044	2443.21	2394.76	2493.02	2423.03
8.76577	9705.79	9.70419	2403.59	2462.38	2562.97	2405.8
8.76953	10278.9	9.70794	2491.6	2478.2	2530.98	2447.27
8.77329	9954.86	9.71169	2490.62	2376.13	2490.07	2342.96
8.77705	10077.4	9.71544	2517.31	2440.78	2557.78	2373.15
8.78081	9951.75	9.71919	2466.62	2436.33	2488.84	2285.51
8.78457	10189.6	9.72294	2432.24	2467.34	2527.43	2334.22
8.78834	9902.63	9.72669	2440.51	2427.45	2549.15	2279.43
8.7921	10212.7	9.73044	2560.51	2439.74	2520.17	2353.53
8.79586	9858.08	9.73419	2479	2412.01	2529.24	2329.41
8.79962	9928.54	9.73794	2443.56	2361.3	2573.59	2355.42
8.80338	9976.04	9.74169	2399.56	2437.84	2511.73	2395.13
8.80714	10097.9	9.74544	2436.2	2381.1	2458.76	2345.76
8.8109	10005	9.74919	2450.06	2352.26	2508.38	2309.29
8.81466	10010.8	9.75294	2461.38	2401.19	2555.65	2369.71
8.81842	9892.82	9.75669	2418.33	2408.54	2507.91	2357.03
8.82219	10011.7	9.76044	2470.59	2429.28	2541.91	2402.81
8.82595	9943.33	9.76419	2435.31	2356.42	2548.53	2378.5
8.82971	10114.5	9.76794	2433.49	2421.13	2538.24	2363.85
8.83347	9815.25	9.77169	2340.74	2444.47	2519.75	2365.74
8.83723	10077.6	9.77544	2376.19	2403.32	2490.26	2349.35
8.84099	9780.95	9.77919	2421.98	2386.53	2482.2	2400.14
8.84475	10073.5	9.78294	2459.06	2467.56	2483.52	2338.31
8.84851	9930.28	9.78669	2435.85	2469.1	2463.76	2297.72
8.85228	10068.4	9.79044	2450.39	2481.51	2554.62	2334.69
8.85604	10010.7	9.79419	2428.41	2466.21	2516.8	2349.47
8.8598	10320.2	9.79794	2441.39	2424.98	2497.89	2281.45
8.86356	9953.37	9.80169	2431.52	2340.97	2516.87	2301.91
8.86732	10163.1	9.80544	2437.49	2389.1	2530.08	2351.62
8.87108	9810.5	9.80919	2388.58	2391.35	2519.76	2296.05
8.87484	9925.08	9.81294	2359.55	2397.49	2505.67	2325.94
8.87861	10019.4	9.81669	2392.52	2400.5	2456.3	2332.75
8.88237	10221.7	9.82044	2403.29	2380.84	2474.61	2408.66
8.88613	9865.03	9.82419	2378.9	2344.78	2421.49	2391.94
8.88989	10327.8	9.82794	2375.74	2382.09	2472.86	2385.56
8.89365	9740.96	9.83169	2362.61	2419.43	2555.57	2329.88
8.89741	10066.4	9.83544	2402.66	2441.45	2541.51	2295.76
8.90117	9897.66	9.83919	2410.21	2391.84	2441.89	2266.93
8.90493	10140.2	9.84294	2381.67	2383.39	2441.57	2268.86
8.9087	9925.88	9.84669	2376.94	2355.38	2482.03	2346.18
8.91246	10064.1	9.85044	2438.32	2315.32	2501.3	2384.67
8.91622	9973.81	9.85419	2393.24	2312.18	2484.02	2334.32
8.91998	10136.1	9.85794	2366.53	2356.5	2491.39	2315.17
8.92374	9718.2	9.86169	2392.46	2363.1	2461.76	2306.06
8.9275	10212.8	9.86544	2394.14	2353.98	2483.76	2329.54
8.93126	9836.88	9.86919	2399.79	2341.21	2450.4	2356.15
8.93503	10145.3	9.87294	2386.8	2393.3	2429.4	2354.74
8.93879	9959.3	9.87669	2370.91	2412.29	2486.46	2297.82
8.94255	10246.3	9.88044	2366.92	2383.8	2503.68	2278.3
8.94631	10046.9	9.88419	2331.4	2345.44	2453.74	2280.67
8.95007	10138.4	9.88794	2328.24	2320.75	2479.18	2304.97
8.95383	9952.77	9.89169	2342.4	2300.12	2451.86	2348.97
8.95759	10103.8	9.89544	2385.36	2325.61	2436.62	2363.98
8.96135	9895.01	9.89919	2318.71	2371.8	2421.85	2306.65
8.96512	10217	9.90294	2324.15	2359.37	2423.72	2305.24
8.96888	9795.7	9.90669	2407.51	2360.47	2466.77	2281.85
8.97264	10105.8	9.91044	2378.77	2309.82	2469.47	2299.06
8.9764	9938.86	9.91419	2360.12	2246.77	2449.25	2354.81
8.98016	10244.7	9.91794	2399.21	2297.78	2448.67	2308.93
8.98392	9766.85	9.92169	2382.43	2338.54	2389.72	2259.76
8.98768	10095.1	9.92544	2333.97	2347.18	2378.21	2296.69
8.99145	9761.44	9.92919	2337.32	2355.4	2398.33	2320.7
8.99521	9900.87	9.93294	2318.66	2349.73	2378.66	2290.19
8.99897	9884.89	9.93669	2310.56	2350.08	2405.25	2275.83
9.00273	10264.2	9.94044	2346.15	2360.13	2401.6	2317.88
9.00649	9760.62	9.94419	2375.98	2329.84	2373.89	2334.81
9.01025	10200.2	9.94794	2413.27	2293.98	2360.05	2301.13
9.01401	9998.17	9.95169	2369.45	2228.87	2362.46	2263.29
9.01778	9995.57	9.95544	2332.36	2203.45	2375.28	2275.06
9.02154	9739.38	9.95919	2303.88	2258.85	2370.54	2277.4
9.0253	10026	9.96294	2257.02	2294.3	2379.71	2225.67
9.02906	9878.72	9.96669	2306.21	2304.73	2404.32	2284.25
9.03282	10043	9.97044	2328.3	2319.09	2431.97	2309.43
9.03658	9857.22	9.97419	2330.82	2327.42	2422.32	2302.15
9.04034	10203.4	9.97794	2320.47	2272.83	2384.08	2323.74
9.04411	9929.34	9.98169	2323.89	2337.39	2395.38	2277.61
9.04787	9980.79	9.98544	2354.6	2350.28	2329.02	2200.8
9.05163	9765.23	9.98919	2376.4	2289.99	2357.4	2240.19
9.05539	10084.1	9.99294	2349.51	2305.38	2350.89	2276.37
9.05915	10141.9	9.99669	2365.82	2282.39	2338.42	2280.03
9.06291	10110.7	10.0004	2378.04	2269.63	2373.76	2291.76
9.06668	9684.09	10.0042	2376.78	2327.85	2384.26	2259.36
9.07044	10208.9	10.0079	2327.03	2348.2	2366.75	2191.49
9.0742	9790.58	10.0117	2308.25	2343.62	2351.91	2223.62
9.07796	10005.7	10.0154	2335.09	2279.16	2376.39	2233.85
9.08172	9818.37	10.0192	2323.77	2245.02	2368.08	2257.5
9.08548	9949.32	10.0229	2291.64	2265.01	2372.86	2279.05
9.08924	9700	10.0267	2272.48	2318.51	2377.05	2252.53
9.09301	9995.91	10.0304	2245.83	2276.63	2434.4	2200.97
9.09677	9910.59	10.0342	2277.33	2236.2	2458.72	2215.3
9.10053	10101.6	10.0379	2323.97	2248.48	2378.95	2239.82
9.10429	9828.93	10.0417	2290.22	2275.9	2420.51	2251
9.10805	10057.5	10.0454	2282.96	2267.93	2416.85	2254.27
9.11181	9881.12	10.0492	2307.37	2242.95	2392.41	2244.49
9.11557	10052.6	10.0529	2282.62	2296.64	2375.03	2188.01
9.11934	9824.73	10.0567	2318.08	2323.43	2344.65	2216.11
9.1231	10007.6	10.0604	2287.79	2272.24	2290.26	2200.1
9.12686	9891.32	10.0642	2278.83	2284.28	2309.64	2203.32
9.13062	10027.6	10.0679	2253.6	2278.89	2312.09	2225.41
9.13438	9733.72	10.0717	2360.82	2230.77	2339.57	2273.27
9.13814	9975.5	10.0754	2292.55	2211.12	2321.6	2246.58
9.14191	9762.72	10.0792	2257.4	2302.69	2309.33	2278.75
9.14567	9965.8	10.0829	2267.01	2267.35	2353.62	2279.1
9.14943	9498.17	10.0867	2243.37	2284.77	2379.68	2253.24
9.15319	10068.6	10.0904	2241	2233.26	2301.55	2205.65
9.15695	9876.69	10.0942	2243.66	2287.87	2334.15	2219.22
9.16071	10112.3	10.0979	2190.85	2252.51	2319.82	2210.21
9.16447	9845.48	10.1017	2235.95	2256.51	2322.58	2201.88
9.16824	10092.2	10.1054	2291.34	2224.99	2326.08	2212.12
9.172	9786.79	10.1092	2259.41	2194.73	2368.71	2206.35
9.17576	10009.1	10.1129	2263.5	2225.91	2338.69	2151.66
9.17952	9822.76	10.1167	2281.2	2240.94	2345.97	2169.55
9.18328	10056	10.1204	2176.62	2229.86	2295.32	2177.55
9.18704	9701.61	10.1242	2204.73	2221.56	2311.44	2241.99
9.19081	10152.6	10.1279	2244.05	2229.46	2288.97	2214.51
9.19457	9640.17	10.1317	2259.15	2279.83	2226.47	2203.67
9.19833	9879.02	10.1354	2244.71	2298.17	2263.37	2233.89
9.20209	9748.12	10.1392	2295.86	2279.05	2372.27	2277.66
9.20585	10001.6	10.1429	2238.63	2179.46	2367.72	2215.84
9.20961	9546.65	10.1467	2255.44	2192.05	2329.14	2226.19
9.21338	9942.9	10.1504	2220.66	2203.43	2274.36	2229.28
9.21714	9696.67	10.1542	2218.3	2251.06	2295.61	2216.12
9.2209	9706.46	10.1579	2165	2190.08	2319.17	2205.92
9.22466	9709.24	10.1617	2165.47	2187.8	2345.87	2214.4
9.22842	9744.47	10.1654	2144.02	2231.29	2244.6	2224.61
9.23218	9686.92	10.1692	2216.68	2224.23	2248.6	2225.21
9.23594	9725.46	10.1729	2182.48	2164.67	2290.85	2220.7
9.23971	9647.68	10.1767	2200.91	2201.3	2297.35	2194.79
9.24347	10097.5	10.1804	2190.56	2207.73	2352.98	2228.1
9.24723	9847.35	10.1842	2246.12	2214.84	2404.8	2262.9
9.25099	10025.2	10.1879	2219.23	2252.26	2341.76	2198.1
9.25475	9440.58	10.1917	2328.37	2306.41	2342.16	2174.47
9.25851	9694.13	10.1954	2243.23	2158.53	2332.56	2126.45
9.26228	9376.46	10.1992	2183.06	2161.75	2304.49	2183.12
9.26604	9936.2	10.2029	2177.7	2179.59	2223.23	2187.15
9.2698	9557.82	10.2067	2187.91	2184.28	2271.44	2177.53
9.27356	9602.74	10.2104	2210.27	2193.27	2284.11	2190.47
9.27732	9591.17	10.2142	2223.05	2225.13	2321.98	2169.75
9.28108	9672.71	10.2179	2139.25	2223.96	2213.09	2192.5
9.28485	9765.47	10.2217	2212.7	2217.38	2237.99	2246.77
9.28861	9856	10.2254	2262	2191.91	2228.91	2229.58
9.29237	9574.17	10.2292	2240.17	2261.42	2315.24	2208.59
9.29613	10002.8	10.2329	2239.06	2169.45	2256.69	2116.19
9.29989	9664.89	10.2367	2277.08	2253.84	2320.05	2182.2
9.30365	9648.71	10.2404	2286.02	2273.42	2297.12	2182.77
9.30742	9505.01	10.2442	2244.66	2286.29	2262.14	2120.82
9.31118	9855.26	10.2479	2240.13	2260.42	2285.06	2152.19
9.31494	9670.93	10.2517	2205.53	2169.94	2205.98	2177.62
9.3187	9828	10.2554	2147.75	2143.24	2268.52	2193.26
9.32246	9476.89	10.2592	2177.25	2231.25	2367.78	2203.4
9.32622	9714.57	10.2629	2196.77	2207.59	2270.16	2106.48
9.32998	9379.29	10.2667	2274.82	2257.02	2328.2	2204.56
9.33375	9679.6	10.2704	2129.93	2185.36	2263.26	2135.56
9.33751	9442.65	10.2742	2157.78	2166.8	2220.82	2133.04
9.34127	9767.46	10.2779	2274.52	2199.62	2256.78	2079.6
9.34503	9393.94	10.2817	2331.36	2147.73	2335.58	2199.71
9.34879	9735.65	10.2854	2195.82	2234.74	2327.93	2206
9.35255	9185.07	10.2892	2208.07	2251.95	2273.03	2188.88
9.35632	9747.9	10.2929	2202.94	2217.78	2244.82	2228.55
9.36008	9410.06	10.2967	2239.09	2195.11	2344.12	2205.53
9.36384	9868.11	10.3004	2227.51	2238.97	2187.47	2137.7
9.3676	9483.15	10.3042	2214.25	2224.46	2267.48	2230.98
9.37136	9731	10.3079	2248.51	2167.28	2240.9	2165.73
9.37512	9434.39	10.3117	2254.32	2241.35	2270.82	2207.23
9.37889	9709.9	10.3154	2193.07	2225.5	2282.49	2164.53
9.38265	9522.87	10.3192	2205.14	2239.43	2288.36	2219.24
9.38641	9730.09	10.3229	2172.61	2127.78	2270.01	2142.17
9.39017	9453.92	10.3267	2204.37	2116.08	2281.11	2164.69
9.39393	9682.1	10.3304	2140.44	2113.97	2311.36	2114.31
9.39769	9350.79	10.3342	2213.48	2159.68	2259.34	2149.55
9.40146	9546.54	10.3379	2190.49	2085.51	2253.75	2130.24
9.40522	9529.58	10.3417	2219.63	2205.35	2306.74	2119.08
9.40898	9508.94	10.3454	2174.6	2188.19	2277.34	2162.17
9.41274	9262.66	10.3492	2194.07	2202.52	2289.69	2174.22
9.4165	9644.39	10.3529	2188.94	2184.55	2213.86	2107.04
9.42026	9275.54	10.3567	2237.17	2186.39	2333.6	2213.81
9.42403	9613.75	10.3604	2175.9	2212.46	2198.46	2172.16
9.42779	9075.92	10.3642	2264.75	2201.01	2285.42	2232.32
9.43155	9699.05	10.3679	2186.8	2185.41	2244.24	2194
9.43531	9423.05	10.3717	2215.35	2234.99	2291.11	2165.8
9.43907	9548.93	10.3754	2124.48	2176.43	2136.07	2121.68
9.44283	9257.12	10.3792	2196.43	2218.31	2309.81	2141.39
9.4466	9525.69	10.3829	2150.43	2185.57	2222.55	2119.12
9.45036	9165.25	10.3867	2211.21	2238.37	2276.14	2113.37
9.45412	9462.16	10.3904	2213.1	2124.75	2257.45	2186.32
9.45788	9363.6	10.3942	2231.96	2208.52	2294.78	2148.29
9.46164	9469.66	10.3979	2067.31	2155.36	2221.39	2167.37
9.4654	9334.63	10.4017	2165.39	2228.18	2339.14	2150.78
9.46916	9611.76	10.4054	2206.7	2163.18	2201.5	2092.38
9.47293	9424.97	10.4092	2230.29	2126.66	2251.25	2136.22
9.47669	9696.11	10.4129	2114.13	2123.91	2246.47	2125.58
9.48045	9473.66	10.4167	2248.46	2250.6	2260.99	2206.84
9.48421	9844.13	10.4204	2091.19	2103.66	2235.36	2155.39
9.48797	9295.75	10.4242	2165.64	2254.43	2297.61	2152.71
9.49173	9665.29	10.4279	2153.74	2166.91	2210.69	2125.2
9.4955	9302.7	10.4317	2210.41	2195.87	2279.49	2180.12
9.49926	9735.44	10.4354	2167.88	2125.07	2261.16	2144.5
9.50302	9548.15	10.4392	2158.68	2242.42	2181.5	2174.95
9.50678	9674.02	10.4429	2162.61	2126.49	2169.6	2142.63
9.51054	9145.52	10.4467	2162.98	2149.3	2301.88	2111.62
9.5143	9483.81	10.4504	2147.66	2160.54	2226.21	2012.35
9.51807	9442.72	10.4542	2169.4	2232.29	2287.06	2164.15
9.52183	9487.19	10.4579	2184.03	2129.97	2186.7	2112.06
9.52559	9227.31	10.4617	2134.76	2222.06	2229.13	2139.63
9.52935	9689.06	10.4654	2098.35	2136.89	2260.2	2129.76
9.53311	9406.58	10.4692	2261.49	2160.63	2331.45	2223.21
9.53687	9686.02	10.4729	2146.58	2155.23	2267.25	2201.49
9.54064	9355.17	10.4767	2170.14	2196.25	2346.53	2157.16
9.5444	9504.47	10.4804	2129.34	2245.03	2234.13	2097.14
9.54816	9444	10.4842	2296.77	2203.45	2290.22	2120
9.55192	9572.62	10.4879	2102.59	2157.65	2211.92	2055.69
9.55568	9189.88	10.4917	2232.74	2322.57	2315.5	2203.52
9.55944	9587.05	10.4954	2177.21	2143.06	2165.19	2152.77
9.56321	9278.57	10.4992	2229.85	2260.23	2223.13	2173.12
9.56697	9485.58	10.5029	2184.59	2122.02	2140.66	2133.78
9.57073	9282.79	10.5067	2285.18	2131.9	2143.68	2013.4
[truncated: 19,287 more rows]

## Sheet: Fig.5 a
Discharging/charge curves			PD data
Time	Voltage			1	2	3	4	5	6	7	8	9	10	11	12	13	14	15	16	17	18	19	20	21	22	23	24	25	26	27	28	29	30	31	32	33	34	35	36	37	38	39	40	41	42	43	44	45	46
0	1.2934		2 theta	Intensity	Intensity	Intensity	Intensity	Intensity	Intensity	Intensity	Intensity	Intensity	Intensity	Intensity	Intensity	Intensity	Intensity	Intensity	Intensity	Intensity	Intensity	Intensity	Intensity	Intensity	Intensity	Intensity	Intensity	Intensity	Intensity	Intensity	Intensity	Intensity	Intensity	Intensity	Intensity	Intensity	Intensity	Intensity	Intensity	Intensity	Intensity	Intensity	Intensity	Intensity	Intensity	Intensity	Intensity	Intensity	Intensity
0.01	1.2934		17.5003	1220.17	1212.74	1255.35	1223.39	1201.92	1233.12	1181.33	1193.32	1198.99	1219.51	1232.98	1228.78	1213.02	1203.47	1198.47	1255.54	1212.25	1207.44	1159.02	1183.12	1222.9	1202.5	1237.32	1234.92	1221.47	1205.93	1251.32	1210.64	1218.06	1184.55	1225.73	1225.73	1193.14	1193.48	1236.68	1263.17	1205.27	1232.29	1253.71	1242.46	1205.64	1251.24	1266.12	1277.28	1238.18	1217.1
0.01	1.2934		17.5041	1235.15	1229.39	1256.83	1233.25	1184.13	1231.71	1141.85	1218.71	1191.84	1185.02	1212.09	1215.21	1189.99	1209.83	1193.73	1234.7	1192.18	1174.8	1187.2	1153.26	1202.47	1187.24	1227.36	1201.93	1158.58	1212.07	1216.74	1212.71	1186.62	1197.28	1230	1230	1142.73	1183.32	1228.69	1225.15	1209.27	1247.57	1233.74	1220.96	1196.53	1231.1	1242.93	1236.59	1186.18	1250.18
0.01	1.2952		17.5078	1201.47	1189.99	1213.66	1204.76	1181.96	1212.69	1188.59	1185.51	1213.42	1175.22	1202.2	1193.12	1157.88	1199.28	1179.4	1214.74	1205.74	1172.12	1191.7	1176.4	1190.39	1209.95	1204.49	1211.5	1195.81	1195.36	1204.06	1192	1220.03	1217.76	1185.15	1185.15	1160.42	1216.25	1195.57	1200.39	1205.51	1255.93	1209.47	1223.75	1248.38	1255.33	1207.98	1184.15	1189.05	1259.07
0.01	1.2961		17.5116	1188.9	1221.62	1189.93	1200.6	1226.79	1195.23	1215.81	1180.52	1178.57	1217.33	1209.75	1161.91	1210.73	1178.85	1185.13	1196.34	1228.16	1210.79	1196.05	1192.63	1161.38	1242.59	1235.38	1234.67	1199.42	1196.82	1192.72	1200.38	1242.14	1219.43	1145.26	1145.26	1166.31	1213.27	1198.93	1205.52	1220.5	1285.02	1219.96	1213.35	1256.24	1281.34	1237.51	1183.36	1228.56	1231.24
0.01	1.2961		17.5153	1212.63	1192.66	1209.29	1166.73	1209.69	1213.75	1212.25	1199.53	1202.43	1172.8	1171.47	1195.07	1249.2	1239.71	1203.5	1207.47	1222.81	1209.66	1208.82	1207.88	1151.09	1230.04	1251.03	1229.83	1191.55	1202.38	1197.91	1168.73	1215.99	1173.14	1178.3	1178.3	1188.82	1229.19	1203.78	1247.91	1277.32	1279.89	1246.59	1196.46	1249.38	1244.15	1231.27	1194.5	1230.83	1188.24
0.01	1.2965		17.5191	1220.55	1214.73	1184.39	1156.89	1207.96	1207.86	1217.35	1231.23	1215.49	1175.53	1215.96	1185.86	1223.58	1285.93	1208.62	1219.53	1205.71	1191.62	1173.67	1190.12	1188.57	1172.59	1229.49	1254.82	1211.96	1209.54	1212.93	1160.32	1166.62	1194.76	1225.15	1225.15	1187.97	1203.91	1202.77	1279.44	1221.29	1242.88	1222.78	1203.2	1205.78	1205.25	1226.12	1195.11	1272.79	1159.44
0.01	1.2965		17.5228	1198.84	1257.6	1159.46	1245.31	1260.04	1200.41	1216.85	1220.45	1192.24	1196.05	1242.88	1175.31	1233.49	1263.31	1230.2	1218.73	1233.85	1197.64	1167.32	1194.6	1190.85	1200.69	1224.48	1224.4	1240.02	1248.41	1199.41	1183.81	1211.66	1220.66	1255.93	1255.93	1183.16	1186.62	1257.41	1260.76	1190.03	1240.62	1229.92	1176.03	1219.15	1245.46	1211.62	1191.85	1252.84	1196.22
0.01	1.2965		17.5266	1186.26	1243.62	1178.37	1227.79	1261.68	1204.07	1208.59	1242.42	1210.06	1209.72	1247.46	1207.87	1209.57	1226.15	1229.39	1231.4	1238.99	1206.69	1202.13	1203.4	1194.23	1214.76	1209.33	1169.64	1228.5	1235.45	1234.08	1211.25	1235.75	1228.4	1276.3	1276.3	1222.54	1238.25	1276.35	1217.77	1222.81	1242.63	1255.57	1173.55	1273.18	1238.41	1184.12	1254.11	1213.64	1197.86
0.01	1.2965		17.5303	1182.75	1218.82	1210.54	1203.27	1222.36	1208.16	1224.65	1219.53	1235.89	1243.46	1252.07	1214.82	1219.66	1254.84	1228.85	1209.83	1241.35	1184.63	1181.64	1182.73	1202.7	1177.7	1213.46	1167.35	1193.28	1213.13	1228.71	1240.14	1234.55	1275.34	1247.2	1247.2	1221.05	1235.85	1245.33	1227.96	1208.07	1243.74	1243.75	1201.32	1286.27	1271	1205.71	1273.38	1231.26	1215.59
0.01	1.2961		17.5341	1176.23	1214	1187.5	1209.45	1164.83	1196.06	1217.29	1202.85	1201.62	1220.36	1241.34	1158.38	1259.7	1211.45	1180.29	1194.17	1200.76	1201.05	1147.04	1183.83	1216.95	1122.55	1188.36	1182.6	1204.11	1178.97	1174.5	1208.72	1194.85	1226.32	1215.99	1215.99	1191.75	1207.32	1206.5	1204	1190.32	1218.15	1184.13	1177.54	1241.72	1225.14	1202.35	1221.28	1239.28	1212.52
0.01	1.2961		17.5378	1183.65	1217.33	1235.02	1227.33	1163.17	1225.13	1189.26	1205.6	1181.48	1178.62	1235.92	1185.28	1189.21	1140.82	1178.5	1207.32	1179.99	1216.83	1203.39	1195.87	1238.17	1181.76	1159	1178.85	1184.64	1185.04	1197.67	1203.51	1188.71	1203.63	1236.32	1236.32	1208.93	1232.72	1229.38	1176.67	1206.42	1211.04	1187.18	1224.13	1188.94	1158.81	1192.18	1268.69	1213.04	1216.63
0.01	1.2958		17.5416	1219.74	1219.13	1197.84	1233.47	1192.29	1183.39	1169.15	1216.03	1204.56	1202.91	1186.46	1221.34	1175.1	1176.19	1184.07	1199.86	1186.6	1189.32	1234.07	1153.33	1230.22	1213.53	1163.75	1155.45	1172.21	1202.33	1205.83	1189.17	1232.58	1196.67	1214.88	1214.88	1199.31	1214.43	1196.46	1197.07	1194.94	1269.64	1205.26	1222.82	1213.87	1195.14	1172.82	1243.39	1200.96	1225.84
0.01	1.2955		17.5453	1236.03	1233.83	1230.29	1263.21	1206.41	1162.55	1213.89	1190.34	1206.62	1232.12	1173.18	1217.64	1208.54	1214.54	1172.77	1186.98	1157.76	1180.23	1201.95	1176.81	1223.53	1201.14	1164.81	1181	1167.53	1186.71	1205.34	1234.61	1183.5	1157.14	1187.31	1187.31	1188	1193.27	1152.7	1222.77	1211.96	1273.8	1195.41	1236.79	1193.75	1248.02	1210.62	1233.08	1216.19	1203.07
0.01	1.2952		17.5491	1226.84	1212.94	1230.12	1210.47	1216.73	1195.51	1230.51	1180.04	1180.04	1222.83	1204.55	1190.77	1184.32	1180.77	1206.45	1175.73	1213.39	1204.67	1199.59	1194.95	1209.55	1176.58	1184.37	1255.87	1183.94	1202.28	1183.42	1231.21	1189.79	1219.82	1219.86	1219.86	1181.79	1209.81	1173.81	1267.38	1218.08	1241.27	1202.38	1233.74	1214.33	1243.29	1278.48	1234.33	1219.39	1195.57
0.01	1.2949		17.5528	1213.07	1199.03	1197.31	1185.12	1183.83	1199.38	1234.71	1241.48	1188.73	1206.67	1195.9	1191.5	1212.51	1209.33	1234.2	1197.12	1249.3	1200.1	1210	1193.06	1202.33	1177.35	1177.12	1250.9	1218.15	1229.1	1156.32	1214.95	1201.44	1256.92	1237.22	1237.22	1213.63	1213.31	1215.37	1254.47	1202.77	1215.81	1214.7	1222.1	1225.17	1236.13	1255.62	1223.57	1257.84	1191.45
0.01	1.2943		17.5566	1225.4	1205.59	1188.47	1208.63	1158.28	1236.78	1220.58	1222.53	1207.75	1182.46	1167.32	1186.88	1200.9	1214.44	1215.97	1175.56	1218.41	1178.75	1199.03	1203.56	1222.09	1247.24	1158.58	1232.59	1194.62	1228.92	1155.52	1213.77	1167.62	1238.17	1189.75	1189.75	1195.12	1210.08	1222.9	1188.13	1195.78	1261.96	1269.87	1227.61	1233.81	1232.12	1237.89	1223.3	1257.77	1227.67
0.01	1.2943		17.5603	1235.52	1207.13	1180.88	1202.11	1159.73	1211.94	1185.04	1202.12	1181.48	1185.25	1185.66	1167.42	1198.09	1191.43	1203.57	1203.61	1185.08	1187.95	1169.29	1216.59	1191.42	1212.19	1135.23	1229.65	1193.79	1215.53	1184.61	1199.12	1200.71	1206.61	1190.93	1190.93	1217.46	1184.2	1207.65	1239.09	1212.05	1266.98	1235.31	1226.99	1283.61	1205.64	1234.89	1198.57	1238.42	1244.21
0.01	1.294		17.5641	1204.21	1209.43	1213.08	1217.75	1143.58	1183.73	1171.45	1172.72	1196.59	1189.89	1208.42	1196.68	1149.91	1222.96	1172.45	1210.47	1170.76	1153.3	1147.65	1192.89	1144.33	1150.69	1109.8	1189.42	1208.02	1183.16	1234	1164.09	1167.39	1192.87	1164.65	1164.65	1184.73	1152.29	1175.56	1220.56	1199.21	1208.52	1204.31	1184.55	1222.83	1186.73	1214.15	1204.33	1216.43	1202.18
0.01	1.2934		17.5678	1157.48	1200.24	1243.06	1188.29	1162.79	1193.4	1223.16	1180.15	1231.12	1194.16	1221.95	1185.96	1195.47	1171.53	1163.84	1153.49	1175.05	1145.73	1179.11	1187	1142.61	1156.45	1149.72	1170.53	1201.7	1169.67	1193.01	1172.44	1162.1	1221.36	1170.99	1170.99	1176.96	1175.5	1196.61	1210.18	1222.83	1178.08	1207.52	1142.86	1170.39	1197.77	1212.06	1196.08	1224.8	1194.27
0.01	1.293		17.5716	1177.62	1198.87	1233.23	1163.92	1237.01	1185.48	1233.32	1199.9	1225.9	1198.73	1187.03	1153.4	1211.61	1135.3	1166.64	1198.35	1162.31	1210.69	1221.13	1179.86	1163.45	1151.14	1181.6	1142.16	1197.86	1191.12	1201.75	1189.08	1176.69	1249.8	1179.51	1179.51	1179.27	1205.34	1179.71	1216.78	1203.7	1166.08	1192.96	1137.73	1187.37	1229.96	1229.33	1193.8	1245.04	1205.62
0.01	1.2924		17.5753	1229.89	1211	1183.77	1211.54	1247.04	1210.12	1195.07	1189.94	1207.04	1227.41	1154.45	1174.68	1177.8	1146.63	1186.39	1226.26	1193.07	1203.8	1211.02	1196.12	1164.28	1179.43	1189.08	1171.24	1191.07	1156.06	1220.55	1197.8	1178.75	1221.76	1180.29	1180.29	1191.86	1192.52	1174.84	1200.59	1203.56	1189.68	1225.49	1185.04	1228.64	1244.7	1206.53	1213.8	1238.24	1222.96
0.01	1.2921		17.5791	1215.44	1189.1	1169.5	1223.59	1231.76	1195.69	1185.17	1182.11	1219.55	1230.7	1190.19	1179.24	1200.91	1158.89	1207.34	1198.35	1203.47	1158	1179.92	1203.51	1189.43	1185.13	1179.01	1179.6	1196	1138.49	1191.38	1197.45	1171.78	1207.53	1172.5	1172.5	1200.1	1166.16	1201.71	1207.08	1221.95	1224.23	1216.7	1236.46	1208.62	1235.28	1186.34	1226.24	1212.85	1204.99
0.01	1.2921		17.5828	1169.05	1171.34	1172.71	1215.56	1247.42	1192.96	1202.92	1192.14	1251.98	1181.99	1187.31	1172.47	1225.13	1233.89	1165.9	1182.36	1227.86	1164.8	1179.68	1170.24	1175.59	1179.11	1203.26	1200.52	1202.71	1162.43	1200.69	1151.25	1156.73	1178.95	1188.99	1188.99	1198.68	1159.23	1211.5	1252.77	1187.23	1234.01	1168.78	1271.77	1213.03	1208.15	1211.15	1213.61	1229.82	1157.31
0.01	1.2915		17.5866	1189.33	1187.98	1197.43	1244.26	1217.85	1214.92	1187.21	1183.63	1229.49	1180.79	1166.57	1181.45	1203.24	1203.67	1148.75	1185.88	1207.32	1167.34	1205.63	1146.05	1180.83	1185.73	1242.72	1193.28	1204.92	1179.37	1229.54	1155.29	1168.04	1216.29	1198.2	1198.2	1226.28	1186.1	1217.39	1272.26	1183.87	1192.27	1183.83	1225.84	1242.45	1233.58	1208.38	1196.61	1212.97	1181.63
0.01	1.2909		17.5903	1238.93	1173.04	1197.25	1221.28	1201.52	1237.65	1215.81	1197.04	1257.34	1177.46	1166.46	1163.21	1201.45	1143.04	1153.1	1188.23	1168.01	1214.4	1202.74	1154.12	1188.06	1175.47	1224.57	1193.56	1216.94	1187.28	1236.26	1197.16	1228.22	1234.32	1160.98	1160.98	1205.84	1224.69	1187.36	1231.42	1211.2	1183.12	1188.58	1203.57	1217.68	1237.59	1214.09	1219.14	1227.68	1208.4
0.01	1.2906		17.5941	1223.44	1175.48	1186.74	1176.82	1231.66	1258.73	1195.54	1161.89	1217.26	1157.98	1153.31	1176.94	1201.42	1196.11	1181.43	1198.67	1131.33	1229.86	1216.58	1178.58	1210.69	1186.33	1206.65	1183.41	1213.93	1172.91	1201.29	1188.13	1206.89	1154.93	1179.87	1179.87	1211.43	1186.64	1189.87	1165.06	1213.16	1197.79	1205.84	1231.82	1204.98	1192.57	1214.86	1227.13	1207.68	1237.94
0.01	1.2899		17.5978	1195.05	1179	1174.94	1183.96	1209.5	1232.96	1179.24	1152.5	1179.52	1194.99	1187.95	1204.05	1177.91	1210.11	1189.24	1193.75	1138.3	1221.78	1242.99	1192.26	1205.63	1214.57	1207.78	1181.45	1187.88	1189.37	1194.34	1174.17	1165.87	1124.59	1213.44	1213.44	1210.68	1190.27	1224.87	1168.66	1216.16	1268.36	1211.32	1233.16	1248.22	1233.47	1230.5	1218.21	1204.06	1253.43
0.01	1.2893		17.6016	1198.67	1170.4	1149.99	1202.63	1214.46	1233.24	1213.43	1166.03	1163.63	1217.72	1181.31	1181.42	1200.63	1218.43	1141.5	1202.74	1174.55	1215.57	1210.35	1191.95	1168	1221.05	1219.81	1172.13	1183.47	1227.37	1195.51	1151.03	1194.18	1152.69	1192.2	1192.2	1179.22	1176.8	1186.94	1192.15	1228.78	1265.42	1189.53	1186.66	1225.78	1248.65	1233.94	1212.7	1215.19	1199.9
0.01	1.2893		17.6053	1194.76	1163.53	1169.96	1201.86	1209.85	1233.37	1209.74	1176.5	1159.01	1191.6	1180.82	1179.24	1192.71	1232.58	1162.2	1174.44	1182.65	1174.71	1176.39	1183.53	1145.53	1213.57	1220.88	1142.41	1209.83	1185.37	1192.84	1156.51	1215.73	1144.08	1187.43	1187.43	1145.01	1147.12	1187.31	1211.19	1211.82	1207.26	1215.29	1191.56	1191.65	1222.96	1188.56	1193.74	1190.81	1224.62
0.01	1.2887		17.6091	1195.92	1166.56	1185.52	1221.82	1176.45	1186.46	1187.63	1163.16	1192.31	1182.82	1176.64	1221.09	1173.28	1156.8	1156.96	1169.98	1184.18	1151.52	1147.06	1157.93	1148.34	1197.09	1205.54	1120.73	1206.05	1147.26	1213.48	1182.1	1185.91	1158.61	1205.83	1205.83	1152.6	1148.69	1187.17	1226.48	1207.32	1180.17	1221.06	1214.45	1205.94	1207.53	1160.34	1143.42	1171.08	1208.66
0.01	1.2881		17.6128	1198.31	1158.44	1206.56	1258.98	1158.43	1183.27	1190.43	1160.31	1193.42	1176.17	1171.48	1214.11	1205.47	1138.74	1151.49	1158.56	1193.01	1166.26	1156.55	1164.34	1184.96	1211.96	1234.11	1137	1201.71	1146.87	1204.29	1186.28	1169.74	1186.19	1196.9	1196.9	1177.96	1194.02	1189.68	1232.34	1238.33	1193.22	1188.33	1202.31	1185.94	1200.61	1200.54	1194.03	1200.25	1188.64
0.01	1.2875		17.6166	1201.27	1181.63	1176.02	1183.43	1160.83	1203.76	1190.99	1204.15	1164.67	1143.38	1176.8	1178.82	1209.38	1141.08	1161.75	1172.42	1210.73	1183.87	1195.98	1186.8	1179.34	1207.64	1204.21	1136.48	1208.37	1175.79	1161.25	1146.03	1181.18	1196.12	1181.08	1181.08	1176.02	1216.9	1216.67	1205.86	1212.41	1195.5	1192.87	1161.53	1177.25	1188.37	1193.31	1216.22	1198.12	1175.79
0.01	1.2868		17.6203	1201.11	1209.72	1126.47	1142.21	1159.16	1204.54	1171.41	1203.04	1146.27	1154.81	1162.75	1155.53	1193.22	1126.32	1157.02	1201.22	1211.26	1196.52	1190.62	1180.81	1155.96	1177.96	1132.53	1130.08	1197.7	1210.83	1139.98	1137.13	1194.63	1187.97	1184.32	1184.32	1187.51	1202.89	1223.97	1178.29	1190.19	1183.77	1207.33	1143.42	1203.38	1179.16	1183.37	1188.43	1171.85	1149.87
0.01	1.2862		17.6241	1190.51	1205.67	1116.27	1200.99	1139.14	1204.08	1151.32	1161.96	1144.09	1209.96	1153.38	1129.43	1190.78	1143.55	1170.52	1185.54	1197.04	1213.36	1158.75	1165.24	1152.71	1162.4	1090.82	1155.91	1183.05	1223.53	1139.36	1181.21	1215.03	1157.64	1195.65	1195.65	1213.55	1204.97	1231.02	1178.48	1213.67	1194.08	1206.34	1165.63	1230.34	1186.45	1230.74	1207.34	1177.14	1163.42
0.01	1.2862		17.6278	1176.71	1172.77	1176	1184.98	1201.61	1167.23	1133.15	1175.86	1184.1	1187.98	1143.59	1152.12	1159.7	1152.27	1177.04	1202.92	1176.8	1209.94	1169.09	1163.8	1164.51	1183.02	1145.93	1187.34	1194.24	1188.12	1164.58	1186.94	1185.83	1176.8	1199.69	1199.69	1233.43	1219.17	1210.88	1185.74	1185.83	1201	1209.75	1186.57	1202.4	1215.17	1231.88	1221.55	1216.22	1171.06
0.02	1.2859		17.6316	1148.41	1197.78	1193.31	1199.73	1228.52	1165.3	1145.09	1164.1	1204.13	1173.69	1121.41	1205.88	1132.86	1158.44	1143.61	1202.75	1146.49	1183.96	1168.52	1166.05	1205.31	1217.43	1184.53	1214.6	1189.21	1196.81	1183.1	1170.96	1148.24	1205.53	1190.15	1190.15	1178.75	1211.92	1231.79	1221.94	1163.18	1198.01	1208.18	1198.55	1175.6	1224.37	1216.08	1208	1212.25	1159.4
0.02	1.2853		17.6353	1182.26	1241.99	1189.2	1219.28	1209.93	1200.59	1206.99	1135.38	1203.68	1164.77	1164.81	1232.8	1151.09	1214.47	1130.79	1134.66	1165.71	1173.51	1208.79	1183.13	1230.49	1206.5	1167.96	1171.11	1197.62	1190.84	1175.94	1147.86	1194.39	1209.03	1189.78	1189.78	1148.84	1193.13	1230.1	1240.01	1221.41	1234.19	1222.73	1184.68	1196.41	1251.09	1234.66	1209.5	1180.02	1169.76
0.02	1.2847		17.6391	1205.17	1170.11	1175.7	1209.15	1180.72	1207.9	1191.56	1152.74	1193.78	1168.17	1193.11	1182.17	1151.32	1226.1	1188.55	1162.68	1163.39	1189.24	1216.95	1177.61	1214.52	1202.34	1218.94	1132.75	1199.79	1192.83	1185.3	1164.37	1206.57	1235.04	1196.54	1196.54	1193.4	1201.66	1191.99	1198.3	1216.1	1253.16	1230.58	1185.34	1202.04	1234.15	1243.19	1218.19	1203.67	1200.19
0.02	1.2841		17.6428	1199.44	1133.19	1196.72	1192.79	1167.19	1197.97	1135.91	1169.78	1153.91	1161.32	1184.27	1160.25	1175.17	1166.35	1218.56	1200.88	1117.73	1211.32	1189.66	1175.16	1166.19	1190.97	1225.13	1149.11	1190.6	1250.78	1202.94	1174.72	1180.13	1241.1	1171.78	1171.78	1211.92	1200.84	1181.24	1199.19	1217.64	1214.42	1192.95	1199.11	1235.93	1191.56	1232.29	1188.89	1239.99	1232.12
0.02	1.2831		17.6466	1174.58	1142.38	1190.71	1183.51	1149.56	1155.52	1161.11	1209.88	1176.93	1174.37	1193.2	1183.72	1200.23	1159.79	1205.42	1170.4	1113.14	1201.48	1172.3	1171.84	1136.72	1187.33	1172.09	1165.51	1208.61	1237.39	1174.8	1165.44	1141.02	1215.08	1148.77	1148.77	1200.7	1223.12	1190.06	1204.29	1242.81	1169.41	1173.51	1227.41	1207.08	1174.4	1197.71	1144.17	1212.25	1209.61
0.02	1.2831		17.6503	1186.36	1186.11	1175.69	1171.12	1144.14	1151.91	1180.54	1223.66	1206.12	1187.26	1179.75	1212.14	1208.99	1172.68	1201.66	1175.19	1136.14	1189.26	1173.75	1156.94	1154.87	1207.9	1167.23	1158.63	1176.64	1205.96	1183.53	1187.93	1141.36	1182.27	1188.2	1188.2	1185.6	1218.3	1197.88	1235.98	1225.83	1203	1195.42	1207.6	1184.9	1182.28	1169.86	1150.33	1201.83	1162.29
0.02	1.2825		17.6541	1213.26	1199.25	1199.36	1149.19	1165.79	1170.35	1154.47	1193.06	1169.74	1147.97	1203.34	1202.31	1205.88	1164.98	1182.24	1181.3	1151.46	1153.03	1182.32	1128.98	1180.31	1183.09	1179.13	1169.71	1126.44	1169.92	1206.35	1177.51	1152.98	1202.09	1180.77	1180.77	1174.86	1200.73	1198.26	1217.17	1196.43	1226.33	1192.48	1186.22	1193.19	1199.36	1170.84	1171.02	1193.65	1198.07
0.02	1.2816		17.6578	1172.3	1178.04	1189.87	1167.5	1223.41	1185.91	1158.58	1171.73	1175.92	1137.85	1208.58	1167.56	1180.29	1172.64	1176.69	1198.91	1153.32	1155.11	1171.73	1128.92	1178.57	1160.52	1182.3	1208.22	1163.65	1163.16	1161.56	1205.92	1142.14	1202.82	1187.85	1187.85	1201.21	1205.89	1185.72	1197.26	1203.63	1171.11	1165.81	1191.78	1200.54	1211.05	1183.84	1217.46	1210.05	1171.76
0.02	1.2813		17.6616	1149.01	1186.72	1162.81	1172.12	1212.87	1202.57	1207.56	1154.85	1191.54	1175.18	1175.26	1143.96	1168.67	1167.04	1176.16	1189.29	1158.57	1170.47	1166.01	1158.09	1162.97	1150.2	1151.73	1178.54	1164.68	1178.97	1138.76	1202.84	1142.07	1175.37	1203.09	1203.09	1223.83	1183.32	1161.26	1237.99	1222.74	1166.97	1221.74	1194.7	1214.67	1211.01	1190.04	1227.07	1236.61	1166.89
0.02	1.2806		17.6653	1162.06	1148.58	1140.26	1175.69	1177.32	1184.07	1185.92	1195.23	1210.51	1237.45	1165.21	1156.77	1182.65	1165.65	1196.59	1141.19	1189.43	1194.91	1180.82	1195.08	1158.84	1147.15	1165.18	1143.61	1175.36	1144.39	1178.73	1176.27	1155.4	1189.98	1190.37	1190.37	1250.77	1179.08	1193	1240.57	1241.63	1207.55	1216.76	1224.01	1216.79	1214.97	1185.57	1189.85	1190.83	1193.78
0.02	1.2797		17.6691	1174.19	1163.67	1162.37	1184.16	1191.78	1195.87	1160.61	1216.66	1200.91	1208.35	1178.74	1223.41	1186.94	1160.14	1221.12	1147.93	1220.25	1208.73	1177.39	1182.84	1181.03	1181.3	1215.9	1167.39	1225.5	1149.78	1192.67	1220.28	1180.93	1187.25	1194.25	1194.25	1217.62	1186.21	1227.12	1216.98	1211.07	1221.3	1219.71	1215	1188.47	1201.46	1172.4	1177.71	1205.93	1181.51
0.02	1.2797		17.6728	1191.88	1171.35	1171.06	1173.33	1185.35	1173.07	1182.04	1208.3	1173.22	1156.64	1170.36	1202.2	1152.3	1158.97	1192.71	1181.77	1222.72	1211.11	1149.82	1135.3	1207.63	1225.99	1203.25	1171.15	1169.25	1181.01	1184.64	1210.85	1151.45	1192.47	1226.44	1226.44	1158.48	1191.74	1180.15	1189.08	1177.97	1216.25	1216	1198.65	1198.77	1143.11	1190.84	1199.24	1253.32	1202.25
0.02	1.2791		17.6766	1189.02	1152.3	1188.97	1179.43	1160.3	1141.64	1186.45	1178.72	1154.07	1180.95	1125.72	1144.71	1160.04	1163.45	1161.45	1204.48	1188.77	1221.15	1151.38	1131.81	1205.3	1217.31	1203.86	1152	1123.47	1178.15	1201.89	1196.19	1120.73	1199.3	1185.05	1185.05	1158.53	1185.54	1153.59	1190.45	1211.74	1233.76	1168.41	1221.02	1196.52	1173	1229.82	1227.4	1257.75	1158.07
0.02	1.2785		17.6803	1184.63	1187.81	1227.15	1191.62	1170.83	1161.14	1179.32	1185.64	1141.13	1189.36	1161.1	1171.63	1180.13	1171.01	1153.28	1192.08	1176.01	1197.9	1172.6	1168.09	1197.08	1214.01	1208.6	1170.94	1128.51	1178.09	1193.78	1177.09	1121.99	1202.06	1152.78	1152.78	1161.38	1204.94	1166.38	1207.74	1219.36	1238.65	1190.54	1232.2	1197.7	1212.59	1216.86	1231.31	1235.99	1150.94
0.02	1.2779		17.6841	1184.34	1198.7	1169	1154.15	1185.33	1165.54	1191.29	1203.14	1141.29	1164.05	1180.88	1162.07	1175.93	1175.93	1182.37	1167.03	1149.7	1173.95	1187.82	1188.31	1167.5	1199.18	1174.45	1148.21	1150.7	1152.17	1208.61	1161.59	1107.63	1179.39	1220.99	1220.99	1146.23	1177.9	1170.99	1252.67	1212.56	1217.01	1200.68	1226.91	1207.11	1176.92	1182.36	1187.29	1211.57	1173.95
0.02	1.2772		17.6878	1185.25	1204.13	1161.98	1159.04	1172.09	1171.84	1189.68	1188.73	1138.1	1200.33	1154.43	1175.11	1177.43	1176.82	1182.55	1173.82	1113.21	1194.82	1173.01	1195.79	1171.59	1160.05	1196.13	1155.4	1170.43	1176.16	1230.63	1157.06	1109.63	1142.7	1244.01	1244.01	1170.32	1154.77	1184.74	1250.49	1187.53	1191.28	1203.37	1208.68	1161.07	1188.4	1178.19	1174.98	1204.01	1178.63
0.02	1.2766		17.6916	1192.7	1188.52	1227.53	1195.17	1187.54	1159.25	1166.32	1175.41	1162.78	1242.35	1143.63	1185.74	1194.77	1216.87	1178.63	1190.43	1151.55	1169.53	1175.49	1199.08	1176.87	1155.18	1195.82	1196.06	1185.11	1228.34	1175.91	1150.99	1118.56	1167.61	1211.48	1211.48	1197.05	1182.53	1204.18	1204.26	1174.31	1190.67	1199.16	1196.92	1177.38	1196.77	1205.48	1193.51	1205.67	1187.94
0.02	1.2766		17.6953	1172.84	1191.39	1229.7	1170.31	1188.43	1160.19	1168.77	1182.31	1156.74	1234.21	1153.64	1132.56	1181.91	1207.59	1196.47	1179.38	1172.83	1147.58	1190.93	1162.77	1139.61	1147.15	1151.17	1190.42	1179.38	1188.47	1150.62	1161.23	1143.07	1217.07	1178.36	1178.36	1165.29	1218.06	1188.45	1180.38	1200.48	1197.49	1176.35	1209.54	1200	1163.76	1202.55	1200.46	1228.65	1198.95
0.02	1.276		17.6991	1147.78	1163.4	1179.88	1167.05	1168.36	1174.42	1160.7	1181.75	1152.09	1205.41	1182.75	1153.11	1147.93	1163.9	1178.74	1153.83	1135.81	1157.42	1174.72	1166.92	1134.67	1160.15	1176.5	1194.15	1164.83	1148.54	1183.59	1167.35	1175.75	1209.92	1228.57	1228.57	1193.06	1216.59	1184.23	1148.05	1215.8	1149.39	1176.54	1183.1	1173.63	1184.03	1171.86	1192.42	1213.86	1224.4
0.02	1.2754		17.7028	1180.06	1168.03	1157.25	1178.77	1179.66	1160.36	1131.01	1158.8	1174.75	1191.15	1157.95	1164.41	1170.18	1161.3	1137.03	1142.9	1152.18	1151.28	1165.28	1153.52	1195.93	1182.72	1166.47	1182.78	1177.74	1132.49	1163.97	1181.22	1203.56	1159.43	1217.93	1217.93	1202.82	1192.64	1219.53	1144.82	1227.04	1145.21	1181.28	1170.69	1163.78	1205.19	1171.74	1215.9	1204.07	1222.12
0.02	1.2748		17.7066	1196.1	1171.43	1168.69	1176.96	1197.34	1134.36	1147.86	1161.93	1178.37	1204.34	1161.59	1178.25	1157.61	1158.23	1128.78	1128.67	1162.45	1153.35	1175.99	1152.38	1202.83	1164.72	1121.83	1174.48	1184.47	1153.82	1142.65	1162.59	1179.71	1148.44	1165.1	1165.1	1203.12	1189.76	1194.93	1184.69	1208.83	1191.52	1153.8	1140.64	1199.94	1215.47	1177.89	1222.85	1203.13	1204.94
0.02	1.2741		17.7103	1209.17	1167.14	1177.94	1183.71	1188.05	1168.08	1185.77	1178.85	1212.24	1200.56	1193.85	1209.6	1150.46	1196.92	1152.52	1148.92	1145.36	1145.47	1195.14	1217.43	1166.46	1180.96	1179.87	1192.03	1180.93	1194.29	1187.62	1150.37	1141.89	1177.89	1152.73	1152.73	1237.19	1214.13	1137.89	1222.38	1181.83	1184.32	1158.65	1103.02	1192.7	1224.79	1213.19	1202.51	1234.02	1206.72
0.02	1.2735		17.7141	1216.94	1183.53	1203.32	1167.03	1168.27	1167.68	1187.78	1174.47	1204.91	1173.42	1175.38	1174.11	1162.5	1214.94	1130.19	1153.82	1148.48	1170.59	1169.8	1211.14	1163.91	1185.99	1225.13	1178.51	1156.61	1187.99	1188.91	1161.63	1144.98	1189.85	1137.26	1137.26	1186.34	1219.55	1128.01	1203.13	1165.42	1171.79	1201.15	1127.4	1163.92	1178.68	1216.06	1203.91	1224.48	1183.57
0.02	1.2735		17.7178	1170.77	1171.79	1173.7	1168.34	1141.16	1127.87	1180.15	1140.18	1166.84	1166.35	1148.57	1182.66	1148.58	1167.8	1137.26	1142.18	1144.14	1181.63	1131.8	1179.17	1192.02	1165.86	1204.82	1182.15	1136.24	1162.38	1160.92	1163.38	1168.34	1180.15	1128.34	1128.34	1177.72	1172.74	1154.51	1183.62	1143.15	1190.03	1183.08	1168.34	1193.49	1178.71	1183.61	1185.58	1170.78	1185.62
0.02	1.2729		17.7216	1170.08	1207.9	1150.66	1169.14	1155.44	1153.23	1183.09	1138.85	1165.43	1200.86	1142.94	1203.9	1145.53	1154.3	1186.51	1188.26	1158.68	1159.53	1186.43	1169	1215.34	1159.16	1181.09	1174.87	1128.12	1170.46	1178.57	1195.71	1185.38	1172.84	1134.59	1134.59	1181.32	1142.24	1170.36	1192.2	1140.89	1200.12	1161.6	1204.03	1191.03	1212.64	1183.77	1179.84	1199.36	1187.24
0.02	1.2723		17.7253	1156.02	1188.07	1139.99	1125.96	1222.61	1170.53	1173.04	1139.99	1180.55	1182.07	1172.54	1170.03	1177.05	1158.51	1196.58	1190.57	1165.03	1191.06	1216.62	1165.53	1202.09	1149.49	1198.08	1144.99	1144.49	1214.61	1174.55	1201.59	1193.07	1159.01	1161.02	1161.02	1153	1187.56	1154.01	1201.58	1149	1178.56	1214.61	1190.07	1207.6	1191.57	1149.51	1207.59	1222.12	1140.98
0.02	1.2713		17.7291	1145.15	1183.75	1136.5	1127.99	1184.92	1181.64	1137.15	1167.07	1154.81	1150.38	1179.57	1163.96	1180.79	1173.39	1191.3	1164.54	1134.78	1202.39	1170.95	1138.52	1204.95	1171.49	1199.02	1139.22	1181.5	1166.73	1164.97	1152.88	1195.09	1140.56	1180.36	1180.36	1203.76	1222.52	1142.43	1196.07	1162.92	1162.96	1185.8	1190.92	1198.15	1156.34	1186.15	1230.75	1196.27	1174
0.02	1.2707		17.7328	1151.67	1207.26	1190.68	1178.28	1131.12	1162.91	1125.03	1208.31	1119.48	1156.09	1167.68	1197.2	1161.61	1179.54	1181	1155.75	1144.4	1171.23	1162.41	1162.22	1195.43	1204.52	1137.02	1130.96	1208.35	1144.62	1169.56	1184.22	1179.77	1182.31	1177.52	1177.52	1220.45	1200.45	1184.31	1174.1	1198.68	1182.27	1140.19	1204.32	1162.14	1153.2	1240.14	1224.68	1176.87	1230.66
0.02	1.2701		17.7366	1164.96	1158.82	1191.34	1184.71	1166.88	1137.38	1138.09	1182.51	1148.42	1153.28	1165.09	1184.13	1184.98	1164.33	1159.55	1166.11	1189.83	1176.12	1162.55	1196.34	1204.15	1238.15	1132.95	1151.52	1192.36	1184.87	1194.78	1218.03	1168.55	1183.44	1179.38	1179.38	1192.24	1177.07	1214.86	1162.39	1187.58	1188.75	1179.19	1188.77	1183.5	1189.09	1191.93	1186.83	1179.36	1173.55
0.02	1.2701		17.7403	1189.49	1156	1149.2	1157.03	1199.8	1157.18	1153.67	1179.16	1157.13	1193.05	1168.42	1175.04	1164.39	1161.4	1166.36	1164.39	1193.12	1157.08	1150.3	1153.25	1194.18	1207.33	1168.42	1171.75	1171.72	1176.59	1197.34	1177.25	1163.16	1132.5	1171.83	1171.83	1172.06	1181.8	1197.49	1177.46	1172.27	1204.31	1211.63	1182.21	1176.07	1199.29	1217.26	1166.62	1190.19	1150.51
0.02	1.2695		17.7441	1159.99	1152.47	1132.79	1170.76	1206.63	1190.34	1149.78	1179.66	1154.66	1191.33	1167.93	1180.47	1146.78	1180.4	1171.27	1156.47	1182.77	1153.5	1140.19	1154.75	1155.9	1201.23	1170.83	1147.33	1174.01	1168.95	1147.14	1149.67	1167.76	1123.54	1139.78	1139.78	1176.76	1201.06	1193.37	1197.03	1177.57	1205.44	1232.98	1176.87	1172.13	1190.16	1249.36	1164.44	1207.63	1176.06
0.02	1.2689		17.7478	1150.15	1153.06	1165.71	1187.69	1206.44	1161.44	1165.54	1129.22	1165.64	1123.28	1178.02	1170.73	1174.96	1172.7	1113.29	1209.51	1151.49	1155.7	1181.51	1170.36	1185.88	1212.3	1162.45	1133.15	1162.8	1167.09	1138.09	1147.85	1149.95	1137.61	1157.48	1157.48	1212.05	1193.09	1185.78	1194.67	1143.84	1167.26	1220.67	1170.89	1224.89	1188.27	1223.91	1177.6	1188.58	1188.7
0.02	1.2679		17.7516	1150.25	1162.47	1171.89	1188.39	1192.98	1123.8	1178.62	1120.63	1175.47	1138.36	1154.02	1176.1	1201.13	1146.59	1114.4	1195.5	1128.85	1138.33	1221.5	1168.41	1233.83	1215.84	1161.97	1171.09	1159.62	1180.1	1146.26	1170.5	1155.93	1146.22	1162.25	1162.25	1240.75	1171.64	1178.68	1205.25	1138.22	1160.84	1205.35	1182.97	1246.97	1183.81	1168.68	1223.24	1178.98	1199.96
0.02	1.2676		17.7553	1165.07	1138.61	1136.42	1179.41	1192.62	1130.76	1181.17	1158.11	1171.82	1176.31	1141.07	1168.51	1159.97	1191.7	1142.89	1132.07	1124.54	1180.43	1148.55	1135.69	1210.95	1236.87	1142.69	1200.27	1134.52	1161.53	1153.14	1164.97	1151.49	1174.21	1142.59	1142.59	1233.74	1136.95	1172.05	1205.36	1165.21	1155.31	1177.79	1218.04	1219.28	1162.46	1136.32	1193	1198.93	1188.11
0.02	1.2667		17.7591	1232.25	1169.38	1124.78	1173.35	1186.04	1146.94	1166.7	1157.99	1136.23	1154.26	1187.58	1217.49	1118.85	1208.46	1157.9	1139.45	1104.71	1215.35	1122.32	1108.96	1143.02	1198.22	1143.85	1203.34	1143.57	1104.99	1179	1146.03	1147.79	1204.16	1160.15	1160.15	1160.64	1135.89	1138.65	1187.85	1197.26	1148.74	1180.16	1222.23	1203.22	1143.04	1183.35	1151.44	1171.52	1214.02
0.02	1.2667		17.7628	1226.64	1140.83	1139.14	1160.48	1148.9	1197.09	1160.34	1118.58	1151.58	1131.85	1158.18	1221.65	1171.45	1156.58	1171.96	1156.1	1126.27	1188.87	1164.75	1134.85	1125.56	1186.88	1158.74	1151.76	1164.79	1104.63	1173.52	1161.03	1155.34	1146.26	1216.23	1216.23	1158.66	1125.06	1156.87	1201.79	1200.7	1171.41	1190.52	1176.08	1181.14	1197.66	1179.04	1165.02	1156.04	1202.28
0.03	1.2664		17.7666	1160.78	1116.27	1179.96	1167.19	1166.99	1213.29	1186.47	1112.07	1186.38	1147.45	1156.19	1195.07	1190.06	1151.52	1167.47	1120.29	1155.49	1149.81	1170.08	1156.83	1174.35	1160.87	1136.02	1181.03	1115.41	1157.93	1154.62	1164	1110.91	1134.04	1208.1	1208.1	1180.87	1148.23	1189.69	1224.41	1173	1173.76	1184.05	1156.55	1179.1	1218.66	1156.5	1160.4	1174.23	1189.04
0.03	1.2655		17.7703	1166.49	1153.92	1154.44	1186.53	1177.23	1161.35	1145.92	1149.47	1180.36	1182.45	1189.39	1217.75	1171.12	1186.41	1169.52	1140.45	1163.35	1114.62	1153.61	1149.67	1180.3	1132.3	1132.47	1197.68	1127.89	1146.47	1163.21	1154.11	1116.46	1165.21	1175.97	1175.97	1155.65	1167.87	1175.09	1197.99	1140.7	1155.92	1229.25	1186.67	1165.41	1188.26	1140.11	1139.2	1175.87	1172.98
0.03	1.2648		17.7741	1144.66	1167.04	1111.52	1155.16	1155.02	1150.3	1138.28	1166.3	1168.19	1163.62	1188.51	1189.96	1159.39	1194.82	1124.92	1172.86	1149.07	1136.67	1164.94	1156.83	1164.21	1163.26	1144.91	1153.77	1160.05	1136.79	1161.52	1116.37	1149.85	1117.65	1155.61	1155.61	1143.38	1167.63	1177.2	1145.74	1137.83	1140.97	1201.75	1199.23	1147.39	1174.7	1152.17	1170.33	1171.57	1157.73
0.03	1.2639		17.7778	1147.54	1169.02	1148.22	1145.08	1152.44	1177	1158.05	1147.95	1159.57	1125.4	1189.25	1159.28	1139.86	1170.63	1152.26	1176.15	1135.16	1179.7	1198.65	1184.36	1186.45	1177.18	1167.41	1191.29	1156.38	1159.85	1159.56	1112.03	1188.21	1111.75	1180.29	1180.29	1129.12	1157.24	1194.19	1150.96	1157.24	1187.31	1199.32	1206.02	1190.82	1185.84	1180.03	1202.64	1135.54	1165.55
0.03	1.2633		17.7816	1190.61	1167.76	1173.61	1155.78	1159.77	1183.65	1153.66	1185.51	1159.92	1129.73	1200.5	1179.33	1143.22	1156.86	1149.33	1199.67	1132.63	1170.67	1165.18	1182.69	1189.88	1183.88	1197.14	1201.46	1190.98	1131.49	1154.89	1162.54	1191.36	1152.07	1224.42	1224.42	1144.74	1149.49	1183.55	1197.49	1144.05	1225.96	1217.07	1205.16	1249.7	1205.72	1177.11	1226.51	1143.3	1178.52
0.03	1.2633		17.7853	1180.23	1129.46	1150.19	1156.12	1150.36	1183.03	1165.58	1172.2	1147.34	1158.99	1157.15	1184.89	1181.41	1176.08	1110.82	1183.48	1113.66	1170.56	1120.51	1199.59	1176.83	1217.1	1159.09	1192.47	1184.33	1130.88	1154.88	1169.58	1138.03	1132.05	1215.67	1215.67	1152.22	1170.77	1173.28	1186.28	1136.36	1193.45	1158.53	1193.82	1195.6	1171.89	1182.91	1163.28	1186.94	1173.93
0.03	1.2627		17.7891	1174.52	1159.41	1145.79	1169.32	1169.31	1174.08	1160.99	1140.54	1155.71	1171.85	1146.09	1152.3	1190.6	1178.29	1122.09	1157.17	1133.78	1173.47	1136.29	1187.19	1198.23	1216.22	1142.49	1176.37	1146.53	1163.79	1164.17	1168.94	1139.09	1168.12	1193.97	1193.97	1194.48	1175.64	1186.92	1195.87	1167.93	1180.25	1168.87	1194.55	1132.03	1157.82	1218.04	1144.23	1188.94	1156.89
0.03	1.262		17.7928	1184.92	1184.47	1187.06	1189.79	1167.48	1143.96	1178.39	1161.78	1152.13	1168.91	1178.61	1177.24	1159.58	1136.37	1155.11	1154.33	1138.81	1154.81	1177.74	1155.07	1185.17	1194.89	1190.24	1171.22	1186.87	1162.69	1166.99	1129.77	1165.96	1197.92	1171.2	1171.2	1203.07	1168.3	1151.66	1191.29	1161.43	1182.59	1202.59	1196.5	1198.47	1172.9	1215.43	1196.34	1171.86	1120.33
0.03	1.2614		17.7966	1197.69	1140.52	1204.44	1173.92	1165.79	1136.06	1208.56	1148.55	1186.49	1182.35	1175.43	1207.58	1166.88	1157.18	1176.71	1157.49	1135.31	1136.75	1186.84	1181.29	1192.83	1193.33	1223.45	1175.6	1217.05	1172.12	1131.79	1140.02	1160.67	1188.36	1190.81	1190.81	1198.3	1183.14	1158.3	1188.02	1145.02	1195.21	1171.02	1223.72	1221.15	1182.54	1192.51	1146.01	1169.26	1178.89
0.03	1.2608		17.8003	1142.62	1127.46	1155.77	1166.45	1178.88	1187.49	1186.11	1136.11	1178.61	1161.05	1176.32	1165.19	1193.83	1191.31	1140.17	1126.37	1155.77	1146.06	1147.42	1167.12	1214.25	1168.12	1183.54	1146.53	1196.83	1164.29	1098.12	1193.12	1135.55	1149.03	1187.19	1187.19	1191.52	1187.5	1185.4	1220.08	1159.12	1196.41	1153.02	1175.83	1177.52	1196.06	1213.38	1129.2	1160.13	1212.43
0.03	1.2602		17.8041	1141.96	1163.32	1140.73	1182.91	1159.03	1202.34	1147.87	1145.52	1134.11	1154.9	1154.52	1141.2	1188.8	1142.99	1143.55	1143.94	1162.33	1167.06	1131.8	1161.16	1199.31	1204.55	1168.71	1124.81	1176.63	1120.74	1144.3	1160.25	1143.72	1144.4	1129.9	1129.9	1151.48	1171.46	1196.97	1203.22	1165.58	1194.62	1145.26	1126.28	1162.62	1172.73	1185.91	1167.17	1192.5	1167.66
0.03	1.2602		17.8078	1128.78	1160.4	1124.31	1174.22	1100.44	1175.48	1116.81	1127.18	1130.07	1177.38	1138.78	1136.61	1159.92	1100.96	1170.84	1155.81	1151.22	1136.81	1164.77	1169.11	1177.25	1230.02	1161.91	1123.93	1153.37	1115.56	1169.76	1135.53	1148.48	1174.13	1134.14	1134.14	1133.15	1141.16	1172.09	1195.44	1157.84	1190.19	1151.61	1143.41	1158.11	1139.38	1160.58	1177.22	1193.31	1168.76
0.03	1.2593		17.8116	1134.04	1162.66	1147.68	1157.22	1103.15	1137.42	1167.75	1129.99	1170.13	1207.45	1178.44	1152.41	1146.54	1157.52	1186.68	1162.83	1123.11	1141.02	1177.07	1161.78	1130.15	1181.27	1156.39	1122.66	1162.29	1132.19	1154.59	1104.86	1157.17	1195	1170.55	1170.55	1133.77	1134.99	1174	1189.33	1164.87	1203.62	1143.65	1168.27	1172.44	1193.12	1225.04	1208.46	1193.21	1175.76
0.03	1.2586		17.8153	1174.3	1182.47	1168.45	1151.7	1154.84	1116.23	1181.83	1157.84	1176.83	1160.31	1197.17	1139.12	1115.98	1179.87	1156.05	1158.9	1120.57	1163.91	1174.96	1144.39	1120.77	1175.71	1151.28	1156.55	1150.59	1124.78	1124.96	1120.82	1174.41	1164.67	1155.12	1155.12	1148.67	1154.38	1195.91	1228.28	1139.18	1179.92	1157.97	1146.87	1201.21	1189.3	1234.46	1199.64	1176.62	1152.02
0.03	1.258		17.8191	1172.84	1165.4	1147.68	1130.57	1174.98	1143.37	1144.07	1164.99	1116.39	1159.9	1168.14	1166.55	1131.02	1131.81	1139.73	1153.78	1147.37	1124.43	1149.55	1119.98	1135.19	1181.55	1163.15	1157.1	1175.76	1125.45	1142.99	1137.09	1217.01	1153.54	1168.06	1168.06	1179.52	1174.58	1206.06	1216.85	1159.58	1143.36	1173.09	1198.49	1134.63	1197.02	1174.43	1195.48	1142.87	1161.42
0.03	1.2574		17.8228	1156.54	1147.77	1138.54	1127.05	1154.99	1156	1182.99	1150.56	1133.91	1183.23	1139.89	1180.89	1153.74	1136.4	1112.86	1157.01	1156.22	1125.82	1164.16	1138.99	1147.59	1146.92	1161.07	1183.14	1181.79	1133.47	1174.51	1136.62	1202.52	1184.27	1176.31	1176.31	1173.46	1163.43	1185.48	1167.89	1206.01	1192.34	1142.7	1217.28	1094.94	1208.48	1135.25	1172.38	1115.33	1198.01
0.03	1.2568		17.8266	1145.83	1111.11	1150.22	1152.88	1139.58	1163.15	1200.52	1155.29	1180.6	1180.74	1186.35	1165.05	1192.2	1160.17	1140.01	1156.4	1112.04	1163.56	1187.14	1185.41	1174.36	1171.64	1158.7	1201.79	1184.98	1169.49	1156.81	1181.72	1151.63	1132.23	1180.81	1180.81	1173.28	1143.88	1211.67	1151.69	1166.45	1214.85	1160.14	1143.45	1156.98	1186.45	1148.03	1181.23	1147.57	1179.65
0.03	1.2568		17.8303	1139.99	1121.59	1127.52	1194.8	1129.67	1128.38	1125.57	1157.55	1154.24	1166.24	1206	1163.32	1193.69	1177.46	1186.36	1165.98	1105.56	1152.63	1123.62	1154.27	1165.07	1187.71	1151.22	1188.24	1173.81	1169.76	1169.57	1196.68	1169.28	1098.16	1150.09	1150.09	1195.94	1139.87	1225.53	1154.51	1131.07	1163.64	1178.83	1164.05	1177.97	1156.66	1138.9	1228.73	1157.16	1156.11
0.03	1.2562		17.8341	1160.08	1170.17	1126.92	1157.64	1140.85	1153.98	1112.47	1129.2	1151.28	1158.18	1173.26	1171.17	1172.3	1202.55	1181.3	1133.53	1151.88	1124.99	1125.1	1113.13	1166.18	1191.73	1165.51	1182.23	1175.8	1179.2	1164.15	1170.83	1164.94	1127.21	1160.68	1160.68	1163.91	1170.01	1175.64	1140.53	1163.24	1180.53	1130.97	1172.33	1197.54	1134.42	1153.1	1205.63	1144.51	1115.82
0.03	1.2552		17.8378	1148.15	1162.11	1164.23	1109.54	1135.3	1166.96	1183.99	1132.05	1163.87	1130.98	1135.71	1152.47	1145.25	1165.55	1147.52	1143.47	1113.05	1125.2	1133.92	1132.53	1186.06	1191.61	1149.65	1154.29	1151.78	1148.55	1135.19	1154.14	1083.23	1154.24	1156.63	1156.63	1138.63	1150.79	1142.03	1135.82	1179.39	1163.15	1103.2	1157.92	1216.51	1142.31	1205.89	1165.46	1188.5	1122.53
0.03	1.2546		17.8416	1135.53	1129.25	1157.99	1161.66	1120.85	1131.83	1200.06	1193.76	1151.17	1132.04	1122.28	1164.02	1138.38	1149.07	1139.37	1152.03	1096.92	1130.14	1137.87	1153.3	1186.85	1220.2	1126.85	1154.93	1133.97	1136.79	1131.72	1175.02	1125.87	1167.28	1135.5	1135.5	1165.85	1165.49	1172.85	1158.56	1161.76	1096.14	1141.53	1190.87	1170.84	1159.84	1189.64	1158.99	1155.88	1198.86
0.03	1.2546		17.8453	1164.31	1131.83	1129.12	1192.07	1135.63	1157.01	1142.87	1138.67	1130.26	1155.69	1150.15	1164.75	1164.18	1153.01	1132.82	1161.19	1151.87	1148.87	1155.62	1125.25	1185.89	1207.56	1162.75	1159.59	1153.86	1125.53	1136.8	1168.75	1159.01	1117.8	1179.35	1179.35	1153.16	1208.97	1191.23	1180	1152.86	1101.99	1155.44	1202.08	1148.01	1136.71	1176.41	1131.71	1163.29	1178.31
0.03	1.254		17.8491	1151.09	1143.72	1170.46	1171.48	1164.59	1166.23	1123.27	1124.6	1157.13	1156.52	1139.93	1169.38	1159.02	1165.13	1125.93	1184.29	1170.39	1192.7	1152.81	1158.83	1168.73	1170	1198.67	1148.47	1145.97	1132.57	1159.98	1175.88	1153.39	1139.02	1192.3	1192.3	1157.3	1200.31	1183.46	1171.57	1139.93	1113.06	1179.83	1186.91	1167.52	1197.96	1200.2	1120.94	1183.87	1121.06
0.03	1.2534		17.8528	1108.84	1154.29	1193.04	1148.49	1167.64	1142.53	1162.35	1160.17	1143.81	1174.06	1107.34	1130.21	1119.61	1144.79	1125.21	1136.96	1156.45	1193.15	1165.18	1152.57	1173.41	1152.09	1185.99	1125.78	1130.45	1122.55	1164.42	1155.8	1166.68	1188.6	1136.77	1136.77	1119.19	1132.24	1159.48	1181.17	1164.93	1153.83	1195.89	1177.72	1166	1168.75	1197.1	1127.61	1143.39	1158.76
0.03	1.2527		17.8566	1145.5	1180.65	1205.52	1153.91	1173.14	1136.71	1163.71	1155.71	1137.19	1157.52	1138.28	1154.67	1138.65	1117.12	1148.36	1123.97	1144.08	1184.67	1139.59	1149.7	1157.74	1184.23	1175.98	1130.74	1123.27	1101.07	1171.39	1097.7	1177.06	1189.13	1124.24	1124.24	1147.38	1145.76	1158.17	1174.41	1194.33	1140.71	1156.88	1152.28	1165.58	1108.5	1165.63	1164.93	1182.66	1198.24
0.03	1.2521		17.8603	1149.25	1164.04	1169.96	1175.4	1172.08	1160.81	1115.41	1147	1127.75	1141.48	1178.45	1167.45	1144.97	1111.32	1153.58	1098.34	1148.97	1137.46	1159.81	1195.13	1113.31	1180.5	1192.8	1184.01	1136.06	1128.05	1163.61	1094.28	1149.09	1143.72	1145.13	1145.13	1151.43	1171.09	1165.39	1168.74	1177.49	1132.1	1160.69	1159.86	1146.1	1140.54	1128.48	1169.34	1169.56	1152.86
0.03	1.2512		17.8641	1182.31	1126.14	1156.55	1176.97	1120.55	1166.24	1114.32	1136.75	1119.12	1135.67	1182.65	1132.11	1165.06	1159.07	1143.57	1131.82	1170.31	1102.63	1179.88	1189.5	1120.49	1092.98	1187.09	1195.11	1149.87	1190.09	1186.52	1126.57	1139.49	1132.64	1153.65	1153.65	1148.58	1153.13	1164.58	1168.35	1195.53	1160.81	1200.3	1164.57	1188.29	1195.64	1123.48	1179.58	1140.52	1137.85
0.03	1.2512		17.8678	1177.98	1120.72	1135.75	1156.22	1115.74	1157.76	1160.83	1151.86	1127.9	1103.11	1147.61	1132.47	1149.01	1206.83	1151.57	1149.16	1143.92	1153.89	1167.53	1165.15	1153.76	1115.43	1177.21	1179.75	1112.98	1168.49	1191.78	1131.34	1167.45	1136.58	1138.4	1138.4	1134.5	1152.15	1161.69	1123.08	1159.96	1159.69	1172.9	1102.89	1217.66	1169.7	1142.68	1179.91	1134.37	1135.18
0.03	1.2506		17.8716	1115.97	1148.61	1116.15	1208.7	1191.16	1143.97	1170.96	1106.35	1129.4	1117.2	1137.93	1131.72	1150.2	1146.81	1159.98	1125.56	1145.09	1186.14	1144.05	1163.42	1189.57	1159.93	1181.43	1172.53	1139.79	1169.83	1170.82	1141.35	1162.87	1114.4	1158.47	1158.47	1143.33	1166.99	1143.66	1140.99	1124.77	1134.58	1185.57	1150.34	1179.9	1164.62	1181.52	1187.66	1166.79	1153.45
0.03	1.25		17.8753	1108.91	1173.53	1147.09	1193.89	1201.58	1161.15	1145.37	1061.89	1119.25	1144.78	1151.6	1115.46	1168.77	1145.32	1154.46	1079.57	1154.2	1132.65	1158.13	1136.92	1134.42	1157.34	1206.63	1144.44	1144.81	1136.97	1168.08	1138.72	1126.84	1098.9	1187.22	1187.22	1151.32	1156.5	1139.61	1192.01	1098.79	1137.41	1166.1	1192.24	1168.9	1197.36	1192.21	1173.47	1140.21	1206.47
0.03	1.2493		17.8791	1163.92	1165.98	1207.06	1162.27	1154.97	1196.61	1170.14	1120.27	1129.83	1146.49	1131.52	1123.09	1164.75	1154.1	1148.93	1097.27	1155.97	1100.41	1138.42	1130.36	1148.44	1143.2	1180.55	1132.37	1100.33	1136.91	1187.11	1123.78	1170.43	1132.72	1166.18	1166.18	1159.51	1143.55	1128.59	1181.25	1109.63	1157.89	1166.79	1176.67	1150.33	1179.75	1218.55	1159.63	1139.07	1187.86
0.03	1.2487		17.8828	1160.72	1141.85	1165.17	1176.4	1153.74	1199.01	1124.43	1148.14	1109.85	1130.58	1148.39	1161.53	1188.3	1127.94	1156.37	1141.08	1150.51	1145.98	1115.05	1135.82	1127.83	1145.34	1175.61	1126.11	1100.27	1169.59	1162.92	1139.75	1131.49	1115.69	1156.91	1156.91	1166.69	1139.29	1143.56	1148.6	1166.1	1184.86	1175.24	1176.02	1138.57	1143.57	1223.64	1144.75	1157.36	1178.79
0.03	1.2481		17.8866	1176.33	1168.59	1140.43	1179.68	1166.31	1187.01	1108.33	1135.88	1077.41	1153.76	1172.6	1204.91	1233.71	1098.57	1159.12	1153.74	1125.79	1128.62	1123.07	1202.55	1121.67	1146.78	1203.8	1149.48	1121.69	1147.53	1183.24	1124.21	1155.46	1114.53	1166.47	1166.47	1136.53	1119.59	1168.6	1112.56	1176.25	1163.57	1153.11	1161.94	1165.15	1142.44	1193.1	1171.94	1153.49	1173.16
0.03	1.2481		17.8903	1160.56	1179.65	1166.05	1163.35	1160.44	1145.59	1126.83	1094.27	1103.95	1131.06	1144.38	1146.78	1182.32	1067.39	1131.26	1154.56	1131.1	1145.1	1151.42	1172.11	1155.06	1107.65	1205.61	1163.19	1143.17	1087.72	1167.91	1139.56	1141.98	1149.26	1142.85	1142.85	1149.74	1079.88	1173.46	1105.41	1186.1	1105.86	1131.83	1172.06	1159.31	1140.93	1197.63	1160.78	1155.97	1159.94
0.03	1.2475		17.8941	1134.65	1181.25	1154.22	1132.17	1139.67	1119.32	1163.62	1155.07	1144.77	1131.86	1150.45	1123.89	1156.57	1105.72	1161.96	1179.41	1158.29	1165.23	1153.33	1139.36	1164.2	1136.11	1198.8	1154.86	1131.11	1122.18	1126.15	1135.05	1125.57	1127.76	1168.23	1168.23	1147.72	1130.93	1154.68	1110.8	1176.47	1142.96	1177.89	1149.51	1135.88	1127.6	1148.39	1167.53	1147.42	1166.07
0.04	1.2468		17.8978	1143.16	1142	1162.89	1187.88	1112.71	1113.52	1160.73	1166.8	1145.11	1143.96	1180.12	1149.92	1135.8	1094.97	1141.77	1195.64	1191.99	1100.79	1147.03	1120.2	1167.74	1138.38	1186.48	1123.61	1127.1	1141.54	1146.07	1150.93	1133.86	1164.75	1148.11	1148.11	1134.4	1173.06	1149.6	1135.52	1153.64	1176.53	1181.43	1136.34	1187.41	1110.65	1133.85	1165.83	1146.91	1140.84
0.04	1.2462		17.9016	1164.21	1120.5	1161.98	1156.74	1133.26	1115.31	1178.64	1126.29	1126.96	1131.45	1155.69	1199.35	1148.57	1112.91	1120.15	1155.22	1192.1	1111.02	1166.53	1111.2	1166.28	1119.84	1158.57	1154.99	1113.21	1139.19	1144.77	1163.77	1153.33	1137.7	1154.6	1154.6	1160.01	1156.08	1170.53	1176.5	1130.98	1168.74	1178.18	1163.07	1178.57	1117.62	1126.64	1133.82	1152.54	1154.25
0.04	1.2456		17.9053	1155.24	1139.79	1132.11	1173.03	1140.23	1145.75	1148.01	1123.28	1154.67	1135.02	1171.34	1157.34	1181.06	1127	1152.2	1107.13	1167.11	1141.92	1126.58	1157	1138.23	1161.06	1194.39	1149.98	1119.01	1172.83	1125.52	1174	1171.76	1133.19	1177.15	1177.15	1161.28	1124.52	1158.13	1181.29	1120.02	1162.41	1138.89	1162.83	1153.69	1132.57	1159.35	1139.14	1157.73	1151.64
0.04	1.2447		17.9091	1180.85	1148.35	1171.78	1205.43	1162.51	1186.46	1122.6	1148.54	1171.39	1139.68	1201.16	1122.83	1148.26	1125.1	1146.8	1112.03	1119.06	1134.82	1097.41	1151.05	1158.22	1154.86	1184.28	1117.46	1153.72	1164.42	1119.2	1175.03	1140.06	1187.16	1182.41	1182.41	1149.16	1133.87	1131.56	1145.4	1142.21	1183.74	1090.46	1164.48	1169.78	1181.12	1191.5	1150.91	1128.13	1177.38
0.04	1.2447		17.9128	1155.81	1145.97	1177.35	1135.25	1161.35	1160.04	1122.26	1153.9	1140.26	1144.45	1165.69	1124.98	1150.77	1132.38	1125.09	1092.4	1139.19	1152.27	1143.36	1135.2	1124.91	1133.34	1168.08	1157.76	1164.68	1140.45	1131.6	1162.4	1153.23	1211.57	1158.99	1158.99	1147.57	1150.95	1097.9	1128.83	1156.47	1160.7	1130.59	1144.65	1196.38	1175.56	1154.72	1150.74	1100.47	1139.81
0.04	1.2441		17.9166	1107.38	1145.55	1115.15	1143.89	1190.89	1149.21	1128.68	1137.85	1115.42	1126.48	1164.79	1132.45	1161.41	1161.45	1110.76	1146.14	1149.76	1158.53	1141.9	1170.06	1177.27	1180.04	1180.42	1154.42	1152.97	1155.65	1147.31	1144.59	1156.9	1155.19	1143.97	1143.97	1169.13	1171.38	1169.57	1122.75	1145.51	1148.34	1186.91	1130.98	1159.09	1147.81	1114.28	1106.23	1115.21	1125.95
0.04	1.2434		17.9203	1132	1146.92	1129.33	1117.33	1180.32	1142.52	1162.45	1120.23	1116.46	1148.18	1155.06	1121.18	1097.48	1167.29	1076.12	1161.93	1127.43	1180.09	1117.19	1144.48	1172.47	1212.56	1187.43	1142.26	1131.89	1143.83	1110.23	1118.82	1104.34	1125.96	1093.92	1093.92	1178.09	1178.78	1181.19	1148.42	1153.45	1150.78	1183.39	1166	1157.26	1157.87	1141.8	1125.22	1123.95	1142.87
0.04	1.2425		17.9241	1129.95	1176.53	1167.96	1112.1	1131.55	1134.39	1146.7	1173.86	1121.21	1192.02	1151.04	1122.7	1114.3	1154.52	1111.53	1150.47	1135.34	1201.28	1140.46	1130.33	1138.57	1229.18	1161.66	1132.31	1142.05	1139.11	1148.1	1135.35	1135.94	1167.19	1138.45	1138.45	1205.7	1159.35	1170.98	1140.31	1182.45	1169.11	1138.45	1147.33	1163.7	1154.63	1185.88	1140.95	1171.24	1181.46
0.04	1.2422		17.9278	1186.58	1200.67	1178.65	1179.2	1116.69	1151.97	1126.44	1181.75	1129.12	1168.21	1141.64	1107.32	1174.82	1153.01	1150.92	1106.42	1150.31	1201.06	1155.71	1135.47	1126.11	1182.42	1130.22	1135.4	1161.3	1160.61	1198.82	1194.97	1195.1	1154.54	1151.42	1151.42	1191.11	1155.29	1151.77	1118.14	1169.14	1153.11	1130.96	1139.11	1161.21	1142.28	1153.87	1158.62	1186.64	1204.21
0.04	1.2413		17.9316	1178.08	1178.01	1163.37	1200.56	1163.02	1161.37	1177.96	1166.41	1149.96	1091.84	1133.25	1115.69	1164.4	1209.25	1137.06	1081.26	1179.83	1131.91	1115.66	1145.14	1139.22	1179.87	1178.69	1147.44	1138.49	1114.8	1166.74	1172.57	1185.63	1161.24	1151.35	1151.35	1163.45	1145.71	1172.54	1186.04	1150.38	1133.96	1152.02	1161.71	1179.51	1170.56	1163.95	1175.37	1158.05	1199.04
0.04	1.2413		17.9353	1110.07	1114.83	1146.57	1108.08	1115.78	1109.01	1139.03	1114.6	1113.73	1074.82	1111.45	1134.23	1148.48	1142.54	1059.32	1100.81	1130.03	1081.68	1102.31	1096.03	1121.57	1129.33	1170.59	1111.19	1118.52	1065.19	1139.9	1075.48	1127.14	1099.84	1107.79	1107.79	1137.44	1118.96	1114.07	1147.09	1125.48	1095.48	1120.82	1098.52	1133.28	1158.5	1148.93	1141.82	1148.04	1143.2
0.04	1.241		17.9391	1102.91	1082.99	1111.78	1082.12	1090.14	1130.35	1097.5	1153.72	1107.69	1099.28	1096.93	1124.08	1095.77	1134.33	1075.48	1091.52	1118.43	1087.84	1089.23	1133.61	1103.75	1122.04	1133.72	1119.84	1130.24	1095.04	1113.8	1048.12	1123.35	1098.27	1085.08	1085.08	1072.38	1107.52	1081.52	1123.55	1112.94	1093.89	1092.94	1113.69	1109.72	1155.53	1111.66	1121.4	1126.41	1104.15
0.04	1.24		17.9428	1125.13	1149.53	1116.97	1144.64	1122.66	1176.77	1140.38	1158.63	1121.95	1127.48	1115.54	1102.37	1109.85	1144.38	1117.13	1101.83	1126.49	1137.78	1126.52	1191.54	1114.97	1163.68	1145.8	1128.89	1099.78	1128.62	1121.1	1127.2	1138.68	1161.37	1114.2	1114.2	1139.67	1157.9	1138.73	1140.74	1133.25	1164.4	1136.54	1131.91	1117.5	1117.67	1106.13	1168.31	1110.74	1117.58
0.04	1.2394		17.9466	1165.26	1151.2	1168.1	1171.53	1133.8	1189.34	1153.4	1130.9	1143.19	1150.23	1145.8	1169.49	1162.49	1154.17	1117.47	1165.62	1150.09	1157.24	1143.09	1184.29	1172.85	1173.19	1198.14	1205.29	1124.98	1139.58	1190.59	1164.18	1130.54	1142.75	1172.77	1172.77	1217.7	1157.52	1179.58	1163.87	1171.93	1219.13	1174.09	1139.5	1159.51	1129.79	1144.3	1189.96	1165.38	1166.31
0.04	1.2388		17.9503	1174.45	1155.92	1145.53	1165.39	1127.07	1151.91	1114.61	1125.66	1133.01	1164.21	1127.99	1183.93	1154.38	1131.58	1118.53	1207.01	1142.97	1186.33	1132.98	1161.97	1159.57	1148.03	1217.93	1173.98	1157.4	1164.3	1178.01	1144.16	1118.59	1117.68	1182.86	1182.86	1175.56	1125.33	1164.58	1180.06	1189.64	1176.29	1182.78	1131.93	1148.06	1160.27	1155.94	1173.26	1166.27	1195.78
0.04	1.2385		17.9541	1156.01	1150.4	1138.02	1102.75	1176.27	1140.16	1168.19	1121.7	1094.58	1116.7	1105.57	1138.57	1176.04	1107.47	1108.38	1178.04	1146.06	1191.05	1096.28	1125.49	1170.76	1179.43	1174.73	1147.28	1145.73	1135.43	1160.9	1143.1	1176.95	1128.2	1187.76	1187.76	1107.24	1142.94	1095.61	1160.64	1163.86	1124.74	1173.81	1132.74	1167.35	1156.36	1132	1159.49	1127.79	1130.96
0.04	1.2385		17.9578	1131.12	1102.63	1157.71	1079.49	1186.08	1106.32	1131.87	1104.03	1090.56	1114.22	1133.02	1122.88	1143.22	1094.76	1085.68	1128.87	1169.56	1178.36	1133.9	1127.25	1167.91	1181.6	1176.25	1173.18	1156.93	1086.1	1162.2	1171.8	1170.82	1126.42	1171.95	1171.95	1121.54	1171.24	1090.47	1125.63	1101.79	1134.47	1165.45	1102.71	1177.18	1136.2	1146.35	1140.5	1125.57	1115.4
0.04	1.2375		17.9616	1154.79	1096.42	1151.24	1086.15	1152	1163.38	1119.46	1113.47	1119.98	1123.01	1172.31	1115.82	1148.03	1164.71	1138.97	1115.33	1139.79	1115.79	1186.13	1196.04	1147.97	1179.42	1195.71	1153.94	1165.36	1119.53	1181.85	1160.2	1134.66	1150.22	1192.94	1192.94	1172.05	1152.48	1143.69	1130.49	1136.09	1176.21	1136.43	1135.43	1179.37	1174.18	1160.48	1113.78	1158.1	1115.25
0.04	1.2369		17.9653	1187.04	1122.42	1110.59	1120.94	1142.93	1152.62	1142.55	1106.57	1169.21	1146.78	1172.02	1081.62	1174.38	1121.16	1181.92	1148.27	1150	1079.12	1204.36	1226.58	1139.63	1177.54	1173.32	1154.59	1159.34	1159.04	1163.61	1128.68	1117.55	1159.19	1178.51	1178.51	1132.16	1136.22	1137.52	1162.33	1166.88	1159.56	1150.49	1162.48	1174.29	1158.05	1167.04	1168.12	1151.29	1161.4
0.04	1.2363		17.9691	1121.59	1175.21	1162.97	1108.43	1128.45	1139.56	1122.77	1122.16	1169.12	1167.79	1147.59	1104.82	1171.35	1138.45	1168.16	1148.38	1171.6	1128.01	1149.8	1163.68	1157.97	1190.24	1192.84	1154.92	1130.54	1147.19	1119.3	1135.22	1140.39	1136.49	1106.53	1106.53	1158.15	1111.01	1184.69	1151.15	1185.53	1177.87	1168.87	1156.63	1150.56	1103	1164.3	1162.11	1145.68	1174.88
0.04	1.2357		17.9728	1085.37	1162.45	1139.66	1130.31	1123.08	1094.24	1168.29	1093.34	1177.49	1121.14	1144.71	1107.97	1126.27	1119.87	1134.19	1086.55	1144.83	1150.77	1172.54	1146.84	1126.05	1201.94	1230.3	1148.06	1115.46	1131.6	1101.18	1159.08	1066.56	1147.67	1108.5	1108.5	1129.51	1127.72	1169.28	1122.57	1196.32	1141.41	1187.99	1136.72	1167.64	1092.89	1149.8	1152.6	1118.66	1122.56
0.04	1.2351		17.9766	1118.85	1144.95	1129.32	1140.14	1159.93	1124.66	1166.47	1139.66	1178.72	1157.18	1159.97	1164.93	1137.9	1106.3	1113.24	1145.99	1133.07	1134.89	1186.13	1134.77	1178.93	1183.88	1181.3	1175.81	1173.99	1138.65	1133.07	1176.77	1072.42	1182.33	1177.25	1177.25	1124.76	1162.5	1171.34	1180.68	1180.01	1139.16	1148.82	1146.34	1157.68	1165.69	1146.5	1199.81	1140.36	1133.28
0.04	1.2351		17.9803	1122.53	1132.12	1084.49	1123.39	1196.49	1136.24	1154.04	1149.89	1154.83	1171.69	1127.87	1161.95	1115.56	1125.46	1098.99	1129.47	1152.95	1102.08	1170.34	1108.05	1154.39	1132.6	1205.8	1192.14	1140.05	1086.5	1136.97	1139.01	1135.35	1126.57	1181.06	1181.06	1136	1096.63	1141.89	1159.54	1193.44	1138.89	1150.59	1156.63	1121.22	1165.77	1141.61	1156.55	1136.1	1161.72
0.04	1.2344		17.9841	1140.32	1150.55	1067.84	1068.12	1119.19	1154.12	1124.34	1115.05	1141.8	1148.4	1136.33	1152.23	1077.57	1119.1	1116.61	1113.76	1146.26	1107.95	1131.95	1132.25	1100.78	1116.56	1202.83	1214.71	1110.03	1098.37	1139.3	1187.31	1138.73	1107.47	1169.34	1169.34	1154.03	1117.39	1150.75	1138.24	1154.57	1119.03	1141.48	1099.86	1094.8	1109.18	1145.41	1190.5	1097.33	1148.32
0.04	1.2338		17.9878	1163.92	1182.39	1108.89	1074.05	1118.54	1109.57	1089.71	1131.04	1128.24	1161.66	1167.01	1140.29	1121.11	1118.78	1139.33	1108.62	1112.28	1129.47	1124.42	1135.73	1115.9	1161.05	1154.82	1173.26	1154.31	1165.95	1129.01	1177.83	1158.17	1139.88	1158.8	1158.8	1134.09	1132.56	1172.56	1155.22	1091.4	1166.84	1148.97	1133.73	1110.39	1090.27	1123.8	1180.28	1131.49	1102.69
0.04	1.2332		17.9916	1166.39	1194.51	1113.7	1129.26	1126.81	1093.73	1086.33	1118.35	1125.36	1149.09	1135.29	1126.99	1159.69	1165.85	1190.65	1155.64	1124.73	1127.03	1138.46	1156.65	1129.98	1162.22	1191.49	1140.2	1159.66	1184.09	1132.98	1131.77	1136.75	1123.23	1146.16	1146.16	1133.55	1120.6	1157.88	1145.81	1158.19	1161.61	1143.83	1110.69	1168.46	1118.56	1109.26	1199.01	1182.27	1207.56
0.04	1.2326		17.9953	1128.82	1152.7	1167.57	1119.07	1143.58	1130.18	1083.18	1102.02	1149.22	1133.94	1102.84	1114.55	1154.66	1137.84	1138.3	1156.22	1135.38	1103.3	1143.03	1163.32	1143.38	1154.79	1164.29	1153.34	1127.43	1133.67	1117.62	1140.88	1106.92	1119.88	1108.83	1108.83	1134.27	1094.67	1118.27	1126.05	1178.26	1134.68	1101.19	1136.19	1168.38	1118.74	1124.93	1194.55	1164.43	1188.67
0.04	1.232		17.9991	1107.19	1125.23	1146.96	1190.07	1166.63	1161.23	1091.4	1108.54	1108.26	1111.95	1136.41	1089.87	1112.62	1120.46	1140.83	1134.04	1148.65	1111.63	1133.69	1158.55	1170.04	1201.46	1112.97	1147.94	1139.43	1144.57	1134.97	1135.39	1152.05	1114.98	1132.67	1132.67	1108.25	1153.34	1164.31	1170.92	1161.87	1105.4	1119.75	1142.86	1164.9	1162.9	1168.61	1195.87	1160.58	1166.97
0.04	1.232		18.0028	1120	1105.7	1131.28	1173.95	1104.49	1119.29	1129.55	1110.08	1093.82	1082.6	1104.57	1109.73	1127.68	1119.15	1128.67	1134.33	1120.31	1123.48	1138.73	1076.14	1154.66	1184.15	1127.98	1168.77	1168.53	1124.66	1118.65	1140.77	1116.3	1140.55	1117.21	1117.21	1104.22	1160.61	1164.97	1131.39	1160.75	1094.2	1133.09	1137.85	1187.11	1158.35	1157.07	1131.94	1126.1	1155.02
0.04	1.2313		18.0066	1137.98	1141.54	1161.02	1160.83	1121.5	1108.99	1146.42	1120.2	1138.09	1150.49	1085.59	1119.52	1136.01	1157.8	1130.42	1164.5	1092.08	1138.42	1139.68	1101.39	1127.94	1177.31	1144.17	1178.5	1153.44	1117.77	1137.14	1148.84	1111.09	1110.99	1126.73	1126.73	1152.71	1094.14	1148.47	1090.87	1148.93	1108.26	1132.18	1140.66	1159.38	1145.66	1160.17	1132.77	1154.79	1157.81
0.04	1.2307		18.0103	1131.12	1161.87	1157.5	1172.14	1165.61	1115.39	1158.15	1127.76	1110.29	1141.32	1130.34	1085.92	1146.68	1151.78	1110.53	1171.4	1101	1156.1	1120.01	1148.4	1156.8	1156.43	1176.8	1192.16	1143.46	1132.29	1172.72	1125.27	1141.73	1094.71	1194.68	1194.68	1122.73	1115.46	1144.69	1127	1139.87	1129.43	1144.75	1157.82	1154.55	1102.12	1180.12	1164.28	1146.04	1189.72
0.04	1.2301		18.0141	1158.2	1164.41	1181.14	1148.04	1162.41	1143.15	1163.14	1145.19	1122.43	1110.47	1102.33	1158.97	1143.34	1137.16	1117.71	1199.85	1185.96	1178.49	1114.52	1113.01	1173.48	1220.04	1228.35	1231.72	1139.33	1166.8	1139.68	1132.93	1131.27	1145.58	1159.42	1159.42	1175.19	1141.78	1130.6	1216.2	1153.84	1149.34	1152.51	1136.66	1163.12	1107.66	1178.52	1126.88	1133.53	1198.59
0.04	1.2298		18.0178	1163.17	1160.12	1160.78	1136.84	1154.35	1128.02	1131.35	1157.16	1172.22	1143.66	1113.77	1195.93	1124.76	1123.85	1145.66	1179.11	1168.07	1142.42	1136.63	1148.79	1151	1219.84	1170.4	1209.49	1152.81	1111.79	1136.33	1131.61	1146.29	1173.69	1172.55	1172.55	1193.66	1170.96	1150.96	1192.2	1138.44	1130.66	1125.4	1190.08	1218.75	1141.8	1188.68	1106.8	1165.98	1157.16
0.04	1.2289		18.0216	1181.89	1126.11	1161.68	1133.52	1129.86	1102.29	1151.98	1124.73	1156.15	1137.35	1135.68	1124.78	1132.77	1155.73	1172.7	1149.12	1135.35	1160.2	1172.22	1176.89	1161.56	1198.07	1175.88	1222.49	1127.35	1154.07	1154.59	1166.01	1179.71	1167.39	1196.03	1196.03	1178.19	1181.79	1145.97	1170.4	1082.42	1169.28	1161.46	1195.48	1206.34	1178.98	1217.31	1147.76	1135.72	1141.78
0.04	1.2289		18.0253	1124.03	1094.38	1077.88	1118.5	1145.59	1124.33	1132.5	1058.72	1091.26	1102.86	1104.49	1143.78	1181.64	1143.16	1152.37	1125.26	1080.52	1132.67	1146.94	1144.32	1160.41	1151.5	1168.08	1167.9	1140.48	1154.85	1157.92	1143.9	1175.75	1156.33	1116.46	1116.46	1186.63	1122.4	1130.06	1105.34	1101.13	1172.17	1121.89	1155.74	1117.16	1153.74	1128.03	1180.2	1116.92	1128.32
0.04	1.2286		18.0291	1067.44	1139.99	1068.99	1153.21	1197.97	1138.51	1147.24	1081.39	1089.33	1153.63	1100.1	1148.72	1147.07	1120.82	1129.05	1138.13	1153.55	1165.38	1146.48	1095.4	1143.14	1122.44	1111.56	1158.59	1127.86	1125.59	1186.48	1125.59	1109.82	1154.87	1099.81	1099.81	1176.74	1111.77	1163.58	1084.24	1146.75	1138.96	1118.39	1136.41	1115	1132.27	1116	1176.14	1115.08	1102.04
0.05	1.2276		18.0328	1088.92	1137.79	1085.52	1096.56	1113.54	1105.66	1115.73	1103.76	1136.06	1101.85	1080.07	1108.43	1071.08	1163.69	1113.63	1112.42	1121.44	1132.69	1137.7	1123.47	1122.26	1135.89	1117.92	1174.72	1109.2	1119.2	1195.18	1119.51	1112.91	1115.23	1078.34	1078.34	1127.21	1109.95	1146.86	1054.82	1154.15	1084.18	1140.86	1088.48	1116.38	1152.3	1122.09	1147.23	1122.53	1104.51
0.05	1.2273		18.0366	1130.89	1102.16	1126.34	1145.48	1091.76	1162.37	1109.06	1139.89	1149.12	1096.26	1117.08	1128.33	1055.83	1141.4	1148.62	1128.55	1121.59	1163.15	1090.82	1150.14	1141.49	1150.23	1187.77	1216.88	1137.37	1158.31	1119.92	1171.57	1139.54	1125.67	1148.94	1148.94	1172.12	1117.19	1138.32	1127.1	1140.48	1128.95	1103.16	1149	1130.74	1150.82	1171.95	1128.47	1142.36	1139.91
0.05	1.2267		18.0403	1122.15	1126.65	1143.97	1130.49	1136.29	1129.39	1109.13	1138.32	1170.89	1108.92	1066.2	1128.78	1089.8	1140.09	1141.62	1146.58	1114.6	1181.49	1152.34	1146.88	1174.09	1167.8	1192.76	1235.61	1160.22	1133.81	1138.9	1165.99	1158.74	1134.47	1135.22	1135.22	1137.93	1149.59	1139.39	1118.96	1129.35	1133.15	1114.04	1140.51	1119.12	1153.1	1188.02	1127.45	1201.45	1162.9
0.05	1.2261		18.0441	1096.21	1184.85	1172.54	1149.23	1162	1111.71	1125.35	1171.97	1154.49	1125.8	1075.15	1125.61	1129.98	1140.11	1136.22	1134.32	1145.66	1186.4	1171.2	1162.97	1156.64	1160.19	1201.73	1222.38	1145.51	1134.24	1205.29	1149.95	1160.29	1179.61	1149.59	1149.59	1110.12	1176.1	1141.35	1189.51	1121.86	1084.73	1159.16	1127.29	1145.97	1133.51	1179.86	1152.05	1189.7	1153.63
0.05	1.2261		18.0478	1127.24	1162.23	1142.49	1171.53	1148.61	1130.33	1124.57	1144.07	1163.6	1170.04	1147.64	1148.56	1154.64	1106.31	1113.75	1130.89	1173.64	1168.88	1162.72	1215	1145.06	1169.63	1199.83	1157.64	1161.03	1122.3	1207.68	1145.46	1147.03	1113.32	1107.9	1107.9	1147.35	1149.89	1103.31	1197.89	1150.91	1095.27	1132.94	1135.33	1134.74	1137.85	1143.68	1146.55	1137.53	1154.12
0.05	1.2251		18.0516	1164.76	1208.15	1130.69	1179.44	1124.91	1102.59	1162.51	1113.82	1149.71	1160.39	1113.9	1115.73	1188.34	1144.84	1104.61	1141.31	1149.31	1137.95	1159.05	1163.65	1142.12	1142.61	1171.13	1189.44	1137.88	1131.7	1183.46	1140	1167.92	1132.92	1140.97	1140.97	1119.68	1148.2	1144.71	1161.05	1164.67	1127.12	1109.25	1133.32	1129.6	1158.69	1149.11	1153.97	1151.36	1131.71
0.05	1.2245		18.0553	1115.69	1155.07	1125.6	1126.9	1075.68	1087.59	1128.17	1125.4	1098.45	1153.53	1128.01	1114.78	1139.67	1155.77	1096.88	1128.1	1105.4	1153.69	1149.92	1158.63	1128.5	1133.83	1165.17	1201.59	1140.59	1149.14	1169.43	1129.46	1106.78	1122.39	1123.37	1123.37	1074.66	1097.53	1142.99	1116.63	1135.37	1104.9	1121.33	1121.72	1082.46	1195.57	1130.8	1117	1178.72	1115.58
0.05	1.2239		18.0591	1115.07	1121.53	1117.08	1140.4	1053.03	1135.19	1135.96	1117.19	1046.1	1120.3	1105.4	1134.72	1123.38	1134.44	1091.43	1163.46	1125.19	1161.44	1126.56	1138.34	1113.46	1160.17	1128.03	1243.15	1180.12	1133.11	1144.7	1128.64	1087.35	1120.87	1122.78	1122.78	1108.46	1123.54	1158.5	1112.13	1123.35	1141.13	1107.18	1089.76	1160.14	1137.46	1163.67	1136.09	1196.65	1117.88
0.05	1.2233		18.0628	1109.2	1080.43	1127.34	1113.16	1110.25	1143.08	1146.27	1124.86	1106.65	1087.5	1111.33	1143.98	1140.42	1102.24	1129.62	1142.2	1115.34	1120.2	1106.5	1120.87	1144.82	1149.21	1189.22	1220.56	1156.97	1143.93	1159.58	1134.3	1098.36	1166.09	1146.59	1146.59	1154.7	1132.85	1168.49	1126.59	1150.91	1149.9	1108.87	1113.56	1148.27	1159.97	1141.27	1147.89	1153.53	1122.93
0.05	1.2227		18.0666	1142.73	1074.21	1106.44	1139.08	1093.39	1097.53	1114.18	1114.65	1122.24	1078.49	1207	1142.31	1152.82	1148.15	1156.31	1100.03	1143.47	1179.67	1179.61	1168.78	1194.87	1151.62	1199.86	1190.42	1115.6	1175.18	1158.07	1127.3	1161.31	1141.19	1147.88	1147.88	1136.76	1144.51	1120.03	1150.7	1176.74	1135.33	1147.51	1127.97	1138.43	1126.57	1135.48	1153.49	1147.52	1141.27
0.05	1.2227		18.0703	1105.88	1114.58	1155.6	1124.35	1131.87	1108.49	1108.44	1102.57	1110.73	1135.91	1144.56	1115.54	1133.49	1129.31	1130.92	1098.82	1120.99	1116.43	1163.53	1177.16	1164.02	1156.43	1161.12	1216.7	1156.47	1167.72	1156.89	1121.02	1135.05	1115.37	1159.95	1159.95	1146.27	1147.71	1150.64	1167.69	1105.5	1158.21	1115.93	1108.19	1154.3	1101.66	1114.36	1197.5	1142.58	1131.99
0.05	1.222		18.0741	1106.77	1127.62	1166.55	1108.19	1180.28	1146.13	1123.67	1117.44	1145.51	1117.93	1137.46	1135.02	1063.87	1138.86	1144.71	1119.42	1063.9	1119.85	1159.35	1138.21	1101.55	1160.81	1186.3	1210.9	1164.48	1130.26	1121.7	1102.03	1135.48	1141.55	1130.35	1130.35	1162.48	1134.31	1134.66	1171.52	1124.93	1144.16	1121.46	1080.65	1166.86	1097.82	1144.06	1174.14	1123.74	1156.77
0.05	1.2214		18.0778	1105.01	1120.11	1137.66	1084.19	1136.62	1143.43	1098.35	1148.87	1119.21	1085.47	1121.39	1120.06	1090.49	1145.74	1157.04	1089.36	1116.66	1109.91	1224.57	1126.3	1153.69	1110.4	1150.05	1223.95	1190.23	1196.72	1061.97	1148.93	1117.01	1131.5	1155.56	1155.56	1202.27	1122.7	1128.93	1096.05	1119.56	1130	1106.23	1103.48	1108.54	1148.99	1118.26	1161.61	1150.92	1100.7
0.05	1.2208		18.0816	1136.33	1095.43	1130.74	1116.08	1081.48	1131.41	1100.83	1127.44	1113.22	1130.79	1108.7	1125.5	1081.27	1125.33	1133.6	1155.07	1069.82	1134.92	1137.1	1141.68	1180.22	1125.13	1159.49	1218.2	1196.78	1127.85	1119.93	1144.45	1125.83	1121.33	1146.91	1146.91	1166.09	1139.65	1141.41	1111.25	1162.01	1167.04	1158.59	1178.82	1136.79	1164.19	1132.39	1099.63	1152.56	1126.06
0.05	1.2202		18.0853	1107.63	1071.83	1139.04	1132.25	1123.73	1124.31	1121.58	1096.4	1107.43	1111.22	1067.57	1136.96	1115.52	1153.39	1155.55	1119.15	1062.83	1103.25	1139.88	1176.37	1154.15	1118.8	1178.17	1189.47	1147.08	1095.74	1101.42	1145.32	1075.8	1177.37	1119.82	1119.82	1137.51	1144.9	1116.62	1167.85	1213.74	1117	1156.05	1185.96	1136.69	1174.28	1151.47	1080.99	1096.54	1125.07
0.05	1.2196		18.0891	1125.82	1119.35	1105.62	1136.91	1130.48	1110.98	1096.12	1085.06	1081.75	1174.45	1093.72	1151.58	1098.52	1121.3	1125.2	1098.44	1099.18	1133.26	1160.91	1168.76	1142.02	1117.59	1179.23	1206.64	1122.61	1141.25	1107.69	1088.62	1075.46	1152.96	1114.25	1114.25	1162.09	1129.19	1100.71	1128.69	1177.39	1088.51	1124.55	1161.14	1148.03	1151.88	1140.13	1128.65	1134.2	1112.72
0.05	1.2196		18.0928	1139.31	1113.08	1118.36	1090.1	1097.14	1083.23	1092.09	1101.83	1051.08	1149.91	1084.3	1072.6	1098.69	1073.96	1117.86	1101.14	1109.72	1123.13	1176.52	1123.69	1170.96	1140.94	1141.58	1156.33	1178.86	1111.05	1095.73	1106.74	1103.63	1163.16	1132.13	1132.13	1180.64	1107.35	1120.66	1133.72	1126	1102.62	1083.35	1123.03	1166.76	1123.54	1140.39	1114.84	1159.96	1139.16
0.05	1.2193		18.0966	1122.01	1107.08	1107.28	1123.45	1131.81	1099.79	1138.08	1102.83	1107.99	1127.49	1113.2	1096.19	1123.08	1115.68	1154.15	1059.33	1155.24	1156.37	1194.47	1093.04	1172.01	1141.36	1140.05	1220.91	1195.97	1100.55	1140.42	1109.31	1105.31	1139.85	1149.19	1149.19	1125.33	1114.25	1071.72	1123.6	1112.05	1134.14	1132.1	1127.96	1148.74	1123.52	1096.84	1135.96	1180.42	1118.15
0.05	1.2186		18.1003	1106.06	1098.49	1086.55	1112.84	1094.69	1085.26	1084.83	1089.91	1147.83	1103.39	1094.18	1171.83	1142.42	1113.78	1158.58	1126.62	1085.99	1119.32	1124.46	1133.19	1169.95	1184.96	1156.13	1194.89	1163.4	1129.12	1154.48	1062.78	1126.47	1155.98	1155.46	1155.46	1127.15	1082.87	1071.28	1122.78	1121.02	1098	1171.18	1131	1122.01	1113.43	1148.42	1159.63	1155.51	1114.54
0.05	1.218		18.1041	1136.58	1157.47	1107.1	1147.03	1105.87	1040.09	1157.66	1094.26	1152.71	1140.83	1085.48	1142	1112.12	1095.88	1123.95	1150.01	1121.76	1118.83	1115.13	1163.78	1123.95	1203.91	1197.85	1159.82	1170.1	1142.48	1168.97	1140.2	1148.6	1166.24	1080.98	1080.98	1140.87	1147.94	1091.21	1139.39	1173.26	1104.24	1131.68	1058.94	1092.59	1172.66	1142.81	1148.9	1137.14	1147.07
0.05	1.2174		18.1078	1105.2	1141.71	1117.35	1072.77	1123.38	1106.8	1166.67	1096.07	1104.36	1109.66	1111.67	1098.04	1113.81	1076.78	1094.6	1171.12	1145.99	1144.29	1109.15	1134.74	1110.65	1183.32	1104.77	1184.02	1167.52	1133.46	1154.5	1113.51	1115.45	1134.37	1114.45	1114.45	1107.41	1134.88	1155.18	1115.14	1198.72	1118.9	1136.37	1048.03	1125.44	1128.07	1131.55	1156.47	1166.13	1101.11
0.05	1.2168		18.1116	1124.06	1146.89	1096.36	1084.27	1116.73	1132.65	1112.56	1126.26	1113.02	1126.45	1147.67	1130.85	1127.87	1105.98	1084.4	1129.69	1128.15	1117.04	1135	1180.79	1064.08	1181.46	1156.86	1211.01	1191.29	1119.87	1156.95	1105.7	1104.63	1102.12	1123.38	1123.38	1108.81	1109.24	1115	1109.35	1120.81	1092.09	1155.73	1073.99	1146.87	1141.18	1099.16	1169.25	1155.18	1104.77
0.05	1.2168		18.1153	1075.78	1115.21	1048.02	1068.36	1079.87	1091.4	1100.02	1127.93	1099.29	1127.65	1147.88	1125.4	1089.34	1098.41	1096.77	1066.4	1096.61	1128.79	1121.33	1140.15	1144.04	1171.11	1181.26	1197.21	1209.17	1161.36	1134.46	1119.51	1151.46	1124.9	1141.77	1141.77	1109.61	1079.92	1099.79	1098.07	1093.75	1064.15	1146.79	1071.79	1083.98	1083.25	1086.12	1111.13	1122.1	1098.23
0.05	1.2162		18.1191	1123.57	1127.28	1128.86	1127.78	1112.03	1107.39	1137.09	1107.34	1132.87	1149.39	1111.43	1117.45	1135.11	1057.16	1102.63	1116.96	1169.75	1110.05	1126.45	1114.7	1141.33	1168.19	1166.45	1175.55	1202.63	1148.54	1125.42	1138.17	1131.85	1151.56	1060.88	1060.88	1136.93	1144.01	1092.68	1109.6	1151.03	1101.05	1124.54	1133.14	1117.48	1126.34	1150.36	1134.84	1144.57	1122.84
0.05	1.2155		18.1228	1082.82	1090.58	1141.03	1094.19	1104.06	1130.77	1081.28	1135.18	1134.51	1117.05	1150.79	1099.7	1126.17	1112.99	1157.76	1118.53	1165.97	1095.81	1130.38	1109.83	1174.01	1134.05	1161.52	1156.91	1217.43	1157.66	1150.34	1131.47	1107.1	1130.73	1096.55	1096.55	1135.27	1157.4	1103.08	1144.52	1111.54	1141.25	1145.46	1131.57	1132.84	1132.5	1096.42	1177.85	1104.05	1178.14
0.05	1.2149		18.1266	1108.11	1110.65	1122.79	1105.63	1113.8	1132.72	1095.84	1129.14	1154.11	1135.1	1170.51	1104.59	1201.86	1107.51	1121.74	1123.99	1181.94	1093.6	1112.9	1089.25	1161.88	1144.34	1224.22	1166.39	1208.12	1166.65	1131.54	1159.59	1109.52	1097.96	1111.71	1111.71	1102.85	1143.27	1198.41	1113.12	1132.94	1122.73	1161.77	1098.41	1142.58	1073.72	1140.07	1147.06	1112.05	1153.87
0.05	1.2143		18.1303	1137.31	1113.14	1151.22	1083.12	1105.44	1150.57	1125.42	1081.52	1112.88	1113.14	1087.81	1080.92	1119.69	1156.2	1123.53	1071.51	1115.03	1125.76	1164.78	1143.6	1162.51	1182.36	1204.87	1127.2	1164.65	1148.2	1188.21	1146.62	1140.14	1074.52	1072.57	1072.57	1096.37	1088.88	1148.89	1132.17	1187.09	1156.65	1066.89	1087.77	1119.66	1087.04	1095.77	1070.23	1099.56	1123.81
0.05	1.2143		18.1341	1146.54	1103.54	1147.21	1114.27	1131.44	1160.52	1166.4	1119.86	1075.88	1138.03	1134.59	1127.53	1102.39	1136.66	1081.8	1115.27	1101.51	1128.78	1195.91	1192.82	1177.03	1157.86	1134.05	1135.33	1169.68	1178.72	1184.28	1114.74	1095.66	1091.27	1077.83	1077.83	1144.16	1072.54	1136.6	1159.86	1152.58	1124.65	1108.43	1178.26	1109.35	1132.82	1051.55	1086.37	1095.18	1102.7
0.05	1.2134		18.1378	1113.52	1112.79	1129.22	1093.52	1152.97	1131.59	1090.72	1141.69	1088.5	1129.71	1128.99	1122.58	1113.55	1128.48	1135.92	1141.23	1130.94	1131.38	1151.55	1183.54	1192.48	1181.61	1146.2	1212.96	1154.12	1132.45	1140.15	1108.37	1068.41	1092.33	1109.65	1109.65	1112.54	1084.6	1060.28	1187.48	1178.29	1124.21	1143.15	1124.3	1065.95	1122.78	1101.57	1117.2	1107.56	1096.55
0.05	1.2134		18.1416	1105.44	1146.28	1122.8	1086.49	1115.3	1098.69	1143.74	1126.12	1115.86	1148.08	1090.27	1130.83	1101.15	1083.17	1140.4	1095.22	1115.72	1136.16	1137.27	1130.98	1176.77	1135.79	1134.37	1232.24	1172.38	1115.79	1168.1	1108.45	1080.55	1135.62	1099.27	1099.27	1085.3	1090.52	1047.9	1143.38	1130.03	1106.24	1135.34	1120.99	1110.24	1094.61	1104.35	1139.32	1097.41	1091.72
0.05	1.2127		18.1453	1126.29	1025.55	1117.17	1091.64	1082.32	1073.34	1173.8	1101.4	1089.02	1165.7	1107.8	1062.05	1078.3	1047.25	1111.06	1097.57	1147.14	1171.59	1145.52	1116.83	1176.54	1153.01	1140.13	1221.31	1215.33	1145.38	1188.72	1117.49	1133.87	1120.01	1083.7	1083.7	1117.48	1054.28	1131.72	1116.12	1107.83	1070.32	1083.41	1151.24	1114.99	1131.83	1121.72	1110.04	1065.61	1135.44
0.05	1.2121		18.1491	1064.54	1099.66	1111.89	1063.78	1090.63	1102.04	1138.52	1111	1054.19	1131.06	1119.72	1065.57	1103.41	1070.45	1119.26	1047.96	1122.9	1224.23	1157.06	1125.45	1171.58	1188.2	1157.02	1243.54	1187.62	1160.39	1123.34	1134.17	1102.35	1082.43	1148.36	1148.36	1113.08	1108.59	1133.99	1183.09	1121.7	1139.18	1123.18	1116.05	1147.03	1136.1	1082.87	1105.49	1121.65	1105.9
0.05	1.2115		18.1528	1112.26	1105.05	1123.65	1065.99	1098.08	1082.15	1119.18	1068.18	1072.93	1039.56	1098.47	1118.47	1107.85	1078.55	1097.29	1075.66	1088.65	1155.41	1148.82	1098.25	1170.92	1166.02	1122.23	1217.71	1183.35	1151.5	1125.19	1095.35	1131.47	1111.07	1146.96	1146.96	1126.18	1114.79	1188.46	1078.24	1108.02	1104.93	1114.07	1064.64	1152.47	1113.89	1131.12	1112.82	1164.37	1091.26
0.05	1.2109		18.1566	1139.06	1137.29	1120.49	1124.1	1077.25	1104.72	1150.17	1133.99	1100.87	1046.92	1109.85	1132.23	1095.85	1152.15	1138.09	1090.49	1132.77	1172.35	1121.36	1174.43	1142.14	1182.78	1169.22	1188.65	1200.34	1130.78	1195.79	1108.26	1147.52	1190.09	1145.59	1145.59	1082.83	1121.53	1159.31	1096.14	1101.21	1129	1072.12	1108.33	1135.79	1109.11	1121.65	1121.67	1157.17	1125.09
0.05	1.2103		18.1603	1094.03	1084.37	1097.82	1132.25	1120.39	1094.98	1108.28	1119.38	1073.75	1091.56	1120.23	1104.54	1148.5	1147.01	1122.24	1129.53	1117.35	1154.79	1129.01	1220.67	1156.36	1183.25	1162.35	1207.72	1215.04	1169.4	1106.12	1084.53	1121.26	1149.01	1142.25	1142.25	1101.92	1093.43	1105.38	1139.5	1137.77	1107.29	1099.59	1107.02	1099.85	1134.78	1062.76	1093.85	1113.47	1106.45
0.05	1.2103		18.1641	1089.57	1075.5	1132.74	1135.25	1058.97	1086.16	1091.35	1098.79	1050.44	1096.64	1101.24	1096.49	1197.14	1114.59	1150.84	1141.46	1093.35	1164.88	1159.7	1139.7	1246.1	1193.23	1164.38	1173.1	1251.65	1186.69	1088.13	1089.37	1134.26	1124.43	1132.62	1132.62	1104.39	1071.73	1139.13	1140.11	1136.54	1105.72	1123.77	1059.69	1092.51	1095.26	1107.63	1081.72	1116.72	1140.18
0.06	1.21		18.1678	1108	1090.15	1116.57	1061.98	1069.44	1099.77	1109.92	1079.6	1056.15	1114.9	1084.74	1116.52	1125.98	1112.33	1116.94	1126.82	1153.66	1173.08	1139.95	1155.31	1222.25	1181.45	1152.56	1158.4	1208.23	1198.37	1105.7	1123.05	1105.74	1113.91	1099.06	1099.06	1122.42	1106.26	1110.78	1135.1	1126.49	1133.25	1143.06	1122.35	1088	1097.97	1134	1113.9	1133.95	1133.65
0.06	1.2093		18.1716	1109.99	1075.37	1124.72	1153.85	1101.25	1080.71	1139.76	1153.22	1080.71	1134.64	1114.22	1117.01	1100.63	1123.71	1101.25	1091.44	1146.22	1147.79	1169.66	1139.83	1154.16	1116.83	1188.6	1140.57	1218.9	1191.61	1097.46	1126.41	1100.71	1129.65	1123.36	1123.36	1094.68	1118.83	1103.15	1139.55	1091.62	1152.1	1138.28	1126.6	1098.93	1133.84	1168.24	1178.66	1110.63	1141.89
0.06	1.2087		18.1753	1043.1	1106.17	1132.95	1112.9	1085.85	1081.15	1133.02	1089.09	1072	1110.95	1079.29	1121.2	1142.62	1077.59	1087.67	1088.86	1106.95	1093.53	1113.07	1143.55	1120.45	1128.78	1223.52	1179.89	1201.47	1184.58	1109.25	1115.47	1111.6	1107.38	1086.93	1086.93	1114.74	1113.09	1081.66	1175.57	1093.62	1165.8	1126.49	1118.78	1117.5	1068.61	1174.71	1140.39	1057.88	1103.55
0.06	1.2081		18.1791	1096.67	1098.58	1110.25	1039.22	1104.52	1075.5	1117.84	1083.68	1083.7	1107.39	1094.79	1091.65	1114.01	1110.28	1119.13	1094.4	1112.23	1144.02	1131.77	1144	1146.6	1152.37	1204.06	1189.11	1207.67	1182.62	1175.87	1128.02	1095.15	1143.08	1100.45	1100.45	1135.25	1142.07	1115.19	1122.75	1150.02	1121.76	1088.66	1105.87	1121.97	1090.72	1170.38	1105.01	1158.08	1116.75
0.06	1.2075		18.1828	1084.66	1049.24	1111.92	1036.18	1070.63	1138.23	1109.72	1104.3	1111.4	1105.45	1114.86	1083.7	1101.09	1117.29	1098.41	1076.72	1100.06	1181.32	1097.82	1154.92	1110.93	1106.8	1173.34	1133.58	1212	1101.96	1146.54	1097.65	1053.08	1120.53	1142.43	1142.43	1099.39	1115.34	1118.63	1060.55	1156.84	1072.67	1156.35	1082.07	1089.08	1065.86	1143.77	1128.45	1166.98	1128.77
0.06	1.2075		18.1866	1161.39	1113.05	1132.99	1078	1116.66	1133.22	1090.32	1095.91	1090.54	1100.48	1164.82	1097.9	1132.44	1095.04	1115.4	1133.38	1132.3	1178.46	1169.99	1153.36	1137.4	1144.7	1176.52	1185.69	1227.26	1122.57	1195.19	1120.35	1107.14	1088.86	1136.18	1136.18	1092.68	1090.56	1130.39	1056.27	1098.78	1100.17	1113.66	1120.44	1199.29	1109.75	1146.12	1128.19	1116.1	1101.68
0.06	1.2069		18.1903	1079.92	1079.48	1086.36	1107.95	1108.21	1136.34	1112.54	1091.69	1058.8	1068.44	1155.2	1082.08	1111.75	1117.91	1129.75	1105.48	1122.04	1175.83	1132.17	1151.43	1098.02	1119.92	1182.87	1257.19	1182.07	1137.65	1160.73	1129.51	1112.5	1088.57	1103.47	1103.47	1098.2	1086.17	1090.52	1115.67	1057.43	1097.9	1087.23	1132.05	1151.12	1103.69	1126.16	1190.3	1071.01	1158.26
0.06	1.2059		18.1941	1077.42	1132.24	1064.82	1098.32	1093	1115.85	1109.95	1046.68	1117.8	1079.77	1160.14	1075.99	1070.36	1124.57	1145.98	1133.22	1103.05	1193.94	1145.38	1178.19	1116.26	1120.64	1190.23	1202.96	1217.46	1210.47	1141.77	1130.07	1154.25	1096.63	1084.42	1084.42	1158.49	1116.36	1125.98	1138.16	1132.05	1117.34	1122.13	1120.2	1090.49	1127.27	1086.39	1130.65	1104.16	1156.69
0.06	1.2056		18.1978	1103.62	1122.32	1093.55	1112.9	1073.95	1118.73	1088.5	1086.01	1143.58	1106.62	1089.17	1077.51	1098.6	1139.76	1076.27	1195.05	1099.22	1136.79	1162.74	1152.83	1137.22	1116.29	1226.82	1175.85	1208.23	1228.16	1185.49	1106.63	1112.17	1134.63	1117.34	1117.34	1143.72	1089.81	1119.35	1114.59	1155.05	1124.06	1092.43	1073.67	1122.72	1124.65	1082.54	1084.13	1108.48	1138.9
0.06	1.205		18.2016	1119.89	1116.61	1092.32	1074.85	1107.24	1093.77	1106.98	1103.21	1101.99	1081.82	1070.72	1117.43	1111.66	1134.91	1125.25	1160.01	1078.97	1129.23	1128.08	1100.36	1164.11	1193.32	1196.83	1162.89	1212.47	1243.74	1160.69	1107.14	1209.79	1139.23	1108.11	1108.11	1137.17	1130.78	1123.36	1168.16	1123.38	1122.2	1125.65	1081.84	1202.78	1119.27	1138.67	1102.27	1112.43	1074.65
0.06	1.2044		18.2053	1087.89	1137.65	1072.18	1069.51	1081.04	1114.39	1115.72	1151.78	1089.53	1103.61	1022.85	1112.58	1072.46	1125.6	1132.72	1118.34	1125.08	1147.6	1131.97	1144.07	1201.43	1137.03	1163.71	1158.09	1215.16	1257.73	1174.81	1089.03	1161.57	1119.8	1085.64	1085.64	1119.46	1069.24	1109.19	1116.43	1087.51	1135.1	1117.13	1064.96	1129.45	1092.86	1094.34	1104.94	1086.93	1113.69
0.06	1.2044		18.2091	1121.52	1116.23	1092.02	1091.28	1029.02	1117.87	1123.59	1039.01	1091.9	1115.89	1079.8	1104.66	1115.63	1096.84	1072.9	1084.59	1099.75	1118.19	1168.83	1154.36	1178.6	1235.5	1225.18	1244.77	1208.24	1182.26	1181.29	1131.78	1114	1093.63	1117.38	1117.38	1122.15	1113.29	1084.25	1112.16	1113.2	1088.18	1156.64	1084.13	1133.95	1104.34	1126.5	1095.48	1090.06	1132.15
0.06	1.2038		18.2128	1118.78	1075.34	1028.16	1123.95	1073.27	1086.53	1086.88	1065.17	1064.47	1107.02	1073.99	1096.04	1102.24	1098.06	1046.06	1134.96	1048.54	1139.21	1153.19	1140.8	1126.5	1211.87	1196.68	1190.27	1198.42	1169.66	1095.68	1085.96	1114.1	1063.33	1164.08	1164.08	1080.7	1052.35	1140.76	1149.36	1140.41	1089.8	1145.74	1088.81	1112.12	1124	1100.88	1106.48	1094	1106.95
0.06	1.2034		18.2166	1132.45	1131.23	1071.97	1141.44	1068.81	1096.96	1079.21	1115.07	1120.7	1106.19	1108.8	1059.19	1122.47	1138.35	1076.58	1128.93	1072.89	1131.04	1097.72	1142.61	1155.12	1188.15	1197.97	1192.88	1166.42	1236.58	1172.62	1103.88	1112.45	1041.36	1141.07	1141.07	1167.66	1104.53	1092.59	1149.75	1150.38	1130.24	1140.74	1148.29	1147.78	1139.06	1185.54	1085.98	1095.34	1166.61
0.06	1.2028		18.2203	1073.01	1104.74	1096.95	1080.7	1101.72	1111.39	1042.11	1100.49	1138.45	1088.71	1075.05	1032.33	1155.73	1100.09	1046.24	1090.64	1097.91	1131.66	1120.55	1178.45	1139.13	1120.41	1164.76	1214	1158.45	1222.67	1211.19	1129.7	1142.16	1054.35	1128.4	1128.4	1125.52	1071.52	1114.73	1124.41	1074.24	1070.55	1105	1133.97	1083.71	1045.66	1119.25	1089.11	1088.54	1136.66
0.06	1.2022		18.2241	1040.79	1083.4	1132.96	1051.33	1138.25	1108.55	1084.69	1144.01	1109.66	1140.17	1109.22	1087.09	1132.29	1110.92	1069.33	1122.71	1084.42	1164.89	1116.39	1216.62	1143.23	1154.49	1198.36	1210.4	1185.2	1255.87	1219.7	1124.39	1140.03	1134.51	1103.96	1103.96	1136.74	1122.21	1105.04	1103.3	1038.79	1097.6	1100.22	1169.69	1141.32	1048.17	1118.32	1109.46	1110.11	1175.09
0.06	1.2016		18.2278	1122.77	1060.36	1106.2	1146	1095.14	1140.88	1131.31	1148.8	1087.98	1124.33	1134.51	1120.06	1077.99	1056.68	1111.12	1117.68	1165.53	1178	1117.97	1189.9	1179.06	1204.04	1167.63	1139.54	1223.3	1249.32	1154.34	1113.26	1159.19	1126.95	1105.41	1105.41	1122.95	1119.54	1086.77	1105.51	1079.12	1128.06	1110.75	1078.87	1137.68	1074.84	1096.16	1111.35	1155.16	1115.02
0.06	1.2016		18.2316	1134.33	1034.81	1063.86	1094.6	1080.88	1050.1	1092.77	1099.36	1070.43	1139.47	1103.68	1133.84	1122.23	1111.29	1105.81	1067.46	1137.37	1127.89	1156.25	1227.27	1182.67	1195.19	1172.01	1183.73	1216.58	1256.1	1176.42	1176.96	1121.1	1117.23	1089.52	1089.52	1122.96	1118.28	1105.72	1110.66	1137.88	1103.45	1109.22	1147.25	1146.26	1083.64	1110.45	1157.62	1144.34	1082.63
0.06	1.201		18.2353	1081.05	1061.03	1063.12	1127.96	1111.78	1073.25	1082.13	1093.9	1083.56	1119.33	1129	1070.46	1109.9	1121.19	1064.67	1077.72	1105.69	1185.08	1153.09	1206.54	1129.98	1147.37	1156.59	1195.54	1177.65	1220.83	1151.64	1149.17	1088.83	1099.32	1127.83	1127.83	1091.24	1078.99	1152.9	1099.63	1145.97	1110.59	1093.41	1100.67	1075.78	1067.28	1083.7	1132.3	1097.11	1142.27
0.06	1.2007		18.2391	1079.95	1089.75	1104.6	1147.1	1080.91	1098.63	1138.88	1103.74	1113.47	1067.92	1075.16	1107.2	1126.9	1100.36	1087.37	1129.91	1086.75	1143.83	1142.74	1218.39	1176.32	1171.78	1193.5	1214.21	1240.94	1225.58	1155.01	1141.94	1138.08	1125.76	1079.61	1079.61	1090.19	1112.74	1150.45	1103.92	1093.11	1126.35	1112.01	1117.79	1088.18	1115.53	1098.35	1094.13	1108.11	1202.76
0.06	1.2		18.2428	1114.7	1055.02	1096.56	1146.03	1077.06	1102.11	1149.81	1110.55	1074.12	1116.66	1075.41	1100.2	1097.37	1084.72	1118.62	1082.84	1167.27	1180.26	1168.86	1159.03	1191.95	1113.3	1192.78	1170.42	1210.78	1257.9	1121.05	1115.28	1131.38	1084.46	1145.94	1145.94	1153.71	1106.48	1146.07	1124.1	1129.06	1096.39	1091.92	1124.86	1131.83	1079.63	1098.65	1105.33	1067.98	1135.64
0.06	1.1994		18.2466	1115.13	1060.92	1077.13	1129.77	1103.96	1091.23	1071.74	1074.47	1047.44	1141.95	1103.46	1109.34	1107.42	1124.67	1079.89	1065.26	1143.77	1110.71	1168.64	1175.17	1199.14	1182.96	1146.41	1203.01	1183.93	1223.04	1153.59	1149.62	1167.74	1092.99	1127.67	1127.67	1134.86	1108.94	1093.95	1141.08	1119.87	1097.08	1094.86	1118.1	1159.45	1143.77	1106.64	1109.18	1105.26	1081.9
0.06	1.1988		18.2503	1083.39	1080.42	1122.81	1070.07	1068.73	1074.34	1036.98	1037.88	1035.74	1105.42	1098.81	1131.58	1088.8	1123.07	1112.78	1121.3	1131.54	1129.46	1211.46	1208.62	1143.34	1171.9	1205.92	1133.09	1179.1	1215.25	1219.16	1128.36	1175.03	1131.46	1090.61	1090.61	1169.09	1064.13	1143.22	1061.09	1171.84	1112.81	1097.59	1106.55	1129.35	1120.49	1052.91	1072.07	1161.42	1063.26
0.06	1.1988		18.2541	1038.64	1110.43	1134.99	1158.25	1124.5	996.588	1155.38	1102.05	1128.04	1114.2	1070.78	1087.11	1071.3	1082.53	1083.91	1092.94	1191.97	1135.88	1162.74	1197.85	1218.39	1167.88	1229.07	1162.39	1181.08	1242.03	1171.77	1146.6	1157.48	1110.94	1103.83	1103.83	1100.53	1096.42	1032.61	1094.12	1128.86	1049.92	1093.32	1106.14	1101.79	1142.11	1061.21	1098.53	1099.1	1113.22
0.06	1.1985		18.2578	1089.14	1112.88	1098.29	1099.06	1103.31	1082.93	1079.21	1105.01	1101.89	1072.91	1091.28	1073	1098.05	1128.82	1099.74	1129.54	1128.24	1120.88	1086.27	1148.93	1171.66	1188.38	1227.6	1212.86	1184.55	1184.57	1180.1	1151.89	1088.92	1114.16	1108.86	1108.86	1096.98	1101.39	1057.07	1089.81	1138.05	1093.26	1134.24	1098.57	1121.72	1125.34	1091.22	1098.03	1078.76	1069.54
0.06	1.1979		18.2616	1107.37	1156.67	1136.99	1115.09	1119.77	1128.54	1076.85	1132.16	1087.14	1073.6	1083.51	1101.79	1108.18	1098.87	1167.35	1118.18	1174.94	1149.28	1143.81	1179.43	1146.84	1163.96	1169.94	1185.29	1174.76	1224.62	1230.56	1202.71	1169.94	1182.19	1060.57	1060.57	1075.4	1116.46	1091.72	1092.73	1107.31	1140.4	1095.24	1131.99	1117.32	1119.57	1132.26	1143.1	1114.65	1108.18
0.06	1.1972		18.2653	1111.01	1074.48	1094.93	1087.53	1065.2	1116.58	1129.4	1144.15	1028.85	1104.77	1063.21	1116.09	1093.18	1112.74	1141.51	1112.85	1141.94	1137.22	1170.01	1157.34	1199.5	1193.78	1149.34	1188.34	1208.57	1207.25	1197.77	1203.26	1134.21	1128.85	1094.18	1094.18	1077	1102.21	1138.95	1095.4	1168.01	1114.83	1128.63	1078.88	1141.34	1080.41	1052.37	1170.53	1055.14	1096.96
0.06	1.1966		18.2691	1082	1146.51	1108.64	1125.07	1060.9	1100.31	1109.15	1127.78	1083.54	1142.39	1074.35	1101.27	1107.96	1110.66	1141.84	1101.24	1140.98	1181.94	1180.21	1191.87	1162.59	1214.38	1167.01	1216.79	1220.62	1245.34	1230.38	1171.78	1156.02	1114.29	1102.85	1102.85	1135.47	1133.33	1106.25	1131.49	1175.33	1115.17	1131.59	1082.91	1147.96	1097.49	1099.33	1171.99	1055.28	1126.86
0.06	1.196		18.2728	1105.23	1122.9	1124.63	1111.61	1138.19	1106.22	1135.44	1136.31	1139.49	1134.24	1085.85	1130.77	1114.52	1093.92	1122.53	1101.79	1088.59	1203.94	1163.9	1197.24	1195.02	1204.12	1177.02	1171.47	1213.78	1243.09	1228.34	1156.01	1161.94	1118.21	1095.08	1095.08	1113.64	1068.15	1122.9	1070.01	1093.47	1045.28	1111.35	1083.36	1162.66	1069.25	1087.73	1110.37	1148.32	1121.89
0.06	1.196		18.2766	1074.9	1075.78	1139.59	1072.5	1129.37	1090.42	1126.42	1094.02	1087.84	1115.65	1072.84	1127.68	1087.83	1088.2	1111.45	1143.2	1169.95	1185.39	1243.91	1186.49	1166.82	1166.52	1238.91	1188.4	1199.1	1264.12	1171.69	1191.68	1161.82	1161.3	1133.61	1133.61	1173.54	1084.4	1143.67	1121.3	1101.64	1122.58	1138.38	1068.19	1142.85	1068.87	1055.07	1123.56	1137.32	1176.31
0.06	1.1957		18.2803	1070.48	1138.4	1140.22	1127.87	1100.23	1076.14	1123.33	1069.79	1108.05	1057.8	1089.79	1093.88	1053.17	1147.04	1048.45	1116.48	1193.65	1177.61	1180.83	1127.79	1211.41	1166.92	1172.53	1186	1234.43	1297.46	1192.36	1197.73	1124.36	1123.35	1089.62	1089.62	1089.28	1094.33	1141.55	1125.3	1110.28	1107.79	1159.51	1116.48	1084.08	1098.52	1132.01	1046.82	1091.17	1136.96
0.06	1.1951		18.2841	1124.78	1077.73	1122.89	1116.19	1028.73	1080.13	1080.73	1096.89	1116.01	1117.13	1077.63	1084.53	1103.65	1130.41	1096.94	1102.43	1145.6	1163.12	1183.56	1121.73	1200.98	1179.34	1156.81	1178.92	1240.84	1302.91	1194.31	1174.6	1198.23	1146.38	1067.37	1067.37	1102.78	1121.77	1118.11	1090.66	1128.13	1115	1096.63	1099.08	1082.46	1087.17	1107.93	1127.18	1096.82	1089.28
0.06	1.1945		18.2878	1099.87	1042.29	1107.05	1056.42	1096.47	1071.16	1071.4	1085.73	1099.04	1108.62	1140.64	1123.7	1095.63	1129.35	1124.91	1073.11	1107.33	1133.62	1191.65	1138.09	1180.77	1177.1	1158.87	1188.75	1180.65	1277.38	1212.25	1186.2	1169.67	1098.92	1074.41	1074.41	1118.98	1150.12	1152.86	1122.49	1106.82	1105.84	1136.98	1054.25	1093.4	1104.88	1129.91	1090.03	1086.03	1100
0.06	1.1938		18.2916	1159.12	1090.43	1124.59	1059.67	1118.06	1090.71	1095.88	1143.96	1074.13	1082.22	1143.26	1094.58	1109.21	1120.56	1102.2	1140.11	1127.56	1131.38	1234.8	1167.42	1189.19	1205.03	1226.06	1208.58	1203.69	1246.36	1188.1	1191.31	1126.52	1110.4	1156.5	1156.5	1091.74	1080.11	1075.54	1073.82	1125.64	1107.18	1150.72	1139.82	1139.08	1105.93	1124.27	1078.86	1096.18	1093.86
0.06	1.1935		18.2953	1089.19	1039.45	1090.99	1074.55	1075.9	1084.96	1061.19	1070.18	1115.2	1091.58	1056.63	1093.39	1125.19	1095.74	1090.77	1112.29	1167.54	1180.3	1159.32	1157.82	1213.29	1198.33	1185.32	1261.07	1157.6	1234.66	1248.61	1108.42	1146.17	1139.61	1140.15	1140.15	1140.3	1120.45	1090.25	1092.84	1085.56	1088.73	1082.26	1080.38	1100.45	1088.15	1055.63	1076.08	1105.21	1060.37
0.06	1.1935		18.2991	1119.87	1096.3	1084.45	1093.67	1057.79	1104.09	1056.49	1125.07	1081.18	1137.89	1067.34	1018.04	1103.17	1066.35	1144.84	1108.86	1153.85	1183.07	1154.68	1181.56	1194.31	1231.94	1170.12	1171.39	1171.04	1204.49	1294.69	1210.91	1138.51	1113.97	1125.27	1125.27	1152.83	1125.47	1140.95	1068.08	1136.46	1113.09	1083.76	1110.18	1165.9	1130.58	1139.3	1101.2	1102.44	1095.99
0.07	1.1929		18.3028	1079.92	1086.89	1096.52	1074.84	1126	1085.75	1097.47	1065.63	1091.83	1136.6	1049.79	1064.22	1091.44	1086.58	1102.42	1118.5	1135.49	1179.69	1193.59	1183.23	1187.04	1220.94	1180.7	1227.61	1233.53	1278.72	1206.2	1190.87	1202.13	1093.71	1089.82	1089.82	1153.92	1116.89	1110.83	1129.15	1079.53	1137.67	1059.3	1067.04	1110.67	1142.77	1103.22	1160.12	1109.89	1063.87
0.07	1.1923		18.3066	1054.12	1079.99	1125.52	1081.57	1126.59	1093.81	1085.65	1090.99	1115.58	1083.39	1113.33	1133.7	1097.94	1068.5	1080.21	1122.99	1157.43	1173.87	1230.5	1142.42	1192.64	1236.7	1235.44	1261.58	1253.27	1291.43	1233.29	1217.6	1152.6	1153.6	1141.51	1141.51	1126.18	1094.79	1096.1	1153.26	1088.59	1183.35	1131.75	1090.21	1080.95	1124.84	1131.6	1154.05	1101.39	1102.37
0.07	1.192		18.3103	1122.44	1036.3	1103.06	1102.76	1092.52	1093.28	1076.98	1104.02	1084.94	1101.42	1098.78	1114.81	1117.67	1133.64	1101.7	1154.27	1160.8	1196.17	1172.08	1154.17	1153.81	1190.93	1194.35	1143.34	1222.84	1271.41	1157.46	1231.07	1130.56	1143.34	1093.31	1093.31	1083.49	1162.77	1111.77	1064.62	1101.85	1101.21	1121.38	1104.4	1109.65	1144.08	1080.02	1121.54	1074.24	1119.6
0.07	1.1914		18.3141	1137.74	1087.89	1051.7	1132.23	1112.03	1081.18	1083.79	1109.98	1056.73	1074.79	1084.2	1086.75	1147.51	1142.11	1071.22	1106.05	1154.21	1227.73	1172.28	1222.33	1152.16	1171.4	1154.68	1221.66	1238.33	1247.13	1241.35	1220.86	1127.76	1125.23	1057.16	1057.16	1056.38	1133.82	1106.25	1095.75	1136.62	1133.79	1109.45	1122.97	1134.23	1172.14	1155.89	1126.1	1098.84	1088.28
0.07	1.1907		18.3178	1038.26	1076.12	1070.93	1092.87	1133.88	1093.29	1032.56	1062.87	1141.98	1095.2	1071.7	1070.57	1107.06	1125.2	1106.17	1190.43	1097.77	1164.1	1206.31	1171	1114.84	1125.73	1153.81	1197.78	1180.79	1224.86	1307.19	1212.07	1164.3	1111.37	1112.34	1112.34	1157.76	1113.97	1123.54	1061.33	1120.06	1110.58	1129.8	1115.32	1127.96	1105.04	1086.2	1110.81	1097.14	1098.99
0.07	1.1907		18.3216	1093.39	1066.35	1095.3	1082.24	1067.37	1095.95	1086.71	1119.02	1139.28	1176.47	1091.13	1127.32	1138.22	1100.02	1159.23	1196.53	1141.5	1141.83	1211.77	1244.65	1175.39	1189.49	1192.68	1222.26	1239.18	1240.98	1257.73	1171.4	1115.67	1132.01	1092.06	1092.06	1116.86	1121.15	1102.65	1068.68	1082.24	1110.17	1131.95	1064.03	1126.47	1101.48	1084.1	1096.93	1088.61	1061.36
0.07	1.1904		18.3253	1107.71	1037.79	1045.39	1093.75	1046.85	1081.62	1072.16	1034.97	1057.38	1054.2	1117.6	1109.74	1106.14	1024.33	1120.78	1111.71	1196.43	1153.23	1221.27	1209.33	1220.75	1195.54	1134.49	1168.84	1235.03	1234.12	1230.62	1247.02	1106.39	1127.03	1131.33	1131.33	1130.08	1091.89	1109.76	1072.95	1106.94	1098.19	1115.59	1122.92	1125.44	1124.53	1079.34	1113.13	1065.64	1097.21
0.07	1.1898		18.3291	1094.68	1094.87	1078.34	1091.58	1140.08	1110.48	1085.16	1078.14	1091.58	1125.4	1077.96	1068.35	1104.39	1133.88	1118.96	1138.53	1182.07	1163.33	1207.67	1232.28	1197.05	1186.76	1164.3	1209.64	1270.17	1212.56	1231.03	1283.53	1127.13	1139.46	1106.19	1106.19	1177.51	1072.07	1105.9	1128.38	1089.96	1107.29	1108.87	1081.62	1120.03	1077.38	1127.18	1106.41	1136.53	1091.66
0.07	1.1892		18.3328	1077.78	1070.38	1032.02	1088.96	1069.96	1087.82	1101.36	1112.97	1094.53	1077.38	1057.36	1113.65	1127.33	1135.66	1101.52	1153.91	1193.62	1209.14	1170.67	1134.12	1164.91	1223.35	1176.3	1181.61	1204.24	1154.93	1294.56	1266.66	1148.69	1131.95	1109.77	1109.77	1105.14	1094.15	1106.31	1102.84	1120.12	1115.29	1097.01	1053.42	1062.59	1135.13	1061.94	1168.76	1149.27	1057.57
0.07	1.1886		18.3366	1116.43	1108.13	1070.51	1068.33	1080.16	1097.85	1165.52	1085.14	1108.37	1092.64	1073.04	1140.94	1103.47	1078.06	1091.68	1207.89	1209.3	1205.66	1254.3	1183.64	1180.04	1141.65	1186.93	1185.35	1238.83	1199.36	1293.91	1281.73	1188.63	1157.68	1141.36	1141.36	1116.55	1103.87	1178.31	1071.67	1081.77	1076.21	1053.02	1110.02	1098.81	1118.36	1118.54	1087.67	1093.98	1088.89
0.07	1.1883		18.3403	1117.1	1075.92	1051.41	1070.95	1071.93	1114.55	1108.1	1078.71	1078.9	1126.06	1054.18	1051.39	1077.73	1090.08	1132.59	1103.55	1181.88	1181	1256.09	1194.32	1195.44	1161.56	1149.88	1144.83	1142.65	1247.11	1261.06	1268.96	1143.11	1156.09	1147.88	1147.88	1124.49	1067.02	1139.85	1073.07	1093.77	1139.73	1127.74	1155.92	1079.98	1121.74	1077.41	1122.91	1105.21	1073.96
0.07	1.1883		18.3441	1061.34	1072.46	1069.78	1073.99	1032.32	1116.99	1047.39	1101.9	1087.14	1109.37	1051.8	1101.24	1098.84	1138.52	1141.48	1151.87	1175.85	1253.63	1126.82	1230.53	1196.9	1166.26	1247.98	1185.41	1241.71	1232.32	1265.33	1265.25	1189.71	1182.64	1112.59	1112.59	1107.68	1106.13	1088.73	1112.71	1047.69	1091.65	1125.76	1079.43	1125.32	1079.33	1078.5	1065.99	1064.32	1133.99
0.07	1.1876		18.3478	1074.42	1077.4	1063.56	1045.39	1123.08	1104.03	1073.65	1074.5	1124	1073.86	1113.48	1060.22	1102.8	1086.43	1146.2	1167.62	1205.18	1227.43	1165.52	1173.59	1216.42	1180.02	1206.67	1185.96	1199.86	1172.47	1257.44	1234.37	1140.42	1155.2	1067.03	1067.03	1113.95	1115.42	1095.95	1110.14	1129.39	1124.77	1103.01	1125.63	1085.02	1083.79	1087.38	1099.58	1033.14	1121.13
0.07	1.1867		18.3516	1057.69	1115.3	1112.89	1116.44	1052.14	1142.28	1144.83	1109.11	1152	1112.34	1085.45	1134.74	1144.68	1150.86	1070.81	1131.07	1184.47	1144.75	1247.57	1197.17	1197.54	1222.35	1197.28	1208.59	1174.99	1195.79	1239.37	1297.55	1170.75	1134.62	1099.58	1099.58	1092.54	1077.79	1124.5	1109.81	1047.6	1087.58	1131.41	1175.56	1067.84	1151.31	1102.21	1065.56	1113.69	1114.03
0.07	1.1864		18.3553	1112.63	1139.94	1132.29	1076.2	1026.92	1026.2	1059.61	1132.99	1057.05	1074.13	1124.13	1086.33	1077.27	1120.77	1095.5	1108.46	1162.01	1200.27	1182.46	1160.51	1226.1	1152.04	1159.25	1163.14	1134.04	1173.36	1209.54	1186.28	1156.7	1169.11	1064.47	1064.47	1091.04	1057.62	1093.96	1113.9	1119.98	1091.47	1144.47	1074.29	1116.22	1109.73	1113.05	1077.95	1081.11	1142.88
0.07	1.1858		18.3591	1025.12	1120.23	1149.91	1058.65	1104.91	1049.02	1103.91	1150.13	1082.48	1095.83	1086.62	1079.82	1131.57	1151.87	1159.89	1158.65	1223.73	1221.03	1206.34	1146.62	1167.51	1231.48	1197.91	1210.94	1190.67	1234.45	1283.95	1210.48	1178.54	1120.57	1138.33	1138.33	1129.65	1104.41	1118.97	1146.07	1129.88	1097.77	1129.82	1133.57	1101.31	1084.22	1092.63	1104.48	1061.69	1105.9
0.07	1.1852		18.3628	1072.86	1084.37	1031.79	1110.22	1059.35	1101.15	1088.39	1060.84	1053.57	1064.96	1090.87	1081.04	1060.61	1093.6	1157.66	1191.44	1203.7	1191.38	1241.1	1129.95	1166.41	1203.03	1187.8	1218.81	1187.44	1202.8	1221.7	1244.54	1210.38	1145.61	1113.09	1113.09	1095.65	1133.02	1071.84	1109.5	1039.68	1122.11	1154.71	1148.74	1124.38	1065.04	1133.85	1123.74	1096.48	1077.38
0.07	1.1852		18.3666	1098.37	1128.2	1079.99	1108.74	1054.54	1061.08	1105.85	1103.14	1055.23	1098.27	1099.77	1099.76	1146.63	1110.31	1173	1178.2	1159.55	1211.15	1185.2	1160.95	1178.75	1139.12	1154.55	1226.34	1220.85	1237.36	1196.91	1229.17	1181.88	1198.14	1094.33	1094.33	1147.54	1119.13	1089.23	1114.88	1145.66	1073.9	1075.05	1075.43	1070.18	1104.03	1060.37	1064.94	1138.03	1098.75
0.07	1.1848		18.3703	1072.42	1126.84	1060.65	1062.53	1037.44	1071.6	1115.14	1083.13	1055.14	1095.8	1106.62	1056.49	1072.86	1135.7	1078.17	1136.84	1215.52	1205.9	1210.3	1167.48	1184.42	1224.64	1145.29	1188.32	1246.17	1217.5	1178.92	1196.96	1255.75	1139.44	1112.48	1112.48	1147.38	1058.27	1078.04	1101.06	1081.51	1142.12	1132.89	1072.55	1102.14	1102.55	1075.08	1079.06	1103.05	1034.4
0.07	1.1842		18.3741	1082.06	1123.58	1131.62	1113.16	1065.6	1142.15	1077.71	1098.28	1099.07	1071.53	1121.6	1103.06	1112.61	1114.45	1174.68	1146.94	1231.8	1269.15	1208.76	1186.95	1188.4	1197.79	1134.99	1189.59	1179.04	1230.4	1273.53	1271.71	1198.47	1155.83	1173.76	1173.76	1100.26	1064.87	1037.37	1144.09	1106.15	1113.51	1114.18	1048.18	1100.52	1124.8	1077.91	1043.54	1095.69	1079.21
0.07	1.1836		18.3778	1079.76	1073.98	1115.61	1108.5	1087.99	1086.56	1038.86	1117.83	1123.49	1105.05	1106.01	1128.69	1095.93	1114.98	1154.18	1180.03	1186.88	1264.06	1256.83	1182.1	1191.17	1152.05	1144.39	1184.24	1198.99	1244.53	1243.74	1225.4	1206.57	1114.66	1110.06	1110.06	1109.73	1011.45	1114.03	1106.92	1097.79	1070.73	1116.89	1083.43	1045.41	1075.1	1061.59	1079.1	1087.48	1103.17
0.07	1.1833		18.3816	1118.23	1089.06	1071.84	1136.91	1072.36	1141.58	1102.81	1128.84	1086.15	1135.82	1124.27	1119.29	1077.77	1077.17	1129.26	1217.91	1240.57	1301.12	1164.16	1225.42	1261.46	1207.47	1205.78	1172.8	1227.14	1191.62	1201.34	1237.43	1258.58	1192.56	1087.53	1087.53	1115.61	1117.53	1087.94	1113.89	1074.56	1148.61	1120.13	1125.25	1114.87	1071.24	1144.83	1122.88	1059.17	1071.38
0.07	1.1827		18.3853	1119.19	1151.51	1087.44	1112.25	1090.48	1026.82	1082.78	1091.49	1109.02	1120.61	1129.54	1138.27	1164.76	1113.74	1129.93	1190.59	1226.07	1285.47	1169.78	1253.24	1179.97	1175.88	1170.19	1208.41	1165.15	1168.45	1237.87	1255.56	1218.56	1111.63	1111.02	1111.02	1130.85	1102.9	1082.22	1099.38	1127.82	1068.02	1119.43	1069.18	1120.22	1128.24	1103.05	1130.76	1112.38	1112.62
0.07	1.1827		18.3891	1120.42	1099.2	1071.36	1088.64	1132.87	1040.89	1108.27	1072.73	1078.25	1100.87	1081.7	1098.45	1113.8	1069.64	1183.67	1175.5	1264.38	1205.18	1217.47	1222.41	1205.28	1170.09	1139.12	1191.4	1154.51	1230.27	1251.48	1289.94	1188.5	1156.82	1136.11	1136.11	1116.26	1141.4	1024.89	1094.52	1079.76	1136.02	1124.06	1094.45	1071.57	1152.13	1128.22	1024.02	1082.08	1064.63
0.07	1.1821		18.3928	1065.05	1088.19	1106.61	1119.17	1060.6	1038.25	1135.24	1078.4	1046.27	1028.35	1080.08	1145.62	1043.58	1098.95	1123.61	1152.11	1187.03	1212.3	1210.79	1262.69	1126.05	1212.96	1127.54	1168.65	1185.2	1187.87	1184.82	1183.88	1219.91	1178.45	1075.08	1075.08	1165.06	1123.67	1073.01	1069.91	1034.4	1134.78	1082.41	1190.68	1042.56	1122.08	1126.75	1147.99	1104.59	1069.85
0.07	1.1817		18.3966	1049.31	1138.86	1057.11	1104.83	1071.98	1088.27	1090.92	1121.87	1094.27	1143.25	1054.33	1112.9	1086.49	1071.17	1197.26	1185.8	1259.33	1265.1	1224.24	1199.32	1288.84	1133.81	1202.99	1222.52	1222.62	1174.53	1221.04	1235.25	1281.81	1193.14	1166	1166	1177.65	1092.75	1129	1091.51	1109.32	1096.15	1175.67	1108.42	1084.34	1105.64	1063.9	1091.2	1033.95	1124.45
0.07	1.1811		18.4003	1101.06	1038.84	1065.42	1052.64	1115.07	1114.67	1071.08	1092.95	1112.08	1086.99	1059.77	1136.94	1133.18	1117.97	1107.67	1197.29	1254.34	1171.81	1232.89	1179.04	1174.41	1175.23	1154.52	1159.96	1211.57	1205.53	1181.53	1280.76	1262.88	1158.99	1101.72	1101.72	1139.74	1079.68	1034.59	1101.79	1107.75	1068.94	1084.85	1101.75	1114.23	1055.8	1120.7	1109.99	1093.21	1062.28
0.07	1.1805		18.4041	1115.41	1095.82	1033.65	1075.33	1190.36	1169.75	1113.54	1064.98	1131.84	1091.54	1073.08	1194.27	1118.61	1133.38	1138.84	1160.29	1266.91	1238.26	1177.89	1232.93	1126.48	1168.54	1223.75	1181.36	1154.2	1193.24	1210.4	1263.95	1266.01	1147.44	1169.07	1169.07	1130.75	1191.77	1118.61	1079.48	1170.19	1036.16	1096.91	1081.69	1035.19	1140.46	1099.31	1072.09	1069.38	1078.48
0.07	1.1802		18.4078	1124.38	1045.07	1071.07	1026.98	1076.77	1016.33	1087.93	1101.01	1128.08	1103.98	1094.35	1151.18	1104.36	1121.89	1163.9	1188.7	1211.99	1224.63	1175	1188.02	1139.17	1150.96	1169.89	1138.72	1104.53	1198.07	1227.69	1242.58	1209.25	1181.43	1129.47	1129.47	1129.71	1086.58	1089.7	1079.84	1065.14	1060.3	1049.77	1066.9	1091.53	1042.37	1047.92	1083.57	1110.53	1065.06
0.07	1.1802		18.4116	1100.97	1041.53	1105.94	1043.53	1148.97	1091.3	1091.04	1112.44	1115.03	1166.76	1052.37	1079.4	1132.83	1114.1	1161.23	1250.47	1241.9	1323.06	1193.53	1164.68	1208.04	1173.11	1214.76	1178.79	1147.6	1148.27	1233.01	1276.28	1193.03	1214.44	1105.67	1105.67	1159.66	1098.79	1059.85	1110.68	1081.79	1094.69	1077.09	1076.9	1077.44	1131.92	1027.52	1125.13	1135.69	1112.38
0.07	1.1796		18.4153	1106.89	1065.09	1082.73	1083.79	1017.3	1091.8	1104.26	1099.01	1105.56	1040.63	1125.88	1087.14	1155.87	1178.54	1170.6	1241.17	1232.34	1268.45	1135.08	1175.02	1137.7	1209.11	1193.94	1129.16	1164.91	1207.12	1189.68	1202.72	1208.18	1178.1	1122.03	1122.03	1103.6	1122.24	1098.69	1053.12	1125.61	1066.16	1067.68	1080.21	1130.61	1111.08	1092.82	1078.77	1056.38	1050.41
0.07	1.179		18.4191	1112.94	1104.64	1119.95	1146.91	1095.95	1096.06	1158.94	1155.63	1136.98	1126.48	1096.81	1117.8	1138.78	1156.12	1218.37	1201.04	1263.31	1302.93	1239.52	1164.89	1217.73	1174.6	1184.12	1181.04	1182.23	1230.41	1209.38	1278.14	1309.37	1233.3	1167.04	1167.04	1205.86	1156.96	1060.14	1168.51	1153.94	1158.73	1125.73	1136.04	1133.2	1104.16	1181.02	1143.95	1145.33	1126.18
0.07	1.1783		18.4228	1109.87	1102.61	1076.63	1094.12	1093.37	999.244	1022.99	1074.21	1003.02	1094.05	1104.22	1120.85	1142.12	1102.52	1175.35	1186.72	1242.29	1241.29	1204.51	1179.62	1166.79	1116.79	1151.62	1199.58	1173.5	1161.03	1186.4	1254.8	1233.95	1256.26	1100.58	1100.58	1131.31	1051.32	1098.85	1073.89	1096.73	1063.26	1106.99	1066.69	1114.83	1112.42	1079.19	1082.6	1109.71	1114.12
0.07	1.178		18.4266	1086.5	1031.99	1021.18	1027.21	1091.86	1041.43	1046.69	1024.07	1073.62	1010.68	1028.18	1019.16	1102.11	1115.76	1144.95	1193.37	1179.67	1145.97	1159.65	1152.1	1063.19	1134.49	1114.86	1168.16	1205.95	1142.3	1150.83	1148.9	1233.66	1199.49	1036.15	1036.15	1069.59	1075.42	1039.18	1082.4	1058.07	1134.82	1063.93	1077.15	1059.52	1072.85	1037.92	1031.43	1039.21	1062.52
0.07	1.1774		18.4303	1083.56	993.693	1086.06	1055.13	1073.46	1098.71	1077.32	1063.74	1063.24	1106.43	1053.76	1052.82	1085.94	1119.25	1134.17	1197.54	1194.41	1212.69	1192.55	1171.44	1133.58	1119.52	1154.82	1165.16	1129.06	1168.97	1097.32	1184.39	1216.29	1230.21	1124.03	1124.03	1113.64	1080.23	1105.47	1084.59	1051.62	1103.79	1083.1	1015.09	1073.93	1100.3	1025.79	1069.17	1123.21	1030.35
0.07	1.1774		18.4341	1096.04	1107.22	1143.51	1085.48	1102.07	1159.57	1106.94	1169.59	1046.97	1113.91	1057.48	1120.13	1127.24	1175.03	1180.24	1311.24	1268.3	1249.86	1268.83	1206.42	1174.07	1169.26	1248.07	1236.59	1193.3	1176.79	1252	1250.73	1272.14	1266.09	1149.15	1149.15	1185.33	1131.04	1132.55	1157.88	1112.5	1118.92	1129.79	1117.33	1105.19	1110.22	1155.32	1113.52	1100.67	1127.64
0.07	1.1771		18.4378	1128.64	1065.96	1066.61	1098.1	1029.71	1103.45	1149.05	1109.89	1044.58	1085.75	1067.78	1132.13	1151.36	1149.26	1235.91	1262.61	1233.72	1274.42	1194.35	1197.91	1163.19	1165.66	1159.02	1162.24	1176.87	1178.68	1153.78	1282.08	1293.9	1201.49	1201.39	1201.39	1199.71	1134.34	1143.89	1114.15	1072.94	1088.8	1144.2	1070.31	1126.73	1052.97	1020.9	1058.65	1098.13	1125.07
0.08	1.1765		18.4416	1099.42	1104.19	1094.78	1192.17	1115.83	1094.32	1118.75	1100.12	1148.26	1035.77	1077.75	1136.35	1132.05	1152.28	1251.14	1231.93	1225.52	1260.66	1224.56	1186.23	1164.79	1149.19	1164.62	1146.5	1195.51	1189.44	1192.63	1253.33	1221.21	1279.6	1164.02	1164.02	1074.26	1137.94	1092.59	1103.52	1122.38	1087.41	1109.76	1091.25	1110.78	1129.3	1077.66	1059.46	1005.65	1096.09
0.08	1.1765		18.4453	1070.49	1079.43	1039.79	1003.86	1003.95	1055.98	1084.86	1123.45	1071.09	1103.22	1059.54	1069.14	1087.86	1102.75	1215.97	1233.46	1165.35	1243.37	1159.46	1196.55	1092.72	1132.57	1142.65	1134.83	1176.72	1145.65	1123.51	1246.69	1210.32	1185.48	1194.02	1194.02	1128.62	1035.19	1109.45	1133.55	1119.34	1042.97	1044.08	1156.36	1097.18	1009.52	1081.75	1068.71	1106.33	1048.28
0.08	1.1755		18.4491	1136.62	1067.77	1093.52	1102.82	1034.33	1132.5	1080.77	1102.98	1092.08	1104.06	1089.45	1091.85	1122.83	1156.69	1207.33	1275.68	1247.25	1293.54	1193.61	1217.72	1166.73	1168.9	1150.15	1188.06	1147.96	1135.8	1163.86	1173.74	1271.22	1226.86	1105.99	1105.99	1157.37	1157.45	1119	1114.73	1100.59	1096.08	1085.64	1058.48	1059.16	1043.4	1071.63	1084.64	1136.93	1092.09
0.08	1.1752		18.4528	1109.81	1093.92	1025.26	1087.82	1077.13	1040.99	1114.51	1076.58	1087.93	1057.35	1076.36	1111.22	1105.07	1168.89	1169.3	1274.67	1217.78	1198.31	1192.68	1102.57	1194.94	1121.74	1103.13	1174.02	1200.68	1159.87	1218.35	1211.31	1281.84	1139.19	1140.54	1140.54	1137.17	1086.79	1126.86	1080.6	1028.84	1074.24	1073.94	1058.05	1075.01	1099.54	1050.75	1037.2	1078.77	1037.77
0.08	1.1746		18.4566	1054.22	1077.6	1145.43	1073.28	1121.15	1037.05	1050.1	1106.13	1054.45	1057.38	1191.18	1120.6	1189.38	1102.3	1268.84	1362.85	1301.45	1165.89	1199.75	1198.85	1152.37	1173.68	1208.98	1187	1162.55	1094.45	1238.55	1205.67	1275.46	1224.48	1184.12	1184.12	1158.98	1172.12	1097.67	1137.92	1103.67	1124.45	1082.54	1149.84	1123.86	1134.64	1174.82	1093.69	1112.63	1110.81
0.08	1.1746		18.4603	1064.56	1038.4	1020.32	1110.3	1042.07	1069.21	1102.32	1072.03	1069.12	1077.46	1087.56	1139.92	1093.57	1142.68	1186.93	1228.1	1293.78	1209.27	1195.47	1144.12	1173.67	1121.63	1101.72	1135.16	1127.39	1135.64	1225.22	1202.76	1266.46	1241.79	1196.79	1196.79	1106.29	1180	1131.46	1093.02	1096.2	1148.37	1072.03	1064.39	1067.22	1072.27	1083.07	1084.63	1054.55	1135.27
0.08	1.174		18.4641	1055.99	1001.31	1055.66	1114.26	1066.49	1172.69	1157.8	1133.63	1124.16	1125.42	1091.26	1148.23	1186.54	1228.54	1228.14	1301.95	1308.66	1142.65	1183.28	1209.47	1158.79	1165.96	1166.52	1152.31	1234.81	1085.51	1162.67	1289.48	1252.41	1180.04	1222.37	1222.37	1151.19	1213.02	1148.27	1081.65	1086.91	1140.67	1128.58	1089.02	1128.07	1138.41	1095.36	1140.75	1070.02	1109.38
0.08	1.1737		18.4678	1054.21	1035.84	1074.53	1067.87	1083.41	1057.52	1124.57	1063.79	1016.93	1052.78	1140.87	1145.19	1116.94	1142.51	1244.05	1222.3	1246.78	1159.75	1157.45	1212.6	1170.81	1132.11	1217.99	1177.21	1151.15	1116.7	1122.1	1230.51	1293.26	1186.44	1214.36	1214.36	1089.28	1034	1144.29	1095.82	1071.21	1066.87	1113.3	1132.22	1100.09	1086.95	1040.68	1073.56	1108.05	1041.24
0.08	1.1731		18.4716	997.373	1102.73	1041.75	1049.38	1116.18	1112.21	1134.28	1078.66	1174.41	1094.56	1127.75	1190.67	1107.55	1204.05	1248.83	1191.69	1237.03	1177.53	1249.64	1148.47	1189.87	1076.72	1127.9	1181.99	1107.79	1139.78	1175.5	1209.1	1263.43	1248.04	1167.43	1167.43	1180.05	1151.99	1175.01	1140.15	1067.57	1054.16	1075.46	1088.52	1135.81	1117.69	1080.35	1136.06	1103.08	1081.63
0.08	1.1728		18.4753	1090.97	1044.38	1052.22	1044.5	1119.88	1089.78	1077.23	1098.27	1059.77	1092.44	1110.62	1129.91	1157.03	1203.48	1297.97	1246.52	1214.77	1180.71	1181	1168.21	1149.09	1195.8	1172.29	1166.37	1134.1	1144.42	1132.08	1234.23	1234.86	1247.37	1176.33	1176.33	1138.75	1068.82	1109.15	1117.49	1028.46	982.131	1140.51	1062.46	1029.87	1076.24	1131.09	1019.09	1069.85	1033.98
0.08	1.1721		18.4791	1136.19	1084.13	1084.26	1090.48	1028.01	1099.12	1155.99	1058.11	1070.11	1074.89	1110.89	1096.26	1218.69	1190.66	1209.06	1233.43	1215.2	1178.82	1214.37	1191.24	1198.97	1082.8	1152.78	1197.68	1154.9	1133.44	1185.46	1160.89	1191.51	1226.84	1130.62	1130.62	1189.74	1081.37	1174.19	1101.36	1119.34	1068.82	1087.32	1105.22	1094.36	1061.42	1064.57	1092.25	1106.39	1055.99
0.08	1.1721		18.4828	1093.62	1071.34	1087.38	1121.4	1011.25	1089.71	1014.25	1095.44	1050.66	1104.33	1076.92	1104.57	1074.95	1154.43	1229.09	1303.22	1252.48	1124.82	1189.99	1105.5	1154.28	1155.34	1119.31	1165.27	1137.69	1172.37	1161.34	1144.39	1257.77	1224.4	1154.68	1154.68	1162.31	1099.4	1136.38	1109.13	1023.63	1093.66	1096.22	1108.96	1112.25	1079.09	1077.3	1048.19	1116.33	1018.3
0.08	1.1715		18.4866	1079.73	1029.08	1077.71	1075.49	1058.71	1092.59	1052	1054.75	1045.87	1148.5	1104.32	1132.28	1200.02	1169.69	1337.74	1291.22	1306.56	1171.68	1198.15	1224.07	1175.5	1181.21	1166.58	1161.67	1183.57	1118.51	1171.31	1216.27	1225.39	1258.12	1223.55	1223.55	1163.74	1172.17	1096.37	1115.08	1141.17	1084.3	1022.1	1055.37	1116.5	1158.91	1069.68	1110.09	1125.36	1078.4
0.08	1.1712		18.4903	1076.97	1058.41	1067.71	1039.02	1054.32	1070.17	1014.25	1097.9	1053.55	1092.42	1171.5	1078.35	1123.81	1172.66	1247.39	1252.86	1187.85	1125.96	1128.82	1155.34	1121.21	1113.59	1154.41	1159.11	1171.04	1211.89	1154.55	1172.76	1197.49	1204.23	1128.06	1128.06	1169.73	1110.46	1078.78	1084.37	1075.87	1062.96	1052.5	1003.34	1087.67	1064.33	1064.57	1171.16	1016.09	1033.58
0.08	1.1706		18.4941	1044.99	1068.1	1044.03	1030.59	1069.12	1068.43	1026.07	1055.38	1116.47	1113.51	1085.74	1084.01	1148.44	1279.98	1291.99	1318.93	1210.71	1210.54	1191.95	1109.99	1112.81	1152.71	1204.65	1149.66	1156.95	1188.6	1182.97	1192.32	1203.22	1290.41	1220.46	1220.46	1141.79	1119.55	1147	1100.95	1105.84	1156.8	1020.53	1105.43	1108.2	1116.23	1107.96	1023.87	1128.87	1098.54
0.08	1.1703		18.4978	1047.12	1103.14	1054.12	974.99	1083.65	1144.75	1072.98	1078.35	1108.6	1112.02	1089.71	1119.87	1159.74	1205.17	1227.08	1265.71	1175.68	1228.65	1139.14	1162.66	1124.26	1169.88	1158.99	1189.92	1112.97	1124.58	1174.18	1220.31	1226.61	1275.97	1153.15	1153.15	1191.95	1123.18	1144.69	1116.2	1135.59	1109.71	1075.85	1083.58	1184.49	1078.43	1078.88	1061.66	1055.44	1086.65
0.08	1.1697		18.5016	1081	1044.14	1077.17	1053.53	1108.01	1109.93	1070.6	1093.62	1154.76	1153.17	1152.99	1140.26	1244.98	1255.19	1289.91	1245.16	1269.35	1207.42	1171.51	1167.93	1126.42	1122.83	1142.87	1174.45	1172.27	1129.66	1142.01	1230.12	1181.66	1309.57	1236.7	1236.7	1197.66	1107.41	1085.35	1156.07	1135.61	1123.47	1108.47	1048.48	1098.56	1073.24	1030.42	1083	1082.96	1075.53
0.08	1.1697		18.5053	1047.7	1106.99	1057.64	1087.24	1100.56	1092.49	1134.34	1056.11	1084.8	1142.02	1103.61	1183.78	1139.76	1224.01	1266.78	1283.39	1203.28	1179.61	1179.31	1180.95	1189.52	1182.99	1152.1	1159.2	1124.51	1171.84	1136.13	1194.16	1225.6	1335.23	1171.38	1171.38	1194.97	1136.06	1099.53	1154.11	1078.76	1117.6	1030.08	1052.54	1105.3	1042.77	1091.52	1048.3	1075.86	1090.33
0.08	1.1693		18.5091	1061.03	1088.38	1085.74	1088.91	1125.31	1110.45	1148.85	1126.09	1081.76	1120.45	1215.03	1191.78	1210.73	1332.21	1272.66	1265.9	1186.62	1252.71	1214.1	1149.33	1130.86	1179.59	1118.34	1221.22	1214.17	1226.82	1126.51	1154.95	1238.7	1206.49	1210	1210	1204.08	1188.31	1119.21	1150.99	1062.44	1155.88	1131.75	1071.23	1087.36	1086.71	1106.98	1137.23	1125.18	991.35
0.08	1.1687		18.5128	1090.24	1050.25	1102.16	1118.16	1075.12	1152.23	1113.95	1090.24	1111.13	1062.24	1179.74	1185.61	1148.76	1263.24	1291.89	1205.97	1174.59	1167.92	1201.8	1199.36	1129.83	1135.5	1124.31	1193.76	1199.71	1132.87	1164.33	1141.48	1225.8	1252.59	1176.47	1176.47	1204.65	1131.67	1078.78	1066.63	1103.04	1040.61	1026.52	1060.15	1049.25	1097.17	1034.42	1055.9	1055.35	1080.69
0.08	1.1684		18.5166	1093.56	1067.01	1057.07	1054.39	1071.39	1058.98	1069.59	1094.57	1162.3	1080.36	1165.54	1161.69	1304.72	1250.34	1409.46	1278.02	1188.24	1219.52	1221.71	1154.02	1188.19	1151.06	1222.01	1195.53	1115.36	1183.5	1144.18	1251.07	1259.57	1300.7	1292.9	1292.9	1212.59	1184.47	1156.78	1131.6	1093.76	1115.4	1044.76	1099.9	1072.94	1094.64	1088.24	1033.12	1090.36	1049.74
0.08	1.1675		18.5203	1079.32	1136.12	1053.43	1045.24	1063.8	1130.96	1029.54	1083.36	1078.48	1104.24	1121.34	1183.55	1198.62	1192.19	1272.64	1186.23	1160.23	1193.4	1152.16	1183.51	1092.14	1179.05	1148.18	1165.37	1097.6	1179.6	1166.83	1228.93	1258.56	1219	1174.62	1174.62	1167.51	1160.22	1110.69	1170.63	1107.69	1067.64	1110.49	1148.54	1053.52	1073.02	1064.12	1040.95	1051.07	1109.49
0.08	1.1669		18.5241	1081.15	1091.24	1024.33	1102.63	1089.22	1049.9	1048.26	1067.92	1124.36	1139.39	1259.94	1171.58	1216.1	1260.25	1293.91	1265.16	1182.2	1154.14	1168.18	1123.29	1161.73	1198.91	1230.26	1180.29	1123.72	1182.56	1213.11	1203.59	1220.23	1286.89	1237.61	1237.61	1179.32	1141.97	1116.99	1190.71	1128.93	1114.72	1055.56	1061.28	1068.59	1090.07	1071.9	1102.36	1108.51	1082.7
0.08	1.1669		18.5278	1016.7	1013.9	1024.53	1083.9	1032.62	1057.62	1112.71	1086.45	1085.01	1113.41	1178.66	1180.16	1228.37	1310.52	1276.74	1240.62	1145.26	1149.17	1196.76	1154.92	1153.26	1146.05	1173.5	1105.29	1157.94	1113.3	1141.39	1171.34	1149.46	1231.75	1269.03	1269.03	1136.26	1154.03	1167.22	1113.36	1118	1085.35	1061.65	1138.6	1061.73	1042.87	1084.55	1100.89	1077.35	1071.79
0.08	1.1666		18.5316	1077.74	1036.58	1086.17	1085.24	1016.56	1064.61	1093.6	1130.21	1169.92	1140.57	1196.84	1203.92	1358.01	1367.58	1306.49	1184.88	1250.65	1188.75	1192.08	1179.28	1211.24	1213.25	1213.88	1141.06	1190.42	1116.01	1234.67	1224.93	1222.5	1284.49	1243.53	1243.53	1155.75	1152.05	1153.12	1109.92	1117.12	1128.16	1074.75	1080.21	1096.93	1040.14	1082.2	1110.89	1083.19	1077.96
0.08	1.1659		18.5353	1002.49	1034.12	1080.59	1062.57	1112.56	1110.8	1094.77	1088.37	1090.23	1163.37	1104.01	1173.05	1274.73	1363.76	1353.83	1252.2	1211.48	1201.66	1140.06	1112.43	1152.55	1091.92	1153.44	1170.09	1228.49	1140.35	1165.11	1151.8	1195.61	1257.41	1217.83	1217.83	1155.58	1164.43	1152.48	1133.49	1094.5	1041.83	1058.27	1163.12	1088.89	1069.12	1003.58	1065.77	1013.7	1104.24
0.08	1.1656		18.5391	1103.93	1048.98	1088.47	1060.69	1062.37	1164.28	1092.84	1065.53	1133.33	1173.26	1203.7	1258.9	1281.11	1339.76	1291.84	1296.03	1204.74	1188.51	1190.53	1105.3	1129.74	1230.1	1145.71	1130.83	1185.81	1217.66	1183.29	1216.81	1195.31	1346.88	1200.02	1200.02	1219.97	1189.66	1163.88	1179.34	1114.14	1112.18	1141.91	1153.1	1109.97	1063.89	1082.89	1123	1093.24	1107.24
0.08	1.165		18.5428	1033.53	1065.21	1082.25	1088.27	1092.62	1122.16	1093.23	1079.71	1117.23	1175.73	1136.26	1227.78	1275.8	1285.52	1318.52	1247.67	1118.47	1140.02	1155.09	1160.72	1110.91	1098.92	1186.66	1171.36	1201.71	1169.25	1151.94	1117.91	1197.11	1206.88	1266.18	1266.18	1190.04	1183.13	1178.55	1076.9	1075.16	1069.66	1124.43	1064.54	1083.91	1138.69	1051.11	1081.85	1099.29	1088.75
0.08	1.1647		18.5466	1059.16	1053.12	1101.62	1057.58	1093.79	1117.4	1116.58	1077.52	1135.4	1154.86	1149.79	1267.98	1298.02	1346.36	1342.01	1229.2	1282.94	1167.57	1162.11	1155.34	1173.61	1168.21	1239.14	1142.48	1068.75	1169.49	1186.78	1210.65	1247.34	1186.21	1289.55	1289.55	1260.25	1213.95	1207.48	1122.94	1162.7	1121.75	1022.1	1081.15	1156.85	1100.73	1049.83	1105.3	1119.75	1069.61
0.08	1.1647		18.5503	1052.42	1081.88	1119.94	1107.66	1079.04	1052.35	1065.49	1133.7	1181.18	1149.14	1212.21	1221.88	1265.23	1313.15	1295.23	1232.45	1178.04	1184.39	1178.27	1174.89	1122.56	1155.44	1145.01	1168.55	1126.7	1200	1139.79	1207.28	1161.06	1272.53	1302.62	1302.62	1240.39	1244.82	1150.16	1177.56	1045.94	1089.59	1093.67	1097.59	1088.18	1115.93	1011.25	1049.3	1085.54	1090.29
0.08	1.1641		18.5541	1126.69	1068.64	1095.77	1083.02	1070.23	1097.33	1106.07	1087.28	1146.59	1109.69	1204.52	1292.41	1326.39	1309.69	1276.84	1325.92	1130.2	1152.84	1153.6	1187.72	1141.3	1114.66	1147.59	1154.47	1192.21	1237.84	1188.64	1196.67	1221.8	1282.62	1274.99	1274.99	1220.73	1154.12	1174.64	1189.89	1163.85	1084.87	1147.42	1096.65	1085.74	1041.89	1107.23	1146.62	1064.7	1106.69
0.08	1.1638		18.5578	1066.15	1048.36	1096.21	1168.77	1044.75	1059.38	1091.83	1105.67	1065.85	1160.96	1190.74	1248.7	1319.76	1334.12	1292.04	1207.82	1126.29	1215.21	1115.57	1150.24	1136.8	1145.39	1101.94	1127.12	1168.46	1172.89	1169.56	1145.49	1200.41	1303.26	1248.33	1248.33	1237.24	1151.99	1190.61	1135.02	1138.63	1155.95	1116.99	1047.28	1093.93	1123.38	1100.85	1049.31	1101.73	1116.62
0.08	1.1631		18.5616	1091.87	1066.89	1074.8	1080.09	1110.62	1035.77	1115.07	1084.56	1111.6	1120.32	1247.41	1301.64	1343.14	1332.35	1274	1197.31	1187.14	1185.09	1178.8	1208.25	1191.17	1158.55	1219.47	1163.22	1176.55	1162.34	1186.39	1208.02	1236.35	1283.12	1266.47	1266.47	1174.91	1197.86	1197.79	1113.5	1118.75	1129.88	1081.42	1081.15	1053.66	1115.38	1064	1018.58	1125.16	1108.27
0.08	1.1625		18.5653	1036.01	1074.8	1044.27	1062.58	1090.96	1122.72	1015.23	1147.51	1157.94	1191.75	1238.24	1206.38	1343.1	1319.66	1294.69	1193.29	1156.57	1152.93	1159.44	1197.59	1197.9	1177.41	1150.02	1171.12	1130.22	1165.27	1129.36	1174.54	1236.89	1240.23	1283.72	1283.72	1215.53	1214.52	1116.58	1124.15	1131.18	1147.62	1092.49	1050.33	1032.99	1119.55	1087.77	1081.02	1091.54	1075.15
0.08	1.1622		18.5691	1058.92	1063.4	1061	1038.41	1100.31	1130.09	1121.47	1151.72	1120.87	1171.96	1315.71	1322.95	1271.62	1268.59	1313.41	1175.09	1185.12	1112.2	1225.15	1166.49	1193.8	1207.99	1122.28	1209.26	1173.18	1145.54	1171.71	1225.95	1243.43	1273.78	1330.1	1330.1	1258.16	1270.77	1242.45	1216.14	1091.31	1144.74	1145.22	1097.39	1094.68	1041.96	1102.26	1080.34	1083.51	1089.71
0.08	1.1622		18.5728	1053.81	1054.07	1068.43	1090.1	1004.92	1054.12	1072.34	1153.49	1129.45	1267.48	1244.91	1340.67	1358.34	1342.82	1237.89	1163.42	1214.14	1118.5	1119.82	1142.69	1166.09	1133.62	1129.57	1158.82	1178.87	1116.51	1137.88	1162.72	1197.27	1206.79	1311.71	1311.71	1240.52	1205.71	1174.32	1218.92	1128.7	1099.53	1083.02	1038.88	1069.54	1072.85	1053.78	1084.95	1077.29	1057.59
0.09	1.1616		18.5766	1061.8	1064.8	1056.83	1116.72	1023.53	1066.54	1111.27	1175.1	1186.82	1164.83	1315.2	1399.81	1376.75	1291.22	1271.51	1204.69	1159.92	1193.07	1201.39	1178.66	1227.12	1223.21	1187.78	1222.67	1160.16	1255.47	1148.4	1209.32	1185.92	1242.17	1261.25	1261.25	1300.69	1353.87	1196.08	1160.8	1116.53	1149.96	1041.89	1180.53	1100.13	1064.82	1122.57	1007.5	1103.12	1075.49
0.09	1.1613		18.5803	1059.92	1077.43	1107.65	1127.55	1146.76	1054.48	1093.43	1125.5	1168.22	1212.25	1285.25	1316.05	1387.62	1345	1292.23	1233.6	1190.37	1161.51	1115.22	1123.49	1130.93	1161.97	1166.36	1160.72	1209.71	1136.87	1197.23	1157.01	1207.39	1247.29	1326.81	1326.81	1351.64	1238.7	1205.3	1151.87	1175.48	1057.29	1055.79	1080.66	1014.18	1078.33	1050.24	1026.05	1103.72	1015.61
0.09	1.1607		18.5841	1026.32	1096.82	1124.6	1026.11	1147.99	1096.67	1157.96	1128.98	1174.87	1266.93	1339.83	1320.66	1366.07	1261.07	1222.53	1267.55	1202.32	1247.4	1187.86	1189.25	1197.39	1130.08	1218.57	1148.12	1148.75	1162.43	1189.15	1196.64	1232.27	1263.25	1313	1313	1251.62	1209.94	1185.66	1216.17	1158.89	1144.13	1100.7	1107.34	1045.94	1011.21	1064.96	1115.74	1106.71	983.788
0.09	1.1604		18.5878	1021.55	1100.98	1029.36	1017.55	1072.1	1096.22	1078.61	1102.47	1165.19	1169.42	1326.1	1312.34	1337.04	1318.25	1230.34	1229.38	1204.35	1117.9	1203.9	1130.55	1121.4	1194.12	1146.65	1166.48	1108.57	1137.57	1176.39	1107.79	1192.64	1245.46	1325.46	1325.46	1297.43	1226.86	1211.32	1163.22	1077.49	1128.77	1079.12	1141.12	1035.47	1103.48	1004.94	1093.31	1094.61	1030.72
0.09	1.1597		18.5916	1033.86	1129.19	1066.58	1084.86	1094.47	1154.09	1107.17	1163.75	1195.46	1217.72	1389.35	1352.85	1401.31	1281.52	1261.95	1213	1189.87	1189.97	1170.68	1162.83	1164.7	1155.08	1206.03	1144.21	1108.97	1189.68	1143.4	1118.03	1216.93	1232.01	1286.87	1286.87	1314.61	1264.54	1293.59	1194.72	1086.91	1077.98	1088.21	1042.33	1031.82	1101.7	1167.51	1109.13	1066.53	1079.48
0.09	1.1597		18.5953	1104.96	1095.28	1123.27	1102.42	1123.53	1094.98	1148.14	1123.87	1209.52	1277.32	1315.18	1377.15	1276.57	1281.44	1253.75	1180.63	1136.1	1140.97	1195.93	1147.18	1111.57	1152.16	1196.87	1274.31	1179.32	1168.04	1227.15	1143.47	1189.68	1179.85	1288.46	1288.46	1287.49	1293.24	1223.16	1120.27	1148.33	1127.71	1085.1	1139.4	1051.95	1066.64	1135.01	1048.76	1034.18	1068.43
0.09	1.1594		18.5991	1063.4	1076.94	1080.28	1118.35	1038.43	1108.96	1122.35	1174.18	1198.82	1330.35	1352.6	1412.33	1374.23	1255.94	1255.8	1223.07	1162.09	1190.48	1127.06	1175.33	1187.76	1155.94	1181.72	1167.06	1153.41	1162.58	1215.41	1149.71	1216.15	1269.29	1345.15	1345.15	1374.52	1199.16	1261.38	1206.4	1173.88	1148.02	1111.37	1155.46	1064.65	1055.99	1093.41	1017.3	1082.68	1036.33
0.09	1.1588		18.6028	1104.16	1112.45	1052.95	1181.44	1091.59	1114.51	1142.17	1143.33	1237.84	1275.9	1339.96	1380.58	1355.21	1400.3	1183.69	1201.46	1181.17	1213.92	1144.24	1164.38	1199.38	1142.78	1165.54	1149.57	1188.19	1188.86	1236.57	1213.51	1187.31	1273.74	1327.12	1327.12	1349.29	1325.33	1241.08	1215.22	1120.33	1181.8	1106.87	1050.84	1092.32	1074.13	1095.72	1044.08	1060.65	979.144
0.09	1.1585		18.6066	1121.15	1102.96	1070.2	1131.38	1117.51	1122.47	1127.26	1233.68	1285.44	1354.98	1341.2	1375.21	1336.38	1411.54	1175.79	1234.79	1269.62	1187.55	1240.9	1168.84	1142.98	1205.37	1201.08	1154.15	1179.52	1203.9	1265.41	1206.79	1165.51	1245.88	1283.16	1283.16	1391.52	1253.08	1281.83	1266.37	1175.26	1192.62	1058.5	1084.3	1107.34	1070.92	1082.95	1039.69	1037.29	1113.56
0.09	1.1579		18.6103	1082.29	1075.58	1065.55	1068.37	1081.12	1104.38	1156.35	1194.67	1286.18	1277.97	1362.4	1370.82	1353.48	1292.79	1236.54	1155.04	1252.49	1210.6	1194.25	1115.73	1114.66	1154.95	1196.04	1157.38	1215.36	1188.66	1162.86	1223.25	1190.81	1177.02	1304.46	1304.46	1308.17	1269.59	1266.1	1239.54	1138.06	1125.33	1126.61	1110.7	1063.05	1044.95	1031.21	1045.17	1074.28	1103.54
0.09	1.1576		18.6141	1072.8	1010.81	1088.7	1102.74	1061.5	1130.23	1139.28	1295.25	1305.32	1282.39	1343.19	1381.47	1299.03	1304.08	1222.68	1168.48	1114.52	1180.27	1234.43	1176.22	1193.35	1147.94	1227.78	1201.39	1178.42	1191.25	1232.37	1141.98	1186.02	1244.91	1299.33	1299.33	1375.4	1381.83	1287.41	1257.99	1180.77	1200.49	1123.95	1141.37	1043.81	1083.29	1090.85	1093.33	1047.4	1102.73
0.09	1.1576		18.6178	1069.44	1012.01	1026.56	1076.94	1119.18	1165.32	1125.78	1225.2	1261.54	1310.85	1345.06	1315.14	1273.47	1269.78	1174.66	1132.37	1198.12	1122.12	1177.22	1207.43	1186.66	1174.35	1185.61	1139	1176.35	1120.28	1222.31	1162.81	1155.9	1199.37	1350.41	1350.41	1326.17	1332.5	1300.04	1253.8	1151.18	1090.59	1140.46	1110.69	1091.99	1091.05	1078.72	1086.31	1062.74	1125.78
0.09	1.1569		18.6216	1024.25	1030.93	1051.4	1096.96	1132.65	1101.93	1241.22	1225.76	1285.45	1355.26	1429.13	1415.11	1335.71	1298.42	1196.74	1209.81	1141.66	1134.95	1209.68	1153.23	1184.61	1129.61	1154.96	1145.73	1227.47	1174.63	1201.62	1162.3	1207.79	1285.6	1221.28	1221.28	1359.2	1339.77	1315.89	1267.94	1190.38	1110.37	1167.22	1097.5	1055.98	1064.14	1135.28	1129.41	1107.06	1111.29
0.09	1.1566		18.6253	1073.89	1059.92	1149.92	1094.29	1115.12	1140.54	1163.25	1223.92	1252.25	1329.26	1338.99	1341.67	1279	1282.15	1176.99	1192.38	1151.32	1238.96	1182.36	1203.42	1100.87	1144.53	1161.98	1170.75	1190.88	1220.85	1195.71	1184.11	1179.04	1228.54	1317.39	1317.39	1369	1325.42	1284.92	1229.92	1165.42	1157.06	1127.15	1135.9	1022.64	1073.56	1087.45	1094.08	1122.08	1051.6
0.09	1.1563		18.6291	1077.27	1063.58	1127.58	1118.49	1136.38	1162.31	1178.31	1264.01	1315.06	1368.44	1335.92	1366.87	1295.21	1244.05	1187.49	1191.75	1156.62	1167.89	1211.42	1200.94	1117.68	1174.88	1168.71	1212.3	1158.12	1253.44	1186.59	1149.69	1181.11	1214.35	1330.29	1330.29	1341.62	1350.14	1362.71	1260.43	1274.27	1127.47	1093.57	1116.45	1101.1	1118.46	1093.37	1065.96	1067.92	1078.66
0.09	1.1557		18.6328	1065.96	1080.43	1050.46	1058.53	1103.08	1160.46	1206.95	1286.83	1395.52	1314.41	1338.4	1311.68	1304.46	1191.1	1237.62	1206.39	1182.99	1150.03	1223.06	1254.34	1158.95	1143.49	1173.86	1139.97	1160.58	1188.82	1153.45	1183.87	1206.43	1194.36	1261.8	1261.8	1328.39	1377.8	1324.28	1275.45	1162.67	1156.61	1117.94	1110.72	1077.93	1024.43	1064.92	1086.64	1067.32	1136.68
0.09	1.1551		18.6366	1047.94	1085.65	1072.46	1120.49	1131.06	1195.05	1233.16	1308.68	1395.85	1423.86	1405.65	1398.72	1308.14	1246.63	1243.58	1217.6	1142.85	1187.83	1153.29	1240.54	1178.56	1146.97	1135.16	1203.69	1206.46	1188.74	1189.83	1154.35	1240.32	1253.82	1282.8	1282.8	1333.87	1328.64	1328.48	1336.24	1292.19	1197.38	1142.19	1151.56	1163.19	1074.42	1090.62	1069.13	1105.45	1048.11
0.09	1.1551		18.6403	1058.36	1092.79	1080.67	1088.92	1122.34	1146.5	1207.05	1268.9	1371.11	1293.94	1408.19	1358.26	1244.83	1233.51	1262.62	1144.48	1097.31	1153.81	1153.14	1117.2	1166.55	1155.08	1182.72	1123.27	1185.94	1141.01	1146.62	1167.6	1182.19	1231.33	1271.08	1271.08	1316.31	1308.77	1298.45	1234.06	1234.46	1188.91	1113.75	1135.32	1060.07	1056.8	1086.03	1041.9	1059.83	1051.23
0.09	1.1548		18.6441	1113	1060.73	1081.34	1218.06	1145.75	1143.57	1235.52	1290.56	1412.9	1362.89	1394.88	1333.25	1359.35	1185.97	1241.87	1196.79	1163.42	1172.21	1171.77	1128.27	1181.07	1230.2	1172.59	1160.97	1212.19	1222.14	1189.22	1193.52	1201.49	1231.12	1274.11	1274.11	1255.85	1397.84	1327.1	1299.35	1231.02	1224.76	1118.77	1139.14	1143.69	1075.12	1094.33	1069.54	1054.22	1044.92
0.09	1.1545		18.6478	1095.5	1092.49	1078.02	1120.88	1101.16	1183.29	1237.15	1280.03	1334.49	1404.88	1330.02	1333.05	1237.43	1217.19	1247.11	1214.22	1181.78	1117.47	1104.58	1118.67	1170.33	1209.76	1191.7	1127.07	1190.29	1190.26	1163.32	1173.74	1183.64	1135.21	1267.16	1267.16	1268.98	1356.85	1302.94	1340.9	1235.39	1159.44	1177.91	1101.61	1061.66	1113.67	1117.73	1072.6	1071.6	1038.69
0.09	1.1538		18.6516	1106.95	1096.31	1067.26	1124.44	1189.55	1238.24	1259.67	1335.44	1377.15	1399.7	1420.9	1371.51	1304.14	1186.41	1189.05	1177.38	1226.51	1200.47	1208.15	1160.06	1110.75	1197.16	1178.06	1172.72	1200.72	1173.4	1183.68	1192.56	1171.13	1248.58	1335.02	1335.02	1363.45	1343.31	1348.88	1282.65	1312.21	1245.63	1114.49	1096.31	1075.74	1118.08	1047.14	1090.85	1093.74	1010.93
0.09	1.1532		18.6553	1072.01	1080.76	1065.09	1092.92	1141.05	1213.5	1275.69	1334.56	1347.07	1411.56	1428.32	1402.71	1267.05	1196.13	1186.43	1126.31	1166.26	1170.65	1161.87	1139.5	1121.47	1118.22	1201.62	1159.52	1175.39	1167.64	1170.83	1161.36	1168.29	1260.54	1257.02	1257.02	1339.86	1389.33	1353.66	1340.3	1273.15	1203.78	1109.26	1077.23	1085.86	1128.16	1056.02	1067.78	1081.47	1048.07
0.09	1.1529		18.6591	1011.1	1136.72	1095.41	1176.73	1196.87	1229.65	1324.74	1338.15	1372.67	1407	1372.12	1291.92	1271.09	1226.64	1230.08	1192.6	1161.89	1170.8	1158.83	1147.91	1194.77	1099.09	1130.26	1143.64	1140.6	1154.62	1162.15	1239.82	1218.23	1221.1	1309.8	1309.8	1327.52	1357.06	1391.45	1319.07	1227.23	1244.23	1146.15	1138.14	1126.62	1051.05	1095.18	1052.92	1042.9	1118.71
0.09	1.1529		18.6628	1039.49	1076.07	1084.64	1135.67	1196.2	1254.79	1283.49	1330.52	1360.57	1400.84	1351.37	1285.18	1253.85	1216.83	1188.63	1182.14	1176.11	1208.9	1169.34	1105.48	1236.79	1118.37	1149.2	1160.41	1176.92	1135.58	1212.08	1197.38	1235.92	1196.51	1332.32	1332.32	1341.63	1387.65	1330.53	1361.28	1320.28	1207.12	1209.82	1148.17	1107.07	1102.66	1135.43	1059.52	1104.8	1127.18
0.09	1.1523		18.6666	1113.18	1068.62	1103.95	1139.62	1282.54	1297.21	1317.65	1409.1	1413.56	1426.03	1418.6	1261.97	1236.59	1164.32	1183.21	1174.92	1138.57	1200.12	1139.09	1160.64	1117.74	1145.94	1089.68	1152.54	1168.12	1181.49	1163.3	1142.84	1154.75	1220.68	1292.13	1292.13	1337.75	1302.38	1413.52	1315.5	1294.13	1235.15	1196.26	1173.68	1125.05	1065.95	1080.45	1057.14	1097.95	1147.29
0.09	1.152		18.6703	1011.85	1097.03	1107.58	1131.03	1270.48	1257.9	1280.24	1395.92	1466.14	1409.47	1345.08	1311.58	1289.28	1230.69	1147.38	1219.29	1141.68	1199.77	1149.74	1086.19	1146.52	1085.54	1124.18	1149.96	1135.66	1187.98	1133.01	1089.54	1165.94	1176.96	1234.45	1234.45	1364.95	1343.58	1352.7	1389.28	1300.78	1260.26	1166.31	1151.14	1082.41	1120.02	1095.44	1053.01	1049.06	1099.15
0.09	1.1517		18.6741	1124.81	1091.71	1116.63	1195.95	1227.64	1263.63	1320.33	1465.29	1370.07	1393.02	1337.04	1321.69	1365.27	1238.99	1141.46	1198.83	1142.34	1148.83	1171.3	1165.2	1174.11	1185.27	1165.67	1155.68	1161.47	1113.2	1168.79	1137.69	1215.93	1221.52	1303.26	1303.26	1352.84	1371.08	1339.78	1400.44	1336.63	1262.31	1192.92	1137.63	1113.67	1130.68	1089.58	1055.51	1044.46	1099.63
0.09	1.1511		18.6778	1078.53	1104.95	1142.82	1127.14	1216.94	1251.9	1326.48	1409.02	1438.65	1424.92	1327.76	1267.5	1214.98	1196.78	1214.05	1152.5	1156.56	1101.25	1152.15	1124.02	1110.95	1082.08	1121.38	1121.6	1174.76	1162.12	1154.87	1113.01	1157.44	1165.45	1220.9	1220.9	1331.08	1333.73	1349.82	1391.71	1334.62	1291.45	1227.71	1135.75	1127.38	1105.91	1121.71	1086.05	1045.8	1141.77
0.09	1.1507		18.6816	1116.2	1116.19	1176.87	1132.53	1284.64	1321.8	1398.39	1463.41	1481.13	1414.25	1312.63	1199.89	1176.67	1169.19	1226.31	1153.95	1195.24	1105.77	1159.37	1133.42	1122.32	1130.48	1114.55	1181.28	1083.97	1179.81	1150.19	1193.55	1174.59	1156.11	1231.14	1231.14	1308.46	1378.47	1359.88	1413.25	1348.09	1298.13	1204.3	1149.9	1133.93	1117.45	1113.49	1065.78	1077.17	1101.66
0.09	1.1507		18.6853	1042.46	1069.09	1183.97	1167.34	1260	1335.6	1348.99	1441.09	1363.48	1302.5	1258.2	1223.04	1179.59	1162.21	1165.38	1168.4	1100.12	1159.91	1082.72	1116.1	1105.07	1072.36	1125.18	1146.69	1144.92	1144.59	1135.86	1150.48	1157.87	1189.08	1210.74	1210.74	1313.16	1337.79	1352.35	1377.61	1321.83	1301.96	1214.86	1147.43	1139.08	1090.77	1101.54	1061.47	1135.91	1167.07
0.09	1.1501		18.6891	1085.13	1152.78	1154.18	1256.68	1220.42	1349.49	1421.96	1438.65	1402.95	1299.48	1266.51	1241.51	1191.01	1161.06	1146.08	1172.86	1176.13	1230.45	1167.18	1118.44	1119.52	1116.73	1123.75	1131.62	1137.31	1142.16	1145.84	1178.1	1151.29	1158.11	1229.72	1229.72	1296.93	1315.83	1411.15	1414	1403.1	1284.95	1263.24	1198.29	1139.62	1082.14	1080.57	1097.25	1142.8	1123.19
0.09	1.1498		18.6928	1040.91	1197.97	1180.64	1227.14	1255.75	1372.57	1430.13	1398.3	1395	1352.99	1273.33	1201.45	1126.98	1210.59	1198.59	1160.74	1162.98	1099.97	1150.1	1034.33	1084.96	1066.48	1102.4	1130.91	1116.37	1097.94	1158.27	1134.6	1183.44	1189.94	1207.77	1207.77	1245.73	1292.79	1343.87	1340.28	1384.89	1304.72	1219.29	1192.75	1125.95	1136.66	1083.76	1083.4	1108.21	1092.41
0.09	1.1492		18.6966	1057.82	1161.16	1116.84	1207.26	1317.53	1389.08	1448.51	1454.06	1404.61	1388.6	1327.79	1221.9	1208.39	1188.19	1193.92	1164.5	1099.12	1127.02	1140.46	1096.83	1119.93	1117.87	1059.3	1123.35	1130.98	1160.34	1120.29	1204.32	1170.08	1191.59	1192.76	1192.76	1282.02	1355.72	1305.1	1377.15	1453.19	1384.07	1270.56	1197.2	1148.41	1106.38	1119.76	1054.55	1082.45	1070.53
0.09	1.1489		18.7003	1134.85	1054.53	1176.5	1234	1310.69	1358.04	1443.93	1408.49	1360.14	1305.09	1246.55	1205.99	1154.35	1116.58	1106.25	1154.56	1103.8	1153.57	1164.75	1077.13	1148.01	1105.67	1104.03	1085.25	1143.16	1183.44	1103.67	1136.78	1161	1164.23	1175.91	1175.91	1218.07	1329.88	1320.72	1330.74	1386.5	1315.08	1276.7	1164.33	1142.17	1123.69	1056.8	1106.27	1128.79	1096.31
0.09	1.148		18.7041	1095.69	1152.03	1198.42	1255.02	1363.08	1420.74	1397.64	1437.5	1366.63	1324.9	1298.76	1194.71	1208.16	1164.71	1152.41	1176.9	1156.98	1142.14	1163.82	1091.81	1147.5	1124.84	1081.46	1113.49	1131.87	1150.88	1120.5	1141.7	1153.06	1177.11	1225.19	1225.19	1216.79	1291.92	1367.12	1435.29	1393.03	1395.95	1317.37	1219.04	1170.77	1139.58	1093.36	1056.51	1089.04	1143.33
0.09	1.148		18.7078	1073.11	1183.16	1094.08	1218.71	1385.94	1417.23	1448.01	1418.2	1365.67	1273.93	1296.55	1187.01	1164.61	1124.45	1172.32	1158.35	1111.86	1137.77	1113.73	1109.75	1094.96	1062.98	1096.62	1054.89	1065	1158.45	1149.1	1111.49	1149.88	1110.38	1230.99	1230.99	1210.57	1228.78	1290.77	1344.03	1419.07	1382.39	1252.44	1241.7	1143.72	1142.38	1082.12	1089.41	1067.04	1085.38
0.1	1.1476		18.7116	1080.78	1198.8	1219.98	1210.73	1327.87	1465.66	1469.71	1349.92	1406.87	1358.79	1202.14	1205.91	1210.06	1193.7	1128.36	1159.42	1193.47	1146.5	1096.18	1150.44	1111.96	1081.6	1070.27	1151.58	1079.98	1145.53	1161.98	1185.22	1082.94	1120.61	1216.79	1216.79	1172.85	1268.38	1290.09	1397.25	1451.21	1409.04	1279.39	1278.98	1132.62	1158.48	1138.25	1105.6	1115.14	1131.77
0.1	1.147		18.7153	1095.04	1155.45	1247.05	1318.85	1323.45	1430.95	1424.07	1393.91	1364.93	1245.69	1248.29	1187.1	1151.07	1144.98	1110.96	1162.76	1119.99	1082.45	1124.46	1123.11	1146.65	1135.3	1136.3	1126.73	1155.6	1125.46	1141.65	1197	1097.08	1158.6	1138.13	1138.13	1182.8	1246.29	1310.13	1376.77	1480.65	1401.68	1301.61	1257.9	1124.74	1174.24	1123.83	1092.69	1083.94	1133.16
0.1	1.1467		18.7191	1116.14	1145.88	1130.22	1311.27	1387.91	1404.69	1527.47	1331.18	1348.37	1267.34	1185.16	1166.92	1201.42	1141.27	1126.12	1126.32	1162.19	1110.12	1110.26	1189.34	1058.88	1079.91	1113.56	1108.43	1098.99	1188.36	1142.53	1108.64	1082.99	1114.25	1158.44	1158.44	1175.95	1226.24	1299.26	1426.48	1419.93	1387.26	1347.45	1262.12	1166.67	1157.99	1070.77	1133.89	1100.79	1128.6
0.1	1.1464		18.7228	1114.9	1153.85	1173.39	1305.49	1434.57	1434.37	1520.86	1380.67	1380.61	1269.06	1214.95	1154.33	1160.52	1134.72	1142.71	1097.17	1115.88	1087.19	1089.73	1124.13	1067.62	1095.7	1031.66	1104.3	1114.67	1121.26	1131.38	1164.79	1143.98	1087.21	1209.17	1209.17	1229.68	1269.05	1271.36	1345.26	1394.06	1484.41	1321.83	1241.72	1167.86	1166.37	1080.2	1081.57	1104.97	1172.18
0.1	1.1458		18.7266	1101	1147.09	1249.63	1369.35	1390.78	1434.41	1449.26	1374.29	1290.18	1227.19	1226.82	1143.16	1154.97	1126.34	1176.71	1130.5	1171.34	1119.71	1093.98	1107.88	1121.65	1087.72	1072.04	1093.25	1115.65	1086.63	1080.35	1116.04	1124.73	1136.02	1134.98	1134.98	1179.24	1260.35	1280.14	1362.17	1374.8	1432.54	1376.11	1229.87	1139.28	1142.2	1110.62	1109.33	1140.64	1163.98
0.1	1.1458		18.7303	1136.49	1245.65	1240.75	1381.7	1433.2	1477.67	1466.61	1369.83	1275.7	1240.92	1199.58	1106.58	1191.27	1163.34	1148.92	1164.5	1081.17	1112.58	1097.39	1112.96	1046.26	1095.81	1078.22	1095.85	1117.52	1126.78	1064.43	1103.12	1110.55	1109.8	1127.62	1127.62	1192.43	1214.6	1254.99	1341.2	1366.61	1403.85	1370.82	1259.18	1225.98	1167.05	1127.15	1158.21	1212.71	1107.21
0.1	1.1455		18.7341	1200.57	1283.08	1283.08	1386.98	1414.21	1435.52	1463.24	1379.74	1296.2	1230.13	1176.56	1200.61	1123.7	1130.87	1118.61	1061.45	1125.39	1171.68	1119.38	1098.45	1128.41	1071.67	1055.12	1087.02	1123.62	1152.59	1073.85	1144.08	1187.1	1114.27	1184.37	1184.37	1171.77	1159.14	1301.22	1291	1415.17	1427.37	1369.01	1284.83	1230.69	1188.18	1148.81	1105.32	1162.63	1167.69
0.1	1.1449		18.7378	1142.53	1213.49	1275.08	1401.18	1538.54	1453.64	1372.69	1295.45	1250.77	1246.33	1171.96	1132.34	1121.43	1099.67	1059.65	1124.81	1111.28	1119.07	1090.78	1075.43	1137.09	1094.21	1084.41	1102.82	1122.09	1116.89	1077.32	1106.8	1160.27	1085.65	1160.66	1160.66	1216.29	1214.44	1229.13	1288.86	1368.61	1387.78	1370.77	1356.71	1223.7	1150.02	1139.69	1107.38	1194.91	1133.79
0.1	1.1445		18.7416	1175.87	1214.5	1286.99	1417.18	1461.32	1386.3	1370.4	1298.06	1259.2	1225.75	1165.7	1158.27	1100.03	1129.8	1091.85	1155.32	1093.65	1116.8	1155.93	1063.48	1092.45	1084.11	1118.31	1107.74	1094.7	1066.83	1107.15	1178.42	1113.37	1159.43	1202.77	1202.77	1173.6	1136.48	1254.42	1307.83	1370.11	1408.01	1422.19	1349.06	1280.82	1237.57	1184.94	1143.63	1196.25	1215.44
0.1	1.1442		18.7453	1207.27	1212.06	1318.59	1376.59	1498.18	1435.75	1370.55	1313.75	1180.87	1177.62	1123.05	1092.37	1102.99	1090.68	1134.34	1081.58	1087.99	1134.68	1111.2	1083.1	1043.41	1139.61	1107.04	1052.92	1021.9	1070.62	1073.57	1140.08	1085.29	1086.31	1139.5	1139.5	1183.4	1148.84	1229.27	1305.34	1383.83	1374.31	1402.38	1341.18	1328.37	1229.76	1207.2	1091.82	1111.29	1194.7
0.1	1.1436		18.7491	1159.92	1225.53	1336.04	1475.83	1473.7	1447.7	1364.41	1316.67	1231.18	1150.97	1144.96	1117.15	1157.04	1169.25	1103.12	1108.66	1097.74	1117.04	1098.06	1120.57	1065.95	1062.55	1110.38	1112.53	1097.67	1075.66	1146.03	1097.72	1122.76	1098.42	1120.43	1120.43	1121.93	1176.57	1279.47	1264.37	1368.14	1392.57	1466.96	1444.09	1346.98	1262.91	1205.74	1192.09	1143.36	1217.17
0.1	1.1436		18.7528	1159.48	1253.72	1359.74	1438	1473.72	1440.33	1364.72	1304.84	1222.86	1175.8	1146.44	1111.81	1149.27	1123.11	1053.6	1087.74	1087.28	1098.02	1097.06	1055.71	1068.36	1094.31	1112.01	1071.71	1124.64	1090.04	1051.74	1113.58	1116.17	1115.06	1098.41	1098.41	1120.61	1172.48	1261.96	1277.52	1319.42	1420.83	1469.72	1435.05	1307.66	1244.02	1230.1	1215.18	1124.34	1289.96
0.1	1.143		18.7566	1216.66	1290.53	1349.69	1501.87	1546.69	1383.2	1360.93	1325.74	1197.94	1132.25	1185.94	1094.06	1134.33	1051.94	1090.44	1101.94	1099.94	1082.46	1066.19	1037.27	1078.95	1096.04	1106.44	1133.72	1095.41	1068.37	1084.79	1093.13	1144.7	1130.18	1112.24	1112.24	1122.79	1207.32	1231.16	1268.62	1303.02	1429.05	1417.81	1441.49	1379.73	1254.81	1221.5	1206.85	1178.45	1256.92
0.1	1.1427		18.7603	1226.05	1313.73	1360.47	1443.67	1482.98	1389.23	1297.53	1301.56	1206.81	1132.44	1173.76	1074.32	1098.73	1057.94	1105.16	1103.83	1107.4	1091.42	1077.62	1095.59	1096.83	1086.47	1097.82	1057.99	1117.98	1044.97	1163.61	1073.73	1071.67	1090.61	1067.88	1067.88	1109.44	1183.47	1169.05	1316.52	1287.08	1400.02	1415.17	1385.6	1320.14	1270.59	1207.21	1224.94	1200.88	1257.65
0.1	1.1424		18.7641	1237.13	1356.25	1417.39	1474.9	1433.62	1425.24	1281.68	1218.5	1230.34	1177.58	1159.41	1073.12	1120.55	1123.6	1162.1	1087.31	1135.25	1111.85	1066.25	1076.05	1116.28	1078.26	1105.8	1071.11	1120.07	1036.39	1144.1	1040.13	1110.38	1096.42	1102.4	1102.4	1132.41	1175.55	1136.76	1295.75	1274.23	1360.43	1432.82	1407.33	1362.53	1266.6	1267.53	1184.02	1206.73	1326.05
0.1	1.1418		18.7678	1278.8	1321.64	1378.12	1484.98	1461.31	1366.77	1291.44	1214.93	1174.46	1197.94	1154.66	1097.12	1157.44	1127.86	1089.81	1094.77	1093.73	1062.88	1091.05	1079.99	1125.53	1048.89	1064.45	1132.11	1088.68	1099.23	1182.62	1137.99	1092	1083.35	1122.53	1122.53	1116.14	1223.63	1133.74	1244.56	1251.32	1356.85	1440.73	1410.34	1391.83	1316.36	1227.99	1262.46	1295.32	1257.48
0.1	1.1414		18.7716	1309.2	1340.61	1399.71	1458.77	1442.95	1362.54	1258.24	1202.53	1194.34	1183.42	1131.18	1136.22	1155.29	1149.04	1057.15	1081.42	1088.21	1106.33	1106.82	1086.58	1102.45	1060.88	1070.25	1123.56	1076.6	1097.04	1161.34	1101.94	1087.82	1084.31	1151.72	1151.72	1131.41	1190.72	1141.09	1242.14	1195.51	1397.02	1405.26	1448.34	1422.77	1308.18	1232.76	1258.54	1277.95	1249.99
0.1	1.1414		18.7753	1322.06	1372.51	1411.83	1464.2	1370.19	1328.01	1264.83	1148.42	1165.75	1175.02	1106.83	1114.66	1116.25	1077.69	1077.49	1108.85	1079.59	1068.81	1050.68	1118.95	1065.07	1045.79	1079.04	1064.05	1108.46	1046.1	1096.74	1097.65	1084.25	1097.45	1104.8	1104.8	1117.13	1133.59	1161.15	1212.97	1248.62	1343.89	1338.85	1459.71	1416.01	1304.53	1283.83	1271.07	1243.05	1287.48
0.1	1.1411		18.7791	1349.53	1353.93	1398.31	1433.23	1389.82	1287.71	1234.14	1177.68	1194.3	1163.41	1137.07	1066.4	1087.1	1133.07	1055.92	1084.17	1115.23	1039.09	1097.92	1060.72	1038.48	1057.06	1087.97	1072.49	1127.98	1101.09	1128.67	1062.57	1061.5	1035.49	1132.05	1132.05	1127.17	1133.18	1194.83	1189.6	1223.32	1371.23	1371.78	1427.82	1407.07	1346.99	1284.49	1278.16	1230.28	1374.62
0.1	1.1405		18.7828	1300.56	1404.68	1423.1	1448.32	1319.29	1227.05	1233.35	1124.65	1175.18	1138.39	1095.62	1083.18	1124.48	1121.24	1138.31	1095.5	1111.77	1097.86	1071.07	1077.47	1084.3	1069.73	1072.92	1049.51	1096.91	1068.25	1076.54	1091.03	1076.43	1100.44	1169.6	1169.6	1157.62	1099.58	1153.36	1180.17	1187.89	1250.73	1420.11	1449.88	1456.43	1352.67	1283.08	1277.46	1274.85	1369.13
0.1	1.1402		18.7866	1353.21	1432.26	1495.85	1442.78	1362.35	1285.76	1201.09	1222.43	1187.86	1165.24	1131.77	1118.97	1103.26	1085.77	1144.77	1111.16	1106.23	1099.7	1101.02	1050.24	1069.69	1065.64	1112.24	1081.28	1074.06	1119.63	1072.59	1103.71	1072.58	1129.26	1125.3	1125.3	1095.95	1092.7	1177.74	1189.26	1196.41	1311.35	1421.96	1504.67	1502.87	1340.04	1364.31	1307.9	1299.7	1382.11
0.1	1.1396		18.7903	1388.7	1408.37	1470.18	1427.84	1323.03	1231.29	1181.29	1178.89	1140.28	1144.44	1148.33	1102.51	1090.14	1085.74	1066.88	1099.02	1046.34	1119.84	1088.28	1076.07	1022.76	1082.92	1107.5	1092.47	1066.18	1060.1	1094.27	1050.15	1119.5	1061.63	1110.88	1110.88	1115.64	1065.46	1164.42	1176.97	1235.55	1307.63	1386.43	1425.84	1437.65	1384.66	1293.09	1293.99	1267.64	1367.95
0.1	1.1393		18.7941	1414.42	1410.58	1474.82	1384.64	1291.17	1226.31	1215.13	1184.71	1161.04	1145.11	1131.14	1062.22	1055.97	1068.42	1051.14	1097.62	1083.32	1104.26	1079.25	1075.91	1046.9	1081.14	1063.72	1036.25	1069.24	1083.67	1031.08	1070.94	1089.72	1102.52	1126.01	1126.01	1115.13	1103.36	1170.16	1169.35	1225.47	1285.47	1416.73	1418.49	1433.01	1424.18	1396.36	1365.1	1299.08	1410.56
0.1	1.1393		18.7978	1387.69	1361.91	1408.91	1432.98	1288.66	1236.41	1175.86	1156.38	1165.29	1087.65	1095.99	1051.57	1103.54	1112.72	1046.45	1079.31	1080.73	1065.05	1040.21	1066.54	1029.02	1074.34	1076.16	1048.77	1028.21	1050.8	1073.64	1101.64	1105.31	1090.17	1089.08	1089.08	1102.81	1105.09	1125.33	1142.49	1190.01	1229.7	1361.65	1373.07	1484.25	1392.83	1334.54	1348.35	1356.53	1427.98
0.1	1.139		18.8016	1349.38	1440.19	1411.58	1391.43	1275.74	1233.21	1170.64	1169.62	1153.47	1104.65	1128.08	1058.55	1106.02	1097.22	1082.65	1068.89	1024.88	1088.69	1072.05	1068.52	1063.96	1075.01	1080.16	1091.39	1097.41	1075.78	1080.18	1065.53	1085.67	1107.14	1105.22	1105.22	1131.48	1085.87	1140.95	1156.92	1200.04	1263.1	1289.3	1396.54	1454.62	1491.82	1319.33	1384.6	1379.35	1418.26
0.1	1.1383		18.8053	1397.33	1393.44	1375.99	1322.6	1214.55	1127.94	1152.21	1165.1	1177.6	1119.47	1075.45	1018.91	1036.89	1013.04	1087.35	1022.85	1017.21	1070.36	1061.71	1054.85	1034.7	1078.84	1047.3	1091.51	1068.69	1072.07	1109.51	1056.46	1036.57	1063.56	1092.29	1092.29	1080.52	1101.16	1145.57	1194.27	1139.91	1260.35	1258.66	1420.56	1404.28	1466.27	1341.87	1394.3	1387.09	1391.75
0.1	1.138		18.8091	1405.5	1476.43	1355.36	1364.41	1281.1	1181.18	1147.96	1108.85	1136.99	1107.95	1095.33	1080.59	1098.95	1087.29	1066.26	1052.94	1083.19	1053.81	1015.4	1096.83	1062.98	1115.06	1063.26	1051.21	1095.4	1078	1096.06	1077.76	1057.05	1095.8	1034.9	1034.9	1098.32	1096.19	1133.1	1134.36	1177.73	1198.02	1260.74	1362.76	1467.52	1468.95	1376.25	1390.27	1435.63	1460.91
0.1	1.1374		18.8128	1390.16	1446.72	1388.94	1324.5	1215.33	1226.58	1153.29	1164.27	1102.07	1064.56	1096.87	1059.01	1069.83	1077.68	1129.94	1046.93	1066.08	1058.62	1030.73	1067.11	1050.53	1070.01	1067.72	1034.98	1101.82	1060.54	1086.21	1047.07	1019.63	1074.75	1074.98	1074.98	1087.89	1053.04	1068.07	1127.9	1176.12	1202.3	1251.83	1358.81	1460.95	1481.15	1350.66	1356.5	1385.65	1444.65
0.1	1.1371		18.8166	1432.87	1423.71	1408.22	1315.09	1218.87	1230.87	1113.13	1101.8	1119.55	1078.75	1072.43	1106.66	1051.75	1070.85	1047.05	1120.28	1068.31	1017.74	1095.23	1020.64	1029.63	1081.32	1037.41	1045.33	1051.27	1099.18	1029.39	1088.02	1014.2	1045.51	1080.97	1080.97	1054.88	1054.18	1103.19	1116.62	1182.55	1185.45	1249.34	1320.59	1435.26	1475.64	1379.62	1450.83	1452.95	1402.87
0.1	1.1371		18.8203	1475.33	1441.48	1363.14	1350.34	1185.46	1164.97	1147.1	1094.32	1148.34	1058.97	1102.17	1108.75	1043.7	1080.35	1025.71	1035.51	1053.19	1087.19	1113.8	1036.36	1039.58	1038.3	1097.9	1013.69	1086.9	1075.71	1085.08	1085.68	1087.23	1144.3	1096.69	1096.69	1103.52	1094.79	1064.78	1121.16	1129.57	1191.79	1267.47	1287.62	1372.98	1488.84	1437.31	1435.7	1454	1392.09
0.1	1.1368		18.8241	1440.82	1368.9	1379.7	1296.11	1239.78	1155.77	1147.9	1118.33	1099.31	1102.87	1133.82	1063.35	1103.42	1067.88	1077.5	1028.73	1102.46	1086.04	1071.6	1072.35	1123.57	1071.25	1050.64	1024.55	1092.61	1064.67	1088.09	1072.14	1071.94	1114.8	1090.37	1090.37	1058.99	1066.74	1074.56	1139.71	1100.94	1153.25	1289.54	1281.4	1382.13	1493.01	1523.48	1443.09	1457.31	1471.32
0.1	1.1362		18.8278	1402.33	1337.48	1319.8	1256.94	1164.29	1142.42	1085.69	1117.51	1105.38	1089.92	1084.92	1052.46	1048.49	1087.41	1090.44	1104.13	1081.28	1042.93	1062.29	1051.84	1063.14	1026.09	1054.53	1045.95	1044.71	1077.52	1066.09	1070.18	1097.84	1082.32	1114.64	1114.64	1069.48	1072.95	1079.34	1103.15	1110.4	1111.17	1268.16	1236.87	1368.41	1435.54	1435.93	1464.15	1466.73	1471.13
0.1	1.1359		18.8316	1412.82	1442.48	1308.82	1307.35	1217.67	1137.24	1097.38	1131.21	1116.12	1100.62	1074.83	1104.5	1063.3	1074.11	1107.57	1085.4	1079.35	1071.89	1058.6	1055.32	1083.76	1029.41	1088.95	1074.19	1116.91	1084.67	1082.06	1026.39	1072.66	1074.84	1102.6	1102.6	1099.26	1183.1	1082.3	1094.08	1142.4	1139.15	1255.52	1268.58	1364.13	1442.49	1442.21	1502.65	1481.08	1481.6
0.1	1.1356		18.8353	1354.42	1371.12	1309.77	1197.58	1207.98	1122.57	1145.9	1119.83	1085.8	1086.17	1115.81	1028.94	1046	1089.38	1066.09	1039.26	1088.27	1061.32	1080.81	1067.08	1099.91	1090	1061.48	1064.66	1102.3	1022.85	1067.03	1027.05	1081.62	1057.42	1078.19	1078.19	1073.64	1122.77	1096.44	1069.3	1170.27	1121.73	1192.17	1252.79	1321.75	1478.69	1434.36	1452.18	1489.49	1434.68
0.1	1.1349		18.8391	1343.15	1348.67	1274.13	1186.35	1177.04	1140.12	1169.93	1116.53	1065.59	1087.76	1097.61	975.982	1097.4	1074.36	1055.06	1087.58	1062.66	1053.42	1053.83	1014.48	1031.82	1048.93	1050.09	1045.17	1083.7	1076.02	1082.25	1056.77	1128.39	1045.06	1051.66	1051.66	1095.79	1076.79	1139.6	1084.06	1138.92	1153.52	1196.28	1205.85	1325.91	1457.25	1404.84	1451.38	1484.05	1485.75
0.11	1.1349		18.8428	1388.39	1305.24	1259.04	1206.25	1187.27	1141.95	1159.13	1131.76	1093.66	1109.07	1070.52	1023.8	1090.4	1064.76	1044.24	1087.91	1069.25	1055.88	1040.2	1049.34	1061.31	1018.56	1094.53	1076.83	1067.48	1075.34	1097.91	1081.79	1140.45	1090.47	1047.7	1047.7	1101.82	1019.37	1106.45	1085.91	1053.72	1152.75	1178.86	1204.45	1300.25	1369.41	1452.78	1384.92	1455.48	1416.1
0.11	1.1343		18.8466	1375.19	1357.34	1239.78	1256.2	1133	1150.96	1085.23	1117.84	1046.31	1115.02	1096.83	1053.66	1047.81	1105.87	1061.15	1058.65	1074.39	1079.66	1053.38	1075.41	1088.54	1072.69	1103.38	1063.31	1055.26	1053.46	1075.29	1144.39	1097.51	1118.09	1088.72	1088.72	1033.9	1008.13	1075.68	1093.42	1114.32	1192.54	1222.29	1271.17	1265.16	1388.95	1445.35	1460.41	1470.65	1351.09
0.11	1.134		18.8503	1343.05	1287.2	1221.23	1195.87	1130.02	1132.49	1140.86	1103.33	1054.87	1095.65	1069.61	1079.71	1084.37	1061.07	1072.2	1100.41	1107.91	1061.56	1047.2	1067.02	1078.28	1040.31	1056.42	1071.95	1032.61	1050.21	1069.6	1106.09	1101.44	1055.37	1080.67	1080.67	1082.05	1044.52	1088.09	1140.89	1094.71	1158.27	1207.26	1290.32	1244	1380.87	1392.65	1441.86	1427.63	1363.02
0.11	1.1337		18.8541	1373.39	1264.01	1233.44	1116.6	1144.99	1154.44	1116.12	1102.48	1086.39	1117.31	1021.4	1070.13	1099.42	1025.81	1108.54	1038.98	1073.74	1049.22	1020.81	1056.45	1019.83	1034.1	1034.94	1079.17	1015.77	1056.34	1022.89	1085.35	1059.43	1053.37	1118.07	1118.07	1134.97	1079.71	1077.92	1124.03	1147.13	1103.55	1125.47	1221.48	1225.55	1384.33	1418.46	1392.67	1412.1	1366.31
0.11	1.1331		18.8578	1374.23	1287.04	1206.54	1176.14	1116.77	1131.41	1098.11	1126.04	1070.47	1052.13	1077.3	1090.24	1111.28	1037.46	1032.89	1052.47	1042.21	1085.07	1043.16	1043.51	1045.68	1006.39	1028.88	1070.02	1083.48	1068.56	1037.76	1058.89	999.634	1069.07	1032.18	1032.18	1080.84	1089.88	1109	1084.85	1098.82	1124.45	1135.81	1147.54	1227.55	1289.36	1394.41	1347.06	1401.75	1298.25
0.11	1.1328		18.8616	1315.85	1250.78	1184.24	1202.73	1150.52	1098.11	1131.69	1064.33	1047.98	1059.7	1060.54	1072.58	1067.56	1120.65	1039.12	1111.83	1101.38	1052.37	1092.58	1066.03	1092.26	1024.95	1066.71	1110.56	1119.29	1045.74	1045.12	1019.44	1088.98	1101.87	1059.5	1059.5	1065.64	1112	1095.76	1112	1141.12	1121.54	1159.56	1183.79	1255.99	1242.07	1414.84	1354.79	1412.47	1289.37
0.11	1.1328		18.8653	1292.82	1241.91	1142.07	1165.59	1131.35	1080.82	1111.63	1055.74	1071.11	1069.75	1058.57	1082.71	1033.15	1072.57	1083.93	1079.43	1071.5	1042.7	1082.01	1059.99	1059.8	1105.37	1056.07	1069.78	1063.17	1066.41	1066.26	1039.22	1074.06	1048.75	1046.48	1046.48	1086.85	1142.39	1102.59	1123.57	1150.52	1131.08	1127.03	1179.71	1211.03	1268.71	1373.06	1347.6	1332.4	1290.77
0.11	1.1325		18.8691	1301.18	1235.66	1155.95	1181.91	1152.46	1112.29	1086.52	1049.91	1086.83	1128.58	1100.91	1052.59	1030.72	1059.88	1075.46	1074.09	1075.44	1070.29	1084.56	1033.5	1024.12	1050.22	1035.39	1039.73	1121.76	1075.13	1136.74	1049.11	1074.73	1082.03	1091.3	1091.3	1107.54	1136.89	1100.78	1132.5	1171.18	1139.13	1173.38	1201.48	1246.09	1252	1362.99	1350.91	1329.53	1323.47
0.11	1.1321		18.8728	1271.83	1157.34	1163.09	1111.81	1070.26	1107.65	1099.17	1074.81	1064.7	1070.21	1084.18	1018.89	1063.58	1071.67	1068.06	1074.52	1069.98	1088.18	1057.78	1014.57	1072.49	1075.81	1060.34	1006.97	1099.76	1058.62	1100.25	1056.16	1121.22	1079.38	1060.24	1060.24	1022.95	1095.53	1119.15	1061.97	1141.79	1143.64	1144.91	1208.8	1206.13	1239.74	1334.27	1304.92	1281.74	1260.41
0.11	1.1315		18.8766	1303.71	1244.17	1154.26	1154.61	1091.54	1059.77	1063.4	1041.95	1093.37	1041.93	1081.72	1061.14	1069.04	1073.18	1043.68	1031.06	1075.94	1083.62	1009.07	1062.35	1058.42	1071.61	1071.65	1070.39	1087.52	1026.49	1078.91	1108.12	1093.03	1068.71	1071.05	1071.05	1081.28	1065.75	1051.62	1068.7	1117.34	1173.74	1119.28	1210.98	1215.17	1281.62	1281.95	1288.47	1313.44	1268.28
0.11	1.1312		18.8803	1235.95	1248.48	1140.25	1130.43	1117.02	1040.7	1051.67	1011.73	1053.59	1052.15	1045.52	1008.07	1050.23	1064.27	1021.92	1054.9	999.56	1030.02	1058.37	1060.56	1043.93	1041.5	1044.25	1070.68	1073.93	1054.43	1108.49	1116.47	1043.65	1049.03	1061.2	1061.2	1116.92	1068.11	1074.4	1101.15	1075.22	1125.27	1132.36	1198.25	1180.04	1240.71	1254.87	1321.39	1289.89	1233.51
0.11	1.1306		18.8841	1233.65	1222.19	1124.99	1093.69	1107.84	1068.8	1104.93	1043.93	1056.55	1014.03	1122.14	1057.08	1034.82	1065.6	1044.55	1023.81	1055.14	1066.14	1082.63	1069.85	1044.66	1049.18	1058.72	1043.22	1074.08	1081.3	1054.24	1073.02	1041.99	1034.99	1089.64	1089.64	1092.49	1079.97	1108.22	1079.6	1104.59	1075.49	1127.72	1145.38	1141.98	1259.85	1292.46	1257.39	1263.14	1239.95
0.11	1.1306		18.8878	1213.44	1220.56	1162.92	1124.73	1129.98	1115.5	1099.13	1035.4	1031.85	1056.71	1098.22	1102.02	1029.24	1058.9	1076.78	1024.59	1063.96	1039.85	1044.44	1034.9	1030.21	1098.38	1037.98	1066.21	1096.98	1103.53	1074.5	1094.74	1076.55	1061.32	1060.15	1060.15	1081.98	1023.97	1081	1076.52	1067.81	1119.22	1091.07	1128.25	1139.27	1151.08	1296.59	1213.13	1198.63	1162.05
0.11	1.1303		18.8916	1205.5	1158.61	1145.81	1171.26	1117.89	1104.59	1083.84	1057.69	1066.36	1081.98	1068.33	1095.77	1025.05	1127.93	1079.04	1099.19	1086.61	1090.96	1044.51	1078.81	1063.75	1078.49	1083.8	1057.2	1047.27	1055.34	1102.42	1118.77	1141.45	1103.34	1111.78	1111.78	1048.86	1081.13	1093.58	1129.25	1072.84	1063.24	1093.38	1164.66	1207.01	1204.47	1283.75	1186.56	1224.15	1187.36
0.11	1.13		18.8953	1165.99	1146.9	1107.21	1114.57	1075.74	1061.12	1069.46	1086.67	1046.41	1077.86	1083.46	1039.91	1028.8	1098.8	1078.36	1054.68	1060.75	1070.66	1067.2	1051.93	1078.93	1038.77	1023.31	1071.52	1045.44	1034.59	1068.24	1057.55	1094.54	1121.03	1052.8	1052.8	1024.73	1094.9	1120.48	1062.31	1105.34	1049.33	1126.19	1177.12	1164.51	1233.78	1205.84	1251.62	1246.85	1203.68
0.11	1.129		18.8991	1187.67	1139.31	1094.91	1101.53	1120.87	1067.56	1082.49	1081.91	1062.94	1071.89	1041.82	1021.45	1014.41	1085.58	1064.88	1084.47	1066.98	1069.11	1101.92	1023.5	1095.78	1051.71	1067.26	1063.04	1041.34	1024.08	1062.45	1088.04	1047.81	1107.1	1053.16	1053.16	1039.89	1073.87	1146.9	1092.09	1075.42	1065.14	1108.02	1164.69	1163.93	1180.43	1190.67	1234.46	1184	1165.95
0.11	1.1287		18.9028	1212.68	1129.12	1090.65	1067.89	1150.29	1095.17	1022.25	1055.4	1048.54	1070.76	1084.04	1047.17	1011.54	1050.46	1048.91	1065.74	1032.04	1029.1	1078.98	987.768	1075.84	1064.57	1070.72	1060.23	1096.01	1020.05	1036.36	1102.48	1063.89	1036.74	1067.73	1067.73	1059.04	1069.45	1048.32	1084.75	1053.5	1071.91	1092.24	1160.35	1137.89	1187.18	1156.46	1210.32	1160.22	1177.39
0.11	1.1284		18.9066	1221.41	1117.96	1124.49	1072.98	1107.53	1118.45	1038.04	1102.26	1089.9	1053.33	1099.91	1070.4	1053.11	1083.94	1059.32	1053.97	1025.11	993.599	1091.83	1076.02	1029.21	1099.33	1100.73	1019.35	1087.18	1001.49	1074.08	1073.75	1058.42	1098.64	1061.06	1061.06	1083.04	1081.18	1047.51	1077.07	1073.41	1084.15	1108.1	1169.73	1149.43	1187.87	1204.69	1218.29	1169.96	1187.83
0.11	1.1284		18.9103	1181.39	1096.73	1143.74	1069.02	1052.75	1108.42	1107.48	1113.69	1103.06	1019.22	1069.62	1037.55	1071.2	1052.48	1068.55	1046.3	1077.56	988.249	1101.36	1066.52	1055.27	1046.72	1068.7	994.919	1070.23	1000.47	1056.72	1041.9	1073.32	1107.81	1065.77	1065.77	1069.56	1099.16	1037.22	1027.5	1057.74	1079.01	1120.9	1132.98	1125.46	1136.72	1222.4	1227.04	1150.9	1185.67
0.11	1.1278		18.9141	1144.79	1125.85	1106.92	1080.31	1038.36	1081.21	1046.4	1077.77	1069.83	1028.88	1060.12	1092.6	1012.18	1024.05	1061.94	1019.4	1064.92	993.863	1094.63	1005.9	1050.47	1027.2	1044.21	1081.85	1006.25	989.421	1067.1	1111.7	1066.22	1068.94	1049.56	1049.56	1063.59	1084.26	1054	1077.52	1048.94	1055.67	1086.72	1101.19	1163.02	1122.35	1208.64	1152.41	1131.71	1142.65
0.11	1.1275		18.9178	1165.77	1131.01	1155.13	1089.13	1001.03	1057.39	1074.07	1077.11	1063.34	1035.81	1050.83	1041.17	1013.71	1028.02	1097.91	1009.85	1037.72	1017.91	1057.02	993.449	1030.47	1013.16	1056.64	1079.75	1047.38	983.465	1085.55	1058.91	1025.2	1041	1053.13	1053.13	1048.3	1090.31	1103.01	1099.7	1062.45	1110.56	1065.29	1093.75	1127.45	1145.6	1183.72	1130.08	1152.73	1174.96
0.11	1.1272		18.9216	1158.13	1117.72	1162.82	1084.97	995.62	1055.21	1068.56	1062.7	1028.1	1042.42	1050.45	1029.79	1025.94	1056.66	1084.91	1010.95	1026.7	1047.15	1047.9	1017.85	1026.61	1031.94	1044.24	1027.07	1051.45	999.869	1083.05	1030.65	1036.56	1034.47	1050.73	1050.73	1062.17	1082.68	1080.01	1070.39	1053.05	1132.13	1074.21	1088.71	1090.52	1138.58	1137.52	1134.32	1152.06	1194.3
0.11	1.1266		18.9253	1128.21	1104.55	1135.63	1077.79	1011.96	1061.33	1020.53	1033.77	974.492	1053.11	1055.8	1061.41	1027.98	1093.47	1043.02	1012.7	1019.28	1075.46	1057.34	1050.52	1028.12	1070.38	1018.14	974.994	1017.58	1023.46	1074.48	1040.9	1073.31	1035.12	1039.71	1039.71	1091.78	1063.21	1022.52	1032.68	1032	1122.76	1090.85	1082.35	1071.68	1116	1083.78	1134.25	1134.81	1192.42
0.11	1.1263		18.9291	1113.05	1131.27	1073.46	1062.78	1074.91	1082.72	1062.76	1053.93	1029.34	1068.18	1088.22	1079.14	1047.62	1076.93	1074.65	1011.17	994.51	1027.34	1059.36	1034.25	1063.09	1082.69	1060.51	1011.13	987.589	1072.67	1084.15	1062.27	1064.77	1055.64	1044.76	1044.76	1034.12	1105.4	1015.2	1049.44	1044.09	1077.39	1104.01	1088.04	1104.1	1122.03	1094.69	1156.98	1172.17	1154.07
0.11	1.1263		18.9328	1080.19	1125.89	1074.26	1070.81	1082.97	1077.26	1067.79	1077.36	1048.45	1080.75	1048.52	1064.02	1033.15	1075.23	1027.71	1007.29	1039.65	1007.55	1031.58	1047.32	1072.2	1025.57	1082.37	1072.63	991.276	1056.94	1043.66	1087.56	1046.25	1039.84	1035.69	1035.69	1028.39	1066.32	1082.33	1047.16	1052.89	1048.95	1071.99	1083.16	1138.55	1084.98	1210.64	1203.11	1144.97	1133.93
0.11	1.1259		18.9366	1084.92	1134.86	1060.49	1070.79	1072.81	1061.48	1076.61	1085.99	1055.89	1013.4	1024.33	1059.2	1045.56	1073.67	1041.89	1024.71	1031.24	1055.63	1022.44	1056.51	1012	1013.65	1059.92	1068.54	1068.29	1038.32	1038.58	1109.87	1089.51	1080.67	1032.98	1032.98	1050.41	1021.08	1069.06	1059.06	1065.77	1084.92	1101.62	1103.37	1090.81	1070.74	1152.46	1101.5	1117.77	1120.81
0.11	1.1253		18.9403	1120.92	1110.6	1065.3	1092.91	1034.62	1037.45	1092.62	1089.59	1094.33	1004.34	1086.94	1058.86	1029.33	1050.86	1069.25	1048.02	990.116	1060.05	1052.98	1018.61	1015.04	1005.87	1005.7	1024.74	1016.39	1073.35	1044.85	1064.26	1076.41	1126.35	1054.34	1054.34	1032.94	1055.26	1068.34	1063.59	1094.79	1095.38	1072.92	1122.25	1080.27	1129.91	1163.28	1107.14	1162.96	1149.25
0.11	1.125		18.9441	1110.37	1096.11	1071.44	1120.12	1075.07	1013.28	1037.84	1037.95	1070.51	1008.07	1083.12	1080.35	1055.51	1071.92	1077.03	1011.93	1001.44	1059.47	1038.71	1000.2	1041.67	1008.05	991.762	1055.06	1022.46	1048.06	1054.4	1031.33	1101.93	1075.07	1078.79	1078.79	1074.37	1017.65	1033.64	1061.9	1075.85	1069.49	1082.21	1099.26	1114.66	1124.69	1122.34	1148.73	1140.01	1128.08
0.11	1.1247		18.9478	1128.32	1094.51	1102.54	1106.32	1066.69	1014.6	1023.12	1041.8	1052.25	1052.23	1061.75	1048.87	1049.21	1112.04	1062.83	1051.82	1028.87	1005.56	1039.15	1028.13	1034.27	1090.2	1049.47	1039.68	1021.38	1036.71	1091.89	1071.04	1088.79	1037.98	1084.58	1084.58	1036.3	1046.28	1016.78	1034.22	1076.24	1099.13	1073.25	1029.34	1094.55	1083.13	1110.81	1112.32	1131.74	1095.2
0.11	1.1241		18.9516	1113.6	1093.56	1095.18	1127.94	1086.2	1063.96	1098.41	1048.43	1075.22	1076.89	1029.28	1057.86	1067.19	1067.87	1066.55	1079.41	1052.73	1075.13	1066.96	1037.63	1077.12	1103.41	1086.8	1060.11	1034.4	1066.87	1074.29	1132.76	1076.52	1045.33	1085.88	1085.88	1020.91	1105.76	1049.79	1067.1	1050.18	1090.79	1091.94	1097.05	1051.46	1103.19	1106.8	1097.83	1126.12	1109.62
0.11	1.1241		18.9553	1108.51	1115.56	1078.78	1095.22	1044.69	1089.61	1092.65	1044.31	1080.39	1055.93	1058.49	1049.26	1057.06	1057.55	1076.93	1094.97	1055.98	1060.97	1051.68	1034.54	1083.64	1062.08	1027.62	1065.33	1040.67	1082.77	1083.51	1122.77	1041.95	1031.06	1083.7	1083.7	1046.48	1054.61	1073.01	1092.2	1062.23	1079.49	1064.01	1113.98	1071.4	1113.61	1123.55	1113.09	1110.04	1108
0.11	1.1238		18.9591	1121.73	1077.98	1088.63	1079.81	1038.4	1077.24	1061.46	1068.16	1062.86	1101.34	1054.71	1008.6	1052.67	1071.64	1065.47	1089.67	1080.42	1052.78	1036.32	1026.87	1064.08	1046.8	1029.72	1035.08	1044.5	1078.86	1044.61	1060.64	1072.52	1048.7	1068.32	1068.32	1028.22	1051.31	1072.61	1059.07	1068.4	1066.36	1046.79	1113.15	1071.04	1068.15	1105.53	1117.43	1116.51	1113.49
0.11	1.1235		18.9628	1119	1078.6	1076.39	1081.39	1069.94	1065.02	1074.52	1048.74	1037.17	1067.73	1056.31	1004.97	1025.65	1065.66	1063.12	1065.28	1053.05	1067.34	1097.03	1013.35	1044.15	1036.95	990.202	1049.51	1037.21	1028.83	1061.74	1054.03	1055.99	1052.58	1054.93	1054.93	1053.83	1070.31	1065.71	1066.67	1084.78	1031.41	1059.23	1067.04	1072.96	1098.04	1101.99	1130.75	1126.84	1114.06
0.11	1.1228		18.9666	1106.08	1110.75	1032.43	1070.64	1065.42	1059.61	1053.81	1058.27	1060.3	1066.65	1065.06	1046.08	1087.71	1060.56	1064.44	1043.55	1082.44	1023.17	1054.83	1012.12	1056.34	1027.64	989.021	1087.79	1064.82	1010.49	1070.9	1051.92	1037.3	1074.55	1054.74	1054.74	1082.43	1069.3	1090.22	1055.42	1098.61	1100.17	1074.36	1028.7	1102.64	1120.29	1120.26	1119.32	1119.63	1090.73
0.11	1.1225		18.9703	1094	1099.56	1102.57	1067.26	1058.27	1084.15	1041.53	1043.77	1027.37	1018.97	1070.41	1055.22	1087.05	1065.25	1011.03	1015.56	1043.74	1032.54	1016.1	1042.89	1072.43	1028.66	1016.79	1047.72	1046.09	1029.31	1043.13	1020.16	1059.46	1068.63	1040.88	1040.88	1087.23	1059.08	1054.06	1032.84	1072.97	1082.7	1037.21	1062.32	1120.29	1073.01	1133.91	1119.42	1081.1	1096.26
0.11	1.1222		18.9741	1057.39	1054.6	1064.71	1092.79	1068.42	1077.64	1064.93	1033.4	1069.87	1029.35	1093.17	1085.53	1077.49	1106.14	1009.51	1060.06	1056.33	1038.51	1029.91	1044.95	1030.86	1042.24	1029.51	1037.39	1053.4	1029.08	1031.53	1019.39	1056.26	1066.57	1017.34	1017.34	1080.98	1041.72	1010.94	1081.04	1032.87	1021.87	1052.9	1100	1101.54	1093.78	1104.18	1131.08	1084.34	1089.5
0.12	1.1222		18.9778	1084.3	1062.93	1039.65	1112.54	1035.95	1030.69	1055.89	1069.38	1081.79	1024.52	1040.97	1053.51	1042.68	1052.46	1005.52	1067.92	1029.76	1032.09	1056.48	1016.84	1004.81	983.11	1049.96	1034.93	1047.01	1047.27	1040.9	1015.31	1069.48	1089.76	1031.99	1031.99	1045.69	1064.14	1062.8	1106.96	1080.09	1060.34	1079.14	1076.53	1073.28	1090.85	1063.63	1082.14	1120.29	1094.09
0.12	1.1216		18.9816	1096.7	1109.02	1077.47	1085.57	1027.6	1010.09	1072.45	1063.71	1049	1009.76	1022.15	1040.86	1052.26	1057.28	1076.83	1028.78	1043.45	1039.28	1045.6	1010.02	1015.02	992.186	1046.98	1019.21	1026.31	1075.67	1067.09	1029.83	1058.7	1053.83	1097.46	1097.46	1037.7	1057.1	1061.95	1085.89	1053.01	1082.12	1070.2	1082.04	1082.42	1087.98	1076.7	1057.43	1082.27	1091.77
0.12	1.1213		18.9853	1096.28	1064.33	1036.51	1019.14	1014.12	1003.37	1094.25	1023.56	1046.15	1027.97	1045.04	998.277	1047.63	1093.32	1043.38	1054.37	1037.32	1056.53	1024.51	1061.39	1035.3	997.429	1028.89	1064.63	1050.97	1083.77	1018.92	1048.75	1063.92	1093.08	1063.06	1063.06	1035.97	1061.97	1061.28	1061.81	1036.57	1081.68	1072.85	1082.02	1100.57	1065.37	1106.59	1101.05	1074.54	1098.24
0.12	1.121		18.9891	1098.92	1055.43	1066.27	1007.44	1084.41	1022.58	1094.86	1044.7	1041.85	1056.79	1053.37	1015.39	1100.27	1048.83	1027.33	1063.97	1011.64	1030	1037.41	1022.69	1026.97	1032.39	1061.48	1035.18	1042.95	1055.73	1032.31	1059.53	1048.15	1016.54	1022.61	1022.61	1079.16	1063.43	1077.01	1070.44	1039.11	1101.98	1067.76	1091.66	1109.05	1078.77	1062.17	1110.5	1076.07	1058.24
0.12	1.1204		18.9928	1074.48	1066.17	1069.13	1037.42	1060.44	1056.01	1055.23	1072.16	1054.22	1053.84	1053.89	1046	1051.94	1043.73	1038.32	1024.42	1023.77	1013.48	997.22	994.697	1019.59	1039.94	1015.79	1035.43	1008.29	1025.64	1059.92	1006.11	1040.24	1029.02	1023.96	1023.96	1077.98	1051.01	1068.51	1073.68	1023.03	1056.03	1098.93	1070.71	1080.66	1089.01	1047.49	1073.42	1076.69	1042.63
0.12	1.1201		18.9966	1074.81	1093.88	1063.04	1038.11	1023.81	1089.4	1070.16	1071.66	1068.42	1037.64	1055.77	1063.23	1050.39	1077.63	1036.68	1061.76	1026.45	1044.21	1021.01	1006.04	1015.46	1023.81	1023.55	1048.07	1046.05	1037.11	1106.24	1062.6	1057.48	1060.42	1060.65	1060.65	1030.7	1076.28	1040.64	1085.63	1053.58	1031.61	1060.29	1090.08	1066.58	1062.28	1083.58	1102.41	1073.64	1078.2
0.12	1.1201		19.0003	1051.19	1067.17	1043.1	1047.89	1048.48	1084.7	1068.86	1051.33	1058.15	1021.43	1049.9	1084.4	1101.72	1075.26	1046.47	1052.89	1004.48	1022.75	1036.96	1013.16	1027.22	996.439	1013.42	1058.29	1100.41	1058.69	1074.4	1049.1	1027.98	1077.95	1066.3	1066.3	1054.17	1029.15	1022.53	1046.02	1040.15	1061.59	1066.17	1063.42	1086.49	1079.65	1077.56	1127.68	1101.98	1053.57
0.12	1.1197		19.0041	1061.65	1074.54	1073.68	1041.13	1096.17	1074.79	1034.68	1039.95	1036.52	1078.14	1038.53	1072.58	1055.58	1068.22	1018.02	1042.35	1019.34	1015.84	1025.14	1026.07	1064.84	986.183	1037.21	1049.93	1059	1072.82	1045.23	1050.21	1041.48	1082.9	1055.71	1055.71	1045.35	1046.63	1011.92	1042.67	1044.5	1048.71	1091.91	1095.67	1096.31	1095.68	1081.63	1111.62	1077.34	1058.68
0.12	1.1191		19.0078	1070.99	1090.2	1052.54	1057.44	1070.47	1056.16	999.036	1024.58	1021.85	1085.43	1064.88	1057.48	1065.6	1051.52	966.947	1008.83	1045.01	1023.42	1022.08	1015.39	1036.91	981.157	1059.31	1005.89	1040.37	1037.15	1051.39	1052.87	1042.49	1050.92	1017.78	1017.78	1051.34	1058.11	1036.23	1021.32	1043.83	1032.45	1061.68	1086.71	1062.41	1051.07	1052.43	1084.63	1058.11	1067.13
0.12	1.1188		19.0116	1049.67	1075.81	1067.59	1055.33	1067.72	1039.85	1059.95	1067.06	1005.23	1045.27	1095.19	1068.59	1068.52	1031.83	1038.53	1043.84	1039.99	1019.02	1032.94	1004.73	1033.34	1012.05	1045.14	1019.91	1046.92	1035.74	1034.82	1057.32	1062.93	1032.9	1018.73	1018.73	1061.78	1041.17	1080.28	1053.51	1050.61	1044.68	1062.11	1070.52	1059.71	1072.38	1039.42	1135.3	1079.39	1061.9
0.12	1.1185		19.0153	1080.69	1072.04	1075.73	1063.52	1025.96	1047.39	1066.24	1078.63	1026.06	1067.36	1076.82	1006.28	1044.29	1067.49	1075.99	1027.92	1020.73	1026.44	1067.7	994.068	1030.27	1030.57	1020.66	1041.42	1013.39	1030.46	968.239	1015.3	1048.69	1028.38	1070.45	1070.45	1031.28	1089.61	1064.04	1069.11	1049.75	1029.55	1074.17	1077.96	1039.5	1101.35	1049.38	1102.98	1074.58	1097.87
0.12	1.1179		19.0191	1070.41	1057.12	1062.93	1081.36	1058.67	1034.33	1021.12	1064.89	1056.99	1041.87	1076.63	1011.51	1013.96	1027.92	1056.63	1022.67	1024.25	1024.55	1080.18	1004.49	1030.38	1081.91	1015.28	1029.96	1024.25	1029.47	1009.64	1019.15	1047.65	1055.04	1071.43	1071.43	1054.92	1071.81	1059.46	1069.19	1059.17	1046.39	1050.46	1086.81	1030.8	1086.1	1073.48	1073.9	1061.14	1079.92
0.12	1.1179		19.0228	1073.17	1064.04	1043.79	1080.87	1050.54	1005.6	1031.69	1038.33	1037.9	989.462	1069.27	1019.04	1045.81	1047.1	1021.52	1034.8	1014.58	1026.37	1072.01	1015.79	1036.87	1051.71	1003.19	994.609	1013.4	1002.95	1082.43	1011.1	1038.44	1058.74	1037.67	1037.67	1041.11	1024.14	1040.79	1057.15	1075.01	1029.74	1057.03	1073.86	1042.38	1062.98	1079.54	1061.17	1100.43	1051.76
0.12	1.1176		19.0266	1073.06	1085.27	1070.64	1007.5	1025.51	1006.68	1036.82	1057.05	1010.25	1013.59	1034.57	1040.63	1045.85	1067.49	1012.47	1017.78	1042.28	1037.11	1032.98	1040.8	1042.14	1024.93	1003.9	1023.31	1010.66	989.539	1039.29	1027.93	1022.35	1065.41	1031.84	1031.84	1034.95	1053.71	1004.3	990.575	1045.12	1035.74	1078.58	1057.1	1053.32	1084.94	1074.83	1054.47	1085	1046.04
0.12	1.1173		19.0303	1068.23	1094.42	1072.27	1069.45	1019.53	1072.56	1003.93	1054.63	1024.98	1058.37	1026.29	1030.5	1014.2	1026.44	1034.72	1000.43	1061.37	1045.49	1042.5	1018.27	1044.67	1033.9	1056.96	1062.56	1009.64	967.197	993.146	1029.73	1064.83	1028.93	991.595	991.595	1061.69	1056.06	1025.38	1013.69	1058.71	1037.18	1047.37	1011.27	1042.51	1098.34	1064.8	1050.76	1048.8	1047.22
0.12	1.1166		19.0341	1087.19	1051.48	1057.92	1097.3	1035.35	1075.67	1040.66	1057.78	1044.23	1042.35	1067.46	1059.12	1013.48	1044.2	1056.93	1035.98	1047.22	1016.83	1044.43	1016.57	1020.15	1002.74	1040.06	1066.74	1054.98	1049.59	1026.08	1010.55	1058.1	1020.56	1021.95	1021.95	1073.79	1100.66	1049.58	1064.19	1087.22	1059	1051.79	1047.98	1070.57	1068.36	1073.46	1072.89	1086.97	1065.54
0.12	1.1163		19.0378	1058.97	1080.18	1041.09	1074.32	1083.63	1089.07	1073.48	1038.44	995.542	1035.04	1071.32	1057.01	1071.05	1062.16	1070.36	1044.39	1050.15	988.346	1059.53	1036.72	1033.57	974.273	1026.86	1070.73	1033.84	1084.97	1058.68	1032.27	1036.53	1019.05	1049.39	1049.39	1098.1	1078.66	1063.64	1065.87	1067.45	1071.74	1032.22	1057.48	1060.69	1060.07	1082.29	1071.64	1068.74	1080.29
0.12	1.116		19.0416	1038.46	1088.15	1016.83	1034.56	1066.79	1086.85	1059.04	1037.4	1022.64	1037.15	1048.65	1033.97	1085.36	1050.06	1032.98	1054.78	1020.2	1036.79	1042.21	1005.8	1028.3	998.157	1027.44	1088.2	1013.94	1063.36	1075.83	1036.15	1035.74	1040.31	1050.72	1050.72	1093.54	1011.52	1041.4	1041.53	1069.14	1078.75	1061.31	1070.34	1078.44	1064.59	1097.43	1087.04	1102.02	1087.47
0.12	1.116		19.0453	1074.34	1042.31	1046.4	1023.15	1042.12	1039.89	1071.03	1028.07	1036.36	1029.82	990.173	1042.01	1041.78	1019.47	1009.99	1067.6	994.866	1045.78	1018.4	995.07	1046.23	1030.63	1037.75	1040.95	1004.93	1031.86	1033.62	1003.88	1052.18	1041.6	1056.38	1056.38	1011.12	987.302	1035	1045.6	1053.11	1043.25	1041.47	1051.18	1085.48	1087.99	1056.8	1086.73	1085.16	1082.69
0.12	1.1154		19.0491	1079.52	1044.53	1078.54	1052.35	1047.65	1019.84	1045.88	1057.58	1016.48	1022.62	1022.96	1083.27	1058.04	1018.19	1054.69	1043.9	1046.07	1046.89	1042.76	992.429	1024.57	1026.33	1038.2	1034.95	1013.29	1052.13	1016.78	988.81	1041.82	1033.67	1055.61	1055.61	1004.08	1020.09	1083.57	1057.35	1053.47	1063.78	1010.89	1053.47	1065.82	1125.74	1068.32	1093.04	1064.88	1078.43
0.12	1.1151		19.0528	1083.83	1081.04	1055.34	1011.78	1042.48	1068.79	996.321	1045.1	1019.64	1033.63	1071.18	1101.81	1052.44	1070.15	1036.77	975.548	1030.19	1038.38	1026.13	1000.24	992.507	1022.37	1023.14	1063.04	1051.39	1027.86	1030.31	983.224	1012.88	1049.46	1037.03	1037.03	1043.65	1051.41	1063.1	1104.66	1087.24	1068.78	1057.94	1053.97	1048.73	1106.12	1097.54	1083.92	1080.31	1078.75
0.12	1.1148		19.0566	1035.04	1058.84	1030.46	1034.98	1058.93	1098.54	1028.9	1023.74	1002.02	1050.74	1053.07	1069.75	1014.75	1069.35	1035.37	1004.2	1001.68	1050.97	989.127	1012.98	1006.48	1025.09	1014.47	1076.38	1042.11	1011.16	1035.39	998.482	1041.03	1092.94	1043.77	1043.77	1061.42	1041.88	1044.73	1114.16	1104.64	1018.21	1047.82	1030.18	1040.06	1059.93	1067.15	1089.02	1082.37	1048.79
0.12	1.1145		19.0603	1044.56	1023.46	1052.59	1019.22	1036.41	1080.07	1006.2	1045.34	1010.37	1053.03	1010.47	1069.6	1021.33	1037.1	1030.21	1053.06	1025.95	1049.16	997.974	1007.71	1004.57	1012.33	978.573	1067.23	1026.13	1024.6	1053.9	1035.59	1042.42	1103.29	1045.64	1045.64	1040.14	1034.47	1029.67	1050.11	1065.82	1063.7	1037.08	1062.4	1077.58	1035.27	1043.16	1112.25	1058.77	1064.8
0.12	1.1139		19.0641	1036.26	1019.29	1081.62	1019.44	1011.42	1042.73	1035.17	1061.41	1058.72	1078.39	1033.24	1091.31	1066.98	1055.58	1053.85	1064.53	1048	1033.62	1044.58	999.224	1051.78	1015.43	975.696	1017.11	1020.87	1049.89	1039.17	1054.49	1072.55	1061.55	1041.03	1041.03	1036.64	1046.41	1033.52	1009.46	1014.18	1073.67	1057.79	1071.61	1050.77	1055.99	1058.76	1093.06	1092.89	1064.29
0.12	1.1139		19.0678	1028.79	1039.34	1059.9	1064.58	1046.46	1031.25	1048.18	1036.12	1028.31	1064.72	1052.12	1098.89	1028.45	1009.06	1053.56	1048.44	1029.98	1008.32	1065.47	1020.39	1058.55	1034.79	1016.5	1037.72	977.079	1042.31	1029.06	1078.93	1084.62	1025.21	1043.84	1043.84	1028.75	1000.97	1067.91	1043.69	1015.67	1044.12	1061.61	1062.09	1012.87	1066.51	1101.61	1052.37	1080.22	1034.21
0.12	1.1135		19.0716	1071.69	1008.99	1052.42	1076.73	1065.16	1054.83	1021.43	1017.69	1054.22	1075.09	1058.42	1040.94	1014.65	1007.19	1040.48	1031.33	1011.91	1024.03	1061.24	1038.64	1030.21	1043.9	1022.4	1047.86	1023.91	1022.99	1049.92	1062.57	1061.35	1060.76	1038.96	1038.96	1025.87	993.285	1077.96	1103.07	1032.77	1076.81	1007.6	1043.92	1053.84	1064.06	1081.98	1030.04	1051.8	1041.69
0.12	1.1132		19.0753	1050.73	1029.85	1040.82	1066.28	1052.8	1059.22	1022.47	1028.86	1095.9	1080.56	1068.08	1006.48	1071.11	1048.56	1025.32	994.314	999.841	1036.57	1021.99	1016.73	994.144	1025.58	1011.6	1035.14	1071.96	997.77	1038.81	1036.66	1073.19	1069.06	1024.95	1024.95	1070.28	1034.29	1052.78	1064.09	1036.66	1061.95	1018.78	1017.15	1076.52	1061.16	1029.76	1067.91	1045.29	1054.79
0.12	1.1126		19.0791	1058.04	1055.44	1049.26	1031.08	1024	1021.32	1031.38	1039.67	1056.37	1060.54	1059.39	1025.51	1060.25	1044.91	1014	1014.56	987.082	1013.79	1013.99	1002.18	1018.85	1033.32	1006.68	1020.24	1027.71	955.714	1006.84	1022.55	1061.53	1021.47	994.839	994.839	1076.02	1071.87	1044.57	1075.72	1040.09	1038.85	1080.67	1036.82	1085.23	1060.51	1034.29	1081.7	1073.59	1055.6
0.12	1.1123		19.0828	1069.42	1029.34	1055.31	1014.33	1033.29	1022.23	1006.2	1047.67	1009.63	1059.2	1050.02	1025.31	1086.78	1004.64	1019.05	1031.15	1022.09	1013.95	1008.04	983.112	1059.89	1048.91	1021.41	1039.86	1003.51	1000.28	1034.58	1065.54	1054.18	985.467	1013.61	1013.61	1066.26	1063.92	1022.59	1081.99	1045.43	1059.93	1062.26	1067.09	1037.97	1040.32	1039.3	1103.29	1082.73	1051.96
0.12	1.112		19.0866	1038.45	1048.12	1034.01	1025.76	1063.83	1052.38	1050.7	1081.81	1043	1041.21	1057.35	1022.25	1094.93	1001.62	1010.62	1055.8	1026.71	1036.01	1009.14	993.643	1034.8	1055.49	1024.76	1044.2	1023.74	1037.37	1046.49	1088.98	1041.7	1009.22	1038.97	1038.97	1049.86	1050.37	1027.34	1060.47	1099.28	1046.86	1040.41	1075.13	1041.88	1047.08	1028.57	1067.59	1072.37	1031.89
0.12	1.112		19.0903	1048.78	1075.08	1033.6	1001.44	1063.27	1054.87	1035.74	1047.4	1050.82	1039.6	1061.65	1036.22	1067.32	1021.42	1034.46	1025.05	982.086	1055.48	1022.52	1015.33	990.871	1056.66	1041.22	1000.2	1044.24	1002.28	1047.9	1023.67	1044.95	1023.88	1027.72	1027.72	1053.81	1011.1	1033.24	1041.77	1083.84	1023.18	1031.76	1050	1067.17	1051.12	1036.67	1026.69	1055.2	1016.15
0.12	1.1117		19.0941	1066.41	1068.4	1049.15	1033.33	1050.27	1051.77	1013.28	1012.95	1034.09	1055.13	1084.12	1008.13	1064.08	1055.87	1062.73	1020.55	983.405	1058.82	1005.84	1033.55	1004.75	1061.2	1070.72	985.756	1026.24	1028.65	1066.03	996.528	1030.72	1009.88	989.247	989.247	1064.16	1033.21	1043.46	1065.31	1055.17	1034.62	1018.91	1055.17	1076.98	1016.59	1074.24	1047.59	1046.44	1037.15
0.12	1.1111		19.0978	1076.05	1036.43	1011.69	1059.75	1019.81	1050.17	1043.61	1022.26	1039.68	1004.28	1044.52	1018.63	1053.71	1042.67	1038.96	1050.98	1008.72	1044.29	1017.97	1049.97	1013.97	1039.6	1057.57	1009.34	1011.68	1062.83	1068.13	1029.35	1025.77	987.095	989.457	989.457	1065.69	1011.3	1042.39	1051.34	1059.78	1047.34	1068.35	1069.95	1056.83	1043.89	1054.39	1033.75	1021.38	1049.91
0.12	1.1108		19.1016	1079.88	1020.21	1040.98	1075.41	1039.64	1072.59	1035.7	1068.75	1039.13	999.516	1041.8	1030.77	1034.35	1066.15	1008.83	1052.76	1042.1	997.535	1028.71	1044.41	1016.38	1009.24	1043.68	1016.3	1025.3	1051.66	1054.33	1055.37	1031.33	1010.54	1045.26	1045.26	1062.04	1018.36	1046.99	1047.38	1037.47	1060.06	1064.14	1066.71	1036	1085.2	1040.41	1044.14	1059.32	1053.85
0.12	1.1104		19.1053	1055.15	1024.23	1036.11	1020.34	1029.54	1043.69	1049.49	1061.68	999.746	1045.87	1024.38	1040.42	1057.45	1089.55	1018.66	1054.17	1050.27	1014.72	1024.36	1003.47	1014.95	1010.92	1022.7	1023.02	1049.82	1032.86	1030.58	1021.21	1016.14	1047.82	1083.41	1083.41	1052.26	1059.08	1041.34	1038.33	1041.86	1045.16	1065.2	1052.51	1063.79	1077.11	1084.79	1028.14	1116.64	1043.49
0.12	1.1098		19.1091	1057.12	1014.22	997.861	1004.25	1050.6	1001.84	1027.52	1053.65	968.548	1045.89	1032.81	1048.27	1075.86	1077.16	1029.21	1034.8	1040.09	1053.4	1017.57	1029.91	1021.42	1033.59	1002.59	1051.75	1042.99	1013.36	1030.87	986.433	1021.46	1060.14	1040.6	1040.6	1055.83	1053.46	1077.07	1058.75	1066.82	1061.27	1084.37	1048.08	1088.26	1077.49	1072.28	998.558	1094.03	1040.64
0.13	1.1098		19.1128	1039.95	1035.85	1018	1047.33	1059.08	1028.51	1004.55	1071.59	994.278	1063.37	1019.83	1010.19	1075.12	1031.9	1000.77	994.605	989.254	1016.53	1000.43	1053.55	1009.67	1040.07	986.867	1032.05	1009.9	998.81	1070.82	983.325	1030.43	1045.13	1006.41	1006.41	1039.1	1040.11	1072.63	1066.94	1072.56	1072.52	1033.61	1054.93	1062.05	1080.58	1037.25	1048.28	1081.79	1026.99
0.13	1.1092		19.1166	1022.59	1038.42	1024.07	1056.21	1048.32	1028.97	1033.1	1064.38	1049.04	1075.14	1019.54	981.287	1065.67	1000.9	981.94	1012.42	1024.58	986.2	1010.07	1052.88	1018.89	1046.8	984.457	1016.05	1025.37	994.475	1049.19	977.815	1045.69	1046.31	1024.29	1024.29	1033.67	1056.85	1023.28	1073.87	1066.42	1051.57	1052.51	1047.45	1038.06	1050.86	1037.89	1085.21	1084.22	1030.49
0.13	1.1089		19.1203	1047.6	1056.95	1043.93	1055.2	1043.04	1018.33	1029.11	1050.26	1075.29	1078.81	1018.1	1037.93	1044.38	1023.77	982.49	1018.95	1063.63	988.565	1014.3	1039.84	1022.15	1038.37	1011.87	1017.85	1026.35	1021.1	1021.35	984.483	1033.5	1052.3	1040.38	1040.38	1044.79	1074.5	1013.16	1071.5	1050.56	1037.74	1075.96	1043.02	1023.59	1036.58	1059.24	1061.37	1103.13	1048.67
0.13	1.1083		19.1241	1031.21	1059.04	1051.19	1072.46	1014.01	1072.14	1024.45	1031.09	1049.08	1048.7	1008.33	1044.5	1061.41	1021.89	992.464	989.52	1009.96	1043.64	994.101	991.009	1019.45	1041.17	1006.23	1017.79	1027.9	1022.98	1053.35	1029.35	1009.5	994.133	1030.25	1030.25	1039.37	1073.19	1018.65	1043.37	1018.89	1015.65	1086.48	1005.44	1046.87	1075.75	1052.03	1078.8	1051.5	1039.49
0.13	1.108		19.1278	1023.74	1060.77	1024.28	1057.87	1003.64	1074.88	1066.81	1038.12	1040.67	1012.71	1015.03	1028.09	1051.58	1042.57	1007.4	1008.85	988.172	1020.75	1006.61	1023.91	1039.15	1033.43	994.457	1020.28	1037.28	997.725	1041.7	1048.68	1012.72	1008.01	1000.96	1000.96	1100.14	1039.24	1053.67	1038.27	1007.99	1034.48	1049.03	981.143	1032.89	1102.8	1028.92	1064.22	1047.16	1047.61
0.13	1.1077		19.1316	1027.99	1063.72	1048.61	1045.97	1043.69	1040.84	1105.75	1034.14	1048.62	1042.57	1028.96	1065.11	1030.57	1072.81	1037.32	1037.39	1005.42	981.699	1004.88	1025.6	1017.19	1021.79	997.727	1005.06	1019.43	1003.59	1044.33	1030.5	998.904	1042.75	982.322	982.322	1063.73	1046.19	1064.87	1025.06	1013.57	1071.95	1049.63	1047.35	1026.68	1114.46	1078.03	1026.99	1101.12	1058.65
0.13	1.1077		19.1353	1035.54	1037.93	1027.01	1037.17	1044.96	1036.22	1065.69	993.327	1057.39	1029.47	1052.54	1048.18	1036.9	1059.83	1059.47	1028.38	1004.92	1014.08	1018.16	986.377	1014.07	1044.63	968.918	990.471	989.784	995.076	1030.52	1017.51	980.414	1031.31	1036.47	1036.47	995.925	1047.07	1035.57	1049.9	1018.72	1071.92	1082.33	1068.38	1038.07	1070.52	1090.94	1018.65	1084.59	1051.34
0.13	1.1073		19.1391	1040.42	1083.59	1004.11	1060.99	1019.96	1053.75	1038.07	1027.99	1047.64	1056.5	1065.87	1029.63	1046.85	1009.73	1067.23	1031.82	1001.13	1020.23	1060.9	1008.39	1033.81	1046.64	981.565	1004.2	1016.47	1003.26	1011.92	1030.4	995.977	1029.35	1079.42	1079.42	1022.63	1011.9	1058.35	1093.76	1016.37	1055.56	1071.59	1037.38	1050.3	1063.84	1079.01	1054.39	1073.01	1094.86
0.13	1.107		19.1428	1046.3	1054.64	1004.76	1050.36	1027.66	1067.99	1026.78	1070.04	1016.26	1095.12	1066.09	1042.05	1020.29	990.53	1029.72	1042.67	991.421	996.712	1033.94	1014.4	1038.32	1031.44	980.13	1029.58	1018.14	964.145	1024.93	1008.91	1030.15	994.977	1046.46	1046.46	1019.37	1039.05	1060.26	1064.42	1027.16	1043.58	1046.19	1033.71	1034.51	1081.86	1069.84	1109.39	1056.42	1069.05
0.13	1.1064		19.1466	1082.31	975.752	1009.06	1026.15	1028.4	1046.1	1031.97	1062.9	1030.18	1096.03	1050.26	1023.33	1023.26	1003.89	986.481	1037.06	976.042	1010.75	1004.97	971.184	1030.48	1027.55	971.049	1025.22	1001.32	964.493	1040.81	1001.42	1032.75	992.302	1017.1	1017.1	1041.74	1060.08	1061.12	1039.6	1060.78	1047.24	1034.29	1036.87	1026.69	1072.94	1037.78	1098.3	1036.75	1030.95
0.13	1.1061		19.1503	1080.25	1000.7	1047.48	1048.58	1068.74	1027.99	1050.49	1048.75	1075.68	1074.49	1023.42	1031.86	1048.17	993.238	983.093	1020.71	998.94	1020.08	1023.66	953.48	1004.7	1014.94	996.413	1024.04	989.395	1013.58	1008.31	1008.54	991.211	1004.29	1033.66	1033.66	1081.28	1047.21	1057.34	1047.74	1089.8	1036	1049.43	1077.7	1032.12	1073.18	1061.13	1029.68	1063.3	1037.06
0.13	1.1058		19.1541	1059.36	1013.43	1050.46	1051.87	1084.91	1031.39	1090.03	1015.2	1082.92	1039.32	1024.87	1029.98	1011.68	992.998	995.448	1020.7	1007.81	1045.29	1021.85	1017.9	980.354	1032.12	1021.41	1012.77	989.194	1018.79	1000.96	985.288	994.842	990.985	1032.14	1032.14	1085.03	1053.48	1046.5	1045.23	1063.33	1040.46	1065.2	1079.55	1021.89	1073.18	1080.12	1010.45	1082.85	1060.7
0.13	1.1058		19.1578	1037.83	1002.86	1022.49	1047.46	1032.58	1037.88	1079.02	1005.49	1066.84	1035.26	1033.5	1029.4	1001.51	998.564	1009.1	1007.01	989.751	1021.61	1014.06	1041.05	1006.52	1032.28	1009.85	1006.07	992.194	1045.5	1015.53	1011.27	1019.62	1003.14	1031.71	1031.71	1036.81	1043.86	1057.09	1062.87	1039.64	1050.02	1056.49	1038.29	1004.12	1073.63	1061.8	1051.76	1075.15	1070.37
0.13	1.1052		19.1616	1035.25	1039.85	1002.47	1022.13	1040.32	1066.47	1027.65	1010.65	1068.14	1058.31	1038.64	1057	997.394	1011.5	983.74	1023.93	1002.28	977.776	1004.44	1003.36	981.44	1027.05	983.597	1006.28	1011.74	1032.2	983.04	1038.91	1028.91	1010.75	1026.93	1026.93	983.005	1038.61	1074.7	1061.57	1045.2	1064.6	1053.22	1040.07	1007.73	1060.69	1072.14	1063.43	1084.07	1058.03
0.13	1.1049		19.1653	1033.48	1019.12	1034.11	1008.75	1084.4	1073.48	1030.87	1021.8	1056.63	1056.55	1049.08	1039.68	995.852	1017.17	1004.36	1022.13	1003.62	1008.84	990.301	991.763	938.377	1021.87	985.039	999.03	1068.63	995.584	970.084	1045.36	1031.66	978.42	1013.53	1013.53	991.967	1043.25	1070.53	1033.07	1055.05	1053.07	1042.07	1031.53	1053.19	1048.09	1062.8	1046.59	1078.8	1029.86
0.13	1.1046		19.1691	1032.82	986.785	1063.63	1041.53	1053	1051.67	1051	1046.14	1030.96	1022.8	1026.01	1025.49	1009.92	1037.34	1039.58	1009.47	1005.97	1049.69	1034.22	1012.73	983.234	991.178	1005.01	1024.74	1044.82	1010.28	990.663	1031.73	988.375	1008.01	1039.08	1039.08	1045.58	1031.51	1030.37	1014.21	1081.19	1038.59	1047.88	1037.26	1076.74	1081.08	1059.26	1038.33	1060.82	1032.69
0.13	1.1039		19.1728	1037.54	1048.58	1101.27	1050.56	1041.91	1050.97	1040.63	1035.39	1024.36	1013.66	984.087	1046.85	1019.83	1046	1011.77	1007.64	1002.49	1035.01	1058.14	993.329	1014.04	981.692	1007.47	1043.55	983.714	1031.65	1022.16	1033.57	980.928	1033.7	1016.04	1016.04	1084.83	1004.9	1029	1009.34	1072.62	1050.26	1064.11	1030.29	1060.04	1079.95	1052.64	1060.57	1073.97	1095.45
0.13	1.1036		19.1766	1029.07	1049.42	1092.6	1048.13	1048.21	1037.09	1036.58	1029.22	1007.39	1011.49	975.702	1025.2	1009.75	1027.6	1018.14	988.284	997.617	1012.17	1006.24	955.61	993.805	996.663	1007.33	1008.2	1003.23	1026.98	999.413	1040.02	1018.98	1009.64	1002.13	1002.13	1063.74	1027.63	1075.15	1055.86	1030.21	1079.58	1049.93	1025.46	1022.5	1039.19	1051.24	1066.79	1082.45	1090.95
0.13	1.1036		19.1803	1022.64	1011.6	1033.64	1051.73	1049.34	1001.85	1047.13	1039.92	1024.76	1026.23	977.87	986.179	999.843	1017.98	1017.51	982.766	1007.21	1028.85	1001.51	972.937	984.887	1012.09	989.64	985.179	1022.4	986.709	982.17	1013.58	1003.82	1025.29	1006.21	1006.21	1030.21	1068.84	1087.48	1059.57	1010.63	1083.78	1066.37	1065.88	1009.16	1018.97	1080.71	1053.19	1050.6	1041.97
0.13	1.1033		19.1841	1024.27	1046.75	1059.05	1055.38	1050.76	1006.85	1019.17	1023.05	1016	1035.33	1025.24	981.909	1017.93	1008.07	1014.29	971.048	1026.1	1013.73	993.152	997.645	991.804	1007.15	967.991	995.244	988.046	975.774	998.706	1015.37	1001.4	1027.93	988.812	988.812	1025.81	1025.83	1046.84	1075.65	1035.49	1079.42	1050.43	1065.05	1046.73	1052.97	1075.34	1046.67	1054.68	1057.53
0.13	1.103		19.1878	1023.62	1078.06	1050.66	1057.01	1023.06	1023.07	1012.42	1021.29	980.977	1020.59	1041.77	1006.88	974.459	1017.93	1042.03	999.455	1056.32	970.189	964.822	980.533	990.029	1013.45	955.912	999.793	972.266	986.236	985.299	1035.63	1021.08	997.211	993.421	993.421	1012.41	1018.5	1014.72	1092.38	1056.43	1056.61	1018	1050.95	1041.25	1086.65	1057	1046.47	1061.66	1087.04
0.13	1.1024		19.1916	1021.86	1060.42	1013.97	1049.49	1024.82	1049.32	1029.28	1053.84	1044.8	1041.97	1034.53	1009.21	1008.19	1022.91	1027.43	971.929	1041.23	986.239	1000.09	990.189	991.342	1004.76	963.606	1025.73	989.312	999.604	1003.52	995.05	1024.32	999.114	1032.07	1032.07	998.72	1046.58	1000.74	1052.45	1041.68	1013.5	1029.74	1051.97	1027.19	1061.85	1055.38	1030.39	1071.51	1064.83
0.13	1.1021		19.1953	1048.9	1051.01	1021.12	1055.48	1041.43	1031.82	1038.05	1062.93	1068.37	1028.38	1050.5	1004.54	1035.81	1011.87	1012.59	968.003	1033.18	1027.94	1031.79	1015.84	988.815	1016.69	984.812	1038.98	979.146	1028.42	1014.21	999.497	1022.26	1000.79	1055.69	1055.69	1004.82	1061.57	1017.62	1059.17	1019.76	1052.12	1034.95	1006.06	1057.97	1076.38	1049.22	1034.63	1076.08	1057.94
0.13	1.1018		19.1991	1047.62	1087.42	1050.3	1049.66	1045.01	1016.83	1064.41	1054.9	1018.4	989.926	1024.54	1031.73	1010.8	1021.62	1024.64	1006.93	1039.75	1005.41	1045.32	983.856	994.126	1025.03	996.108	1050.23	983.112	1038.68	1003.28	1039.14	1029.84	1010.25	1025.04	1025.04	996.47	1057.25	1033.95	1072.36	1028.91	1078.36	1040.5	1002.59	1053.44	1066.65	1058.43	1054.97	1019.14	1066.13
[truncated: 23,262 more rows]
[truncated: 24 more columns]

## Sheet: Fig. 5 b
Discharging/charge curves			PD data
Time	Voltage			1	2	3	4	5	6	7	8	9	10	11	12	13	14	15	16	17	18	19	20	21	22	23	24	25	26	27	28	29	30	31	32	33	34	35	36	37	38	39	40	41	42	43	44	45	46
[truncated: 26,340 more rows]
[truncated: 31 more columns]
