# Supplementary material for: Solvent control of water O−H bonds for highly reversible zinc ion batteries
Source: Nat Commun. 2023 May 11;14:2720. doi: 10.1038/s41467-023-38384-x (PMC10175258; doi:10.1038/s41467-023-38384-x)
Supplement: Supplementary file 3 — Source Data [file 41467_2023_38384_MOESM3_ESM.zip › Source data/Figure 6.xlsx]

## Sheet: Fig. 6 a
1st		2nd		3rd		4th
1.06607	-0.00184	1.06594	-0.02196	1.06596	-0.02279	1.06581	-0.02339
1.06548	-0.00432	1.06534	-0.022	1.06537	-0.02283	1.06534	-0.02343
1.06446	-0.00808	1.06436	-0.02211	1.06432	-0.02295	1.06432	-0.02355
1.06343	-0.01098	1.06335	-0.02224	1.06335	-0.0231	1.06335	-0.02369
1.06243	-0.01319	1.06234	-0.02234	1.06233	-0.02321	1.06229	-0.02382
1.06144	-0.01489	1.06133	-0.02244	1.06132	-0.02332	1.06131	-0.02394
1.06045	-0.0163	1.06029	-0.02258	1.06032	-0.02349	1.06031	-0.0241
1.05949	-0.01731	1.0593	-0.0225	1.05933	-0.02357	1.05933	-0.02419
1.05844	-0.01811	1.05833	-0.02272	1.05838	-0.02367	1.0583	-0.02428
1.05745	-0.01882	1.05738	-0.0229	1.05733	-0.02385	1.05727	-0.02447
1.05646	-0.01936	1.05632	-0.023	1.05632	-0.02394	1.05632	-0.02457
1.05547	-0.01979	1.05538	-0.0231	1.05536	-0.02404	1.05535	-0.02467
1.05442	-0.02021	1.05434	-0.02326	1.05436	-0.02421	1.05428	-0.02486
1.05349	-0.02051	1.05335	-0.02336	1.0533	-0.02432	1.0533	-0.02497
1.05241	-0.02053	1.05236	-0.02345	1.05236	-0.02442	1.05235	-0.02508
1.05143	-0.02055	1.05133	-0.02359	1.05135	-0.02459	1.05131	-0.02525
1.05046	-0.02084	1.05037	-0.02372	1.05034	-0.02473	1.05031	-0.0254
1.04942	-0.02112	1.0493	-0.0239	1.04935	-0.02492	1.04929	-0.02558
1.04843	-0.02128	1.04834	-0.02403	1.04828	-0.02507	1.04832	-0.02573
1.04741	-0.02146	1.0473	-0.02418	1.04733	-0.02523	1.04728	-0.02591
1.04646	-0.02157	1.04634	-0.02427	1.04634	-0.02533	1.04632	-0.02602
1.04546	-0.02169	1.04535	-0.02436	1.04531	-0.02545	1.04531	-0.02615
1.04442	-0.02188	1.04429	-0.02454	1.04431	-0.02564	1.04434	-0.02634
1.04345	-0.02195	1.04329	-0.02464	1.04338	-0.02576	1.04329	-0.02646
1.04241	-0.02202	1.04233	-0.02475	1.04232	-0.02587	1.04231	-0.02658
1.04143	-0.02217	1.04125	-0.02494	1.04129	-0.02608	1.04131	-0.0268
1.04044	-0.02222	1.04028	-0.02506	1.04031	-0.0262	1.04032	-0.02692
1.03943	-0.02227	1.0393	-0.02517	1.03931	-0.02633	1.03931	-0.02706
1.03845	-0.02242	1.0383	-0.02537	1.03834	-0.02655	1.03833	-0.02727
1.03744	-0.0225	1.03735	-0.0255	1.03728	-0.02669	1.03729	-0.02743
1.0364	-0.02258	1.03632	-0.02564	1.03633	-0.02685	1.03629	-0.0276
1.03538	-0.02268	1.03532	-0.02582	1.03535	-0.02703	1.0353	-0.02778
1.03448	-0.02278	1.03429	-0.02597	1.03436	-0.0272	1.03432	-0.02796
1.03342	-0.02282	1.03337	-0.02608	1.03335	-0.02733	1.03332	-0.0281
1.03244	-0.02291	1.03234	-0.02624	1.03233	-0.0275	1.03231	-0.02827
1.03146	-0.02303	1.03131	-0.02643	1.03129	-0.02771	1.03127	-0.02848
1.03043	-0.02308	1.03031	-0.02655	1.03037	-0.02784	1.03031	-0.02862
1.02943	-0.02315	1.02936	-0.0267	1.02931	-0.028	1.02936	-0.02879
1.02845	-0.02331	1.02831	-0.02691	1.02832	-0.02823	1.0283	-0.02903
1.02745	-0.02337	1.02731	-0.02704	1.02729	-0.02837	1.02732	-0.02918
1.02646	-0.02344	1.02638	-0.02718	1.02633	-0.02851	1.02636	-0.02933
1.02545	-0.02362	1.02531	-0.02743	1.02534	-0.02875	1.02534	-0.02958
1.02442	-0.0237	1.02433	-0.02758	1.02436	-0.02892	1.02427	-0.02975
1.02342	-0.02378	1.02335	-0.02774	1.0233	-0.02909	1.02333	-0.02993
1.02245	-0.02393	1.02232	-0.02796	1.02228	-0.02932	1.02231	-0.03019
1.0214	-0.02403	1.02133	-0.02813	1.02128	-0.02951	1.02126	-0.03036
1.0204	-0.0241	1.02032	-0.02826	1.02034	-0.02967	1.02032	-0.03052
1.01945	-0.02424	1.01934	-0.02847	1.01934	-0.0299	1.01926	-0.03076
1.01845	-0.02437	1.01832	-0.02868	1.01834	-0.03011	1.0183	-0.03097
1.0174	-0.02445	1.01734	-0.02883	1.01732	-0.03026	1.01732	-0.03113
1.01639	-0.02458	1.01633	-0.02902	1.01633	-0.03046	1.01631	-0.03134
1.01542	-0.02473	1.01535	-0.02925	1.01533	-0.03069	1.01529	-0.03157
1.01444	-0.02482	1.01433	-0.0294	1.01432	-0.03088	1.01431	-0.03174
1.01343	-0.02492	1.01336	-0.02958	1.01332	-0.03107	1.0133	-0.03193
1.01245	-0.02512	1.01233	-0.02983	1.01229	-0.03132	1.01237	-0.0322
1.01147	-0.02524	1.01134	-0.03003	1.01134	-0.03151	1.01131	-0.03239
1.01044	-0.02534	1.01035	-0.03021	1.01031	-0.03169	1.01035	-0.0326
1.00935	-0.02554	1.0093	-0.03048	1.00932	-0.03197	1.00932	-0.03288
1.00845	-0.02565	1.00831	-0.03065	1.00834	-0.03216	1.0083	-0.03306
1.00744	-0.02575	1.00731	-0.03082	1.00729	-0.03234	1.00733	-0.03326
1.00645	-0.02594	1.00635	-0.03106	1.00634	-0.03261	1.00634	-0.03353
1.00541	-0.02608	1.00531	-0.03125	1.00532	-0.03281	1.0053	-0.03373
1.00442	-0.0262	1.00435	-0.03142	1.00431	-0.03298	1.00432	-0.03392
1.00343	-0.02639	1.00329	-0.03167	1.00335	-0.03323	1.00332	-0.0342
1.00238	-0.02655	1.00232	-0.0319	1.00227	-0.03347	1.00234	-0.03444
1.00147	-0.02667	1.00133	-0.03206	1.00135	-0.03366	1.00132	-0.03463
1.00045	-0.02683	1.00032	-0.03228	1.00036	-0.0339	1.00036	-0.03488
0.99946	-0.02702	0.99934	-0.03252	0.99933	-0.03417	0.99935	-0.03517
0.9984	-0.02723	0.99832	-0.03278	0.9983	-0.03444	0.99829	-0.03546
0.99742	-0.02738	0.99735	-0.03301	0.99732	-0.03468	0.9973	-0.03568
0.99643	-0.02759	0.99633	-0.03328	0.99625	-0.03495	0.9963	-0.03597
0.9954	-0.02772	0.99531	-0.03346	0.9953	-0.03515	0.99531	-0.03616
0.99444	-0.02783	0.99433	-0.03365	0.99436	-0.03534	0.99432	-0.03637
0.99341	-0.02807	0.99327	-0.03395	0.99329	-0.03564	0.9933	-0.03669
0.99242	-0.02821	0.99232	-0.03415	0.99233	-0.03585	0.99231	-0.03688
0.99141	-0.02835	0.99131	-0.03435	0.99132	-0.03605	0.99131	-0.03708
0.99048	-0.02857	0.9903	-0.03463	0.99031	-0.03635	0.99032	-0.03739
0.98941	-0.02875	0.98935	-0.03485	0.98935	-0.03657	0.98932	-0.0376
0.98849	-0.02887	0.98835	-0.03505	0.98829	-0.03678	0.98832	-0.03782
0.98741	-0.02909	0.98734	-0.03532	0.98732	-0.03707	0.9873	-0.03813
0.98644	-0.02929	0.98633	-0.03559	0.9863	-0.03735	0.98631	-0.0384
0.98539	-0.02948	0.98535	-0.03584	0.98532	-0.03761	0.98528	-0.03867
0.98445	-0.02968	0.98431	-0.03609	0.98427	-0.03786	0.98428	-0.03893
0.98342	-0.02991	0.98328	-0.03637	0.98331	-0.03816	0.98323	-0.03922
0.9824	-0.03005	0.98233	-0.03656	0.98229	-0.03838	0.98231	-0.03943
0.98139	-0.03021	0.98135	-0.03681	0.98132	-0.03863	0.98133	-0.03968
0.98043	-0.03048	0.98029	-0.03712	0.98029	-0.03896	0.98025	-0.04
0.9794	-0.03063	0.97935	-0.03733	0.97933	-0.03918	0.97929	-0.04023
0.9784	-0.03079	0.97832	-0.03754	0.9783	-0.03942	0.97833	-0.04046
0.97739	-0.03108	0.97734	-0.03786	0.97734	-0.03976	0.97731	-0.04081
0.97646	-0.03125	0.97638	-0.03808	0.97635	-0.03998	0.97632	-0.04104
0.97546	-0.0314	0.97536	-0.03831	0.97534	-0.04021	0.9753	-0.04126
0.97442	-0.03165	0.9743	-0.03865	0.97431	-0.04053	0.9743	-0.04158
0.97346	-0.03184	0.97333	-0.0389	0.97333	-0.04079	0.97332	-0.04184
0.97245	-0.03204	0.97232	-0.03914	0.97235	-0.04105	0.97232	-0.04211
0.97143	-0.03227	0.97133	-0.03944	0.97133	-0.04135	0.97133	-0.04243
0.97039	-0.03249	0.97033	-0.03972	0.97034	-0.04162	0.97032	-0.04273
0.96943	-0.03265	0.96933	-0.03993	0.96929	-0.04186	0.96934	-0.04296
0.96842	-0.03287	0.96834	-0.0402	0.96827	-0.04215	0.96834	-0.04326
0.96744	-0.03312	0.96735	-0.0405	0.96733	-0.04245	0.96728	-0.04359
0.96643	-0.0333	0.96634	-0.04072	0.96632	-0.04269	0.96631	-0.0438
0.96544	-0.03348	0.96531	-0.04098	0.96532	-0.04295	0.96527	-0.04406
0.96443	-0.03378	0.96432	-0.0413	0.96431	-0.04331	0.96432	-0.04441
0.9634	-0.03396	0.96332	-0.04154	0.96332	-0.04356	0.96331	-0.04467
0.96245	-0.03414	0.96233	-0.04177	0.96233	-0.0438	0.96236	-0.04492
0.96141	-0.03444	0.96132	-0.04212	0.96129	-0.04417	0.96126	-0.04531
0.96042	-0.03464	0.96034	-0.04238	0.9603	-0.04443	0.96032	-0.04558
0.95945	-0.03484	0.95934	-0.04265	0.95932	-0.0447	0.95932	-0.04586
0.95838	-0.0351	0.9583	-0.04299	0.9583	-0.04504	0.95832	-0.04621
0.9574	-0.0353	0.95733	-0.04324	0.95729	-0.04531	0.95732	-0.04649
0.95645	-0.03547	0.95634	-0.04348	0.95633	-0.04554	0.95635	-0.04674
0.95541	-0.03574	0.95535	-0.0438	0.95532	-0.04587	0.95535	-0.04707
0.95446	-0.03597	0.95431	-0.04409	0.95428	-0.04616	0.95433	-0.04736
0.95343	-0.03614	0.95332	-0.04432	0.95337	-0.04642	0.95331	-0.04762
0.95242	-0.03636	0.95231	-0.04461	0.95231	-0.04672	0.95232	-0.04793
0.95143	-0.03663	0.95132	-0.04493	0.95133	-0.04703	0.95135	-0.04826
0.95042	-0.03681	0.95035	-0.04517	0.95034	-0.04728	0.95032	-0.04852
0.94944	-0.03702	0.94932	-0.04542	0.94934	-0.04754	0.9493	-0.04881
0.94843	-0.03732	0.94831	-0.04577	0.9483	-0.04791	0.9483	-0.04919
0.94744	-0.03754	0.94733	-0.04609	0.94731	-0.04823	0.94732	-0.04953
0.94639	-0.03777	0.94631	-0.04637	0.94632	-0.04852	0.94631	-0.04984
0.94544	-0.03808	0.94532	-0.04671	0.94524	-0.0489	0.94526	-0.05022
0.94439	-0.03826	0.94426	-0.04694	0.94431	-0.04913	0.9443	-0.05046
0.94342	-0.03842	0.94329	-0.04717	0.94327	-0.04938	0.94326	-0.05072
0.94243	-0.0387	0.94229	-0.04751	0.94232	-0.04973	0.94231	-0.05109
0.94142	-0.03891	0.94131	-0.04776	0.94126	-0.05	0.9413	-0.05137
0.94046	-0.03908	0.94034	-0.04799	0.94031	-0.05025	0.94029	-0.05162
0.93944	-0.03934	0.9393	-0.0483	0.93929	-0.05057	0.9393	-0.05198
0.93841	-0.03958	0.93828	-0.04861	0.93828	-0.05088	0.93829	-0.05228
0.93744	-0.03975	0.9373	-0.04884	0.93731	-0.05112	0.93733	-0.05253
0.93645	-0.03997	0.93632	-0.04914	0.93632	-0.05144	0.93635	-0.05284
0.93543	-0.04025	0.93533	-0.04946	0.93533	-0.05181	0.93535	-0.0532
0.93442	-0.04044	0.93431	-0.04974	0.93428	-0.0521	0.93429	-0.0535
0.93341	-0.04063	0.93332	-0.05001	0.93328	-0.05238	0.93334	-0.05379
0.93243	-0.04095	0.9323	-0.05037	0.9323	-0.05275	0.93231	-0.05417
0.93144	-0.04111	0.9313	-0.0506	0.93128	-0.05298	0.93131	-0.05445
0.93042	-0.04127	0.93032	-0.05084	0.9303	-0.05324	0.93034	-0.05472
0.92939	-0.04156	0.92929	-0.05119	0.92926	-0.05364	0.92928	-0.05514
0.9284	-0.04176	0.92835	-0.05143	0.92833	-0.0539	0.92829	-0.05539
0.92744	-0.04194	0.92732	-0.05168	0.92733	-0.05416	0.92731	-0.05566
0.92645	-0.04223	0.92635	-0.05203	0.92633	-0.05454	0.92633	-0.05606
0.92543	-0.04243	0.92527	-0.05228	0.92529	-0.05481	0.92532	-0.05636
0.92445	-0.04259	0.92432	-0.05254	0.92429	-0.05506	0.92431	-0.05663
0.92343	-0.04285	0.92332	-0.05286	0.92331	-0.0554	0.92333	-0.057
0.92244	-0.04309	0.92233	-0.05316	0.92233	-0.05573	0.92232	-0.05733
0.92143	-0.04333	0.92132	-0.05348	0.92134	-0.05603	0.92132	-0.05767
0.92041	-0.04355	0.92032	-0.05377	0.9203	-0.05635	0.9203	-0.05801
0.91939	-0.04382	0.91928	-0.0541	0.91927	-0.05672	0.91926	-0.05837
0.91844	-0.04396	0.91829	-0.05431	0.91831	-0.05697	0.91829	-0.05862
0.91747	-0.04414	0.91737	-0.05456	0.9173	-0.05725	0.91734	-0.05892
0.91649	-0.04445	0.9163	-0.05493	0.91632	-0.05763	0.91634	-0.05932
0.91544	-0.04462	0.91529	-0.05517	0.91533	-0.05787	0.91531	-0.0596
0.9144	-0.04482	0.91433	-0.05541	0.91435	-0.05814	0.9143	-0.05988
0.91342	-0.04513	0.91331	-0.05578	0.91332	-0.05853	0.91333	-0.0603
0.91243	-0.04531	0.91237	-0.05603	0.9123	-0.05879	0.91232	-0.0606
0.91143	-0.04548	0.91134	-0.05628	0.91129	-0.05905	0.91134	-0.06089
0.91038	-0.04576	0.9103	-0.05666	0.91032	-0.05945	0.9103	-0.06129
0.90943	-0.04598	0.90937	-0.05694	0.90931	-0.05975	0.90927	-0.06161
0.90843	-0.0462	0.90836	-0.05723	0.90833	-0.06003	0.90832	-0.06195
0.90744	-0.04643	0.90729	-0.05757	0.90734	-0.06041	0.90729	-0.06233
0.90638	-0.04669	0.90631	-0.05786	0.90627	-0.06074	0.9063	-0.06267
0.9054	-0.04687	0.9053	-0.05811	0.9053	-0.06101	0.90531	-0.06296
0.90444	-0.04709	0.90432	-0.05843	0.90437	-0.06135	0.90429	-0.06332
0.90339	-0.04736	0.9033	-0.05877	0.90331	-0.06171	0.90328	-0.06371
0.90243	-0.04752	0.90232	-0.05902	0.90233	-0.06199	0.90232	-0.064
0.90141	-0.04767	0.90133	-0.05931	0.90131	-0.06231	0.90131	-0.06434
0.9004	-0.04797	0.90033	-0.05969	0.90032	-0.06274	0.90035	-0.06477
0.89944	-0.04817	0.89929	-0.05997	0.89932	-0.06304	0.8993	-0.06509
0.89847	-0.04835	0.89836	-0.06023	0.89836	-0.06335	0.89831	-0.06542
0.89747	-0.04868	0.89733	-0.06063	0.89733	-0.06377	0.89733	-0.06588
0.89638	-0.04887	0.89632	-0.06093	0.89635	-0.06413	0.89629	-0.06626
0.89543	-0.04916	0.89533	-0.06127	0.89533	-0.06451	0.8953	-0.06666
0.8944	-0.04942	0.89429	-0.06165	0.89427	-0.06492	0.89428	-0.06708
0.89342	-0.0496	0.89329	-0.06193	0.89329	-0.06522	0.89332	-0.06741
0.89241	-0.04977	0.89234	-0.0622	0.8923	-0.06551	0.89234	-0.06773
0.8914	-0.05	0.89133	-0.06253	0.89132	-0.0659	0.89128	-0.06814
0.89037	-0.05028	0.89029	-0.06285	0.89027	-0.06625	0.89032	-0.06853
0.88941	-0.05041	0.88932	-0.06309	0.8893	-0.06655	0.88929	-0.06883
0.88841	-0.05062	0.88836	-0.0634	0.88832	-0.06691	0.88832	-0.06922
0.88745	-0.05088	0.88731	-0.06374	0.88729	-0.0673	0.88729	-0.06965
0.88637	-0.05104	0.88629	-0.06399	0.88636	-0.0676	0.88633	-0.06995
0.8854	-0.0512	0.88532	-0.06429	0.88532	-0.06793	0.88532	-0.07028
0.88437	-0.0515	0.88429	-0.06466	0.88429	-0.06834	0.88428	-0.07073
0.88343	-0.05166	0.88333	-0.06493	0.88332	-0.06866	0.8833	-0.07105
0.88241	-0.05182	0.88234	-0.06521	0.88231	-0.069	0.88229	-0.07138
0.88142	-0.0521	0.88127	-0.06558	0.88128	-0.06943	0.88129	-0.07183
0.88038	-0.05224	0.88028	-0.06583	0.88025	-0.0697	0.88028	-0.07213
0.87942	-0.05239	0.87932	-0.06605	0.87929	-0.06997	0.87932	-0.07242
0.87841	-0.05266	0.87833	-0.0664	0.8783	-0.07039	0.87827	-0.07283
0.87742	-0.05285	0.87736	-0.06665	0.87731	-0.07066	0.8773	-0.07314
0.87645	-0.05297	0.87634	-0.06687	0.87633	-0.0709	0.87633	-0.07343
0.87542	-0.0532	0.87535	-0.06719	0.87531	-0.07126	0.87532	-0.07378
0.87442	-0.05339	0.87433	-0.06747	0.87433	-0.07157	0.8743	-0.07411
0.87345	-0.05351	0.87332	-0.06766	0.87335	-0.07178	0.87334	-0.07437
0.87242	-0.0537	0.87229	-0.06792	0.87233	-0.0721	0.87233	-0.0747
0.87146	-0.05391	0.87131	-0.06822	0.87129	-0.07242	0.87128	-0.07503
0.87041	-0.05405	0.87032	-0.06845	0.8703	-0.07268	0.87029	-0.07528
0.86943	-0.0542	0.86934	-0.06866	0.86934	-0.07292	0.86933	-0.07555
0.86838	-0.05442	0.86832	-0.06895	0.8683	-0.07327	0.86831	-0.0759
0.86746	-0.05451	0.86731	-0.06911	0.86732	-0.07345	0.8673	-0.07608
0.86639	-0.0546	0.86632	-0.06926	0.86634	-0.07364	0.86633	-0.07628
0.86539	-0.05486	0.8653	-0.06954	0.86528	-0.07398	0.86526	-0.07663
0.86442	-0.05495	0.86435	-0.06968	0.86432	-0.07415	0.8643	-0.07681
0.86342	-0.05504	0.86335	-0.06979	0.86331	-0.07431	0.86335	-0.07697
0.86244	-0.05523	0.86231	-0.07006	0.86233	-0.0746	0.86234	-0.07727
0.8614	-0.05534	0.86133	-0.07021	0.8613	-0.07478	0.86132	-0.07745
0.86041	-0.0554	0.86034	-0.07032	0.86034	-0.07494	0.86031	-0.07761
0.85943	-0.05555	0.85934	-0.07054	0.85935	-0.07518	0.85932	-0.07786
0.85844	-0.0557	0.85836	-0.07071	0.85831	-0.07536	0.8583	-0.07807
0.85742	-0.05581	0.8573	-0.07088	0.85733	-0.07553	0.85733	-0.07825
0.85645	-0.05592	0.85629	-0.07101	0.85631	-0.07573	0.85633	-0.07844
0.85537	-0.05608	0.85535	-0.07117	0.85528	-0.07594	0.8553	-0.07862
0.85441	-0.05611	0.85434	-0.07122	0.85431	-0.07606	0.85431	-0.07874
0.85346	-0.05619	0.85334	-0.07132	0.85334	-0.07619	0.85331	-0.07887
0.85239	-0.0564	0.85233	-0.07152	0.85234	-0.07641	0.85231	-0.0791
0.85141	-0.05644	0.85132	-0.07156	0.85133	-0.07649	0.85134	-0.07919
0.85045	-0.05651	0.8503	-0.07162	0.8503	-0.07659	0.85035	-0.07929
0.84942	-0.05671	0.84932	-0.07184	0.8493	-0.07681	0.84934	-0.07955
0.84842	-0.05676	0.84835	-0.07188	0.84832	-0.07691	0.84832	-0.07964
0.84742	-0.05683	0.84728	-0.07193	0.84728	-0.077	0.84733	-0.0797
0.8464	-0.05701	0.8463	-0.0721	0.8463	-0.07719	0.84631	-0.07991
0.84541	-0.05711	0.84528	-0.07217	0.84531	-0.07729	0.84527	-0.08002
0.84444	-0.05731	0.84431	-0.07231	0.8443	-0.07747	0.84429	-0.08021
0.84344	-0.05745	0.84331	-0.07243	0.8433	-0.07764	0.84329	-0.08035
0.84242	-0.05758	0.8423	-0.0725	0.8423	-0.07774	0.84232	-0.08047
0.84141	-0.05762	0.84128	-0.07253	0.84132	-0.07778	0.84128	-0.08049
0.84039	-0.05775	0.84031	-0.07263	0.84032	-0.07788	0.8403	-0.0806
0.8394	-0.05793	0.83929	-0.07276	0.83934	-0.07802	0.83931	-0.08073
0.83839	-0.05802	0.83834	-0.07277	0.83828	-0.07805	0.83835	-0.08074
0.83741	-0.05814	0.83731	-0.07284	0.83735	-0.07814	0.83732	-0.08084
0.83642	-0.05837	0.83632	-0.07284	0.83628	-0.07831	0.83632	-0.08102
0.83543	-0.05848	0.83535	-0.07284	0.83531	-0.07838	0.83533	-0.08105
0.83443	-0.05859	0.8343	-0.07293	0.83436	-0.07841	0.83432	-0.08109
0.83342	-0.05888	0.83332	-0.07311	0.83332	-0.07863	0.8333	-0.0813
0.83243	-0.05903	0.83232	-0.07318	0.8323	-0.07866	0.83232	-0.08137
0.83142	-0.05922	0.83132	-0.07327	0.83131	-0.07876	0.83132	-0.08145
0.83039	-0.05948	0.83029	-0.07342	0.83027	-0.07893	0.83034	-0.08164
0.82942	-0.05968	0.8293	-0.07348	0.82926	-0.07899	0.82931	-0.08173
0.82842	-0.05985	0.82829	-0.0735	0.82831	-0.07902	0.82831	-0.08177
0.8274	-0.06015	0.82732	-0.07365	0.82731	-0.07917	0.82728	-0.08193
0.82638	-0.06041	0.82631	-0.07374	0.8263	-0.0793	0.82631	-0.08206
0.82541	-0.06062	0.8253	-0.07379	0.82532	-0.07934	0.82533	-0.0821
0.82439	-0.06091	0.82433	-0.07391	0.8243	-0.07947	0.82432	-0.08222
0.8234	-0.06131	0.82333	-0.07405	0.82331	-0.07965	0.82331	-0.08238
0.8224	-0.06163	0.82232	-0.07412	0.82231	-0.07972	0.8223	-0.08241
0.82139	-0.06199	0.82133	-0.07422	0.82132	-0.07982	0.82134	-0.08248
0.82039	-0.06249	0.82036	-0.07444	0.82034	-0.08006	0.82035	-0.0827
0.81945	-0.06297	0.8193	-0.07462	0.81934	-0.08024	0.81932	-0.08289
0.81839	-0.0635	0.81835	-0.07476	0.81828	-0.08035	0.81832	-0.08302
0.81742	-0.06416	0.81732	-0.07502	0.81728	-0.08056	0.81727	-0.08324
0.8164	-0.06474	0.81632	-0.07512	0.81623	-0.08066	0.81629	-0.08332
0.81539	-0.06537	0.81534	-0.07526	0.81532	-0.08075	0.81529	-0.08342
0.81444	-0.06619	0.8143	-0.07557	0.8143	-0.081	0.8143	-0.08367
0.81336	-0.06699	0.81331	-0.07578	0.8133	-0.08115	0.8133	-0.0838
0.81244	-0.06779	0.81234	-0.07601	0.81235	-0.08131	0.81228	-0.08394
0.81136	-0.06869	0.81128	-0.07636	0.81125	-0.0816	0.81127	-0.08419
0.81041	-0.06962	0.8103	-0.07671	0.81025	-0.08186	0.8103	-0.08441
0.80935	-0.07044	0.80931	-0.07704	0.80929	-0.0821	0.80929	-0.08459
0.8084	-0.07132	0.80828	-0.07748	0.80827	-0.08245	0.80831	-0.08488
0.80742	-0.07225	0.80726	-0.07798	0.8073	-0.08283	0.8073	-0.0852
0.80641	-0.07312	0.80628	-0.07846	0.80631	-0.08318	0.80627	-0.08551
0.80542	-0.07395	0.8053	-0.07895	0.80532	-0.08356	0.80528	-0.08587
0.80439	-0.07492	0.80426	-0.07955	0.80428	-0.08413	0.8043	-0.08635
0.80337	-0.0757	0.80327	-0.08009	0.80331	-0.08459	0.80328	-0.08672
0.80239	-0.07649	0.80231	-0.08064	0.8023	-0.08515	0.80232	-0.08716
0.80139	-0.07743	0.80128	-0.08132	0.80128	-0.08583	0.80126	-0.0878
0.80039	-0.07819	0.8003	-0.08186	0.80028	-0.08636	0.80031	-0.08827
0.7994	-0.07896	0.79931	-0.08241	0.79929	-0.08691	0.7993	-0.08879
0.79843	-0.07986	0.79829	-0.0831	0.79829	-0.08761	0.79826	-0.08948
0.7974	-0.08067	0.79732	-0.08368	0.7973	-0.08818	0.79732	-0.09007
0.7964	-0.0814	0.79629	-0.08424	0.79632	-0.08875	0.79629	-0.09065
0.79541	-0.08224	0.79533	-0.0849	0.79532	-0.08944	0.79529	-0.0913
0.79443	-0.0831	0.79428	-0.0855	0.79432	-0.09006	0.7943	-0.09191
0.79337	-0.084	0.7933	-0.08619	0.79328	-0.09075	0.79326	-0.09259
0.79237	-0.0848	0.79226	-0.0868	0.79227	-0.09137	0.79228	-0.09319
0.79136	-0.08564	0.79129	-0.08744	0.79126	-0.092	0.79126	-0.09381
0.79037	-0.08633	0.79029	-0.08797	0.79031	-0.09253	0.79029	-0.09431
0.78939	-0.08707	0.78928	-0.08853	0.78931	-0.0931	0.78929	-0.09486
0.78837	-0.08795	0.7883	-0.08919	0.78824	-0.09376	0.78829	-0.09552
0.78734	-0.08866	0.78729	-0.08975	0.7873	-0.09426	0.78722	-0.09604
0.78637	-0.08939	0.78627	-0.09037	0.7863	-0.09479	0.78627	-0.09655
0.78534	-0.09026	0.78528	-0.09109	0.78525	-0.09546	0.78523	-0.09719
0.78439	-0.09097	0.78428	-0.09162	0.78427	-0.09599	0.78429	-0.09767
0.78339	-0.09164	0.78329	-0.09212	0.78331	-0.09649	0.78329	-0.09816
0.78235	-0.09246	0.78229	-0.09274	0.78229	-0.09711	0.78227	-0.09876
0.78137	-0.09317	0.78129	-0.09329	0.78129	-0.0976	0.78128	-0.09922
0.78039	-0.09386	0.78031	-0.09383	0.78028	-0.09807	0.7803	-0.09968
0.77936	-0.09459	0.77925	-0.09441	0.77926	-0.09861	0.77926	-0.10018
0.77837	-0.09528	0.77828	-0.09494	0.77826	-0.0991	0.7783	-0.10064
0.7774	-0.09588	0.77727	-0.09539	0.77732	-0.09951	0.77731	-0.10099
0.7764	-0.09655	0.77631	-0.09591	0.77631	-0.09995	0.77631	-0.10143
0.77537	-0.09725	0.7753	-0.09644	0.77527	-0.10041	0.7753	-0.10187
0.77438	-0.09782	0.77429	-0.09686	0.77428	-0.10078	0.77425	-0.10217
0.7734	-0.09841	0.77331	-0.09728	0.7733	-0.10113	0.77329	-0.10251
0.77234	-0.09916	0.77231	-0.09782	0.77225	-0.10156	0.77225	-0.10292
0.7714	-0.09968	0.77129	-0.09818	0.7713	-0.10184	0.77132	-0.10316
0.77042	-0.10024	0.7703	-0.0985	0.77032	-0.10213	0.77027	-0.10339
0.76938	-0.101	0.76933	-0.09899	0.76931	-0.10256	0.7693	-0.10375
0.7684	-0.10145	0.76827	-0.09933	0.76825	-0.10282	0.76831	-0.10395
0.7674	-0.10191	0.7673	-0.09966	0.76728	-0.10305	0.7673	-0.10414
0.7664	-0.10247	0.76624	-0.10006	0.76628	-0.10336	0.76628	-0.1044
0.76541	-0.10293	0.76532	-0.10032	0.76529	-0.10354	0.76529	-0.10456
0.7644	-0.1033	0.76427	-0.10054	0.76429	-0.10369	0.7643	-0.10464
0.76339	-0.10378	0.76327	-0.10086	0.76327	-0.1039	0.76327	-0.10482
0.76236	-0.1042	0.76232	-0.1011	0.76228	-0.10403	0.76225	-0.10494
0.76142	-0.10449	0.76136	-0.10128	0.76135	-0.10407	0.76132	-0.10492
0.76039	-0.10485	0.76028	-0.10153	0.7603	-0.10421	0.7603	-0.10498
0.75939	-0.10527	0.7593	-0.10173	0.7593	-0.10434	0.75928	-0.10504
0.75839	-0.10553	0.75832	-0.10187	0.75828	-0.10435	0.75831	-0.10498
0.75736	-0.10579	0.7573	-0.10198	0.75731	-0.10434	0.75732	-0.10492
0.75638	-0.10616	0.7563	-0.10217	0.7563	-0.10441	0.75628	-0.10497
0.7554	-0.10636	0.75529	-0.10224	0.75531	-0.10435	0.7553	-0.10485
0.75444	-0.10653	0.75434	-0.10228	0.75432	-0.10429	0.75426	-0.1047
0.7534	-0.1068	0.75327	-0.10242	0.75328	-0.10429	0.75325	-0.10464
0.7524	-0.10686	0.75234	-0.10237	0.75231	-0.1041	0.7523	-0.10441
0.7514	-0.1069	0.75131	-0.10234	0.75132	-0.10392	0.75134	-0.10419
0.75038	-0.10709	0.75029	-0.10239	0.75028	-0.10386	0.75026	-0.10405
0.74938	-0.10713	0.74931	-0.10226	0.74931	-0.10363	0.74926	-0.10379
0.74836	-0.1071	0.74827	-0.10216	0.7483	-0.10338	0.74827	-0.10348
0.74739	-0.10716	0.74732	-0.10213	0.74732	-0.10319	0.74733	-0.10323
0.74639	-0.10716	0.74625	-0.10201	0.74626	-0.10294	0.74627	-0.10294
0.74538	-0.10702	0.7453	-0.10183	0.7453	-0.10261	0.74532	-0.10257
0.74442	-0.10691	0.74429	-0.10172	0.74433	-0.10233	0.74435	-0.10226
0.74339	-0.10685	0.74331	-0.10159	0.74327	-0.10204	0.74333	-0.10192
0.7424	-0.10674	0.74231	-0.10145	0.74228	-0.10173	0.74231	-0.10156
0.74139	-0.10654	0.74127	-0.10124	0.74131	-0.10138	0.74134	-0.10112
0.74037	-0.1064	0.74026	-0.10106	0.7403	-0.10104	0.74032	-0.10073
0.73936	-0.10604	0.73932	-0.10076	0.7393	-0.10057	0.73924	-0.10025
0.73836	-0.10575	0.73831	-0.10045	0.73831	-0.1001	0.73826	-0.09971
0.73736	-0.10557	0.73731	-0.10022	0.73726	-0.09975	0.73729	-0.0993
0.73641	-0.10517	0.73632	-0.09983	0.73627	-0.09925	0.7363	-0.09875
0.73544	-0.10476	0.73528	-0.09947	0.73531	-0.09876	0.7353	-0.09819
0.73436	-0.10449	0.73429	-0.09919	0.73428	-0.09837	0.7343	-0.09773
0.73334	-0.10408	0.73326	-0.09878	0.73329	-0.09787	0.7333	-0.09712
0.73239	-0.10361	0.73229	-0.09836	0.7323	-0.09732	0.7323	-0.09651
0.73138	-0.1032	0.7313	-0.09801	0.73127	-0.09682	0.73125	-0.09596
0.73039	-0.10278	0.73026	-0.09759	0.73025	-0.09627	0.73031	-0.09536
0.7294	-0.1023	0.72927	-0.09718	0.72931	-0.09572	0.72929	-0.09473
0.72838	-0.1018	0.72825	-0.09676	0.72827	-0.09515	0.7283	-0.09411
0.72737	-0.10135	0.72726	-0.09632	0.72727	-0.0946	0.72729	-0.09349
0.72639	-0.10079	0.72628	-0.09579	0.72626	-0.09395	0.72633	-0.09282
0.72536	-0.10017	0.72529	-0.0953	0.72523	-0.09335	0.72526	-0.09217
0.72436	-0.09972	0.72428	-0.09485	0.72423	-0.0928	0.72428	-0.09156
0.72339	-0.09913	0.72327	-0.09428	0.72326	-0.09215	0.72326	-0.09084
0.72241	-0.09853	0.72233	-0.09371	0.72232	-0.09151	0.7223	-0.09015
0.72138	-0.09805	0.72131	-0.09327	0.72128	-0.09095	0.72128	-0.08955
0.72044	-0.09744	0.72029	-0.09268	0.72032	-0.09026	0.72032	-0.08881
0.71939	-0.09683	0.71931	-0.0921	0.71929	-0.08959	0.71928	-0.08809
0.71841	-0.09631	0.71823	-0.09163	0.71827	-0.08902	0.71827	-0.08745
0.71745	-0.0957	0.71725	-0.09104	0.71727	-0.08833	0.71725	-0.08674
0.7164	-0.09513	0.71628	-0.09045	0.7163	-0.08767	0.71629	-0.08603
0.71539	-0.09457	0.71527	-0.0899	0.71528	-0.08704	0.71531	-0.08535
0.71435	-0.09399	0.71427	-0.08931	0.71427	-0.08635	0.71428	-0.08464
0.71339	-0.09335	0.71327	-0.08869	0.71333	-0.08565	0.71329	-0.0839
0.71241	-0.09273	0.71229	-0.08811	0.71226	-0.08501	0.71231	-0.08323
0.71137	-0.09218	0.71127	-0.08754	0.71123	-0.08437	0.7113	-0.08254
0.71034	-0.09151	0.71029	-0.0869	0.71031	-0.08367	0.71031	-0.08179
0.70932	-0.09087	0.70933	-0.08629	0.70926	-0.083	0.70928	-0.08109
0.70836	-0.09035	0.70826	-0.08572	0.70826	-0.08238	0.70827	-0.08047
0.70741	-0.08969	0.7073	-0.08508	0.70731	-0.08168	0.70727	-0.07976
0.70638	-0.08907	0.70631	-0.08444	0.70629	-0.081	0.7063	-0.07906
0.70539	-0.08855	0.70529	-0.08393	0.70528	-0.08042	0.70525	-0.07844
0.70439	-0.08795	0.7043	-0.08329	0.70426	-0.07974	0.70427	-0.07775
0.70337	-0.08736	0.70333	-0.08265	0.70334	-0.07908	0.70324	-0.07707
0.70242	-0.08682	0.7023	-0.08211	0.70222	-0.07849	0.70229	-0.07644
0.70142	-0.08622	0.70129	-0.08147	0.70128	-0.07784	0.7013	-0.07575
0.70041	-0.0856	0.70032	-0.08082	0.70027	-0.07718	0.70028	-0.07508
0.69938	-0.08507	0.69933	-0.08025	0.69931	-0.07658	0.69928	-0.07446
0.69842	-0.08452	0.69827	-0.07964	0.6983	-0.07597	0.69828	-0.07381
0.69736	-0.08392	0.6973	-0.079	0.69729	-0.0753	0.69729	-0.07317
0.69639	-0.08336	0.69633	-0.07842	0.69629	-0.0747	0.69632	-0.07256
0.69535	-0.08285	0.69527	-0.07787	0.69523	-0.0741	0.69527	-0.07195
0.6944	-0.08227	0.69429	-0.07724	0.69425	-0.07346	0.69429	-0.07129
0.69336	-0.08171	0.69335	-0.07665	0.69331	-0.07285	0.69327	-0.07069
0.6924	-0.08123	0.69228	-0.07612	0.69226	-0.0723	0.69226	-0.07013
0.69141	-0.08071	0.69129	-0.07555	0.69129	-0.07171	0.69131	-0.06954
0.69035	-0.0802	0.69031	-0.07497	0.69026	-0.07113	0.69028	-0.06896
0.68939	-0.07976	0.68928	-0.07445	0.68926	-0.07061	0.68926	-0.06842
0.68838	-0.07921	0.68827	-0.07386	0.68829	-0.07002	0.68831	-0.06783
0.6874	-0.07866	0.68727	-0.07327	0.68727	-0.06944	0.68731	-0.06724
0.68639	-0.07821	0.68631	-0.07277	0.68625	-0.06894	0.68631	-0.06673
0.68538	-0.07768	0.68528	-0.07221	0.68526	-0.06836	0.68527	-0.06616
0.68439	-0.07716	0.68434	-0.07165	0.68427	-0.06781	0.6843	-0.0656
0.68336	-0.07671	0.68329	-0.07116	0.68328	-0.06731	0.68329	-0.0651
0.68239	-0.07624	0.68227	-0.07063	0.68228	-0.06679	0.68233	-0.06458
0.68138	-0.07574	0.6813	-0.07009	0.68129	-0.06626	0.68129	-0.06405
0.68041	-0.07529	0.68027	-0.06961	0.68028	-0.06578	0.68029	-0.06357
0.67937	-0.07487	0.6793	-0.06912	0.67931	-0.06529	0.67928	-0.0631
0.67844	-0.07444	0.6783	-0.06862	0.67826	-0.06481	0.67832	-0.06263
0.67736	-0.07399	0.67728	-0.06812	0.67727	-0.06433	0.67733	-0.06215
0.67639	-0.07362	0.67628	-0.06768	0.67629	-0.0639	0.67628	-0.06172
0.67536	-0.07315	0.67527	-0.06718	0.67526	-0.06341	0.67528	-0.06124
0.6744	-0.0727	0.67428	-0.06669	0.67425	-0.06295	0.67425	-0.06078
0.67332	-0.07237	0.67324	-0.06629	0.67322	-0.06256	0.67327	-0.06039
0.67234	-0.07193	0.67228	-0.06582	0.67231	-0.0621	0.67232	-0.05995
0.67137	-0.0715	0.67131	-0.06536	0.6713	-0.06165	0.6713	-0.05951
0.67037	-0.07118	0.67032	-0.06497	0.67023	-0.06128	0.67032	-0.05914
0.66937	-0.07079	0.66932	-0.06453	0.66927	-0.06085	0.66931	-0.05873
0.66835	-0.07042	0.6683	-0.0641	0.6683	-0.06044	0.66835	-0.05833
0.66737	-0.07009	0.66727	-0.06374	0.66725	-0.06006	0.66734	-0.05798
0.66635	-0.06972	0.66626	-0.06335	0.66628	-0.05968	0.66629	-0.05761
0.66539	-0.06937	0.66526	-0.06296	0.66527	-0.0593	0.66525	-0.05725
0.66435	-0.06902	0.66427	-0.06258	0.66427	-0.05894	0.66429	-0.0569
0.6634	-0.0687	0.66328	-0.06222	0.6633	-0.05859	0.66331	-0.05657
0.66239	-0.06833	0.66233	-0.06182	0.66228	-0.05822	0.66235	-0.05622
0.6614	-0.06799	0.66128	-0.06145	0.66134	-0.05787	0.66131	-0.05589
0.66033	-0.06772	0.66026	-0.06113	0.6603	-0.05758	0.66029	-0.0556
0.65935	-0.06736	0.65933	-0.06077	0.65931	-0.05723	0.65935	-0.05527
0.65839	-0.06703	0.65829	-0.06042	0.65834	-0.0569	0.65832	-0.05496
0.65736	-0.0668	0.65728	-0.06014	0.65729	-0.05665	0.6573	-0.05471
0.65638	-0.06647	0.65629	-0.05979	0.65627	-0.05633	0.65632	-0.05441
0.65537	-0.06615	0.65529	-0.05946	0.65527	-0.05603	0.65533	-0.05412
0.65438	-0.06591	0.65426	-0.05919	0.65432	-0.05579	0.65428	-0.0539
0.65336	-0.06561	0.65328	-0.05889	0.65326	-0.05551	0.6533	-0.05363
0.65238	-0.06534	0.65228	-0.0586	0.65228	-0.05524	0.65227	-0.05337
0.65137	-0.0651	0.65127	-0.05835	0.65128	-0.05501	0.65132	-0.05315
0.6504	-0.06484	0.65026	-0.05808	0.65029	-0.05476	0.65028	-0.05291
0.6494	-0.06457	0.6493	-0.05779	0.64926	-0.0545	0.64925	-0.05268
0.64838	-0.06433	0.64829	-0.05756	0.64826	-0.05427	0.64831	-0.05247
0.64735	-0.06412	0.64725	-0.05733	0.64726	-0.05406	0.64727	-0.05227
0.64635	-0.06384	0.64629	-0.05707	0.64629	-0.05383	0.64631	-0.05206
0.64539	-0.0636	0.64529	-0.05683	0.64527	-0.05362	0.64536	-0.05186
0.64437	-0.06343	0.64428	-0.05665	0.64427	-0.05344	0.64429	-0.0517
0.64338	-0.06316	0.6433	-0.05641	0.64331	-0.05323	0.64332	-0.05151
0.64243	-0.06292	0.64234	-0.0562	0.6423	-0.05304	0.64234	-0.05133
0.64137	-0.06276	0.64127	-0.05604	0.64131	-0.05289	0.64131	-0.0512
0.6404	-0.06255	0.6403	-0.05585	0.64027	-0.05274	0.6403	-0.05104
0.6394	-0.06236	0.63926	-0.05567	0.63928	-0.05258	0.63932	-0.0509
0.63836	-0.06219	0.63825	-0.05553	0.63829	-0.05245	0.6383	-0.05077
0.63736	-0.06197	0.63728	-0.05533	0.63729	-0.05229	0.63727	-0.05062
0.6364	-0.06177	0.63628	-0.05515	0.63626	-0.05215	0.63628	-0.05048
0.63537	-0.06161	0.63529	-0.05502	0.63524	-0.05204	0.63528	-0.05038
0.63438	-0.06144	0.63426	-0.05487	0.6343	-0.05191	0.63428	-0.05027
0.63336	-0.06123	0.63332	-0.0547	0.63328	-0.05178	0.63327	-0.05016
0.63235	-0.06107	0.63225	-0.05458	0.63231	-0.05169	0.6323	-0.05008
0.63134	-0.06093	0.63127	-0.05447	0.63127	-0.05159	0.63131	-0.05
0.63034	-0.06075	0.63028	-0.05433	0.63028	-0.05148	0.63031	-0.0499
0.62934	-0.06058	0.62929	-0.05422	0.62928	-0.05138	0.62928	-0.04982
0.62834	-0.06047	0.62826	-0.05414	0.62826	-0.05133	0.62829	-0.04979
0.62738	-0.06031	0.62725	-0.05403	0.62725	-0.05126	0.62729	-0.04973
0.62636	-0.06015	0.62626	-0.05393	0.62626	-0.05117	0.62629	-0.04967
0.62537	-0.06006	0.62525	-0.05388	0.62524	-0.05114	0.62525	-0.04965
0.62438	-0.0599	0.6243	-0.05378	0.6243	-0.05106	0.62429	-0.04958
0.62336	-0.05976	0.62328	-0.0537	0.6233	-0.051	0.62331	-0.04953
0.62235	-0.05968	0.62226	-0.05366	0.62228	-0.051	0.6223	-0.04954
0.62135	-0.05955	0.62129	-0.05358	0.62128	-0.05094	0.62132	-0.04951
0.62038	-0.05942	0.62025	-0.05352	0.6203	-0.0509	0.62031	-0.04947
0.61941	-0.05935	0.61927	-0.05349	0.61929	-0.0509	0.61927	-0.04949
0.61836	-0.05924	0.61828	-0.05344	0.61826	-0.05088	0.61828	-0.04949
0.61737	-0.05911	0.61725	-0.05339	0.61727	-0.05085	0.61725	-0.04948
0.61641	-0.05902	0.61629	-0.05338	0.61628	-0.05086	0.61631	-0.0495
0.61537	-0.05895	0.61528	-0.05336	0.61528	-0.05087	0.61523	-0.04954
0.61438	-0.05886	0.61428	-0.05335	0.61429	-0.05087	0.6143	-0.04956
0.61333	-0.05875	0.61329	-0.05334	0.61332	-0.05088	0.61333	-0.04959
0.61235	-0.05871	0.61227	-0.05336	0.61227	-0.05092	0.61229	-0.04965
0.61138	-0.0586	0.61132	-0.05335	0.61127	-0.05094	0.61131	-0.04968
0.61034	-0.0585	0.61028	-0.05335	0.61031	-0.05095	0.61032	-0.04973
0.60938	-0.05847	0.60928	-0.05341	0.60929	-0.05103	0.6093	-0.04983
0.60836	-0.05839	0.60827	-0.0534	0.60832	-0.05106	0.60831	-0.04987
0.60736	-0.05831	0.60724	-0.05341	0.60732	-0.05111	0.60729	-0.04993
0.60635	-0.0583	0.60631	-0.05348	0.60624	-0.0512	0.60629	-0.05004
0.60538	-0.05824	0.60528	-0.05351	0.60528	-0.05125	0.60533	-0.05011
0.6044	-0.05818	0.6043	-0.05354	0.60431	-0.05131	0.60432	-0.05019
0.6034	-0.05814	0.60328	-0.0536	0.60328	-0.05142	0.60331	-0.05031
0.60239	-0.0581	0.60225	-0.05367	0.6023	-0.0515	0.60232	-0.0504
0.60137	-0.05807	0.60129	-0.05373	0.60129	-0.05159	0.60128	-0.05051
0.60037	-0.05804	0.60028	-0.05381	0.60031	-0.05169	0.60029	-0.05063
0.59937	-0.05804	0.59928	-0.05389	0.59931	-0.0518	0.59932	-0.05076
0.59837	-0.058	0.59827	-0.05395	0.5983	-0.05188	0.5983	-0.05086
0.59738	-0.05797	0.59726	-0.05403	0.59727	-0.05199	0.5973	-0.05099
0.59637	-0.05799	0.59627	-0.05414	0.59626	-0.05213	0.5963	-0.05114
0.59539	-0.05796	0.59528	-0.05422	0.59529	-0.05224	0.59532	-0.05127
0.59439	-0.05794	0.59429	-0.0543	0.59432	-0.05236	0.59433	-0.05141
0.59334	-0.05799	0.59328	-0.05445	0.5933	-0.05254	0.59332	-0.0516
0.59238	-0.05796	0.59228	-0.05454	0.59227	-0.05266	0.59231	-0.05172
0.59134	-0.05794	0.5913	-0.05464	0.59131	-0.05279	0.59127	-0.05187
0.59037	-0.05797	0.59028	-0.0548	0.59028	-0.05298	0.5903	-0.05208
0.58936	-0.05798	0.58928	-0.05493	0.58928	-0.05313	0.5893	-0.05225
0.58837	-0.05802	0.58825	-0.05508	0.58827	-0.05331	0.58826	-0.05245
0.58733	-0.05804	0.58729	-0.05523	0.58724	-0.05349	0.58728	-0.05264
0.58636	-0.05807	0.58624	-0.05537	0.5863	-0.05367	0.58626	-0.05282
0.58536	-0.05807	0.5853	-0.05549	0.58528	-0.05382	0.58532	-0.05299
0.58437	-0.05811	0.58427	-0.05567	0.58429	-0.05402	0.58431	-0.0532
0.58333	-0.05817	0.5833	-0.05584	0.58327	-0.05422	0.58327	-0.05342
0.58237	-0.05819	0.58228	-0.05598	0.58227	-0.05439	0.58232	-0.0536
0.58137	-0.05823	0.58128	-0.05615	0.58128	-0.05459	0.58134	-0.05382
0.58038	-0.05832	0.58025	-0.05635	0.58028	-0.05482	0.5803	-0.05406
0.57938	-0.05834	0.57928	-0.05652	0.57933	-0.05501	0.57929	-0.05429
0.57838	-0.05838	0.57825	-0.05668	0.57828	-0.05521	0.57827	-0.05449
0.57736	-0.05848	0.57727	-0.05691	0.5773	-0.05548	0.5773	-0.05477
0.57638	-0.05851	0.57628	-0.05709	0.57628	-0.05569	0.57628	-0.05499
0.57539	-0.05858	0.57527	-0.05728	0.57527	-0.05592	0.57525	-0.05522
0.57433	-0.05869	0.5743	-0.05752	0.57425	-0.05618	0.57427	-0.0555
0.57334	-0.05875	0.57325	-0.0577	0.57328	-0.0564	0.57325	-0.05573
0.57235	-0.05882	0.57228	-0.05789	0.57227	-0.05662	0.57227	-0.05597
0.57131	-0.05893	0.57126	-0.05814	0.57126	-0.05688	0.57128	-0.05626
0.57033	-0.05902	0.57028	-0.05836	0.57023	-0.05713	0.57029	-0.05651
0.56933	-0.05909	0.56926	-0.05856	0.56929	-0.05736	0.56928	-0.05676
0.56836	-0.0592	0.56828	-0.05881	0.56827	-0.05762	0.56825	-0.05703
0.56734	-0.05931	0.56726	-0.05906	0.56722	-0.05789	0.56728	-0.05731
0.56635	-0.05938	0.56624	-0.05927	0.56631	-0.05814	0.56631	-0.05755
0.56534	-0.05949	0.5653	-0.05952	0.56528	-0.0584	0.56529	-0.05784
0.56435	-0.05963	0.56426	-0.05978	0.56426	-0.0587	0.56427	-0.05815
0.56335	-0.05973	0.56324	-0.06001	0.56332	-0.05897	0.56329	-0.05842
0.56235	-0.05986	0.56227	-0.06026	0.56228	-0.05924	0.56228	-0.0587
0.56133	-0.06002	0.56126	-0.06056	0.56129	-0.05957	0.56127	-0.05902
0.56036	-0.06011	0.56027	-0.06079	0.56027	-0.05984	0.56026	-0.05928
0.55937	-0.06022	0.55926	-0.06104	0.55927	-0.0601	0.55933	-0.05955
0.55833	-0.06038	0.55829	-0.06135	0.55827	-0.06043	0.5583	-0.05988
0.55735	-0.06051	0.55729	-0.06159	0.55726	-0.0607	0.55728	-0.06016
0.55638	-0.06062	0.5563	-0.06183	0.55626	-0.06097	0.55624	-0.06044
0.55533	-0.06078	0.55528	-0.06213	0.55526	-0.06129	0.5553	-0.06077
0.55438	-0.06092	0.55427	-0.0624	0.55426	-0.06158	0.55427	-0.06107
0.55336	-0.06105	0.55327	-0.06265	0.55327	-0.06186	0.55328	-0.06136
0.55235	-0.06122	0.55227	-0.06294	0.55226	-0.06217	0.55229	-0.06168
0.55134	-0.06139	0.55125	-0.06322	0.55125	-0.06249	0.5513	-0.062
0.55036	-0.06155	0.55026	-0.0635	0.55029	-0.06279	0.55029	-0.06232
0.54931	-0.0617	0.54927	-0.06378	0.54926	-0.0631	0.54925	-0.06263
0.54831	-0.06191	0.54825	-0.0641	0.54822	-0.06343	0.54828	-0.06297
0.54731	-0.06205	0.54726	-0.06437	0.54727	-0.06371	0.54726	-0.06325
0.54638	-0.0622	0.54627	-0.06464	0.54632	-0.064	0.54628	-0.06355
0.54536	-0.06244	0.54528	-0.06498	0.54528	-0.06436	0.54534	-0.0639
0.54439	-0.06259	0.54428	-0.06522	0.54429	-0.06463	0.5443	-0.06419
0.54337	-0.06274	0.54329	-0.0655	0.54331	-0.06491	0.54331	-0.06447
0.54238	-0.06297	0.54226	-0.06583	0.5423	-0.06526	0.54227	-0.06482
0.54137	-0.06313	0.54126	-0.0661	0.5413	-0.06555	0.54127	-0.06511
0.54036	-0.0633	0.54029	-0.06636	0.54034	-0.06583	0.54029	-0.06539
0.53937	-0.06352	0.53926	-0.0667	0.53927	-0.06615	0.53932	-0.06572
0.53837	-0.06372	0.53827	-0.06698	0.53827	-0.06645	0.53826	-0.06601
0.53735	-0.06395	0.53723	-0.06731	0.53725	-0.06678	0.53727	-0.06634
0.53633	-0.06415	0.53625	-0.06761	0.53628	-0.06708	0.53632	-0.06663
0.53536	-0.06438	0.5353	-0.06789	0.5353	-0.06738	0.53524	-0.06692
0.53435	-0.06456	0.53425	-0.06815	0.53424	-0.06764	0.53426	-0.06719
0.53332	-0.06476	0.53325	-0.06843	0.53329	-0.06792	0.53325	-0.06746
0.53237	-0.06502	0.53226	-0.06877	0.53224	-0.06823	0.53228	-0.06778
0.53136	-0.0652	0.53126	-0.06903	0.53128	-0.0685	0.53127	-0.06804
0.53037	-0.0654	0.53026	-0.0693	0.53026	-0.06878	0.5303	-0.0683
0.52936	-0.06568	0.5292	-0.06965	0.52924	-0.06912	0.52927	-0.06862
0.52832	-0.06589	0.52827	-0.06991	0.52824	-0.06936	0.52828	-0.06886
0.52737	-0.0661	0.52727	-0.07017	0.52728	-0.06962	0.52732	-0.0691
0.52634	-0.06637	0.52627	-0.07051	0.52627	-0.06994	0.52628	-0.06941
0.52534	-0.0666	0.52524	-0.07076	0.52528	-0.07019	0.5253	-0.06965
0.52433	-0.06683	0.52424	-0.07102	0.52427	-0.07046	0.52431	-0.06989
0.52338	-0.06709	0.52327	-0.07132	0.52327	-0.07075	0.52328	-0.07016
0.52235	-0.06734	0.52224	-0.07158	0.52225	-0.07099	0.52227	-0.07039
0.52139	-0.06755	0.52131	-0.07181	0.52129	-0.07122	0.5213	-0.0706
0.52034	-0.06781	0.52027	-0.07209	0.52026	-0.0715	0.5203	-0.07085
0.51936	-0.06809	0.51926	-0.07236	0.51927	-0.07174	0.51924	-0.07109
0.51834	-0.06831	0.51824	-0.07259	0.51827	-0.07196	0.51828	-0.0713
0.51735	-0.06855	0.51725	-0.07284	0.5173	-0.07218	0.51733	-0.0715
0.51635	-0.06886	0.51624	-0.07312	0.51627	-0.07245	0.51629	-0.07174
0.51536	-0.06909	0.51524	-0.07334	0.51529	-0.07266	0.5153	-0.07191
0.51433	-0.06933	0.51424	-0.07355	0.51429	-0.07286	0.51427	-0.07209
0.5133	-0.06966	0.51327	-0.07385	0.51325	-0.07313	0.51325	-0.07233
0.51234	-0.06989	0.51224	-0.07405	0.51227	-0.07332	0.51229	-0.07249
0.51135	-0.07015	0.51124	-0.07426	0.51127	-0.07352	0.51128	-0.07265
0.51035	-0.07049	0.51026	-0.07453	0.51025	-0.07377	0.5103	-0.07286
0.50935	-0.07073	0.50925	-0.07471	0.50924	-0.07392	0.50929	-0.07302
0.50832	-0.07097	0.50825	-0.07489	0.50823	-0.07407	0.50827	-0.07316
0.50733	-0.07127	0.50724	-0.07513	0.50728	-0.07427	0.50729	-0.07334
0.50637	-0.07155	0.50626	-0.07532	0.50625	-0.07444	0.50628	-0.07347
0.50537	-0.07179	0.50526	-0.07547	0.50524	-0.07458	0.50529	-0.07357
0.50433	-0.07208	0.50429	-0.07566	0.50431	-0.07476	0.5043	-0.07372
0.50333	-0.07238	0.50326	-0.07584	0.50325	-0.07493	0.50326	-0.07386
0.50237	-0.07262	0.50226	-0.07596	0.50225	-0.07503	0.50228	-0.07394
0.50134	-0.07288	0.50133	-0.07611	0.50129	-0.07517	0.50126	-0.07404
0.50034	-0.0732	0.50024	-0.07631	0.50026	-0.07533	0.50027	-0.07417
0.49937	-0.07346	0.49927	-0.07644	0.49927	-0.07543	0.49925	-0.07424
0.49833	-0.07372	0.49827	-0.07656	0.49825	-0.07552	0.4983	-0.07432
0.49733	-0.07405	0.49728	-0.07674	0.49729	-0.07568	0.49724	-0.07445
0.49636	-0.0743	0.49624	-0.07683	0.49625	-0.07574	0.49623	-0.07448
0.49537	-0.07456	0.49524	-0.07692	0.49524	-0.0758	0.4953	-0.07451
0.49436	-0.07488	0.49422	-0.07709	0.49425	-0.07593	0.49423	-0.07462
0.49337	-0.07514	0.49327	-0.07716	0.49322	-0.07598	0.49328	-0.07465
0.49236	-0.07538	0.49231	-0.07723	0.4923	-0.076	0.49226	-0.07468
0.49138	-0.07567	0.49126	-0.07735	0.49128	-0.07609	0.49124	-0.07475
0.49036	-0.07595	0.49023	-0.07743	0.49023	-0.07613	0.49028	-0.07477
0.48936	-0.07619	0.48931	-0.07747	0.4893	-0.07615	0.48926	-0.07474
0.48834	-0.07648	0.48822	-0.07755	0.48826	-0.07619	0.48829	-0.07477
0.48737	-0.07677	0.48729	-0.0776	0.48731	-0.07623	0.48729	-0.07478
0.48635	-0.07707	0.48625	-0.07767	0.48626	-0.07628	0.48625	-0.07481
0.48533	-0.07734	0.48526	-0.0777	0.48527	-0.07627	0.48527	-0.07478
0.48433	-0.07764	0.48425	-0.07778	0.48427	-0.07631	0.48425	-0.07478
0.48333	-0.07787	0.48328	-0.07775	0.48328	-0.07626	0.48326	-0.07471
0.48234	-0.07811	0.48224	-0.07774	0.48227	-0.07623	0.4823	-0.07466
0.48133	-0.07842	0.48121	-0.07779	0.48127	-0.07627	0.48126	-0.07467
0.48034	-0.07865	0.48027	-0.07774	0.48028	-0.07619	0.48024	-0.07458
0.47935	-0.07886	0.4793	-0.07771	0.47924	-0.07613	0.47926	-0.07451
0.47831	-0.07916	0.47827	-0.07776	0.47823	-0.07614	0.47823	-0.0745
0.47737	-0.07938	0.47724	-0.0777	0.47729	-0.07605	0.47724	-0.0744
0.47634	-0.07959	0.47628	-0.07764	0.47627	-0.07595	0.47627	-0.07431
0.47534	-0.07986	0.47529	-0.07764	0.47526	-0.07594	0.47525	-0.07426
0.47439	-0.08009	0.47423	-0.07758	0.47428	-0.07583	0.47426	-0.07413
0.47336	-0.08031	0.47321	-0.07753	0.47325	-0.07573	0.47326	-0.07401
0.47236	-0.08053	0.47223	-0.07748	0.47225	-0.07566	0.47225	-0.07393
0.47137	-0.08079	0.47125	-0.07742	0.47124	-0.07556	0.47121	-0.07384
0.47031	-0.08096	0.47025	-0.0773	0.47029	-0.07542	0.47024	-0.07369
0.46937	-0.08114	0.46923	-0.07722	0.46928	-0.07531	0.46925	-0.07355
0.46833	-0.0814	0.46826	-0.07715	0.46827	-0.07522	0.46828	-0.07344
0.46734	-0.08156	0.46725	-0.07701	0.46726	-0.07506	0.46726	-0.07328
0.46636	-0.0817	0.46626	-0.07689	0.46631	-0.07491	0.46628	-0.07313
0.46537	-0.08193	0.46524	-0.07681	0.46526	-0.07481	0.46525	-0.073
0.46438	-0.08205	0.46426	-0.07668	0.46424	-0.07464	0.46426	-0.0728
0.46336	-0.08219	0.46333	-0.07651	0.46328	-0.07446	0.46328	-0.07263
0.46236	-0.08238	0.46226	-0.07642	0.4623	-0.07435	0.46225	-0.0725
0.46135	-0.08251	0.46128	-0.07626	0.46129	-0.07417	0.46127	-0.07233
0.46033	-0.08263	0.46025	-0.07611	0.4603	-0.074	0.46024	-0.07214
0.45933	-0.08276	0.45927	-0.07599	0.45928	-0.07384	0.45927	-0.07197
0.45835	-0.08287	0.45825	-0.07582	0.45828	-0.07365	0.45829	-0.07176
0.45735	-0.08294	0.45726	-0.07562	0.45728	-0.07343	0.45726	-0.07154
0.45635	-0.08303	0.45626	-0.07545	0.45626	-0.07324	0.45623	-0.07135
0.45537	-0.08313	0.45524	-0.07528	0.45526	-0.07307	0.45529	-0.07114
0.45434	-0.08319	0.45424	-0.07505	0.45429	-0.07281	0.45425	-0.07091
0.45336	-0.08319	0.45323	-0.07486	0.45328	-0.0726	0.45327	-0.07068
0.45237	-0.08329	0.45225	-0.07468	0.45227	-0.07242	0.45228	-0.07049
0.45132	-0.08326	0.45123	-0.07444	0.45125	-0.07218	0.45126	-0.07023
0.45037	-0.08323	0.45028	-0.07422	0.45029	-0.07192	0.45026	-0.06998
0.44935	-0.0833	0.44924	-0.07405	0.4493	-0.07172	0.44924	-0.06979
0.44835	-0.08325	0.44825	-0.0738	0.44831	-0.07146	0.44829	-0.06952
0.44736	-0.0832	0.44728	-0.07355	0.44729	-0.07122	0.44725	-0.06925
0.44637	-0.08321	0.44626	-0.07335	0.44629	-0.07101	0.44623	-0.06903
0.44532	-0.08316	0.44524	-0.07308	0.44526	-0.07074	0.44526	-0.06876
0.44435	-0.08307	0.44426	-0.07281	0.44428	-0.07046	0.44426	-0.06849
0.44337	-0.08302	0.4433	-0.07258	0.44332	-0.07024	0.44326	-0.06824
0.44237	-0.08295	0.44228	-0.0723	0.44227	-0.06996	0.44224	-0.06796
0.44136	-0.08283	0.44129	-0.07203	0.44131	-0.06969	0.44132	-0.06767
0.44037	-0.08273	0.44027	-0.07178	0.44024	-0.06948	0.44025	-0.06742
0.43934	-0.08264	0.43925	-0.07151	0.43928	-0.06916	0.43926	-0.06714
0.43838	-0.08248	0.43828	-0.07121	0.43825	-0.06887	0.43832	-0.06684
0.43731	-0.08232	0.43727	-0.07093	0.43726	-0.06859	0.43727	-0.06656
0.43634	-0.0822	0.43626	-0.07067	0.43626	-0.06833	0.43624	-0.0663
0.43534	-0.08203	0.43528	-0.07041	0.43526	-0.06805	0.43524	-0.06601
0.43436	-0.08187	0.43425	-0.07011	0.43426	-0.06776	0.43426	-0.06571
0.43333	-0.08171	0.43323	-0.06985	0.43325	-0.06749	0.43327	-0.06545
0.43234	-0.08145	0.43226	-0.06952	0.43228	-0.06718	0.43223	-0.06512
0.43135	-0.08121	0.43126	-0.0692	0.43129	-0.06687	0.4313	-0.06481
0.43031	-0.08102	0.43025	-0.06895	0.43021	-0.06661	0.43018	-0.06453
0.42933	-0.08075	0.42926	-0.06861	0.42925	-0.06629	0.42922	-0.06421
0.42836	-0.08046	0.42823	-0.06829	0.42828	-0.06597	0.42826	-0.06389
0.42735	-0.08022	0.42726	-0.06801	0.42722	-0.06568	0.42728	-0.06361
0.42633	-0.07995	0.42624	-0.06769	0.42623	-0.06538	0.42627	-0.0633
0.42535	-0.07963	0.42528	-0.06736	0.42526	-0.06506	0.42526	-0.06298
0.42438	-0.07934	0.42427	-0.06706	0.42425	-0.06477	0.42427	-0.06268
0.42338	-0.07906	0.42326	-0.06676	0.42323	-0.06447	0.42328	-0.06237
0.42233	-0.07874	0.42224	-0.06646	0.42227	-0.06415	0.42224	-0.06206
0.42137	-0.07841	0.42121	-0.06611	0.42127	-0.06385	0.42126	-0.06175
0.42032	-0.07813	0.42025	-0.06582	0.42027	-0.06356	0.42025	-0.06145
0.41934	-0.07778	0.41926	-0.06548	0.41925	-0.06323	0.41929	-0.06111
0.41833	-0.07742	0.41826	-0.06515	0.41829	-0.0629	0.41828	-0.06078
0.41732	-0.07712	0.41726	-0.06485	0.41722	-0.06263	0.41727	-0.06051
0.41635	-0.07675	0.41626	-0.06452	0.41622	-0.0623	0.41628	-0.06017
0.41535	-0.07637	0.41524	-0.06418	0.41524	-0.06196	0.41524	-0.05985
0.41435	-0.07603	0.41425	-0.06389	0.41422	-0.06168	0.41426	-0.05956
0.41334	-0.07566	0.41324	-0.06355	0.41324	-0.06134	0.41327	-0.05922
0.41235	-0.07528	0.41227	-0.06322	0.41228	-0.06102	0.41226	-0.0589
0.41135	-0.07493	0.41128	-0.06293	0.41123	-0.06072	0.41125	-0.05859
0.41032	-0.07454	0.41028	-0.06261	0.41025	-0.06041	0.41023	-0.05828
0.40934	-0.07424	0.40927	-0.06235	0.40923	-0.06015	0.40923	-0.05801
0.40832	-0.07384	0.40817	-0.06201	0.40824	-0.05982	0.40824	-0.05768
0.40731	-0.07347	0.40722	-0.06168	0.40724	-0.05951	0.40721	-0.05736
0.40632	-0.07307	0.40622	-0.06135	0.40625	-0.05918	0.40621	-0.05703
0.40529	-0.07267	0.40521	-0.06101	0.40522	-0.05886	0.40527	-0.0567
0.40429	-0.07229	0.40421	-0.06071	0.40423	-0.05856	0.40418	-0.05641
0.40328	-0.07189	0.40322	-0.06037	0.40325	-0.05823	0.40326	-0.05608
0.40231	-0.0715	0.40223	-0.06003	0.40224	-0.05792	0.40225	-0.05576
0.40129	-0.07114	0.40117	-0.05974	0.40124	-0.05763	0.4012	-0.05548
0.4003	-0.07072	0.4002	-0.0594	0.40021	-0.05732	0.40022	-0.05515
0.39931	-0.07031	0.39923	-0.05907	0.39923	-0.057	0.39919	-0.05484
0.39828	-0.06994	0.39817	-0.05876	0.39821	-0.05671	0.39819	-0.05457
0.39731	-0.06954	0.39723	-0.05843	0.39722	-0.0564	0.39724	-0.05424
0.3963	-0.06915	0.3962	-0.05811	0.3962	-0.05609	0.39617	-0.05394
0.39529	-0.06877	0.39521	-0.05782	0.39523	-0.0558	0.39516	-0.05366
0.39432	-0.06839	0.39422	-0.0575	0.39425	-0.05549	0.39418	-0.05336
0.39331	-0.06798	0.3932	-0.05718	0.39324	-0.05517	0.39321	-0.05305
0.3923	-0.06761	0.39222	-0.05687	0.39218	-0.05489	0.39221	-0.05275
0.39127	-0.06722	0.39123	-0.05656	0.3912	-0.05459	0.39123	-0.05246
0.39027	-0.06682	0.39024	-0.05624	0.39022	-0.05429	0.39023	-0.05215
0.38932	-0.06643	0.38922	-0.05594	0.38926	-0.05399	0.38925	-0.05186
0.38829	-0.06606	0.38818	-0.05566	0.38822	-0.0537	0.38819	-0.05157
0.3873	-0.06568	0.38727	-0.05536	0.38724	-0.05339	0.3872	-0.05126
0.38631	-0.0653	0.38624	-0.05506	0.38626	-0.05309	0.38618	-0.05097
0.38528	-0.06495	0.38521	-0.05478	0.38523	-0.05282	0.38517	-0.0507
0.38427	-0.06457	0.38419	-0.05449	0.38422	-0.05252	0.38421	-0.05041
0.38329	-0.06422	0.38322	-0.0542	0.38321	-0.05224	0.38322	-0.05013
0.38229	-0.06386	0.38218	-0.05393	0.3822	-0.05196	0.38224	-0.04986
0.38127	-0.06349	0.38123	-0.05364	0.38126	-0.05167	0.3812	-0.04958
0.38027	-0.06311	0.3802	-0.05334	0.38022	-0.05138	0.38021	-0.04929
0.3793	-0.06277	0.37922	-0.05308	0.37921	-0.05111	0.37921	-0.04902
0.37829	-0.06241	0.37818	-0.0528	0.37824	-0.05083	0.37821	-0.04874
0.37731	-0.06204	0.37719	-0.05251	0.37724	-0.05055	0.3772	-0.04846
0.37631	-0.06169	0.37617	-0.05225	0.3762	-0.05028	0.37622	-0.04819
0.37526	-0.06134	0.37525	-0.05198	0.37522	-0.05002	0.37522	-0.04793
0.3743	-0.06099	0.37421	-0.05169	0.37422	-0.04974	0.3742	-0.04766
0.37332	-0.06063	0.37322	-0.05142	0.3732	-0.04947	0.37322	-0.04739
0.37225	-0.06031	0.37221	-0.05117	0.37221	-0.04922	0.37218	-0.04714
0.3713	-0.05998	0.37119	-0.05089	0.37119	-0.04895	0.37122	-0.04687
0.37031	-0.05965	0.37024	-0.05063	0.37023	-0.04869	0.37024	-0.0466
0.36927	-0.05933	0.36917	-0.05038	0.36922	-0.04845	0.36918	-0.04636
0.36827	-0.05898	0.36821	-0.05011	0.36823	-0.04818	0.36819	-0.04609
0.36732	-0.05865	0.36724	-0.04984	0.36723	-0.04792	0.36719	-0.04583
0.36631	-0.05834	0.36623	-0.04961	0.36622	-0.04768	0.36622	-0.04559
0.36529	-0.058	0.36524	-0.04935	0.36524	-0.04742	0.3652	-0.04533
0.36435	-0.05768	0.36423	-0.04909	0.36425	-0.04716	0.3642	-0.04507
0.36331	-0.05737	0.36319	-0.04885	0.36326	-0.04693	0.3632	-0.04483
0.36231	-0.05705	0.36219	-0.0486	0.36223	-0.04668	0.36223	-0.04458
0.36129	-0.05673	0.36123	-0.04835	0.36121	-0.04643	0.3612	-0.04433
0.36034	-0.05642	0.36023	-0.04811	0.36022	-0.04619	0.36022	-0.0441
0.35928	-0.05613	0.35919	-0.04787	0.35922	-0.04595	0.35922	-0.04386
0.3583	-0.05582	0.35817	-0.04763	0.35823	-0.04571	0.35824	-0.04362
0.35727	-0.05552	0.35722	-0.04739	0.35723	-0.04547	0.35721	-0.04338
0.35628	-0.05523	0.35618	-0.04716	0.35622	-0.04524	0.3562	-0.04316
0.35528	-0.05494	0.35524	-0.04692	0.35521	-0.045	0.35517	-0.04292
0.3543	-0.05464	0.35419	-0.04669	0.35423	-0.04476	0.35421	-0.04268
0.35327	-0.05438	0.35322	-0.04647	0.35322	-0.04454	0.35317	-0.04247
0.35233	-0.05409	0.35223	-0.04623	0.35223	-0.0443	0.3522	-0.04223
0.35133	-0.05381	0.35124	-0.04601	0.35125	-0.04407	0.35123	-0.042
0.35031	-0.05355	0.35022	-0.04579	0.35024	-0.04386	0.35021	-0.04179
0.34931	-0.05328	0.34923	-0.04557	0.34926	-0.04363	0.34923	-0.04157
0.34833	-0.05302	0.34821	-0.04535	0.34824	-0.04341	0.34822	-0.04134
0.34731	-0.05278	0.34723	-0.04514	0.34725	-0.04321	0.3472	-0.04113
0.3463	-0.05253	0.34625	-0.04491	0.34624	-0.04299	0.34623	-0.04091
0.34528	-0.05228	0.34522	-0.0447	0.34525	-0.04278	0.3452	-0.0407
0.34433	-0.05202	0.3442	-0.04449	0.34423	-0.04257	0.34419	-0.04049
0.34333	-0.05177	0.34321	-0.04428	0.34321	-0.04237	0.34321	-0.04029
0.3423	-0.05152	0.34222	-0.04407	0.34222	-0.04215	0.34219	-0.04007
0.3413	-0.05128	0.34124	-0.04387	0.34124	-0.04195	0.34124	-0.03987
0.34029	-0.05105	0.3402	-0.04367	0.34022	-0.04176	0.34021	-0.03967
0.33933	-0.05081	0.3392	-0.04347	0.33919	-0.04155	0.3392	-0.03947
0.33829	-0.05057	0.3382	-0.04327	0.33822	-0.04135	0.33823	-0.03927
0.33728	-0.05035	0.33723	-0.04308	0.33723	-0.04116	0.3372	-0.03908
0.33629	-0.05012	0.33621	-0.04287	0.33623	-0.04096	0.33621	-0.03888
0.33531	-0.0499	0.33521	-0.04268	0.33525	-0.04076	0.33524	-0.03868
0.33432	-0.04969	0.33418	-0.0425	0.33419	-0.04058	0.33419	-0.0385
0.33325	-0.04947	0.33321	-0.04231	0.33321	-0.04039	0.33323	-0.03831
0.33228	-0.04926	0.33219	-0.04213	0.3322	-0.0402	0.3322	-0.03813
0.33132	-0.04905	0.33124	-0.04195	0.3312	-0.04002	0.33118	-0.03795
0.33028	-0.04884	0.33017	-0.04177	0.3302	-0.03983	0.33021	-0.03777
0.3293	-0.04863	0.32921	-0.04158	0.32921	-0.03965	0.32918	-0.03758
0.32833	-0.04842	0.32821	-0.04141	0.32821	-0.03947	0.32821	-0.03741
0.32729	-0.04822	0.3272	-0.04123	0.32721	-0.0393	0.3272	-0.03724
0.32629	-0.04801	0.32625	-0.04105	0.32624	-0.03912	0.32622	-0.03706
0.32531	-0.0478	0.32524	-0.04088	0.32524	-0.03894	0.32522	-0.03689
0.32429	-0.04761	0.32421	-0.04071	0.32419	-0.03877	0.32421	-0.03672
0.32329	-0.04739	0.32323	-0.04054	0.32323	-0.0386	0.32323	-0.03655
0.32232	-0.04719	0.32221	-0.04038	0.32219	-0.03842	0.32223	-0.03638
0.32134	-0.047	0.32121	-0.04022	0.32123	-0.03826	0.32119	-0.03622
0.32027	-0.04681	0.32024	-0.04006	0.32019	-0.03809	0.32019	-0.03605
0.31931	-0.04662	0.3192	-0.03991	0.31923	-0.03793	0.31919	-0.03589
0.3183	-0.04643	0.31819	-0.03976	0.31819	-0.03777	0.31819	-0.03573
0.31733	-0.04625	0.31721	-0.0396	0.31717	-0.0376	0.31716	-0.03557
0.3163	-0.04605	0.31622	-0.03945	0.31623	-0.03744	0.31622	-0.03541
0.3153	-0.04588	0.31522	-0.0393	0.31522	-0.03729	0.31517	-0.03525
0.31428	-0.04571	0.31423	-0.03914	0.3142	-0.03713	0.31422	-0.0351
0.3133	-0.04553	0.31322	-0.03899	0.31321	-0.03697	0.31317	-0.03494
0.3123	-0.04536	0.31222	-0.03884	0.31218	-0.03682	0.3122	-0.03478
0.31134	-0.04519	0.31122	-0.03869	0.31123	-0.03667	0.31124	-0.03463
0.31033	-0.04504	0.31019	-0.03854	0.31021	-0.03652	0.31024	-0.03448
0.30934	-0.04488	0.30921	-0.03839	0.30924	-0.03638	0.30922	-0.03433
0.30829	-0.04472	0.30818	-0.03824	0.3082	-0.03623	0.30819	-0.03419
0.30728	-0.04456	0.30719	-0.03809	0.30722	-0.03609	0.30718	-0.03404
0.30631	-0.04439	0.30621	-0.03795	0.30624	-0.03594	0.30624	-0.03389
0.30532	-0.04424	0.30522	-0.03781	0.30518	-0.0358	0.30518	-0.03375
0.30427	-0.04408	0.30421	-0.03767	0.30423	-0.03566	0.30415	-0.03361
0.3033	-0.04392	0.30321	-0.03753	0.30323	-0.03552	0.30318	-0.03347
0.30227	-0.04377	0.30218	-0.0374	0.30222	-0.03538	0.3022	-0.03334
0.30131	-0.04361	0.30119	-0.03726	0.30123	-0.03524	0.30119	-0.03319
0.30033	-0.04346	0.30022	-0.03712	0.30021	-0.0351	0.30022	-0.03306
0.2997	-0.04337	0.29951	-0.03704	0.29955	-0.03503	0.29959	-0.03299
0.29965	-0.04334	0.29953	-0.03703	0.29947	-0.03502	0.29955	-0.03297
0.30008	-0.04285	0.30013	-0.0366	0.30013	-0.0346	0.30013	-0.03257
0.3011	-0.04221	0.30111	-0.03606	0.3011	-0.03408	0.30111	-0.03209
0.30211	-0.04165	0.3021	-0.0356	0.30209	-0.03365	0.30211	-0.03168
0.30311	-0.04114	0.30314	-0.03518	0.30312	-0.03325	0.30309	-0.03131
0.30409	-0.04066	0.3041	-0.03479	0.30413	-0.03289	0.3041	-0.03097
0.3051	-0.04021	0.3051	-0.03441	0.30507	-0.03254	0.30511	-0.03064
0.30616	-0.03977	0.30611	-0.03405	0.30612	-0.03219	0.30614	-0.03032
0.30711	-0.03936	0.30711	-0.03371	0.30709	-0.03187	0.30712	-0.03002
0.3081	-0.03895	0.30809	-0.03337	0.30813	-0.03156	0.30813	-0.02973
0.30911	-0.03855	0.30911	-0.03304	0.30911	-0.03125	0.30915	-0.02944
0.31012	-0.03818	0.31013	-0.03273	0.3101	-0.03096	0.31015	-0.02916
0.31105	-0.0378	0.31112	-0.03243	0.31111	-0.03067	0.3111	-0.02889
0.31209	-0.03744	0.3121	-0.03213	0.31209	-0.03038	0.31213	-0.02862
0.31309	-0.03709	0.3131	-0.03184	0.31311	-0.03011	0.31309	-0.02836
0.3141	-0.03674	0.31408	-0.03155	0.31408	-0.02984	0.31411	-0.02811
0.31508	-0.0364	0.31507	-0.03127	0.31508	-0.02957	0.3151	-0.02786
0.31614	-0.03607	0.31614	-0.03099	0.31615	-0.02931	0.31614	-0.02761
0.31707	-0.03574	0.3171	-0.03072	0.31711	-0.02905	0.31709	-0.02737
0.31806	-0.03542	0.31806	-0.03046	0.31809	-0.0288	0.31809	-0.02714
0.31907	-0.0351	0.31913	-0.03019	0.3191	-0.02855	0.3191	-0.0269
0.32009	-0.03479	0.32008	-0.02993	0.32012	-0.0283	0.3201	-0.02668
0.32109	-0.03449	0.32106	-0.02968	0.3211	-0.02806	0.3211	-0.02645
0.32208	-0.03418	0.32211	-0.02942	0.32212	-0.02782	0.32213	-0.02622
0.32305	-0.03388	0.32308	-0.02917	0.32314	-0.02759	0.32311	-0.02601
0.32407	-0.03359	0.32412	-0.02893	0.32412	-0.02736	0.3241	-0.02579
0.32513	-0.03329	0.32513	-0.02868	0.32515	-0.02713	0.32514	-0.02557
0.32614	-0.03301	0.32611	-0.02844	0.32611	-0.0269	0.32613	-0.02536
0.3271	-0.03272	0.32709	-0.02821	0.32708	-0.02668	0.32712	-0.02515
0.32813	-0.03244	0.32811	-0.02796	0.32812	-0.02645	0.32811	-0.02494
0.32911	-0.03216	0.32911	-0.02773	0.3291	-0.02623	0.32911	-0.02473
0.33012	-0.03188	0.33011	-0.0275	0.33015	-0.02601	0.33011	-0.02453
0.33107	-0.03161	0.33108	-0.02727	0.3311	-0.02579	0.33111	-0.02433
0.33212	-0.03133	0.33209	-0.02704	0.3321	-0.02558	0.33213	-0.02412
0.33311	-0.03106	0.33313	-0.02681	0.3331	-0.02536	0.33311	-0.02392
0.33415	-0.03079	0.33409	-0.02658	0.33411	-0.02515	0.33411	-0.02373
0.33511	-0.03052	0.33516	-0.02636	0.33511	-0.02493	0.33513	-0.02352
0.33613	-0.03026	0.3361	-0.02614	0.33617	-0.02473	0.33612	-0.02333
0.33708	-0.03	0.33713	-0.02592	0.33712	-0.02452	0.33708	-0.02314
0.33812	-0.02974	0.33813	-0.02569	0.33815	-0.02431	0.33812	-0.02294
0.33916	-0.02948	0.33913	-0.02548	0.33911	-0.02411	0.33912	-0.02275
0.3401	-0.02923	0.34011	-0.02526	0.34008	-0.02391	0.34008	-0.02257
0.34113	-0.02896	0.34111	-0.02504	0.34113	-0.0237	0.34114	-0.02237
0.34213	-0.02871	0.34206	-0.02483	0.34211	-0.0235	0.3421	-0.02219
0.3431	-0.02846	0.34312	-0.02462	0.34309	-0.0233	0.34312	-0.022
0.34413	-0.02821	0.3441	-0.0244	0.3441	-0.0231	0.34411	-0.02181
0.34512	-0.02795	0.34512	-0.02419	0.34514	-0.02289	0.34514	-0.02162
0.34615	-0.02771	0.34615	-0.02398	0.34615	-0.02269	0.34611	-0.02143
0.34713	-0.02746	0.34714	-0.02377	0.34711	-0.02249	0.34711	-0.02124
0.34816	-0.02721	0.34812	-0.02355	0.34812	-0.02229	0.3481	-0.02105
0.34908	-0.02697	0.3491	-0.02334	0.34912	-0.02209	0.34912	-0.02087
0.35006	-0.02672	0.35011	-0.02314	0.35009	-0.02189	0.35009	-0.02068
0.3511	-0.02647	0.3511	-0.02292	0.35114	-0.02169	0.35112	-0.0205
0.35206	-0.02623	0.35208	-0.02271	0.35214	-0.02149	0.35211	-0.02032
0.3531	-0.02599	0.35308	-0.02251	0.3531	-0.0213	0.35309	-0.02013
0.3541	-0.02574	0.35412	-0.02229	0.35413	-0.02109	0.35413	-0.01994
0.35511	-0.0255	0.35512	-0.02209	0.35514	-0.0209	0.35512	-0.01976
0.35608	-0.02526	0.35609	-0.02189	0.35612	-0.02071	0.35609	-0.01958
0.35709	-0.02501	0.35708	-0.02167	0.35709	-0.02051	0.35712	-0.01939
0.35812	-0.02477	0.35808	-0.02146	0.35808	-0.02031	0.35813	-0.01921
0.35908	-0.02453	0.35908	-0.02126	0.35911	-0.02012	0.35909	-0.01903
0.36011	-0.02429	0.36011	-0.02105	0.36012	-0.01992	0.3601	-0.01885
0.36113	-0.02405	0.3611	-0.02084	0.36112	-0.01973	0.36112	-0.01866
0.3621	-0.02381	0.36212	-0.02063	0.36212	-0.01953	0.36208	-0.01849
0.36313	-0.02357	0.36309	-0.02042	0.36308	-0.01934	0.3631	-0.0183
0.36409	-0.02333	0.36417	-0.02021	0.36415	-0.01914	0.36415	-0.01812
0.36508	-0.02309	0.36512	-0.02001	0.36512	-0.01894	0.3651	-0.01794
0.36613	-0.02286	0.36607	-0.0198	0.3661	-0.01875	0.36612	-0.01775
0.36712	-0.02261	0.36712	-0.01958	0.36711	-0.01854	0.36707	-0.01756
0.36811	-0.02237	0.3681	-0.01938	0.36812	-0.01835	0.36809	-0.01738
0.3691	-0.02214	0.36909	-0.01917	0.36912	-0.01815	0.36913	-0.0172
0.37012	-0.02189	0.37011	-0.01895	0.37012	-0.01795	0.37018	-0.017
0.37107	-0.02165	0.37109	-0.01874	0.3711	-0.01775	0.37109	-0.01682
0.3721	-0.02141	0.37206	-0.01853	0.3721	-0.01756	0.37209	-0.01664
0.37312	-0.02116	0.37313	-0.01831	0.3731	-0.01735	0.37311	-0.01644
0.37412	-0.02092	0.3741	-0.01811	0.37413	-0.01716	0.37409	-0.01626
0.37513	-0.02067	0.37512	-0.0179	0.37512	-0.01696	0.37511	-0.01607
0.37608	-0.02043	0.37612	-0.01768	0.3761	-0.01676	0.37607	-0.01588
0.37711	-0.02018	0.37712	-0.01747	0.37712	-0.01655	0.37712	-0.01569
0.37808	-0.01994	0.37813	-0.01726	0.37807	-0.01636	0.37812	-0.0155
0.3791	-0.0197	0.37911	-0.01704	0.37909	-0.01615	0.3791	-0.01531
0.38007	-0.01945	0.3801	-0.01682	0.38009	-0.01595	0.38012	-0.01511
0.38107	-0.01921	0.38111	-0.01661	0.38108	-0.01575	0.38103	-0.01493
0.38209	-0.01897	0.38211	-0.0164	0.38205	-0.01554	0.38211	-0.01474
0.3831	-0.01871	0.38312	-0.01618	0.38311	-0.01533	0.38309	-0.01454
0.38409	-0.01846	0.38413	-0.01596	0.38412	-0.01512	0.3841	-0.01434
0.38512	-0.01821	0.38513	-0.01574	0.38511	-0.01491	0.38515	-0.01415
0.38611	-0.01795	0.38613	-0.01551	0.38609	-0.01469	0.3861	-0.01394
0.38711	-0.01771	0.38713	-0.0153	0.38713	-0.01449	0.3871	-0.01375
0.38811	-0.01746	0.38812	-0.01509	0.38811	-0.01428	0.38808	-0.01356
0.38912	-0.0172	0.3891	-0.01486	0.38911	-0.01406	0.38911	-0.01335
0.39012	-0.01695	0.39014	-0.01464	0.3901	-0.01386	0.3901	-0.01316
0.3911	-0.01671	0.39109	-0.01442	0.39112	-0.01365	0.39114	-0.01296
0.39211	-0.01645	0.3921	-0.01419	0.3921	-0.01343	0.39209	-0.01276
0.39311	-0.0162	0.39309	-0.01397	0.39311	-0.01321	0.39313	-0.01256
0.39412	-0.01595	0.39407	-0.01374	0.3941	-0.013	0.39409	-0.01236
0.39508	-0.01569	0.3951	-0.01351	0.39508	-0.01279	0.39508	-0.01215
0.39609	-0.01542	0.39612	-0.01328	0.3961	-0.01257	0.3961	-0.01195
0.39709	-0.01517	0.3971	-0.01306	0.3971	-0.01235	0.3971	-0.01174
0.39814	-0.01492	0.39817	-0.01283	0.39813	-0.01213	0.39812	-0.01154
0.39913	-0.01464	0.39906	-0.0126	0.39912	-0.01191	0.39912	-0.01132
0.40012	-0.01439	0.40012	-0.01237	0.40014	-0.0117	0.40011	-0.01112
0.40109	-0.01414	0.40111	-0.01215	0.40111	-0.01148	0.40112	-0.01092
0.40214	-0.01387	0.40214	-0.0119	0.40214	-0.01124	0.40214	-0.01069
0.40311	-0.01362	0.40311	-0.01168	0.40316	-0.01103	0.4031	-0.01049
0.40411	-0.01336	0.40413	-0.01145	0.40416	-0.01081	0.4041	-0.01028
0.4051	-0.01309	0.4051	-0.01121	0.40515	-0.01058	0.4051	-0.01006
0.40609	-0.01283	0.40614	-0.01098	0.40614	-0.01036	0.40611	-0.00985
0.40711	-0.01257	0.40713	-0.01075	0.4071	-0.01013	0.40715	-0.00965
0.40808	-0.0123	0.40813	-0.01051	0.40815	-0.0099	0.40811	-0.00943
0.40911	-0.01204	0.4091	-0.01027	0.40913	-0.00967	0.4091	-0.00921
0.41011	-0.01174	0.41017	-0.01001	0.41013	-0.00942	0.41015	-0.00897
0.41114	-0.01148	0.41113	-0.00977	0.41117	-0.00919	0.41117	-0.00877
0.41215	-0.01121	0.41217	-0.00953	0.41214	-0.00897	0.41216	-0.00855
0.41316	-0.01095	0.4131	-0.0093	0.41316	-0.00875	0.41314	-0.00834
0.41417	-0.01069	0.41414	-0.00907	0.41415	-0.00852	0.41416	-0.00812
0.41517	-0.0104	0.41515	-0.00882	0.41518	-0.00828	0.41511	-0.00789
0.41615	-0.01015	0.41613	-0.00859	0.41613	-0.00806	0.41614	-0.00768
0.41711	-0.00988	0.41714	-0.00835	0.41715	-0.00783	0.41711	-0.00747
0.41819	-0.00959	0.41815	-0.0081	0.41815	-0.00758	0.4181	-0.00723
0.41916	-0.00933	0.41914	-0.00786	0.41917	-0.00736	0.41915	-0.00702
0.42011	-0.00907	0.4201	-0.00763	0.42009	-0.00713	0.42012	-0.0068
0.42115	-0.00878	0.42111	-0.00738	0.42117	-0.00689	0.42112	-0.00657
0.42213	-0.00851	0.42215	-0.00714	0.42215	-0.00666	0.42214	-0.00635
0.42313	-0.00824	0.42311	-0.0069	0.42314	-0.00643	0.42316	-0.00612
0.42414	-0.00796	0.42413	-0.00664	0.42413	-0.00619	0.42415	-0.0059
0.42516	-0.00768	0.42513	-0.0064	0.42517	-0.00595	0.42519	-0.00567
0.42612	-0.00742	0.42615	-0.00617	0.42612	-0.00572	0.42614	-0.00545
0.42712	-0.00714	0.42715	-0.00593	0.42715	-0.00549	0.42716	-0.00523
0.42815	-0.00686	0.42815	-0.00568	0.42816	-0.00524	0.42818	-0.005
0.42911	-0.0066	0.42916	-0.00545	0.42918	-0.00502	0.42917	-0.00478
0.43011	-0.00633	0.4301	-0.00521	0.43012	-0.00479	0.43012	-0.00456
0.43112	-0.00604	0.43112	-0.00495	0.4312	-0.00454	0.43115	-0.00432
0.43215	-0.00577	0.43213	-0.00472	0.43217	-0.00431	0.43216	-0.00411
0.43308	-0.0055	0.4331	-0.00448	0.43313	-0.00408	0.43312	-0.00388
0.43413	-0.00521	0.43412	-0.00422	0.43411	-0.00383	0.4341	-0.00365
0.43515	-0.00494	0.43512	-0.00398	0.4351	-0.0036	0.43515	-0.00342
0.43613	-0.00466	0.43613	-0.00373	0.43614	-0.00336	0.43616	-0.0032
0.43713	-0.00437	0.43717	-0.00348	0.43721	-0.00312	0.43719	-0.00296
0.43816	-0.0041	0.43818	-0.00324	0.4382	-0.00289	0.43813	-0.00274
0.43914	-0.00384	0.43918	-0.00301	0.43914	-0.00267	0.43913	-0.00253
0.44015	-0.00356	0.44015	-0.00277	0.44019	-0.00243	0.44017	-0.0023
0.44117	-0.00329	0.44117	-0.00253	0.4412	-0.00219	0.44118	-0.00207
0.44216	-0.00303	0.44214	-0.0023	0.44217	-0.00197	0.44219	-0.00186
0.4432	-0.00276	0.44319	-0.00206	0.4432	-0.00174	0.44315	-0.00163
0.44413	-0.00248	0.44416	-0.00181	0.44417	-0.0015	0.44415	-0.00141
0.44515	-0.00222	0.44514	-0.00159	0.44516	-0.00128	0.44515	-0.0012
0.44612	-0.00195	0.44616	-0.00136	0.44616	-0.00105	0.44612	-0.000980879
0.44712	-0.00167	0.44721	-0.00111	0.44718	-0.000817784	0.44719	-0.000749468
0.44815	-0.0014	0.44813	-0.00087966	0.44817	-0.000595511	0.44815	-0.000535423
0.44912	-0.00114	0.44913	-0.000653806	0.44914	-0.000371842	0.44915	-0.000322121
0.45016	-0.000859697	0.45014	-0.000413306	0.45016	-0.00014119	0.45013	-9.61827e-05
0.45117	-0.000604504	0.45114	-0.000194203	0.45111	7.29252e-05	0.45116	0.000109453
0.45217	-0.000349206	0.45215	2.59252e-05	0.45215	0.000282765	0.45216	0.000316504
0.45317	-7.53811e-05	0.45316	0.000260773	0.45316	0.000513673	0.45316	0.00054123
0.45418	0.000178079	0.45415	0.000482427	0.45419	0.000729468	0.45414	0.0007499
0.45515	0.000426302	0.45515	0.000695328	0.45515	0.000940552	0.45513	0.00095217
0.45617	0.000693782	0.45618	0.00091953	0.45617	0.00116	0.45614	0.00117
0.45717	0.000951303	0.45714	0.00114	0.45716	0.00138	0.45719	0.00138
0.45815	0.0012	0.45812	0.00135	0.45816	0.00159	0.45809	0.00158
0.45913	0.00145	0.45912	0.00157	0.45916	0.0018	0.45914	0.00179
0.46015	0.00171	0.46014	0.00179	0.46013	0.00202	0.46016	0.002
0.46115	0.00196	0.46113	0.002	0.46117	0.00223	0.46116	0.0022
0.46219	0.0022	0.46213	0.0022	0.46211	0.00243	0.46215	0.00239
0.46313	0.00247	0.46316	0.00242	0.46317	0.00265	0.46317	0.00261
0.46417	0.0027	0.46417	0.00262	0.46417	0.00285	0.46413	0.0028
0.46518	0.00294	0.46515	0.00282	0.46513	0.00305	0.46515	0.003
0.46619	0.00319	0.4661	0.00304	0.46618	0.00327	0.46617	0.0032
0.46712	0.00342	0.46718	0.00324	0.46717	0.00346	0.46714	0.0034
0.46816	0.00365	0.46815	0.00343	0.46817	0.00366	0.46815	0.00358
0.46913	0.0039	0.46915	0.00364	0.46914	0.00387	0.46913	0.00379
0.47013	0.00413	0.47015	0.00383	0.47014	0.00406	0.47012	0.00398
0.47117	0.00436	0.47116	0.00402	0.47113	0.00425	0.47112	0.00417
0.47217	0.00459	0.47214	0.00422	0.47214	0.00445	0.47215	0.00436
0.47314	0.00483	0.47313	0.00441	0.47316	0.00465	0.47313	0.00455
0.47416	0.00505	0.47412	0.00461	0.47414	0.00484	0.47411	0.00474
0.47512	0.00528	0.47515	0.00479	0.4751	0.00504	0.47515	0.00493
0.47617	0.00551	0.47616	0.00499	0.47614	0.00524	0.47614	0.00512
0.47717	0.00572	0.47714	0.00517	0.47716	0.00542	0.47717	0.0053
0.47816	0.00594	0.47812	0.00535	0.47814	0.0056	0.47811	0.00548
0.47913	0.00618	0.47914	0.00554	0.47916	0.0058	0.47913	0.00568
0.48013	0.00638	0.48012	0.00572	0.48015	0.00598	0.48016	0.00585
0.48111	0.00659	0.48117	0.0059	0.48119	0.00616	0.48114	0.00603
0.48215	0.00682	0.4822	0.00609	0.48219	0.00635	0.48217	0.00623
0.48317	0.00703	0.48314	0.00626	0.4832	0.00653	0.48314	0.0064
0.48412	0.00724	0.48412	0.00643	0.48417	0.0067	0.48416	0.00657
0.48512	0.00746	0.48513	0.00661	0.48521	0.0069	0.48511	0.00676
0.48615	0.00767	0.48621	0.00678	0.48618	0.00707	0.48615	0.00694
0.48716	0.00789	0.48716	0.00697	0.48716	0.00726	0.48715	0.00712
0.48814	0.0081	0.48814	0.00714	0.48817	0.00744	0.48815	0.00731
0.48913	0.0083	0.48919	0.00731	0.48916	0.00762	0.48918	0.00748
0.49015	0.0085	0.49015	0.00748	0.49017	0.00779	0.49014	0.00765
0.49119	0.0087	0.49118	0.00765	0.49117	0.00797	0.49114	0.00783
0.49215	0.00891	0.49221	0.00782	0.4922	0.00815	0.49216	0.00801
0.49319	0.0091	0.49316	0.00798	0.49313	0.00832	0.49314	0.00818
0.49415	0.00929	0.49413	0.00815	0.49413	0.00849	0.49412	0.00836
0.49515	0.0095	0.49514	0.00832	0.49516	0.00868	0.49514	0.00855
0.49614	0.00969	0.49614	0.00848	0.49614	0.00884	0.49617	0.00871
0.49713	0.00988	0.49716	0.00864	0.49718	0.00901	0.49716	0.00889
0.49817	0.01009	0.49813	0.00882	0.49817	0.0092	0.49817	0.00908
0.49916	0.0103	0.49916	0.00898	0.49916	0.00938	0.49917	0.00926
0.50019	0.01048	0.50013	0.00915	0.50017	0.00955	0.50013	0.00943
0.50119	0.01068	0.50114	0.00932	0.50117	0.00974	0.50116	0.00963
0.50219	0.01086	0.50217	0.00948	0.50222	0.00992	0.50218	0.00981
0.50314	0.01104	0.50312	0.00965	0.50315	0.01009	0.50316	0.00998
0.50417	0.01123	0.50414	0.00983	0.50413	0.01028	0.50419	0.01018
0.50517	0.01142	0.50518	0.01	0.50516	0.01046	0.50518	0.01037
0.50618	0.01159	0.50617	0.01017	0.50616	0.01064	0.50617	0.01055
0.50716	0.01177	0.50713	0.01035	0.50714	0.01083	0.50718	0.01075
0.50813	0.01196	0.50812	0.01053	0.50813	0.01102	0.50817	0.01095
0.50917	0.01222	0.50911	0.01071	0.50915	0.01121	0.50913	0.01115
0.51015	0.01234	0.51013	0.01089	0.51015	0.0114	0.51016	0.01134
0.51117	0.01252	0.51116	0.0111	0.51117	0.01162	0.51114	0.01156
0.51215	0.01269	0.51212	0.01129	0.51211	0.01182	0.51215	0.01177
0.51312	0.01286	0.51314	0.01149	0.51315	0.01203	0.51312	0.01198
0.51417	0.01305	0.51415	0.01171	0.5142	0.01226	0.51417	0.01222
0.51517	0.01322	0.51515	0.01193	0.51515	0.01247	0.51516	0.01242
0.5162	0.01339	0.51614	0.01214	0.51612	0.01268	0.51614	0.01265
0.51718	0.01357	0.51718	0.01237	0.51714	0.01291	0.51717	0.0129
0.51814	0.01374	0.51817	0.01259	0.51818	0.01314	0.51815	0.01312
0.51916	0.01392	0.51914	0.01281	0.51917	0.01336	0.51913	0.01334
0.52016	0.0141	0.5202	0.01306	0.52018	0.0136	0.52017	0.0136
0.52119	0.01428	0.52115	0.01329	0.52115	0.01384	0.52115	0.01384
0.52215	0.01446	0.52213	0.01353	0.52215	0.01408	0.52215	0.01407
0.52313	0.01464	0.52312	0.01378	0.52316	0.01432	0.52315	0.01433
0.5242	0.01483	0.52416	0.01405	0.52415	0.01458	0.52416	0.01459
0.52513	0.01502	0.52513	0.01431	0.52515	0.01483	0.52515	0.01484
0.52615	0.0152	0.52614	0.01456	0.52615	0.01508	0.5262	0.01509
0.52717	0.0154	0.52714	0.01484	0.52718	0.01536	0.52712	0.01537
0.52815	0.01558	0.52817	0.0151	0.52814	0.0156	0.52813	0.01561
0.52915	0.01577	0.52913	0.01536	0.52915	0.01586	0.52916	0.01587
0.53017	0.01598	0.53016	0.01566	0.53016	0.01615	0.53016	0.01617
0.53117	0.01617	0.53113	0.01592	0.53115	0.0164	0.53118	0.01642
0.53213	0.01637	0.53215	0.01619	0.53214	0.01666	0.53218	0.01669
0.53316	0.01658	0.53317	0.01649	0.53315	0.01696	0.53317	0.01698
0.53415	0.01678	0.53415	0.01676	0.53415	0.01723	0.53411	0.01725
0.53514	0.01699	0.53515	0.01704	0.53514	0.01749	0.53517	0.01752
0.53614	0.01721	0.53616	0.01735	0.53614	0.01779	0.53615	0.01781
0.53711	0.01743	0.53715	0.01764	0.53714	0.01808	0.53712	0.0181
0.5382	0.01767	0.53816	0.01796	0.53814	0.01838	0.53817	0.01841
0.53918	0.01789	0.53916	0.01825	0.53916	0.01866	0.53917	0.01869
0.54017	0.01813	0.54017	0.01856	0.54018	0.01896	0.54019	0.01898
0.5412	0.01834	0.54119	0.01883	0.54114	0.01923	0.54116	0.01925
0.54222	0.01857	0.54218	0.01912	0.54215	0.01951	0.54212	0.01953
0.54322	0.01883	0.54317	0.01945	0.54315	0.01983	0.54319	0.01984
0.54415	0.01905	0.54416	0.01973	0.54413	0.0201	0.54414	0.02011
0.54515	0.01928	0.54517	0.02002	0.5452	0.02037	0.54519	0.0204
0.54614	0.01955	0.5462	0.02035	0.54613	0.0207	0.54619	0.02073
0.54713	0.01978	0.54713	0.02062	0.54717	0.02098	0.54717	0.021
0.54817	0.02001	0.54813	0.02092	0.54812	0.02126	0.54815	0.02129
0.54912	0.02028	0.5492	0.02124	0.54917	0.02159	0.54915	0.0216
0.55016	0.02053	0.55009	0.02153	0.55014	0.02187	0.5502	0.02188
0.55118	0.02078	0.55114	0.02183	0.55114	0.02217	0.55116	0.02218
0.55215	0.02104	0.55217	0.02214	0.55215	0.02248	0.55219	0.0225
0.55314	0.0213	0.55315	0.02244	0.55315	0.02277	0.55318	0.0228
0.55417	0.02154	0.55417	0.02272	0.5541	0.02304	0.55417	0.02307
0.55515	0.02181	0.55517	0.02302	0.55512	0.02335	0.55516	0.02338
0.55616	0.02207	0.55618	0.02333	0.55617	0.02366	0.55614	0.02369
0.55713	0.02232	0.55718	0.02361	0.55714	0.02394	0.55712	0.02396
0.55813	0.02257	0.55817	0.0239	0.55818	0.02423	0.55815	0.02426
0.55913	0.02287	0.55921	0.02423	0.55919	0.02455	0.55918	0.02459
0.56019	0.02311	0.5602	0.0245	0.56019	0.02482	0.56017	0.02486
0.56118	0.02336	0.56115	0.02477	0.56116	0.0251	0.56117	0.02514
0.56214	0.02366	0.56218	0.02511	0.56216	0.02544	0.56214	0.02548
0.56319	0.02391	0.56312	0.02539	0.56316	0.02572	0.56314	0.02576
0.56418	0.02417	0.56414	0.02567	0.56418	0.02599	0.56414	0.02605
0.56518	0.02446	0.56516	0.026	0.56516	0.02631	0.56518	0.02637
0.56618	0.02472	0.56613	0.02627	0.56614	0.02658	0.56619	0.02665
0.56713	0.02498	0.56712	0.02654	0.56714	0.02685	0.56711	0.02692
0.56818	0.02526	0.56814	0.02684	0.56815	0.02716	0.56818	0.02723
0.56912	0.02553	0.56914	0.02713	0.56919	0.02745	0.56922	0.02752
0.57018	0.02578	0.57014	0.0274	0.57014	0.02771	0.57016	0.0278
0.57115	0.02605	0.57114	0.02769	0.57117	0.02801	0.57117	0.02808
0.57217	0.02633	0.57213	0.02799	0.57217	0.02831	0.57215	0.02839
0.57314	0.02657	0.57314	0.02826	0.57317	0.02857	0.57315	0.02864
0.57416	0.02682	0.57415	0.02852	0.57416	0.02884	0.57415	0.02892
0.57516	0.02712	0.57518	0.02884	0.57516	0.02915	0.57516	0.02926
0.57618	0.02737	0.57614	0.0291	0.57617	0.02942	0.57615	0.02953
0.57715	0.02762	0.57715	0.02937	0.57717	0.02969	0.57716	0.0298
0.57821	0.02791	0.57822	0.02968	0.57818	0.03	0.57818	0.03012
0.57916	0.02814	0.5792	0.02993	0.57919	0.03024	0.5792	0.03037
0.58018	0.02839	0.58019	0.03018	0.58017	0.03049	0.58019	0.03062
0.58121	0.02867	0.58119	0.03049	0.58116	0.03081	0.58115	0.03094
0.58219	0.02893	0.58219	0.03075	0.58218	0.03106	0.5822	0.03119
0.58318	0.02917	0.58318	0.03099	0.58321	0.0313	0.58317	0.03144
0.58415	0.02943	0.58415	0.03127	0.58422	0.03158	0.58417	0.03174
0.58519	0.02969	0.58518	0.03153	0.58519	0.03184	0.58518	0.03201
0.58615	0.02992	0.58618	0.03178	0.58616	0.03207	0.58615	0.03225
0.58714	0.03017	0.58715	0.03203	0.58715	0.03234	0.58716	0.03252
0.58816	0.03043	0.58815	0.03231	0.58819	0.03262	0.58819	0.0328
0.58916	0.0307	0.58915	0.03258	0.58919	0.03289	0.58921	0.03309
0.59016	0.03094	0.59015	0.03283	0.59022	0.03312	0.59018	0.03335
0.59121	0.03122	0.59118	0.03312	0.59118	0.03339	0.59122	0.03366
0.59221	0.03143	0.59218	0.03334	0.5922	0.03361	0.5922	0.03387
0.59318	0.03164	0.59317	0.03355	0.59316	0.03383	0.59319	0.03412
0.59417	0.03192	0.59417	0.03385	0.59421	0.03412	0.59417	0.03441
0.59518	0.03213	0.59519	0.03406	0.59514	0.03433	0.59519	0.03463
0.59616	0.03234	0.59616	0.03427	0.59621	0.03454	0.59618	0.03486
0.59718	0.0326	0.59715	0.03454	0.59716	0.03482	0.5972	0.03515
0.59817	0.03282	0.59819	0.03476	0.59815	0.03505	0.59818	0.03537
0.59915	0.03302	0.59917	0.03496	0.59916	0.03526	0.59923	0.03557
0.60019	0.03326	0.60018	0.0352	0.60019	0.03551	0.60019	0.03584
0.60119	0.03348	0.60119	0.03543	0.6012	0.03574	0.60117	0.03608
0.60219	0.03369	0.60219	0.03565	0.60217	0.03598	0.60219	0.03632
0.60314	0.03391	0.60319	0.03588	0.60315	0.03622	0.60318	0.03656
0.6042	0.03415	0.60422	0.03612	0.60415	0.03646	0.60419	0.03681
0.60517	0.03434	0.60517	0.03631	0.60519	0.03665	0.60519	0.03702
0.60615	0.03453	0.60614	0.03651	0.60619	0.03686	0.60618	0.03723
0.60719	0.03478	0.6072	0.03678	0.60717	0.03713	0.60719	0.0375
0.60817	0.03497	0.60817	0.03696	0.60819	0.03732	0.6082	0.0377
0.6092	0.03516	0.60913	0.03716	0.60917	0.03752	0.60919	0.03789
0.61017	0.03541	0.61015	0.03742	0.61016	0.03779	0.61017	0.03817
0.61122	0.0356	0.61121	0.03761	0.61118	0.03797	0.6112	0.03834
0.61217	0.03578	0.61217	0.03779	0.61217	0.03814	0.61215	0.03854
0.61317	0.03602	0.61314	0.03803	0.61318	0.03838	0.61322	0.03878
0.61422	0.03622	0.61419	0.03822	0.61418	0.03858	0.61422	0.03897
0.61515	0.03642	0.61517	0.0384	0.61518	0.03877	0.61522	0.03916
0.6162	0.03662	0.61618	0.03862	0.61617	0.03899	0.6162	0.03938
0.61719	0.03707	0.61717	0.03882	0.61716	0.03919	0.61722	0.03959
0.61815	0.03733	0.61814	0.03899	0.61818	0.03936	0.61818	0.03976
0.61918	0.03744	0.61915	0.03918	0.61913	0.03956	0.61918	0.03998
0.62017	0.03761	0.62019	0.0394	0.62019	0.03978	0.62017	0.04019
0.62114	0.03774	0.62117	0.03956	0.62119	0.03995	0.62117	0.04035
0.62214	0.0379	0.62216	0.03973	0.62213	0.04012	0.62217	0.04052
0.62318	0.03811	0.6232	0.03996	0.62316	0.04036	0.6232	0.04075
0.62419	0.03824	0.62419	0.04011	0.62417	0.04051	0.62419	0.04091
0.62513	0.03839	0.62515	0.04026	0.62512	0.04067	0.62512	0.04107
0.62614	0.03861	0.62616	0.04051	0.62617	0.04092	0.62621	0.04131
0.62719	0.03876	0.62714	0.04068	0.62715	0.04107	0.62718	0.04146
0.62818	0.03893	0.62816	0.04084	0.62818	0.04123	0.6282	0.04163
0.62918	0.03913	0.62924	0.04103	0.62914	0.04144	0.6292	0.04184
0.63019	0.03928	0.63013	0.04117	0.63019	0.04158	0.63021	0.04199
0.63117	0.03941	0.63115	0.04131	0.63117	0.04171	0.63118	0.04213
0.63216	0.03959	0.63215	0.04149	0.63216	0.0419	0.63218	0.04233
0.63322	0.03979	0.63319	0.04165	0.63318	0.04206	0.63319	0.04249
0.63415	0.03987	0.63414	0.04177	0.63413	0.04219	0.63418	0.04262
0.63514	0.04002	0.63515	0.04194	0.63514	0.04235	0.63518	0.04278
0.63617	0.0402	0.63615	0.04212	0.63616	0.04251	0.63618	0.04297
0.63717	0.04032	0.63715	0.04226	0.63719	0.04265	0.63717	0.04308
0.6382	0.04045	0.63816	0.04239	0.63814	0.04278	0.63816	0.04322
0.63921	0.04063	0.63916	0.04258	0.63917	0.04298	0.63921	0.04341
0.64019	0.04077	0.64017	0.04273	0.64018	0.04312	0.64021	0.04356
0.64119	0.04092	0.64117	0.04287	0.6412	0.04324	0.64121	0.0437
0.64217	0.0411	0.64221	0.04304	0.6422	0.04344	0.64223	0.04389
0.6432	0.0412	0.64319	0.04313	0.64323	0.04354	0.64318	0.04398
0.64419	0.04131	0.64418	0.04323	0.64417	0.04365	0.64422	0.04408
0.64516	0.04147	0.64516	0.04339	0.64513	0.04381	0.64516	0.04426
0.64617	0.04158	0.64621	0.04349	0.64614	0.04391	0.64618	0.04436
0.64717	0.04167	0.64717	0.04359	0.64715	0.04401	0.64718	0.04445
0.64818	0.04183	0.6482	0.04373	0.64815	0.04416	0.64818	0.0446
0.6492	0.04196	0.64917	0.04385	0.64919	0.0443	0.6492	0.04472
0.65022	0.04205	0.65018	0.04395	0.65016	0.04439	0.65017	0.0448
0.6512	0.04217	0.65117	0.04406	0.65115	0.04452	0.65117	0.04492
0.65213	0.04231	0.65218	0.0442	0.65215	0.04465	0.6522	0.04506
0.65317	0.04242	0.65318	0.04429	0.65318	0.04475	0.6532	0.04514
0.65419	0.04251	0.65413	0.04437	0.65418	0.04484	0.65416	0.04522
0.65518	0.04265	0.65521	0.04451	0.6552	0.04498	0.65518	0.04536
0.65619	0.04272	0.65617	0.04457	0.65615	0.04504	0.65621	0.04543
0.65718	0.04281	0.65716	0.04463	0.65718	0.04511	0.65712	0.0455
0.65825	0.04296	0.65816	0.04477	0.65821	0.04525	0.6582	0.04564
0.65918	0.04302	0.65921	0.04482	0.65918	0.04531	0.65921	0.04569
0.66016	0.04309	0.66015	0.04488	0.6602	0.04537	0.66018	0.04577
0.66113	0.04324	0.66114	0.04499	0.66116	0.04549	0.66118	0.04588
0.66224	0.04332	0.66218	0.04506	0.66217	0.04555	0.6622	0.04594
0.66318	0.04339	0.6632	0.0451	0.6632	0.0456	0.66317	0.04599
0.66419	0.04349	0.66413	0.0452	0.66413	0.0457	0.66417	0.04608
0.66517	0.04357	0.66517	0.04527	0.66516	0.04578	0.66516	0.04615
0.66619	0.04364	0.66615	0.04533	0.66618	0.04583	0.66619	0.04621
0.6672	0.04372	0.66716	0.0454	0.66721	0.0459	0.66719	0.04627
0.66821	0.04381	0.66815	0.04549	0.66816	0.04599	0.66819	0.04636
0.66915	0.04386	0.66917	0.04551	0.66916	0.04602	0.66918	0.04638
0.67013	0.04391	0.67013	0.04554	0.67017	0.04608	0.67015	0.04641
0.67119	0.04402	0.67118	0.04564	0.67119	0.04617	0.67121	0.04652
0.67216	0.04406	0.67215	0.04566	0.67218	0.0462	0.67213	0.04654
0.67316	0.04409	0.67318	0.04569	0.67317	0.04623	0.67314	0.04657
0.6742	0.0442	0.67418	0.04579	0.67421	0.04633	0.67418	0.04667
0.67522	0.04424	0.67517	0.04582	0.67518	0.04633	0.67514	0.04667
0.67619	0.04436	0.67618	0.04584	0.67616	0.04635	0.67618	0.0467
0.67717	0.04445	0.67718	0.04591	0.6772	0.04642	0.67715	0.04678
0.67816	0.04449	0.67821	0.04594	0.67821	0.04643	0.67815	0.04679
0.6792	0.04452	0.67918	0.04599	0.67916	0.04646	0.67916	0.04682
0.68018	0.04461	0.68014	0.04602	0.68017	0.04651	0.68018	0.04686
0.68121	0.04466	0.6812	0.04605	0.6812	0.04653	0.68118	0.04688
0.6822	0.04468	0.68218	0.04606	0.68218	0.04652	0.68214	0.04687
0.6832	0.04472	0.68319	0.04608	0.68321	0.04655	0.68315	0.0469
0.68418	0.04478	0.68417	0.04612	0.68416	0.04659	0.68413	0.04693
0.68517	0.04479	0.68515	0.04611	0.68514	0.04658	0.68516	0.04691
0.68614	0.04481	0.68619	0.04612	0.68616	0.04656	0.68614	0.0469
0.68719	0.04488	0.68717	0.04617	0.68719	0.04661	0.68718	0.04694
0.68821	0.04488	0.68816	0.04615	0.68817	0.04658	0.68819	0.04691
0.68915	0.0449	0.6891	0.04615	0.68915	0.04656	0.68916	0.04689
0.69014	0.04496	0.69015	0.04619	0.69014	0.04661	0.69015	0.04693
0.69117	0.04497	0.69113	0.04619	0.69121	0.0466	0.69118	0.04692
0.69217	0.04501	0.69218	0.0462	0.69222	0.04661	0.69219	0.04691
0.6932	0.04504	0.69317	0.04622	0.69322	0.04662	0.69318	0.04693
0.6942	0.04504	0.6942	0.04619	0.69422	0.04658	0.69418	0.04689
0.6952	0.04503	0.69518	0.04615	0.69521	0.04653	0.69518	0.04684
0.69621	0.04504	0.69618	0.04616	0.69617	0.04652	0.69615	0.04684
0.6972	0.04505	0.69717	0.04614	0.69718	0.0465	0.69714	0.0468
0.69821	0.04503	0.69816	0.04609	0.6982	0.04643	0.69817	0.04674
0.69921	0.04505	0.69918	0.04608	0.69917	0.0464	0.69914	0.04671
0.70021	0.04507	0.7002	0.04608	0.70019	0.04638	0.70015	0.04669
0.70119	0.04504	0.70119	0.04603	0.70116	0.04631	0.70114	0.04662
0.70217	0.04502	0.70218	0.04599	0.7022	0.04626	0.70216	0.04655
0.70317	0.04506	0.70315	0.046	0.70319	0.04625	0.70318	0.04655
0.70418	0.04504	0.70417	0.04595	0.70416	0.04618	0.70415	0.04649
0.70517	0.04502	0.70516	0.0459	0.70517	0.04613	0.70517	0.04642
0.7062	0.04504	0.70621	0.0459	0.70615	0.04611	0.70613	0.0464
0.70716	0.04501	0.70718	0.04584	0.70713	0.04604	0.70716	0.04632
0.70818	0.04497	0.70817	0.04578	0.70818	0.04596	0.70813	0.04624
0.70916	0.04499	0.70918	0.04576	0.70918	0.04593	0.70914	0.04622
0.71017	0.04497	0.71019	0.04571	0.71019	0.04587	0.71016	0.04615
0.71117	0.04493	0.71118	0.04563	0.71117	0.04578	0.71115	0.04606
0.71217	0.04493	0.71219	0.04559	0.71213	0.04574	0.71213	0.04601
0.71318	0.04492	0.71316	0.04553	0.71318	0.04568	0.71315	0.04594
0.71418	0.04489	0.71416	0.04546	0.71417	0.0456	0.71412	0.04585
0.71522	0.04487	0.71519	0.04542	0.71515	0.04555	0.71521	0.04578
0.71622	0.04487	0.71619	0.04538	0.71619	0.04549	0.71617	0.04572
0.7172	0.04483	0.71717	0.04532	0.7172	0.04542	0.71717	0.04564
0.71822	0.0448	0.71819	0.04525	0.71817	0.04533	0.71813	0.04555
0.7192	0.04479	0.71922	0.04523	0.71915	0.0453	0.71917	0.04549
0.7202	0.04474	0.72017	0.04513	0.72019	0.04521	0.7202	0.04539
0.72118	0.0447	0.72114	0.04505	0.72117	0.04512	0.72113	0.04529
0.72221	0.04471	0.72218	0.04503	0.72218	0.04509	0.7222	0.04525
0.72321	0.04466	0.72317	0.04494	0.72316	0.04499	0.72315	0.04514
0.72416	0.04462	0.72414	0.04486	0.72418	0.0449	0.72416	0.04503
0.72516	0.04461	0.72518	0.04482	0.7252	0.04485	0.72518	0.04497
0.72618	0.04457	0.72619	0.04474	0.72613	0.04475	0.72618	0.04487
0.72719	0.04453	0.72718	0.04464	0.72716	0.04465	0.72715	0.04475
0.72819	0.04452	0.72818	0.0446	0.72814	0.04458	0.72821	0.04468
0.72919	0.04449	0.72917	0.04453	0.72921	0.0445	0.72921	0.04459
0.73018	0.04445	0.73018	0.04446	0.73017	0.04442	0.73019	0.0445
0.73118	0.04442	0.7312	0.0444	0.73116	0.04434	0.73113	0.0444
0.73223	0.04441	0.73218	0.04443	0.7322	0.04427	0.73216	0.04431
0.73316	0.04436	0.73316	0.04431	0.73318	0.04416	0.73318	0.04421
0.73422	0.04432	0.73417	0.04422	0.73417	0.04407	0.73413	0.0441
0.73521	0.04433	0.73518	0.04417	0.73518	0.04402	0.73519	0.04403
0.73619	0.04428	0.7362	0.04408	0.73619	0.04392	0.73617	0.04392
0.73721	0.04423	0.73714	0.04398	0.73717	0.04382	0.73712	0.04381
0.7382	0.04424	0.73823	0.04395	0.73819	0.04379	0.73816	0.04375
0.73919	0.04419	0.73918	0.04385	0.73917	0.04368	0.73916	0.04363
0.74018	0.04415	0.74018	0.04377	0.74018	0.04358	0.74011	0.04352
0.74123	0.04415	0.74115	0.04373	0.74122	0.04352	0.74116	0.04345
0.74219	0.04413	0.74221	0.04365	0.7422	0.04344	0.74215	0.04336
0.74318	0.04412	0.74316	0.04361	0.74319	0.04339	0.74316	0.0433
0.74416	0.0441	0.74415	0.04354	0.7442	0.04331	0.74418	0.04321
0.74518	0.04408	0.74519	0.04347	0.74518	0.04324	0.74517	0.04312
0.74617	0.04404	0.74621	0.04339	0.74621	0.04313	0.74618	0.04302
0.74718	0.04402	0.74716	0.04332	0.74718	0.04306	0.74713	0.04294
0.74822	0.04402	0.74816	0.04328	0.74821	0.043	0.74816	0.04287
0.74923	0.04398	0.74923	0.0432	0.74915	0.0429	0.74915	0.04277
0.75018	0.04396	0.75018	0.04313	0.75017	0.04282	0.75016	0.04267
0.75125	0.04396	0.7512	0.0431	0.75115	0.04278	0.75117	0.04262
0.75222	0.04393	0.75218	0.04303	0.7522	0.04269	0.75223	0.04252
0.75323	0.04391	0.75313	0.04296	0.75318	0.04261	0.75316	0.04244
0.75422	0.04394	0.75416	0.04295	0.75418	0.04258	0.75417	0.0424
0.75522	0.04392	0.75519	0.04288	0.75516	0.0425	0.75517	0.04231
0.75621	0.04392	0.75617	0.04283	0.75623	0.04244	0.75616	0.04224
0.75725	0.04395	0.75723	0.0428	0.75718	0.0424	0.75716	0.04218
0.7582	0.04394	0.7582	0.04275	0.75817	0.04233	0.75817	0.0421
0.75917	0.04394	0.75917	0.04269	0.75919	0.04226	0.75916	0.04202
0.7602	0.04396	0.76019	0.04267	0.76023	0.04222	0.76019	0.04197
0.76122	0.04398	0.76119	0.04263	0.76123	0.04216	0.76116	0.04191
0.76218	0.04398	0.76216	0.04259	0.76221	0.0421	0.76212	0.04184
0.76319	0.04399	0.76316	0.04256	0.76316	0.04205	0.76315	0.04179
0.76419	0.04402	0.76415	0.04255	0.7642	0.04201	0.76417	0.04175
0.76521	0.04403	0.76517	0.04251	0.76519	0.04196	0.76518	0.04169
0.76616	0.04406	0.76615	0.04248	0.76617	0.04192	0.76614	0.04164
0.7672	0.04412	0.76716	0.04249	0.76716	0.04191	0.76717	0.04162
0.76815	0.04414	0.76819	0.04246	0.76817	0.04187	0.76816	0.04157
0.76921	0.04417	0.76917	0.04244	0.7692	0.04183	0.76918	0.04153
0.7702	0.04424	0.77022	0.04245	0.77018	0.04182	0.7702	0.04152
0.77124	0.04426	0.77119	0.04243	0.77118	0.04177	0.77114	0.04148
0.77219	0.0443	0.77217	0.04241	0.77217	0.04174	0.77212	0.04143
0.7732	0.04437	0.7732	0.04243	0.77315	0.04175	0.77316	0.04144
0.77424	0.04441	0.77421	0.04244	0.77421	0.04173	0.77418	0.04141
0.7752	0.04445	0.77521	0.04243	0.77517	0.04171	0.7751	0.04139
0.77618	0.04452	0.77619	0.04246	0.77617	0.04172	0.77624	0.04139
0.77721	0.04458	0.77716	0.04247	0.77718	0.04172	0.77716	0.04139
0.77821	0.04463	0.77817	0.04248	0.7782	0.04172	0.77814	0.04137
0.77918	0.04469	0.77918	0.04251	0.77919	0.04173	0.77915	0.04138
0.7802	0.04478	0.78022	0.04255	0.78015	0.04177	0.78016	0.04139
0.78117	0.04486	0.7812	0.04258	0.78116	0.04178	0.78117	0.0414
0.78221	0.04494	0.78217	0.04261	0.78218	0.0418	0.78214	0.0414
0.78318	0.04505	0.78319	0.04267	0.78319	0.04184	0.78313	0.04144
0.78419	0.04513	0.7842	0.0427	0.78414	0.04185	0.78414	0.04145
0.7852	0.04522	0.7852	0.04274	0.78516	0.04187	0.78513	0.04147
0.78619	0.04537	0.78618	0.04283	0.78617	0.04194	0.78612	0.04153
0.78719	0.04546	0.78715	0.04287	0.78711	0.04197	0.78716	0.04155
0.78816	0.04556	0.78814	0.04292	0.78817	0.042	0.78814	0.04158
0.78919	0.04572	0.7892	0.04301	0.78918	0.04208	0.78914	0.04165
0.79021	0.04583	0.79015	0.04307	0.79018	0.04212	0.79013	0.0417
0.79117	0.04595	0.79116	0.04314	0.79117	0.04218	0.79113	0.04174
0.79216	0.0461	0.79219	0.04328	0.79216	0.04225	0.7921	0.04182
0.79318	0.04624	0.79317	0.04334	0.79318	0.04234	0.79317	0.0419
0.79417	0.04641	0.79415	0.04347	0.79415	0.04244	0.79412	0.042
0.7952	0.04656	0.79519	0.04357	0.79516	0.04252	0.79517	0.04207
0.79622	0.04673	0.7962	0.04373	0.79619	0.04263	0.7962	0.04216
0.79722	0.04688	0.79718	0.04381	0.7972	0.04271	0.79715	0.04224
0.7982	0.04704	0.79818	0.04398	0.79821	0.04281	0.79815	0.04234
0.79918	0.04724	0.79921	0.04473	0.79919	0.04295	0.79917	0.04247
0.8002	0.0474	0.8002	0.0443	0.80021	0.04305	0.80017	0.04257
0.8012	0.04757	0.80119	0.04438	0.80116	0.04315	0.80116	0.04266
0.80221	0.04781	0.8022	0.04454	0.8022	0.04331	0.80212	0.04281
0.80321	0.048	0.80319	0.04466	0.80316	0.04343	0.80318	0.04292
0.80418	0.04821	0.80418	0.04479	0.80418	0.04356	0.80418	0.04304
0.80524	0.04845	0.80521	0.04496	0.80518	0.04374	0.80517	0.0432
0.8062	0.04868	0.80618	0.04511	0.80619	0.04389	0.80619	0.04335
0.8072	0.04891	0.80717	0.04529	0.80719	0.04406	0.8071	0.0435
0.80822	0.04916	0.80816	0.04548	0.80823	0.04425	0.80816	0.04368
0.80919	0.04941	0.80921	0.04567	0.80919	0.04443	0.80915	0.04386
0.81016	0.04964	0.81016	0.04585	0.8102	0.0446	0.81016	0.04402
0.81124	0.04991	0.81118	0.04607	0.81122	0.04481	0.81121	0.04421
0.81223	0.05019	0.81221	0.04631	0.81223	0.04503	0.81219	0.04441
0.81324	0.05045	0.81319	0.04653	0.81321	0.04522	0.81321	0.0446
0.81418	0.05072	0.8142	0.04676	0.81416	0.04543	0.81418	0.04479
0.81519	0.05104	0.8152	0.04703	0.81521	0.04568	0.81519	0.04504
0.81621	0.05131	0.81619	0.04727	0.81618	0.0459	0.81618	0.04526
0.81718	0.0516	0.81718	0.04751	0.81716	0.04613	0.81716	0.04547
0.81825	0.05196	0.81818	0.04781	0.81819	0.0464	0.81819	0.04575
0.81918	0.05228	0.8192	0.04807	0.81921	0.04666	0.81918	0.04601
0.82022	0.05264	0.82025	0.04837	0.82022	0.04694	0.82018	0.04629
0.82122	0.053	0.8212	0.04868	0.82119	0.04723	0.82119	0.04658
0.82223	0.05334	0.82224	0.04898	0.82217	0.0475	0.82214	0.04686
0.82323	0.05369	0.82319	0.04927	0.82321	0.04778	0.82313	0.04714
0.8242	0.05407	0.82423	0.04961	0.82422	0.0481	0.82414	0.04746
0.82528	0.05445	0.82523	0.04994	0.82524	0.04841	0.8252	0.04778
0.8262	0.05483	0.8262	0.05027	0.82615	0.04871	0.82621	0.04808
0.82718	0.05523	0.8272	0.05062	0.82718	0.04904	0.82715	0.04842
0.82822	0.05565	0.82819	0.05101	0.82817	0.0494	0.82817	0.04877
0.82922	0.05605	0.82914	0.05137	0.82917	0.04975	0.82917	0.0491
0.83022	0.05646	0.8302	0.05174	0.8302	0.05011	0.83018	0.04946
0.83124	0.05693	0.83123	0.05217	0.8312	0.05052	0.83117	0.04986
0.83224	0.05737	0.83217	0.05257	0.83222	0.05091	0.83218	0.05025
0.8332	0.05783	0.83319	0.05298	0.83321	0.05131	0.83319	0.05065
0.83424	0.05834	0.83426	0.05346	0.83423	0.05176	0.8342	0.05108
0.83519	0.0588	0.83524	0.05388	0.83522	0.05217	0.83523	0.05148
0.83621	0.05927	0.83621	0.05432	0.83623	0.0526	0.83619	0.0519
0.83723	0.05981	0.8372	0.05481	0.83717	0.05309	0.8372	0.05238
0.83824	0.06031	0.83823	0.05528	0.83825	0.05354	0.83823	0.05283
0.83922	0.06083	0.83922	0.05574	0.83921	0.05401	0.83918	0.05329
0.8402	0.06137	0.84019	0.05627	0.84021	0.05453	0.84018	0.05381
0.8412	0.06192	0.84121	0.0568	0.84123	0.05503	0.84123	0.05432
0.84223	0.06246	0.84221	0.05733	0.84218	0.05553	0.84221	0.05481
0.84323	0.06301	0.84323	0.05789	0.8432	0.05608	0.84315	0.05535
0.84424	0.06362	0.84418	0.05848	0.84424	0.05665	0.8442	0.05592
0.84519	0.06422	0.84522	0.05908	0.84521	0.05723	0.84519	0.05651
0.84622	0.06481	0.84625	0.05967	0.8462	0.05779	0.84617	0.05707
0.84727	0.06546	0.84725	0.06031	0.84721	0.05841	0.84719	0.0577
0.84825	0.06605	0.84826	0.06091	0.84819	0.059	0.84818	0.05829
0.84922	0.06666	0.8492	0.06154	0.84922	0.05962	0.84919	0.0589
0.85023	0.06735	0.85022	0.06224	0.85023	0.06028	0.85023	0.05959
0.85121	0.06799	0.85124	0.06289	0.85122	0.06091	0.8512	0.06023
0.85222	0.06867	0.85219	0.06356	0.85224	0.06156	0.85219	0.06089
0.85321	0.06938	0.8532	0.06431	0.85318	0.0623	0.85326	0.0616
0.85424	0.07007	0.85422	0.06503	0.85424	0.063	0.8542	0.0623
0.85522	0.07075	0.85518	0.06575	0.85516	0.06372	0.85516	0.063
0.85622	0.07149	0.85619	0.06652	0.8562	0.06448	0.85622	0.06377
0.85723	0.07223	0.85722	0.0673	0.85717	0.06525	0.85717	0.06454
0.85823	0.07299	0.85823	0.06808	0.85819	0.06603	0.85819	0.06531
0.85926	0.07377	0.85918	0.06891	0.85923	0.06684	0.8592	0.06611
0.86017	0.07457	0.86023	0.06974	0.86023	0.06768	0.86017	0.06696
0.8612	0.07534	0.8612	0.07058	0.86122	0.06849	0.86121	0.06777
0.86223	0.07615	0.86222	0.07143	0.86219	0.06935	0.86216	0.06863
0.86318	0.07702	0.86322	0.07236	0.86319	0.07027	0.8632	0.06955
0.86421	0.07784	0.8642	0.07324	0.86426	0.07113	0.86417	0.07043
0.86517	0.07869	0.86517	0.07416	0.86518	0.07204	0.86518	0.07133
0.86621	0.07963	0.86622	0.07515	0.86622	0.07304	0.86621	0.07233
0.86719	0.0805	0.86721	0.07609	0.86719	0.07398	0.8672	0.07327
0.8682	0.08139	0.86822	0.07704	0.8682	0.07496	0.86819	0.07423
0.86923	0.08232	0.86921	0.07807	0.86922	0.07601	0.86922	0.07528
0.8702	0.08324	0.87022	0.07909	0.87024	0.07704	0.87016	0.07631
0.87119	0.08417	0.87117	0.08012	0.87124	0.07809	0.87118	0.07739
0.87226	0.08515	0.87219	0.0812	0.87219	0.07919	0.8722	0.0785
0.87324	0.08613	0.8732	0.08227	0.87319	0.0803	0.87321	0.07961
0.8742	0.08709	0.87423	0.08335	0.87419	0.08139	0.87417	0.08073
0.87523	0.08809	0.87521	0.08448	0.8752	0.08255	0.87517	0.08191
0.87623	0.08913	0.87624	0.08565	0.8762	0.08374	0.87622	0.08312
0.87718	0.0901	0.87721	0.08679	0.87725	0.0849	0.87721	0.0843
0.87823	0.09113	0.87824	0.08796	0.87823	0.08612	0.87821	0.08553
0.87925	0.09224	0.87921	0.08923	0.87923	0.08741	0.87919	0.08684
0.8802	0.09328	0.88021	0.09044	0.88019	0.08864	0.88021	0.08809
0.88119	0.09433	0.88119	0.09167	0.88118	0.0899	0.88118	0.08938
0.88223	0.09549	0.88221	0.09302	0.88221	0.09127	0.88218	0.09078
0.8832	0.09656	0.88322	0.09428	0.88319	0.09259	0.88318	0.09214
0.88419	0.09766	0.88419	0.09559	0.88423	0.09399	0.88418	0.09353
0.88527	0.09886	0.8852	0.09699	0.88523	0.09543	0.88518	0.095
0.88619	0.1	0.88621	0.09831	0.88621	0.09685	0.88623	0.09642
0.88721	0.10112	0.88719	0.09966	0.88721	0.09823	0.88722	0.09786
0.88827	0.10233	0.88818	0.1011	0.88823	0.09973	0.88817	0.09937
0.88923	0.10353	0.88917	0.10252	0.8892	0.10124	0.88917	0.10089
0.8902	0.10469	0.89019	0.10397	0.89019	0.10273	0.89014	0.1024
0.89123	0.10593	0.89118	0.10541	0.89121	0.10427	0.8912	0.10399
0.89225	0.10719	0.89222	0.10691	0.89223	0.10585	0.89217	0.10561
0.89318	0.10839	0.89322	0.1084	0.8932	0.10741	0.89316	0.1072
0.8942	0.1096	0.89418	0.10991	0.89417	0.10901	0.89415	0.10884
0.89522	0.11092	0.89519	0.1115	0.8952	0.1107	0.89517	0.11056
0.89619	0.11218	0.8962	0.11306	0.8962	0.11238	0.89614	0.11227
0.89724	0.11344	0.89724	0.11462	0.89721	0.11406	0.8972	0.11399
0.89825	0.11475	0.8982	0.11625	0.89821	0.11582	0.89822	0.1158
0.89922	0.11603	0.89923	0.11782	0.8992	0.1175	0.89923	0.11759
0.90018	0.11731	0.90018	0.11943	0.9002	0.11922	0.90018	0.11931
0.90123	0.11867	0.90121	0.1211	0.90123	0.12103	0.90116	0.12116
0.9022	0.11993	0.90224	0.12273	0.90222	0.12277	0.9022	0.12299
0.90321	0.12119	0.90321	0.12434	0.9032	0.12454	0.90323	0.12485
0.90422	0.12251	0.9042	0.12605	0.90415	0.1264	0.90413	0.12675
0.90523	0.12379	0.90521	0.12773	0.90519	0.12823	0.9052	0.12867
0.90621	0.12507	0.9062	0.12939	0.90623	0.13005	0.9061	0.13055
0.90723	0.12636	0.90723	0.1311	0.9072	0.13197	0.90716	0.13249
0.90822	0.12769	0.90823	0.13283	0.90819	0.13392	0.90819	0.1345
0.90924	0.12895	0.90923	0.1345	0.9092	0.13579	0.90918	0.13648
0.91024	0.13022	0.91021	0.13617	0.91026	0.13769	0.91017	0.13844
0.91123	0.13153	0.91124	0.13795	0.91119	0.13966	0.91118	0.14051
0.91226	0.13275	0.9122	0.13965	0.91224	0.14151	0.91216	0.14247
0.91322	0.13399	0.9132	0.14136	0.91323	0.14342	0.91318	0.14447
0.9142	0.13532	0.91423	0.14314	0.91423	0.14539	0.91419	0.14661
0.91523	0.13653	0.91523	0.14484	0.91518	0.14721	0.91519	0.14862
0.91622	0.13771	0.91621	0.14648	0.91618	0.14921	0.91618	0.15061
0.91724	0.13901	0.91721	0.14826	0.91723	0.15122	0.9172	0.15275
0.91819	0.1402	0.91823	0.14994	0.91824	0.15315	0.91822	0.15479
0.9192	0.14129	0.91919	0.1516	0.91924	0.15496	0.91916	0.15684
0.9202	0.14247	0.92021	0.15323	0.92015	0.15697	0.92018	0.1589
0.92119	0.14353	0.92121	0.15489	0.92124	0.15891	0.92118	0.161
0.92222	0.14467	0.92222	0.1565	0.92221	0.16082	0.92219	0.16305
0.92321	0.14573	0.92326	0.15809	0.92319	0.16268	0.92317	0.16514
0.92418	0.14676	0.92424	0.15977	0.92422	0.1646	0.92421	0.16721
0.92523	0.14765	0.92523	0.16132	0.9252	0.16638	0.92515	0.16915
0.92623	0.14863	0.92626	0.1629	0.92619	0.16818	0.92616	0.17101
0.92726	0.14966	0.92721	0.16451	0.92722	0.17005	0.92718	0.17308
0.92823	0.15042	0.9282	0.1659	0.92823	0.17178	0.92821	0.17493
0.92923	0.15123	0.92917	0.16735	0.92922	0.17349	0.92919	0.17686
0.93024	0.15213	0.93023	0.16889	0.9302	0.17534	0.93018	0.17888
0.93124	0.15281	0.93122	0.17021	0.9312	0.17699	0.93117	0.18063
0.93222	0.15343	0.93218	0.17152	0.93218	0.17858	0.93219	0.1824
0.93322	0.15412	0.93323	0.17289	0.93317	0.18022	0.9332	0.18424
0.93422	0.15466	0.93426	0.17412	0.93419	0.18172	0.93419	0.18587
0.93525	0.15513	0.93524	0.1753	0.93522	0.18318	0.93518	0.18745
0.93624	0.15565	0.93621	0.17645	0.93622	0.18458	0.93622	0.18908
0.93724	0.15606	0.93723	0.17747	0.93723	0.18597	0.9372	0.19069
0.93823	0.15628	0.93822	0.17848	0.93822	0.18716	0.93818	0.19212
0.93921	0.15655	0.93916	0.17942	0.9392	0.18841	0.93914	0.19358
0.94022	0.15676	0.94024	0.18036	0.94019	0.18969	0.94017	0.19496
0.94121	0.15705	0.94121	0.18102	0.94119	0.19074	0.94113	0.19621
0.9422	0.157	0.94217	0.18171	0.9422	0.19187	0.94217	0.19742
0.94321	0.15705	0.94321	0.18256	0.94314	0.19311	0.94316	0.19866
0.94424	0.15689	0.94418	0.18308	0.94424	0.19398	0.94414	0.19962
0.94518	0.1567	0.94519	0.18358	0.94518	0.19471	0.94514	0.2005
0.94629	0.15657	0.94618	0.18411	0.94621	0.19556	0.94618	0.20158
0.94717	0.15631	0.94721	0.18443	0.9472	0.19624	0.94717	0.20236
0.94825	0.15599	0.94821	0.18475	0.94823	0.19688	0.94817	0.20328
0.94929	0.15565	0.94925	0.18502	0.94925	0.19746	0.9492	0.20407
0.95022	0.15517	0.95025	0.18515	0.9502	0.19788	0.95016	0.20464
0.95124	0.15463	0.95121	0.18521	0.95122	0.19818	0.95119	0.20508
0.95223	0.15408	0.95224	0.18531	0.95224	0.19852	0.95221	0.20555
0.95322	0.1535	0.95325	0.18524	0.95323	0.19877	0.95316	0.20591
0.95423	0.15282	0.95425	0.18502	0.95422	0.19874	0.9542	0.20616
0.95527	0.15214	0.95526	0.18472	0.95519	0.19878	0.9552	0.20626
0.95621	0.15143	0.95623	0.18458	0.95622	0.19879	0.95617	0.20622
0.95722	0.15061	0.95726	0.18421	0.95724	0.19869	0.95715	0.2061
0.95825	0.14974	0.95823	0.18377	0.95817	0.19838	0.95818	0.20592
0.95919	0.14904	0.95919	0.1835	0.95923	0.19822	0.95918	0.20596
0.96024	0.14821	0.96019	0.18291	0.96019	0.19787	0.9602	0.2057
0.96121	0.14733	0.96125	0.18235	0.9612	0.19756	0.96126	0.20537
0.96223	0.14659	0.96223	0.18194	0.96222	0.19721	0.96222	0.20511
0.96322	0.14569	0.96319	0.18118	0.96322	0.19662	0.96316	0.20455
0.96428	0.14472	0.96419	0.1804	0.96421	0.19593	0.9642	0.20392
0.96522	0.14387	0.96519	0.17978	0.96524	0.19546	0.96523	0.20342
0.96625	0.14291	0.96623	0.17897	0.9662	0.19475	0.96617	0.20269
0.96723	0.1419	0.96725	0.17806	0.96723	0.19407	0.96721	0.20187
0.96823	0.141	0.96824	0.17729	0.96822	0.1934	0.96818	0.20116
0.96925	0.14011	0.96924	0.17646	0.9692	0.19251	0.96919	0.20032
0.97022	0.13919	0.97024	0.17554	0.9702	0.19158	0.97019	0.19935
0.97126	0.13833	0.97119	0.17466	0.97116	0.19063	0.97122	0.19846
0.97222	0.13753	0.97222	0.17378	0.97222	0.18965	0.97223	0.19756
0.97324	0.13667	0.97322	0.17288	0.97324	0.18852	0.97319	0.19661
0.97424	0.13574	0.97421	0.17183	0.97422	0.18749	0.97422	0.19544
0.97523	0.13494	0.97524	0.17097	0.97524	0.18659	0.97518	0.19439
0.97623	0.13397	0.97623	0.16989	0.97623	0.18538	0.97619	0.19312
0.97723	0.13301	0.97717	0.16889	0.97719	0.18426	0.9772	0.19185
0.97824	0.13228	0.97822	0.16806	0.97821	0.18323	0.97819	0.19073
0.97921	0.13146	0.97918	0.16696	0.97917	0.18189	0.97917	0.18936
0.98022	0.13055	0.98023	0.16576	0.9802	0.18069	0.9802	0.18802
0.98124	0.12977	0.98125	0.16467	0.9812	0.17955	0.9812	0.18673
0.9822	0.1289	0.98225	0.16356	0.98216	0.1783	0.98219	0.1854
0.98319	0.12804	0.98321	0.16233	0.9832	0.17695	0.98315	0.18384
0.98418	0.12729	0.98421	0.16123	0.98416	0.1757	0.98418	0.18247
0.98521	0.12648	0.98523	0.1601	0.98519	0.17434	0.98522	0.181
0.98624	0.12568	0.98619	0.15878	0.9862	0.17294	0.9862	0.17951
0.98721	0.12484	0.98717	0.15754	0.98719	0.1716	0.98722	0.17793
0.98823	0.12406	0.98825	0.15638	0.98824	0.17036	0.98825	0.17641
0.98924	0.1232	0.98925	0.15511	0.98919	0.16878	0.98919	0.17474
0.99024	0.12241	0.99024	0.15387	0.99019	0.16727	0.99024	0.17306
0.99121	0.12174	0.99121	0.15273	0.9912	0.16593	0.99123	0.17151
0.9922	0.12087	0.99222	0.15149	0.99221	0.16436	0.9922	0.16979
0.99328	0.12004	0.99318	0.15021	0.99323	0.16287	0.99318	0.16811
0.9942	0.11936	0.99422	0.14905	0.99422	0.16147	0.99424	0.16656
0.99525	0.11857	0.99521	0.14769	0.99522	0.15987	0.99524	0.16482
0.99622	0.11775	0.99623	0.1464	0.99618	0.15829	0.99619	0.16313
0.99723	0.11705	0.99718	0.14516	0.9972	0.15692	0.99721	0.16156
0.99818	0.11627	0.99818	0.14392	0.99819	0.15536	0.99819	0.15979
0.99922	0.11559	0.99924	0.14274	0.99919	0.15395	0.99918	0.15825
1.00028	0.11481	1.00024	0.14144	1.0002	0.15245	1.00022	0.15665
1.00121	0.11403	1.00123	0.14013	1.00121	0.15094	1.00126	0.15494
1.00219	0.11324	1.00222	0.13876	1.00218	0.14932	1.00223	0.15302
1.0032	0.11246	1.00322	0.13752	1.0032	0.14779	1.00319	0.15137
1.00421	0.11178	1.00424	0.13635	1.00419	0.14628	1.00418	0.1498
1.00523	0.11099	1.00523	0.13507	1.00522	0.14466	1.00522	0.14802
1.00622	0.11024	1.0062	0.13373	1.00622	0.14311	1.0062	0.14627
1.00728	0.10959	1.00723	0.13257	1.00721	0.14176	1.00723	0.14478
1.00823	0.10885	1.00824	0.13128	1.00819	0.14021	1.00821	0.143
1.00922	0.10811	1.00919	0.13007	1.00923	0.13869	1.00923	0.14133
1.01024	0.10752	1.01025	0.12891	1.01026	0.13735	1.01024	0.13991
1.01123	0.10677	1.01125	0.12753	1.01119	0.13579	1.01121	0.13825
1.01222	0.1061	1.01225	0.12622	1.01222	0.13427	1.01221	0.13664
1.01323	0.10544	1.01322	0.12505	1.01322	0.13287	1.01323	0.13515
1.01425	0.10466	1.01426	0.12374	1.01422	0.1314	1.01423	0.13351
1.01522	0.10387	1.01526	0.12252	1.01519	0.12994	1.01521	0.13185
1.01623	0.10316	1.01621	0.12134	1.01624	0.12856	1.01619	0.13037
1.01724	0.10245	1.01721	0.12017	1.01722	0.12718	1.01715	0.12885
1.01825	0.10171	1.01825	0.11888	1.0182	0.12569	1.01822	0.12723
1.01921	0.10101	1.01916	0.11773	1.01915	0.12428	1.01918	0.12578
1.02025	0.10037	1.02019	0.11659	1.02019	0.12301	1.02017	0.12434
1.02121	0.09962	1.0212	0.11534	1.02121	0.12156	1.02117	0.12281
1.02219	0.09888	1.02218	0.11416	1.0222	0.12017	1.0222	0.12133
1.02321	0.09823	1.02321	0.11321	1.02321	0.119	1.02321	0.12001
1.02424	0.09749	1.02421	0.11208	1.02417	0.11765	1.02419	0.11856
1.02522	0.09675	1.0252	0.11093	1.02521	0.11632	1.02517	0.1172
1.02625	0.09613	1.02623	0.10997	1.02621	0.11516	1.02621	0.11595
1.02724	0.09538	1.02724	0.10882	1.02722	0.1138	1.02721	0.11455
1.02821	0.09469	1.02822	0.10771	1.0282	0.11252	1.02822	0.11311
1.02924	0.0941	1.02925	0.10675	1.02921	0.1114	1.02923	0.11192
1.03023	0.09343	1.03025	0.10569	1.03025	0.11014	1.03023	0.11059
1.03123	0.09272	1.03123	0.10458	1.03122	0.10888	1.03116	0.10925
1.03222	0.09217	1.03222	0.10365	1.03218	0.10775	1.03219	0.10804
1.03325	0.09148	1.03323	0.10267	1.03323	0.10662	1.0332	0.10683
1.03424	0.09076	1.03423	0.10166	1.03416	0.1054	1.0342	0.10555
1.03521	0.09014	1.03526	0.10071	1.03522	0.10428	1.03521	0.10437
1.03623	0.08952	1.03618	0.09984	1.03621	0.10323	1.03619	0.10327
1.03722	0.08888	1.03719	0.09888	1.0372	0.10204	1.03719	0.10214
1.03821	0.08823	1.03825	0.09792	1.03816	0.10093	1.03821	0.10099
1.03925	0.08768	1.03921	0.09714	1.03922	0.09994	1.03922	0.10001
1.04022	0.08699	1.04022	0.09617	1.04017	0.09883	1.04022	0.0988
1.04119	0.08635	1.0412	0.09524	1.04118	0.09777	1.04121	0.09768
1.04223	0.08583	1.04221	0.09451	1.04219	0.09681	1.04221	0.09673
1.04322	0.08522	1.04321	0.09355	1.04321	0.09569	1.04318	0.09554
1.04419	0.0846	1.04421	0.0926	1.04415	0.09462	1.04417	0.09443
1.04523	0.0841	1.04523	0.09184	1.04523	0.09367	1.04522	0.09348
1.04621	0.0835	1.04621	0.09098	1.04622	0.09261	1.04617	0.09245
1.04719	0.08289	1.04723	0.09006	1.04722	0.09159	1.0472	0.09138
1.04821	0.08234	1.04822	0.08929	1.04821	0.09063	1.04817	0.09044
1.04926	0.08179	1.04924	0.08843	1.04923	0.0897	1.0492	0.08945
1.05024	0.08131	1.05023	0.08766	1.05024	0.08882	1.05023	0.08856
1.05121	0.08075	1.05124	0.08681	1.05122	0.0879	1.05121	0.08761
1.05225	0.08022	1.05225	0.08607	1.05221	0.08703	1.05222	0.08671
1.05324	0.07959	1.05326	0.08523	1.05321	0.08602	1.0532	0.08569
1.05425	0.07902	1.05427	0.08437	1.0542	0.08511	1.0542	0.0847
1.05522	0.07856	1.05524	0.08367	1.05523	0.08439	1.05519	0.08389
1.05624	0.07801	1.0562	0.08283	1.05618	0.08345	1.05622	0.08295
1.05723	0.07745	1.05725	0.08197	1.05722	0.08253	1.05724	0.08201
1.05822	0.07701	1.05826	0.08132	1.05822	0.08179	1.05816	0.08127
1.05925	0.07648	1.05924	0.0805	1.05922	0.08086	1.05921	0.08031
1.06023	0.07595	1.0602	0.07968	1.06024	0.07992	1.06018	0.07943
1.06121	0.07552	1.06121	0.07901	1.06116	0.07918	1.06117	0.07867
1.06225	0.07502	1.06221	0.07822	1.06221	0.07834	1.06221	0.07785
1.06321	0.07457	1.06325	0.07751	1.06319	0.07752	1.06316	0.07704
1.06425	0.07413	1.06424	0.07677	1.06417	0.07673	1.06416	0.07627
1.06527	0.07369	1.06526	0.07609	1.06522	0.07599	1.06521	0.07545
1.06624	0.07318	1.06625	0.07532	1.06623	0.07516	1.06617	0.07462
1.06723	0.07275	1.06723	0.07462	1.06722	0.07439	1.06718	0.07384
1.06827	0.07238	1.06826	0.074	1.06818	0.07371	1.06828	0.07315
1.06925	0.07188	1.06923	0.07324	1.06921	0.0729	1.06916	0.07236
1.07019	0.07147	1.07022	0.0725	1.0702	0.07214	1.07019	0.07161
1.07124	0.07112	1.07126	0.07197	1.07119	0.07152	1.07123	0.07101
1.07224	0.07064	1.07224	0.07124	1.07222	0.07071	1.07217	0.07021
1.07323	0.0702	1.07324	0.07053	1.07319	0.06999	1.0732	0.06945
1.07429	0.06983	1.07427	0.06997	1.07421	0.06942	1.07417	0.06887
1.07525	0.0694	1.07523	0.06926	1.07518	0.06869	1.07522	0.06816
1.07625	0.06899	1.07624	0.06858	1.0762	0.06799	1.07617	0.06745
1.07723	0.06866	1.07725	0.068	1.07721	0.06739	1.07721	0.06686
1.07824	0.06826	1.07823	0.06734	1.07819	0.06671	1.07822	0.06618
1.07926	0.06782	1.0792	0.06667	1.0792	0.06602	1.07917	0.06547
1.08019	0.06747	1.08024	0.06609	1.0802	0.06545	1.08019	0.06487
1.08122	0.0671	1.08125	0.0655	1.08117	0.06481	1.08114	0.06427
1.08223	0.06667	1.08225	0.06486	1.08223	0.06414	1.08218	0.06362
1.0832	0.06628	1.0832	0.06427	1.0832	0.06356	1.08321	0.06301
1.08426	0.06593	1.08424	0.06375	1.08419	0.06301	1.08421	0.06246
1.08522	0.0655	1.08524	0.06312	1.0852	0.06236	1.08517	0.06182
1.08621	0.06507	1.08626	0.06254	1.08621	0.06177	1.0862	0.06121
1.0872	0.06477	1.08727	0.06206	1.08719	0.06131	1.08722	0.06074
1.08824	0.06438	1.08825	0.06148	1.0882	0.06071	1.0882	0.06011
1.08922	0.06398	1.08928	0.06088	1.08924	0.06011	1.08917	0.05954
1.0902	0.06383	1.09025	0.06041	1.09022	0.05966	1.09021	0.05909
1.09124	0.06338	1.0912	0.05982	1.09124	0.05905	1.0912	0.05849
1.09222	0.06296	1.09224	0.05923	1.09221	0.05846	1.09219	0.0579
1.09325	0.06258	1.09325	0.05876	1.09319	0.05798	1.09322	0.05745
1.09421	0.06216	1.09421	0.05821	1.09421	0.05742	1.09421	0.05691
1.09521	0.06174	1.0952	0.05765	1.09518	0.05686	1.09521	0.05635
1.09621	0.06136	1.09619	0.05719	1.09618	0.05638	1.09618	0.0559
1.09722	0.06103	1.0972	0.05669	1.09718	0.05589	1.09717	0.05541
1.09825	0.0606	1.09822	0.05617	1.09818	0.05534	1.09819	0.05485
1.09917	0.0602	1.09924	0.0557	1.0992	0.05486	1.09914	0.05436
1.10024	0.05984	1.10022	0.05529	1.10018	0.05443	1.10015	0.05394
1.10125	0.05948	1.10121	0.05486	1.10121	0.054	1.10118	0.05353
1.10226	0.05907	1.10224	0.05436	1.10219	0.05352	1.10222	0.05306
1.10322	0.05873	1.10325	0.05397	1.10322	0.05314	1.10321	0.05268
1.10423	0.05828	1.10425	0.05347	1.10421	0.05264	1.10422	0.05215
1.10524	0.05786	1.10522	0.05298	1.10519	0.05214	1.10516	0.05168
1.1063	0.05754	1.10624	0.05262	1.10621	0.0518	1.10621	0.05132
1.10726	0.05709	1.10722	0.05213	1.10721	0.05131	1.10721	0.05083
1.10823	0.05668	1.10821	0.05169	1.10818	0.05083	1.1082	0.05038
1.10921	0.05633	1.10922	0.05136	1.10922	0.05048	1.10922	0.05003
1.1102	0.05593	1.11027	0.05094	1.11021	0.05006	1.11021	0.0496
1.11125	0.05552	1.1112	0.05048	1.11118	0.04962	1.11118	0.04915
1.11228	0.05517	1.11225	0.05012	1.11219	0.04923	1.11219	0.0488
1.11325	0.05482	1.11322	0.04974	1.11321	0.04886	1.11319	0.04842
1.11424	0.05444	1.11422	0.04937	1.11422	0.04847	1.11418	0.04802
1.11525	0.05406	1.11523	0.049	1.11521	0.04808	1.11516	0.04766
1.11622	0.05371	1.11626	0.04867	1.11623	0.04775	1.11622	0.04734
1.11726	0.05331	1.11723	0.04826	1.1172	0.04735	1.11716	0.04691
1.11827	0.0529	1.11817	0.04785	1.11824	0.04695	1.1182	0.04652
1.11922	0.05259	1.11923	0.04758	1.11921	0.04669	1.11916	0.04625
1.12022	0.05217	1.12021	0.04718	1.1202	0.04627	1.12021	0.04586
1.1212	0.05178	1.12121	0.04679	1.12117	0.0459	1.12117	0.04546
1.12226	0.05146	1.12223	0.04652	1.12226	0.04563	1.1223	0.0452
1.12329	0.05106	1.12324	0.04615	1.12324	0.04526	1.12329	0.04475
1.1242	0.05068	1.12422	0.0458	1.12428	0.04484	1.12428	0.0444
1.12526	0.05038	1.12523	0.04553	1.1253	0.04458	1.12533	0.04414
1.12627	0.05003	1.12624	0.04519	1.12635	0.04424	1.12626	0.0438
1.12725	0.04969	1.12723	0.04487	1.12733	0.04394	1.1273	0.04346
1.12825	0.04937	1.12825	0.04457	1.12832	0.04366	1.12829	0.04318
1.12926	0.04904	1.12923	0.04426	1.1293	0.04334	1.12931	0.04287
1.13024	0.04867	1.13023	0.0439	1.13031	0.04298	1.13031	0.04251
1.13127	0.04834	1.13125	0.0436	1.13138	0.04269	1.13132	0.04224
1.13226	0.04801	1.13228	0.04333	1.13234	0.04241	1.13233	0.04196
1.13321	0.04766	1.13323	0.043	1.13331	0.04206	1.13329	0.04162
1.13426	0.04731	1.13419	0.0427	1.13435	0.04178	1.13435	0.04134
1.13525	0.04706	1.13522	0.0425	1.13529	0.04156	1.13532	0.04111
1.13621	0.04671	1.13623	0.04218	1.13628	0.04122	1.13629	0.04079
1.1372	0.04638	1.13722	0.04186	1.13731	0.04093	1.13731	0.04049
1.13823	0.04613	1.13823	0.04167	1.1383	0.04074	1.13834	0.0403
1.1392	0.04581	1.1392	0.04139	1.13928	0.04043	1.1393	0.04001
1.14022	0.04552	1.1402	0.0411	1.14027	0.04016	1.14031	0.03971
1.14122	0.04525	1.14127	0.04088	1.1413	0.03997	1.14133	0.03952
1.14225	0.04491	1.14225	0.04059	1.14233	0.03967	1.14234	0.03922
1.14323	0.04459	1.14327	0.0403	1.1433	0.03939	1.14331	0.03892
1.14419	0.04433	1.14426	0.04008	1.14431	0.03917	1.1443	0.03871
1.14527	0.04407	1.14524	0.03983	1.14534	0.0389	1.14533	0.03846
1.14621	0.04377	1.14623	0.03955	1.14633	0.03861	1.14636	0.03818
1.14725	0.0435	1.14725	0.03932	1.14732	0.03837	1.14732	0.03796
1.14823	0.04326	1.14827	0.03912	1.14836	0.03817	1.14832	0.03774
1.14927	0.04298	1.14925	0.03885	1.14933	0.03789	1.14931	0.03746
1.15026	0.0427	1.15019	0.03859	1.1503	0.03766	1.15034	0.03723
1.15126	0.04249	1.15121	0.03849	1.15136	0.03748	1.15135	0.03706
1.15227	0.04224	1.15225	0.03826	1.15231	0.03728	1.15231	0.03685
1.15322	0.04198	1.15327	0.03801	1.15333	0.03705	1.15334	0.03659
1.15424	0.04178	1.15428	0.03783	1.15431	0.03687	1.1543	0.03642
1.15523	0.04149	1.15527	0.03752	1.15536	0.03658	1.15531	0.03615
1.15626	0.04122	1.15628	0.03726	1.15634	0.03633	1.15632	0.03589
1.15724	0.04102	1.15725	0.03709	1.15731	0.03615	1.15732	0.03572
1.15821	0.04077	1.15827	0.03684	1.15834	0.03591	1.15826	0.03548
1.15923	0.04052	1.15929	0.03658	1.1593	0.03566	1.15932	0.03524
1.16022	0.04031	1.16026	0.03639	1.16034	0.03548	1.16026	0.03506
1.16127	0.04011	1.16126	0.0362	1.16131	0.03529	1.16129	0.03484
1.16229	0.03986	1.16226	0.03597	1.16232	0.03504	1.16232	0.03459
1.16325	0.03964	1.16324	0.03576	1.16331	0.03486	1.16329	0.0344
1.16425	0.03947	1.16422	0.0356	1.16435	0.03467	1.1643	0.03423
1.16526	0.03926	1.16524	0.03538	1.16532	0.03446	1.16531	0.03402
1.16626	0.03904	1.16628	0.03517	1.16634	0.03427	1.1663	0.03381
1.16726	0.03889	1.16726	0.03503	1.16732	0.03412	1.16736	0.03367
1.16826	0.03866	1.16828	0.03478	1.16832	0.03388	1.16833	0.03341
1.16925	0.03843	1.16928	0.03455	1.1693	0.03366	1.16928	0.0332
1.17029	0.03827	1.1703	0.03443	1.17039	0.03353	1.17034	0.03308
1.17123	0.03806	1.17125	0.0342	1.17132	0.0333	1.17131	0.03284
1.17221	0.03785	1.17228	0.03399	1.1723	0.03308	1.17232	0.03263
1.17323	0.0377	1.17323	0.03386	1.17336	0.03296	1.1733	0.0325
1.17425	0.03769	1.17425	0.03365	1.17434	0.03276	1.17434	0.03229
1.17523	0.03778	1.17524	0.03344	1.17531	0.03254	1.1753	0.03209
1.17625	0.03746	1.17624	0.0333	1.17629	0.0324	1.1763	0.03195
1.17724	0.03721	1.17724	0.03314	1.17732	0.03222	1.17737	0.03176
1.17825	0.03698	1.17826	0.03294	1.17828	0.03205	1.17829	0.03157
1.17925	0.03677	1.17925	0.03277	1.1793	0.03193	1.17932	0.03141
1.18025	0.0366	1.18021	0.03262	1.18031	0.03175	1.18031	0.03125
1.18125	0.03638	1.18123	0.03241	1.1813	0.03153	1.1813	0.03104
1.18221	0.03619	1.18228	0.03223	1.1823	0.03136	1.18233	0.03086
1.18323	0.03607	1.18324	0.03212	1.18334	0.03122	1.18332	0.03073
1.18426	0.03586	1.18426	0.0319	1.18434	0.03101	1.18432	0.03054
1.18523	0.03568	1.18522	0.0317	1.1853	0.03082	1.18529	0.03034
1.18627	0.03555	1.18627	0.0316	1.18635	0.03072	1.18631	0.03025
1.18725	0.03537	1.18721	0.0314	1.18733	0.03053	1.18731	0.03005
1.18825	0.03518	1.18827	0.03123	1.1883	0.03035	1.18827	0.02987
1.18923	0.03504	1.18924	0.03112	1.18932	0.03025	1.18933	0.02977
1.19025	0.03488	1.19025	0.03095	1.19035	0.03008	1.19033	0.02959
1.19126	0.03472	1.19124	0.0308	1.19134	0.02992	1.19134	0.02943
1.19224	0.03457	1.19223	0.03066	1.19234	0.02979	1.19225	0.0293
1.19322	0.03444	1.19329	0.03051	1.19329	0.02964	1.19332	0.02913
1.19425	0.03426	1.19425	0.03032	1.19432	0.02946	1.1943	0.02895
1.19523	0.03412	1.1952	0.03019	1.19529	0.02932	1.19532	0.02881
1.19627	0.03399	1.19622	0.03008	1.19631	0.02919	1.19635	0.02869
1.19721	0.03382	1.19722	0.02991	1.19736	0.02901	1.19732	0.02851
1.19823	0.03365	1.19819	0.02975	1.19828	0.02886	1.19829	0.02837
1.19926	0.03355	1.1992	0.02965	1.19932	0.02876	1.19932	0.02826
1.2002	0.03337	1.20022	0.02947	1.20033	0.02859	1.20031	0.02808
1.20122	0.03321	1.20121	0.0293	1.20132	0.02842	1.20129	0.02792
1.2022	0.0331	1.20222	0.02922	1.20231	0.02833	1.20229	0.02785
1.20321	0.03294	1.2032	0.02907	1.20331	0.02819	1.2033	0.0277
1.20421	0.0328	1.20423	0.02896	1.20431	0.02807	1.20432	0.02756
1.20526	0.03268	1.20522	0.02885	1.20535	0.02798	1.20532	0.02747
1.20623	0.03253	1.20622	0.02869	1.20635	0.02781	1.20635	0.0273
1.20723	0.03236	1.20723	0.02853	1.20727	0.02763	1.2073	0.02713
1.20826	0.03224	1.20822	0.02841	1.2083	0.02753	1.20834	0.02704
1.20925	0.03212	1.20922	0.02828	1.20932	0.02739	1.20928	0.0269
1.21026	0.03196	1.21021	0.02812	1.21029	0.02723	1.21029	0.02674
1.21125	0.03185	1.21128	0.028	1.2113	0.02712	1.2113	0.02662
1.2122	0.03174	1.21223	0.0279	1.21229	0.02701	1.2123	0.0265
1.21321	0.03159	1.21321	0.02774	1.21327	0.02685	1.21331	0.02635
1.21421	0.03145	1.21425	0.0276	1.2143	0.02672	1.21431	0.02622
1.21524	0.03135	1.2152	0.02752	1.21529	0.02664	1.21531	0.02614
1.21621	0.03122	1.21623	0.02738	1.2163	0.02651	1.21628	0.026
1.21723	0.03108	1.21716	0.02723	1.2173	0.02637	1.21732	0.02587
1.21822	0.03098	1.2182	0.02715	1.21832	0.02631	1.21829	0.02581
1.21924	0.03083	1.21921	0.027	1.21928	0.02615	1.21927	0.02566
1.22025	0.03069	1.22024	0.02685	1.2203	0.026	1.2203	0.02552
1.22121	0.03059	1.22118	0.02676	1.22126	0.02594	1.22133	0.02545
1.22226	0.03046	1.22225	0.02663	1.22231	0.0258	1.2223	0.02531
1.22323	0.03032	1.22319	0.02648	1.22328	0.02566	1.2233	0.02518
1.22427	0.0302	1.22424	0.02639	1.2243	0.02558	1.22435	0.02511
1.22525	0.03008	1.22524	0.02627	1.22535	0.02546	1.22533	0.025
1.22626	0.02993	1.22623	0.02612	1.22631	0.02531	1.22629	0.02485
1.22723	0.02981	1.22718	0.02601	1.22731	0.02521	1.22732	0.02477
1.22824	0.02972	1.22827	0.02592	1.2283	0.02511	1.22828	0.02467
1.22929	0.02965	1.22924	0.02587	1.22938	0.02509	1.22938	0.02467
1.23028	0.02953	1.23029	0.02574	1.23036	0.02497	1.23036	0.02454
1.23127	0.02943	1.23127	0.02566	1.23137	0.02488	1.23136	0.02445
1.23225	0.02929	1.23223	0.0255	1.23228	0.02472	1.23237	0.0243
1.23325	0.02915	1.23323	0.02536	1.2333	0.02457	1.2333	0.02416
1.23427	0.02905	1.23423	0.02529	1.23435	0.02451	1.23434	0.02411
1.2353	0.02891	1.23525	0.02514	1.23535	0.02438	1.23534	0.02397
1.23626	0.02877	1.23623	0.02501	1.23636	0.02424	1.23635	0.02385
1.23726	0.02867	1.23725	0.02493	1.23736	0.02419	1.2373	0.02379
1.23826	0.02853	1.23826	0.0248	1.23833	0.02406	1.23831	0.02368
1.23924	0.0284	1.23924	0.02466	1.23933	0.02394	1.23934	0.02357
1.24026	0.0283	1.24024	0.02457	1.24031	0.02386	1.24034	0.0235
1.24125	0.02818	1.24124	0.02447	1.24135	0.02376	1.24137	0.0234
1.24224	0.02806	1.24228	0.02436	1.24236	0.02366	1.24236	0.02331
1.24326	0.02795	1.24324	0.02422	1.24334	0.02358	1.24338	0.02321
1.24431	0.02785	1.24427	0.02415	1.24436	0.02349	1.24435	0.02312
1.24531	0.02773	1.24524	0.02402	1.24536	0.02336	1.24538	0.023
1.24627	0.02761	1.24628	0.02391	1.24629	0.02325	1.24629	0.0229
1.24728	0.02753	1.24724	0.02385	1.24734	0.02319	1.24737	0.02285
1.24823	0.0274	1.24825	0.02371	1.24838	0.02307	1.24835	0.02274
1.24927	0.02727	1.24922	0.0236	1.24936	0.02295	1.24931	0.02264
1.25027	0.02718	1.2502	0.02354	1.25036	0.02292	1.25036	0.0226
1.25129	0.02706	1.25127	0.02341	1.25131	0.02279	1.25133	0.02247
1.25225	0.02694	1.25223	0.02329	1.25233	0.02269	1.2523	0.02236
1.25324	0.02685	1.25328	0.02323	1.25333	0.02265	1.25335	0.02232
1.25426	0.02674	1.25422	0.02313	1.25437	0.02256	1.25434	0.02222
1.25528	0.02665	1.25522	0.02306	1.2553	0.02249	1.25536	0.02216
1.25627	0.02654	1.25625	0.02297	1.25631	0.02242	1.25633	0.02209
1.2573	0.02644	1.25724	0.02287	1.25733	0.02231	1.25735	0.02201
1.2583	0.02632	1.25825	0.02275	1.25834	0.0222	1.2583	0.02189
1.25926	0.02621	1.25925	0.02266	1.25935	0.02212	1.25934	0.02181
1.26031	0.02612	1.26026	0.02259	1.26034	0.02205	1.26032	0.02175
1.26127	0.02598	1.26122	0.02247	1.26135	0.02194	1.26133	0.02164
1.26225	0.02586	1.26223	0.02238	1.26239	0.02184	1.26236	0.02156
1.26329	0.02578	1.26325	0.02234	1.26334	0.0218	1.26336	0.02152
1.26429	0.02565	1.26429	0.02223	1.26434	0.02169	1.26435	0.02142
1.26529	0.02553	1.26525	0.02212	1.26536	0.02159	1.26536	0.02133
1.2663	0.02545	1.26623	0.02208	1.26637	0.02156	1.26638	0.02131
1.2673	0.02534	1.26726	0.02197	1.2674	0.02147	1.26734	0.02121
1.2683	0.02522	1.26827	0.02188	1.26834	0.02138	1.26833	0.02114
1.2693	0.02514	1.26925	0.02182	1.26936	0.02134	1.26938	0.0211
1.27029	0.02504	1.27027	0.02171	1.27034	0.02123	1.27034	0.021
1.27126	0.02492	1.27125	0.02161	1.27133	0.02113	1.27135	0.0209
1.27226	0.02482	1.27223	0.02154	1.27239	0.02108	1.27234	0.02085
1.27332	0.02473	1.27328	0.02146	1.27332	0.02101	1.27338	0.02078
1.27428	0.02461	1.27423	0.02136	1.27435	0.02091	1.27434	0.02068
1.27528	0.02451	1.27525	0.02128	1.27538	0.02085	1.27538	0.02063
1.27628	0.02443	1.27621	0.02123	1.27636	0.02079	1.2763	0.02058
1.27725	0.02431	1.27726	0.02114	1.27736	0.02071	1.27735	0.0205
1.27826	0.0242	1.27821	0.02105	1.27836	0.02064	1.2783	0.02042
1.27931	0.02413	1.27927	0.02102	1.27936	0.0206	1.27936	0.02038
1.28027	0.02402	1.28025	0.02092	1.28034	0.02052	1.28033	0.02029
1.2813	0.02392	1.28125	0.02085	1.28133	0.02043	1.28136	0.02021
1.28229	0.02385	1.28227	0.02081	1.2824	0.02042	1.28234	0.0202
1.28326	0.02374	1.28327	0.02071	1.28336	0.02033	1.28334	0.02011
1.28429	0.02363	1.28426	0.02062	1.28433	0.02024	1.28433	0.02003
1.28528	0.02356	1.28526	0.02058	1.28536	0.02022	1.28531	0.02001
1.2863	0.02346	1.28625	0.02051	1.28633	0.02013	1.28636	0.01993
1.2873	0.02336	1.28722	0.02042	1.28733	0.02005	1.28739	0.01985
1.2883	0.02328	1.28825	0.02037	1.28839	0.02002	1.28837	0.01983
1.28929	0.0232	1.28929	0.02031	1.28936	0.01996	1.28933	0.01977
1.29029	0.0231	1.29024	0.02022	1.29037	0.01988	1.29033	0.01969
1.29128	0.02302	1.29123	0.02017	1.29133	0.01984	1.29131	0.01963
1.29231	0.02295	1.29224	0.02012	1.29235	0.0198	1.29231	0.01959
1.29329	0.02286	1.29325	0.0201	1.29335	0.01973	1.29331	0.01954
1.29424	0.02277	1.29426	0.02004	1.29434	0.01966	1.29434	0.01947
1.29525	0.0227	1.29521	0.02	1.29534	0.01964	1.29532	0.01944
1.29627	0.0226	1.29625	0.01989	1.29635	0.01956	1.29631	0.01936
1.29729	0.02251	1.29723	0.0198	1.29736	0.01948	1.29735	0.01928
1.2983	0.02246	1.29826	0.01978	1.29835	0.01947	1.29834	0.01928
1.29932	0.02236	1.29929	0.0197	1.29935	0.01938	1.29934	0.0192
1.30024	0.02226	1.30025	0.01962	1.30035	0.0193	1.30036	0.01913
1.30129	0.0222	1.30128	0.01959	1.30135	0.01929	1.30135	0.01912
1.30226	0.02211	1.30224	0.01952	1.30231	0.01922	1.30237	0.01904
1.30331	0.02202	1.30328	0.01945	1.30334	0.01916	1.30334	0.01897
1.30431	0.02195	1.30425	0.01941	1.30435	0.01913	1.30434	0.01896
1.30525	0.02187	1.30525	0.01937	1.30534	0.01908	1.30536	0.01891
1.30628	0.02181	1.30626	0.01936	1.30631	0.01906	1.30638	0.01889
1.30729	0.02173	1.30731	0.0193	1.30738	0.01902	1.30738	0.01884
1.3083	0.02166	1.30827	0.01926	1.30837	0.01897	1.30837	0.0188
1.30933	0.02157	1.30928	0.01917	1.30935	0.01889	1.30937	0.01872
1.31026	0.02149	1.31024	0.01911	1.31034	0.01884	1.31034	0.01866
1.31131	0.02144	1.31126	0.01909	1.31138	0.01882	1.31138	0.01863
1.31226	0.02136	1.31229	0.01901	1.31234	0.01875	1.31234	0.01856
1.31329	0.02127	1.31327	0.01901	1.31337	0.01869	1.31333	0.01849
1.31426	0.02123	1.31427	0.01899	1.31438	0.01869	1.31437	0.01849
1.31525	0.02115	1.31526	0.01889	1.31534	0.01862	1.31538	0.01842
1.31626	0.02107	1.31628	0.0188	1.31633	0.01856	1.31639	0.01837
1.31728	0.02103	1.31725	0.01878	1.31738	0.01856	1.31735	0.01837
1.31828	0.02096	1.31823	0.01872	1.3184	0.01849	1.31838	0.01831
1.31928	0.02089	1.31925	0.01867	1.31939	0.01844	1.3194	0.01826
1.32029	0.02084	1.32025	0.01865	1.32036	0.01843	1.32034	0.01824
1.3213	0.02078	1.32124	0.0186	1.32137	0.01838	1.32139	0.0182
1.32228	0.02071	1.32225	0.01854	1.32236	0.01832	1.32238	0.01814
1.32329	0.02065	1.32326	0.01851	1.32335	0.01829	1.32337	0.01811
1.32424	0.0206	1.32426	0.01848	1.32432	0.01826	1.32433	0.01808
1.32525	0.02054	1.32524	0.01841	1.32535	0.01819	1.32539	0.01801
1.3263	0.02047	1.32626	0.01837	1.32637	0.01815	1.32636	0.01797
1.3273	0.02044	1.32729	0.01837	1.32733	0.01814	1.3274	0.01797
1.32827	0.02036	1.32825	0.01831	1.32836	0.01808	1.32838	0.0179
1.32922	0.02029	1.32918	0.01826	1.32935	0.01803	1.32932	0.01785
1.33026	0.02026	1.33025	0.01827	1.33034	0.01804	1.33036	0.01786
1.33123	0.02021	1.33124	0.01822	1.33138	0.01799	1.33133	0.01781
1.33222	0.02015	1.3323	0.01818	1.33233	0.01795	1.33234	0.01777
1.33323	0.02012	1.33327	0.01817	1.33337	0.01795	1.33334	0.01777
1.33429	0.02005	1.33423	0.01811	1.33434	0.01789	1.33436	0.01771
1.33523	0.01999	1.33527	0.01806	1.33535	0.01783	1.33536	0.01766
1.33628	0.01996	1.33629	0.01804	1.33638	0.01782	1.33636	0.01765
1.33726	0.01991	1.33729	0.018	1.33736	0.01779	1.33736	0.0176
1.33824	0.01985	1.33824	0.01794	1.33836	0.01772	1.33839	0.01755
1.33924	0.01981	1.33928	0.01791	1.33935	0.0177	1.33936	0.01752
1.34028	0.01978	1.3403	0.01791	1.34032	0.01768	1.3404	0.0175
1.34128	0.01972	1.34131	0.01785	1.34138	0.01763	1.34136	0.01745
1.34224	0.01967	1.34226	0.01781	1.34239	0.0176	1.34239	0.01741
1.34328	0.01965	1.34328	0.0178	1.34339	0.0176	1.3434	0.0174
1.34427	0.01961	1.34425	0.01776	1.34439	0.01756	1.34434	0.01736
1.34527	0.01956	1.34529	0.01772	1.34538	0.01752	1.34537	0.01732
1.34631	0.01954	1.34627	0.01772	1.34638	0.01752	1.34639	0.01733
1.34729	0.01949	1.3473	0.01767	1.34737	0.01746	1.34738	0.01727
1.34828	0.01944	1.34825	0.01762	1.34835	0.01741	1.34839	0.01723
1.34929	0.01942	1.34925	0.01762	1.34939	0.01742	1.34944	0.01724
1.35023	0.01937	1.35029	0.01758	1.35035	0.01736	1.35038	0.01719
1.35126	0.01932	1.35128	0.01753	1.35135	0.01732	1.35132	0.01714
1.35227	0.01929	1.35225	0.01751	1.35238	0.01731	1.35235	0.01713
1.35325	0.01926	1.35327	0.01748	1.35335	0.01728	1.35337	0.01711
1.35423	0.0192	1.35422	0.01744	1.35439	0.01723	1.35432	0.01706
1.35528	0.01917	1.35523	0.01741	1.35533	0.01722	1.35535	0.01704
1.35624	0.01915	1.35626	0.0174	1.3564	0.01721	1.35634	0.01701
1.35729	0.01913	1.3573	0.01739	1.35739	0.01721	1.35736	0.01701
1.35825	0.01909	1.35826	0.01736	1.35837	0.01716	1.3584	0.01698
1.35928	0.01909	1.35926	0.01736	1.3594	0.01716	1.35942	0.01697
1.36028	0.01903	1.36029	0.0173	1.36039	0.0171	1.36041	0.01692
1.36128	0.01899	1.36126	0.01725	1.36134	0.01705	1.36137	0.01688
1.36232	0.01898	1.3623	0.01726	1.36238	0.01706	1.36243	0.01688
1.36326	0.01894	1.36332	0.01721	1.36335	0.01701	1.36338	0.01684
1.36428	0.01889	1.36429	0.01717	1.36435	0.01696	1.3644	0.01679
1.36529	0.01887	1.36527	0.01717	1.36541	0.01697	1.36539	0.0168
1.36629	0.01883	1.36631	0.01713	1.36638	0.01693	1.3664	0.01676
1.36728	0.01879	1.36728	0.01709	1.36737	0.01689	1.36737	0.01671
1.36828	0.01877	1.36828	0.01708	1.36839	0.01687	1.36839	0.0167
1.36926	0.01874	1.36925	0.01707	1.36936	0.01684	1.3694	0.01668
1.37027	0.01881	1.37027	0.01704	1.37036	0.01682	1.37039	0.01665
1.37126	0.01891	1.37124	0.01702	1.37137	0.0168	1.3714	0.01663
1.37227	0.01889	1.37225	0.017	1.37235	0.01679	1.37245	0.01661
1.37327	0.01876	1.37327	0.01695	1.37337	0.01674	1.3734	0.01656
1.37427	0.01868	1.37427	0.01691	1.37434	0.01671	1.37437	0.01653
1.37531	0.01866	1.37528	0.01693	1.3754	0.01671	1.37539	0.01652
1.37626	0.0186	1.37626	0.01688	1.37638	0.01666	1.37636	0.01648
1.37726	0.01854	1.37726	0.01684	1.37735	0.01662	1.37737	0.01645
1.37826	0.01853	1.37828	0.01685	1.37838	0.01664	1.37838	0.01647
1.37931	0.01848	1.37929	0.01681	1.3794	0.01659	1.37941	0.01643
1.38026	0.01843	1.38032	0.01677	1.38037	0.01655	1.38037	0.01639
1.38126	0.01842	1.38127	0.01677	1.38139	0.01657	1.38143	0.01641
1.38232	0.01838	1.38231	0.01674	1.38241	0.01653	1.38243	0.01639
1.38327	0.01834	1.3833	0.01672	1.38338	0.01651	1.38335	0.01636
1.38426	0.01833	1.38428	0.01671	1.38438	0.0165	1.38438	0.01636
1.38529	0.01831	1.38532	0.0167	1.38536	0.01647	1.38539	0.01633
1.3863	0.01827	1.3863	0.01666	1.38638	0.01642	1.38639	0.01628
1.38731	0.01825	1.38726	0.01664	1.38741	0.01641	1.38744	0.01627
1.38826	0.01824	1.3883	0.01664	1.38839	0.0164	1.38839	0.01626
1.38924	0.0182	1.38928	0.0166	1.38942	0.01637	1.38934	0.01621
1.39024	0.01817	1.3903	0.01658	1.39039	0.01634	1.39038	0.01618
1.3913	0.01818	1.39125	0.01659	1.39142	0.01635	1.3914	0.01618
1.39228	0.01813	1.39231	0.01655	1.3924	0.01631	1.39238	0.01615
1.39321	0.0181	1.39327	0.01651	1.39334	0.01626	1.39338	0.01612
1.39427	0.01811	1.39427	0.01653	1.39437	0.01629	1.39442	0.01614
1.39525	0.01807	1.39529	0.01649	1.39531	0.01625	1.39536	0.0161
1.39627	0.01805	1.39624	0.01647	1.39637	0.01622	1.39636	0.01607
1.39727	0.01805	1.3973	0.01648	1.39739	0.01623	1.39738	0.01608
1.39828	0.01803	1.39827	0.01645	1.3984	0.01621	1.39839	0.01604
1.39926	0.01799	1.39929	0.01641	1.3993	0.01618	1.39937	0.016
1.40027	0.01798	1.40025	0.01641	1.40036	0.01618	1.40041	0.01601
1.40131	0.01797	1.40128	0.0164	1.40139	0.01616	1.4014	0.01599
1.40227	0.01794	1.40229	0.01637	1.4024	0.01612	1.40236	0.01594
1.40324	0.01792	1.40329	0.01636	1.40337	0.01611	1.40336	0.01593
1.40424	0.01792	1.40432	0.01636	1.40434	0.0161	1.40439	0.01592
1.40525	0.01788	1.40527	0.01633	1.4054	0.01607	1.40538	0.01588
1.40626	0.01786	1.4063	0.01629	1.40638	0.01605	1.40642	0.01586
1.40728	0.01787	1.40725	0.01631	1.40738	0.01605	1.4074	0.01587
1.40827	0.01786	1.40831	0.0163	1.40836	0.01605	1.40838	0.01586
1.40924	0.01785	1.40931	0.01628	1.40937	0.01602	1.40938	0.01583
1.41027	0.01786	1.41028	0.01629	1.4104	0.01604	1.41038	0.01584
1.41126	0.01782	1.41129	0.01626	1.41139	0.01599	1.4114	0.0158
1.41224	0.01779	1.4123	0.01622	1.41237	0.01595	1.41236	0.01577
1.41325	0.0178	1.41329	0.01622	1.41333	0.01596	1.4134	0.01579
1.41426	0.01777	1.41427	0.01619	1.41437	0.01593	1.41441	0.01575
1.41529	0.01774	1.4153	0.01617	1.41538	0.01589	1.41541	0.01571
1.41623	0.01773	1.41628	0.01617	1.41635	0.0159	1.4164	0.01571
1.4173	0.01772	1.41732	0.01616	1.41739	0.01588	1.41739	0.01569
1.41829	0.01769	1.4183	0.01613	1.41837	0.01584	1.41838	0.01565
1.41925	0.01768	1.41931	0.01614	1.41939	0.01583	1.41937	0.01564
1.42028	0.01769	1.42029	0.0162	1.42045	0.01582	1.42043	0.01563
1.42131	0.01767	1.4213	0.01616	1.42139	0.0158	1.42141	0.0156
1.42229	0.01765	1.42225	0.01612	1.42235	0.01578	1.4224	0.01557
1.4233	0.01767	1.42326	0.01611	1.4234	0.01578	1.42344	0.01558
1.42429	0.01765	1.42428	0.01607	1.42435	0.01575	1.42441	0.01555
1.42532	0.01763	1.42526	0.01604	1.42537	0.01573	1.42541	0.01551
1.42634	0.01764	1.42629	0.01605	1.42639	0.01574	1.4264	0.01553
1.42728	0.01762	1.42727	0.01602	1.42739	0.01571	1.42741	0.01549
1.42826	0.01759	1.42826	0.01599	1.42836	0.01568	1.42837	0.01546
1.42923	0.0176	1.42924	0.01599	1.42939	0.01569	1.42939	0.01548
1.43029	0.01759	1.43027	0.01597	1.43033	0.01566	1.43043	0.01544
1.43127	0.01756	1.43124	0.01594	1.43135	0.01564	1.43138	0.0154
1.43229	0.01757	1.43225	0.01594	1.43239	0.01564	1.43238	0.0154
1.43326	0.01757	1.43325	0.01593	1.43339	0.01562	1.43338	0.01539
1.4343	0.01757	1.43431	0.01593	1.43436	0.0156	1.43437	0.01536
1.43527	0.01756	1.43528	0.01591	1.43539	0.01558	1.43545	0.01535
1.43627	0.01757	1.4363	0.01591	1.4364	0.01557	1.4364	0.01533
1.43728	0.01755	1.43726	0.01588	1.43735	0.01554	1.43739	0.0153
1.43828	0.01753	1.43826	0.01585	1.43836	0.01552	1.43838	0.01528
1.43927	0.01756	1.43926	0.01587	1.43939	0.01552	1.43941	0.01528
1.44028	0.01753	1.44024	0.01584	1.44041	0.01548	1.44044	0.01523
1.44127	0.01751	1.44123	0.01581	1.44142	0.01545	1.44141	0.0152
1.44228	0.01753	1.44229	0.01583	1.44243	0.01547	1.4424	0.01522
1.4433	0.01752	1.44332	0.0158	1.44339	0.01543	1.44341	0.01518
1.44428	0.0175	1.44427	0.01578	1.44441	0.0154	1.44435	0.01514
1.44528	0.01751	1.44532	0.0158	1.44538	0.01542	1.4454	0.01516
1.44632	0.0175	1.44627	0.01578	1.44635	0.01539	1.44641	0.01513
1.44727	0.01749	1.44727	0.01576	1.44735	0.01538	1.4474	0.01511
1.44826	0.0175	1.44825	0.01576	1.44838	0.01536	1.4484	0.0151
1.44924	0.0175	1.44935	0.01576	1.44942	0.01535	1.44943	0.01509
1.45024	0.01747	1.45028	0.01573	1.45037	0.01531	1.45041	0.01504
1.45126	0.01747	1.45129	0.01572	1.45133	0.0153	1.45139	0.01503
1.45225	0.01748	1.45228	0.01572	1.45238	0.01529	1.45237	0.01502
1.45327	0.01746	1.45325	0.01568	1.45337	0.01526	1.45337	0.01498
1.45425	0.01744	1.4543	0.01565	1.45436	0.01524	1.45437	0.01495
1.45526	0.01747	1.45529	0.01566	1.45536	0.01524	1.45543	0.01495
1.45627	0.01744	1.45624	0.01562	1.45636	0.0152	1.45636	0.01491
1.45728	0.01742	1.45725	0.01558	1.4574	0.01517	1.45734	0.01488
1.45829	0.01744	1.4583	0.01561	1.4584	0.01519	1.45838	0.01489
1.45929	0.01743	1.45933	0.0156	1.45936	0.01517	1.45942	0.01486
1.46029	0.01744	1.46033	0.01559	1.46041	0.01516	1.46045	0.01486
1.46133	0.01745	1.46129	0.01559	1.46142	0.01516	1.46145	0.01486
1.46233	0.01743	1.46228	0.01556	1.46239	0.01512	1.46246	0.01482
1.46325	0.0174	1.46329	0.01552	1.46339	0.01509	1.46342	0.01478
1.46427	0.01741	1.46427	0.01552	1.46441	0.01509	1.46444	0.01478
1.46527	0.0174	1.46532	0.0155	1.46545	0.01507	1.46546	0.01475
1.46625	0.01738	1.46626	0.01547	1.46639	0.01503	1.46639	0.0147
1.4673	0.01737	1.46729	0.01545	1.46734	0.01502	1.46743	0.0147
1.46827	0.01738	1.46831	0.01546	1.46841	0.01501	1.46841	0.01468
1.46929	0.01736	1.46926	0.01542	1.46938	0.01497	1.46936	0.01463
1.47031	0.01734	1.47028	0.0154	1.47039	0.01495	1.47037	0.01461
1.47127	0.01736	1.4713	0.01541	1.47139	0.01495	1.47141	0.01461
1.47227	0.01733	1.47228	0.01539	1.47238	0.01494	1.47242	0.01458
1.4733	0.01731	1.47329	0.01537	1.47337	0.01492	1.47339	0.01455
1.47427	0.01733	1.47432	0.01538	1.47441	0.01492	1.47439	0.01456
1.47524	0.0173	1.47525	0.01534	1.47539	0.01485	1.4754	0.01451
1.47627	0.01727	1.47633	0.01531	1.47638	0.0148	1.4764	0.01447
1.47729	0.01727	1.47732	0.01532	1.47737	0.01481	1.4774	0.01447
1.47828	0.01726	1.47833	0.01529	1.4784	0.01477	1.47843	0.01443
1.47927	0.01723	1.47928	0.01527	1.4794	0.01472	1.47939	0.01439
1.48027	0.01723	1.48032	0.01526	1.48039	0.01472	1.48044	0.01438
1.48126	0.01721	1.48131	0.01524	1.48138	0.0147	1.48141	0.01436
1.48231	0.01718	1.48231	0.01521	1.48239	0.01466	1.48242	0.01432
1.48327	0.01717	1.48331	0.01519	1.48341	0.01465	1.48342	0.0143
1.48426	0.01717	1.48429	0.01519	1.48438	0.01463	1.4844	0.01428
1.48526	0.01714	1.48527	0.01516	1.48539	0.01461	1.4854	0.01425
1.48626	0.01712	1.48623	0.01514	1.48635	0.01458	1.4864	0.01423
1.48729	0.01713	1.48729	0.01515	1.4874	0.01459	1.48742	0.01422
1.48827	0.01709	1.48831	0.01511	1.48841	0.01455	1.48839	0.01417
1.48925	0.01705	1.48926	0.01507	1.48938	0.01451	1.48941	0.01413
1.49031	0.01706	1.49032	0.0151	1.49036	0.01451	1.49039	0.01413
1.4913	0.01702	1.49127	0.01506	1.49136	0.01447	1.49137	0.01408
1.49225	0.01699	1.49229	0.01502	1.49235	0.01443	1.49234	0.01403
1.49327	0.01699	1.4933	0.01503	1.49337	0.01443	1.49339	0.01403
1.49426	0.01696	1.49427	0.01499	1.4944	0.01439	1.49442	0.01399
1.49529	0.01691	1.49528	0.01495	1.49539	0.01435	1.4954	0.01395
1.49629	0.0169	1.49628	0.01494	1.49638	0.01435	1.49641	0.01395
1.4973	0.01688	1.49731	0.01492	1.49741	0.01431	1.49735	0.01392
1.49829	0.01687	1.49829	0.0149	1.49837	0.01429	1.49839	0.01389
1.4993	0.01685	1.49929	0.01488	1.49942	0.01428	1.49943	0.01387
1.5003	0.01684	1.50026	0.01487	1.50039	0.01425	1.50041	0.01385
1.50128	0.01679	1.5013	0.01484	1.50141	0.0142	1.50141	0.0138
1.50224	0.01676	1.50225	0.0148	1.5024	0.01417	1.50238	0.01377
1.50331	0.01676	1.50332	0.01481	1.50341	0.01416	1.50338	0.01376
1.50428	0.01671	1.50429	0.01476	1.50437	0.01412	1.50442	0.01371
1.50527	0.01667	1.50525	0.01473	1.50534	0.01407	1.50538	0.01367
1.50632	0.01668	1.50626	0.01474	1.50638	0.01408	1.50639	0.01367
1.50724	0.01663	1.50726	0.01469	1.50737	0.01403	1.50739	0.01361
1.50826	0.0166	1.50825	0.01465	1.50838	0.01399	1.50839	0.01358
1.50923	0.01659	1.50928	0.01465	1.50933	0.01399	1.50937	0.01358
1.51025	0.01656	1.5103	0.01463	1.51034	0.01396	1.51038	0.01354
1.51132	0.01655	1.51128	0.01463	1.51139	0.01395	1.5114	0.01352
1.51232	0.01653	1.51226	0.0146	1.51247	0.01393	1.51241	0.0135
1.51331	0.0165	1.51329	0.01458	1.5134	0.01389	1.5134	0.01347
1.51424	0.01646	1.51432	0.01454	1.51436	0.01385	1.51443	0.01342
1.5153	0.01643	1.51528	0.01451	1.51542	0.01383	1.5154	0.01339
1.51629	0.01642	1.51628	0.0145	1.51637	0.01381	1.51639	0.01336
1.5173	0.01638	1.51731	0.01445	1.5174	0.01376	1.5174	0.01331
1.51829	0.01634	1.5183	0.01441	1.5184	0.01372	1.51841	0.01328
1.51927	0.01634	1.51931	0.01441	1.5194	0.01371	1.51944	0.01326
1.52031	0.0163	1.52027	0.01436	1.52036	0.01367	1.52041	0.01321
1.52123	0.01626	1.52128	0.01433	1.52138	0.01363	1.52136	0.01316
1.5223	0.01626	1.52232	0.01433	1.5224	0.01363	1.5224	0.01317
1.52331	0.01621	1.52333	0.01429	1.52343	0.01359	1.52341	0.01312
1.52428	0.01621	1.52431	0.01426	1.52436	0.01355	1.52441	0.01308
1.52528	0.01632	1.52529	0.01425	1.52537	0.01356	1.52541	0.01307
1.52628	0.01621	1.52627	0.01421	1.5264	0.01351	1.5264	0.01303
1.52729	0.01613	1.52726	0.01417	1.52737	0.01346	1.52739	0.01298
1.52828	0.0161	1.52834	0.01416	1.52841	0.01345	1.5284	0.01297
1.52929	0.01606	1.52929	0.01414	1.52939	0.01341	1.5294	0.01293
[truncated: 606 more rows]

## Sheet: Fig. 6 b
		HE	AE
	Cycle number	Specific Capacity	Specific Capacity		Temperature
	1	44.6156			-40
	2	48.0351
	3	47.1173
	4	46.6161
	5	46.4511
	6	46.2009
	7	46.1175
	8	46.034
	9	45.8672
	10	45.9507
	11	68.384			-30
	12	80.3094
	13	80.1427
	14	80.0593
	15	80.0591
	16	80.0591
	17	79.9758
	18	79.9707
	19	79.868
	20	79.9458
	21	99.0731			-20
	22	112.164
	23	112.166
	24	112.33
	25	112.409
	26	112.333
	27	112.75
	28	112.664
	29	112.834
	30	110.63
	31	148.606	167.3		0
	32	162.037	169.7
	33	164.121	171.2
	34	164.038	172.3
	35	164.121	172.9
	36	165.039	173.4
	37	165.122	173.9
	38	159.618	174.1
	39	152.863	174.3
	40	164.03	174.4
	41	209.682	244.4		25
	42	239.668	247.4
	43	244.061	247.1
	44	235.83	246.9
	45	235.671	246.6
	46	244.571	245.9
	47	242.884	245
	48	241.41	244.2
	49	238.509	243.3
	50	240.971	242.4
	51	308.333	288		50
	52	323.75	286.6
	53	322.181	276
	54	320.92	264.9
	55	319.648	253.8
	56	318.401	243
	57	316.984	232.6
	58	315.483	222.6
	59	314.563	213
	60	313.227	203.8
	61	343.121	117.2		70
	62	349.94	122.4
	63	344.85	116.3
	64	339.319	110.7
	65	332.974	105.8
	66	326.074	101.6
	67	318.81	97.9
	68	311.058	94.8
	69	302.641	92.2
	70	294.384	90.1

## Sheet: Fig. 6 c
	HE		AE
Cycle number	Specific capacity	CE	Specific capacity	CE
1	213.1	97.3426	188.4	99.7
2	202.1	101.833	189.5	99.46
3	201.1	100.422	190.7	99.71
4	200.6	100.412	189.3	99.71
5	199.9	100.281	189.5	99.78
6	199.5	100.15	188.6	99.84
7	200.3	100.05	188.2	99.64
8	199.1	100.11	185.8	100.03
9	200.8	99.2162	184.7	99.9
10	200	100.543	184.3	99.73
11	198.9	100.381	182.8	99.8
12	199.7	99.7705	181	99.54
13	200	99.9001	178.6	99.98
14	199.8	100.08	179.2	99.83
15	199.8	100.2	177.4	99.92
16	200	99.7009	177.5	100.06
17	199.4	100.1	177.1	99.7
18	200	99.8801	176	99.75
19	200.2	100.02	174.9	100.22
20	198.9	100.08	175.8	99.66
21	199.8	99.8502	175.4	100.19
22	199.3	100.17	176.5	99.84
23	199	99.8502	176.4	100.25
24	199	99.8901	175.9	100.02
25	199.4	99.98	175.6	100.08
26	199.8	99.3838	176.6	99.69
27	198.4	100.664	175.3	100.04
28	198.3	99.8801	173.7	99.68
29	198.5	100.04	172.5	99.87
30	198.5	99.7208	173	100.08
31	198.5	100.12	172.9	99.89
32	198.2	99.8801	171.4	99.46
33	198.7	99.7108	170.7	100.25
34	198.5	100.04	170.5	99.8
35	197.7	100.19	167.9	99.5
36	197.4	99.97	167.3	99.61
37	197.1	99.7208	165.8	99.59
38	197.5	100.06	164.3	99.92
39	197	99.8403	164.3	99.84
40	197.3	99.93	162.4	99.92
41	196.5	100.15	161.4	99.77
42	196.4	99.8104	160.4	99.91
43	196.9	99.6314	158.6	99.35
44	196.9	100.08	157.2	99.98
45	197	99.8403	156.9	99.63
46	196.5	100.05	154.8	100.1
47	196.1	100.05	155.1	99.86
48	196.9	99.4728	153.5	99.25
49	196.8	100.251	152.3	99.71
50	196.4	99.7108	150.1	99.74
51	195.3	100.311	148.9	99.91
52	197.8	99.2556	147.6	99.68
53	196.3	100.18	146	99.88
54	195.8	99.98	144.4	99.58
55	195.9	99.8403	143.6	99.97
56	195	100.02	142.3	99.47
57	194.6	100.18	141.2	99.91
58	194.6	99.98	141.3	100.11
59	194.6	99.681	140.3	100
60	195.2	99.9101	139.8	99.71
61	194.2	99.97	139.6	99.91
62	194.6	99.8502	138.2	100.22
63	194.8	99.94	137.8	99.39
64	193.5	100.07	135.8	99.91
65	194.4	99.6512	135.7	100.32
66	194.1	100.01	135.5	99.63
67	194.1	99.6115	133.6	99.6
68	193.6	100.241	132.2	100.12
69	194	99.6115	131.8	99.95
70	193.5	99.8901	130.6	99.54
71	193.3	100.13	129.9	99.87
72	193.7	99.4827	128.6	99.37
73	193.5	100.2	126.9	99.62
74	193.8	99.7009	124.7	100.31
75	193.6	99.9001	125.1	99.73
76	192.6	99.97	124	100.01
77	194.1	99.9001	122.9	99.57
78	192.8	99.5223	122.2	99.63
79	195.4	98.5804	120.1	99.88
80	192	101.451	120.1	100.32
81	192.2	100.1	119.3	99.9
82	192.3	99.5718	118	99.34
83	191.9	100.2	117	99.93
84	193.4	99.9001	115.4	100.04
85	192.2	99.8303	115	99.35
86	192.6	99.6214	114.3	100.23
87	192.3	99.8801	112.7	99.32
88	193	99.7705	110.1	100.01
89	191.4	100.15	110.4	99.28
90	192.3	99.6115	107.4	99.64
91	191.5	99.6314	106.8	99.46
92	191.7	99.8702	105.6	100.23
93	191.7	100.19	104.8	99.99
94	190.7	99.8502	103.8	100.18
95	190.4	99.94	103.2	99.37
96	190.3	99.93	101.9	98.98
97	192.7	99.5917	100.1	100.02
98	190.9	99.97	99.6	100.24
99	192	99.2852	99.2	99.33
100	190.3	100.281	97.6	98.97
101	190.2	100.01	94.4	100.11
102	190.7	99.5818	93.9	99.16
103	192.2	100.08	92.1	100.6
104	190.7	99.95	92.6	99.14
105	191	99.6214	89.9	99.39
106	192.6	100.16	89.3	99.95
107	191.1	99.7705	88.1	100.14
108	190.4	99.7904	88.1	99.11
109	190	99.8303	86.6	99.92
110	192.5	98.8142	86	100.57
111	189.8	100.908	86.6	99.45
112	190.2	99.9001	84.4	99.1
113	190.9	99.5421	83.5	99.38
114	190.7	100.16	81.6	100.39
115	189.3	100.2	80.3	100.28
116	188.7	99.8502	80.8	99.84
117	191.3	98.5028	79.6	98.82
118	188.3	101.102	78.8	99.46
119	188.8	99.7407	77.2	100.1
120	191.2	98.7947	75.9	101.91
121	190	100.392	74.9	102.03
122	190.1	99.97	76.1	100.11
123	188.7	100.22	75.1	100.6
124	191	98.5707	75.9	100.58
125	188.8	100.908	75.1	102.25
126	188.7	100.07	73.7	101.21
127	188.4	99.8901	71.6	102.94
128	188.3	99.681	73.3	100.31
129	188.2	100.17	72.9	100.47
130	188.5	99.7009	72.4	101.14
131	190.4	99.0197	71.9	103.27
132	187.1	100.918	70.6	100.09
133	189.4	99.0295	70.6	100.58
134	187.8	100.341	69.8	99.81
135	187.8	100.06	69.8	101.71
136	187.9	99.8602	70.1	99.79
137	187.8	99.8403	70	99.18
138	188.1	99.7705	69.4	99.35
139	188.8	99.0884	68.9	100.48
140	187.8	100.301	68.7	100.09
141	188	99.8602	67.2	99.83
142	188.1	100.04	67.3	100.46
143	187.6	99.7705	66.8	100.04
144	188.8	99.3147	67.1	99.3
145	188.9	99.453	66.5	99.34
146	187.3	100.543	65.4	100.06
147	187.8	99.96	65.4	100.45
148	187.2	100.12	65.3	99.29
149	187.3	99.99	64.8	101.89
150	190.2	98.2704	64.7	99.56
151	186.5	101.43	64.5	99.63
152	188	99.5223	64.2	100.08
153	186.6	100.02	63.3	100.07
154	187.6	99.7009	62.9	99.9
155	187.7	99.8403	62.8	99.13
156	187.5	99.6512	61.9	100.3
157	187.7	99.99	61.5	100.1
158	187.1	99.9101	61.6	99.79
159	189.8	98.6972	61.5	99.66
160	190.1	99.2556	61.1	99.95
161	189.1	100.311	60.6	100.39
162	187.5	100.311	60.7	99.44
163	188	99.8203	60.4	100.39
164	185.9	100.533	59.5	99.72
165	186.6	99.7606	59.9	100.15
166	187.7	99.6711	58.9	100.33
167	188.9	98.6972	59.7	99.85
168	186.4	101.163	58.2	99.62
169	186.2	99.8303	58.6	99.81
170	187.1	100.11	58.2	99.59
171	186.8	99.7705	56.9	100.56
172	186.5	99.7407	57.1	99.19
173	187.2	99.7805	56.5	104.04
174	187	99.7805	55.6	99.5
175	186.5	99.7208	55.7	101.32
176	187	100.04	56	98.59
177	187.4	99.1473	55.2	100.51
178	186.9	99.7805	54.9	100.64
179	185.9	100.563	54.6	100.05
180	185.2	100.06	54.2	98.68
181	188.1	98.4155	53.7	101.34
182	185.4	101.368	53.6	100.16
183	186.2	99.5223	53.8	99.67
184	186.2	99.4332	53.2	99.61
185	185.7	100.432	52.2	100.42
186	188.7	98.5222	52.7	99.88
187	186	100.806	52.2	101.13
188	186.2	99.8104	51.9	99.79
189	186.8	99.2064	51.5	100.76
190	187	99.6711	50.9	99.8
191	185.4	100.756	50.9	99.11
192	186.5	99.552	50.8	100.21
193	187	99.295	49.7	100.56
194	184.5	100.756	50.4	99.16
195	186.3	99.6214	49.3	100.09
196	186.5	99.2852	49.5	99.62
197	185.5	100.462	49.2	100.32
198	184.7	100.05	48.3	100.59
199	186	99.4728	48.5	99.62
200	186.7	99.5917	48.5	103.35
201	185.7	99.8303	47.6	119.19
202	186.3	99.5917	46.6	119.4
203	184.7	100.675	46.7	125.15
204	184.5	99.93	47	118.53
205	184.6	99.8502	47.3	112.36
206	184.5	99.5124	47.1	110.15
207	184.2	100.18	47.6	104.34
208	184.3	99.6214	47.9	109.64
209	185.4	99.3443	46.6	117.18
210	184	100.583	46.4	119.88
211	184.2	99.6314	45.8	112.97
212	185.6	99.4135	46.6	114.88
213	185.6	100.533	45.9	108.51
214	183.8	99.6314	46.4	109.82
215	184.6	99.5818	46.3	108.04
216	184.2	99.7108	45.7	113.98
217	184.5	100.02	47	100.71
218	185.4	99.5124	46.3	108.63
219	185	100.14	46.5	99.69
220	184.3	100.05	46.4	99.99
221	183.7	99.7705	46.5	108.15
222	184.5	99.8403	45.5	100.33
223	185.4	99.2064	45	99.35
224	183.7	100.533	44.8	99.68
225	184.2	99.7805	44.4	101.37
226	183.8	99.93	44.7	99.64
227	185.1	99.0982	44.7	99.24
228	183.2	100.654	43.7	100.41
229	187.3	98.3671	43.8	99.7
230	184.1	101.153	43.8	100.03
231	186.1	99.3246	43.9	99.77
232	183.9	100.351	43.8	100.63
233	184.8	99.97	43.7	100.61
234	184.8	99.0491	43.7	98.29
235	182.6	100.827	42.4	100.04
236	182.6	99.8801	42.5	101.38
237	185	98.5125	42.5	98.38
238	183.1	101.02	42.1	99.83
239	182.9	99.98	42.2	101.76
240	182	99.8702	42.1	99.55
241	184.3	98.8631	42.1	99.73
242	182.1	100.705	42	99.99
243	181.4	100.16	41.8	100.38
244	182.2	99.5025	41.3	99.46
245	182.3	100.01	40.7	100.83
246	185.4	98.7849	41.4	100.18
247	182.7	100.806	41.1	99.92
248	183	99.7506	41.2	99.62
249	182.9	99.8403	41.1	100.16
250	183.8	99.7307	41	100.35
251	185	100.261	41.6	99.04
252	182.3	99.8801	40.1	100.08
253	183.6	98.9022	40.1	100.6
254	182.5	100.644	40.2	100.53
255	183.3	99.6314	40.6	98.52
256	185.8	98.8435	39.3	99.88
257	183.9	100.786	39.4	100.13
258	184.8	99.167	39.2	100.51
259	182.6	100.918	39.2	101.54
260	185.8	98.7459	39.4	100.49
261	183.1	100.705	39.5	99.36
262	184.1	100.01	39.3	99.59
263	182.6	99.7606	39.2	99.97
264	183.5	99.3641	39.7	99.12
265	182.9	100.402	38.5	100.68
266	181.9	100.16	39.3	99.77
267	182.5	99.7407	38.7	102.01
268	181.3	100.15	37.8	115.43
269	181.8	99.8104	37.9	114.42
270	183.8	98.6582	37.7	108.66
271	182.7	99.97	38.5	111.69
272	181.6	100.705	37.9	110.92
273	183.9	99.98	38.4	110.35
274	181	99.7307	37.3	112.48
275	180.7	100.13	37.6	117.83
276	181.1	99.8502	36.4	113.36
277	181.4	99.7705	36.9	104.45
278	182.3	99.0099	36	101.35
279	182	99.6612	37.1	102.85
280	180.3	100.664	36.7	100.08
281	181.5	99.167	36.6	99.19
282	180.5	100.553	36.9	99.44
283	182	99.2064	35.7	102.15
284	181.5	100.251	36.2	98.99
285	179	100.604	35.3	100.53
286	178.5	100.07	35.2	99.11
287	179.8	99.4332	35.1	101.59
288	180	100	36.1	98.55
289	179.1	99.97	35.5	100.23
290	180.1	99.7307	35.6	101.08
291	180.3	99.8403	35.7	100.81
292	181	99.6413	35.3	99.06
293	179.2	100.271	34.6	100.44
294	179.3	99.93	35.2	98.98
295	177.7	100.05	34.8	100.62
296	178.5	99.6612	34.6	101.05
297	178.3	99.7904	34.8	99.39
298	178.7	99.8203	34.9	100.25
299	177.8	99.8004	34.8	98.66
300	177.5	100.381	34	99.85
301	176.7	99.9001	33.9	100.39
302	177.8	99.6214	34.6	100.58
303	176.5	100.13	34.7	100.46
304	177.1	99.5718	35	100.35
305	177	99.9201	34.4	99.03
306	176	100.13	34.1	100.33
307	175.4	100.02	34.1	99.43
308	175.6	99.7407	33.4	99.01
309	175.3	99.8801	33.9	100.45
310	173.4	97.9432	33.7	99.87
311	173.3	99.3838	33	101.28
312	172.6	100.19	33.3	99.96
313	173.7	99.4233	33.2	99.69
314	172.8	100.301	33.1	99.5
315	171.9	99.691	32.9	100.69
316	172.7	99.9001	33.2	100.26
317	171.2	100.22	32.9	98.23
318	171.6	99.6512	32	100.7
319	170.6	100.251	32.2	100.98
320	171.1	99.5917	32.7	99.54
321	171.5	99.7506	31.5	100.37
322	170.4	100.2	32.3	99.78
323	170.4	99.9201	32.2	100.26
324	170.6	99.691	32.2	99.62
325	169.9	100.281	31.6	99.94
326	169.4	99.8004	32	100.66
327	168.7	100.06	32.1	98.74
328	168.8	99.99	31.8	100.87
329	169.3	99.5025	32	100.16
330	169.5	99.96	31.8	99.9
331	168.2	100.01	31.4	100.24
332	168.4	100.19	31.3	100.01
333	168.2	99.8702	30.7	99.59
334	168.9	99.552	30.5	99.85
335	167.5	100.18	30.6	99.32
336	167.7	99.8303	30.3	100.05
337	167.4	99.8502	30.8	102
338	168	99.6214	30.4	100.11
339	167.9	100.04	30.7	99.99
340	167.9	99.681	30.5	100.42
341	168.1	100.01	30.8	100.03
342	168.3	99.8203
343	167.6	100.08
344	167.9	99.7904
345	167.3	100.06
346	168	99.8303
347	167.5	99.97
348	168.4	99.4135
349	168.8	100.11
350	168.1	100.503
351	166.1	100.13
352	167.5	99.4926
353	167.9	99.6612
354	167.1	100.371
355	167.6	99.4233
356	168.1	99.9101
357	168.9	99.552
358	167.3	100.341
359	168.4	99.6115
360	167.5	100.402
361	167.5	99.5124
362	167.2	99.93
363	166.4	100.03
364	166.4	100.11
365	166.6	99.7307
366	165.6	100.15
367	166	99.94
368	165.6	99.99
369	166.2	99.6413
370	166.3	99.7506
371	166.2	99.96
372	165.8	100.15
373	164.8	99.8901
374	165.3	99.6413
375	165.6	99.7904
376	165.9	99.96
377	165.9	99.7904
378	164.3	100.02
379	165	99.7705
380	164.6	99.8901
381	163.8	100.22
382	163.5	99.8004
383	164.9	99.7108
384	164.3	100.02
385	163.2	100.1
386	164.5	99.4036
387	163.5	100.04
388	163.5	100.11
389	163.7	99.7705
390	163.2	100.18
391	163.3	99.8303
392	160.7	100
393	163.2	99.6314
394	163.8	99.7506
395	164	99.7904
396	163.9	99.98
397	163.1	99.7208
398	162.8	100.361
399	163.7	99.8104
400	163.5	99.6711
401	162.5	99.99
402	163.1	99.8702
403	163.8	99.7009
404	162.8	100.19
405	162.6	100.231
406	162.1	99.6612
407	161.7	100.17
408	162.2	99.6711
409	162.1	99.9001
410	161.1	100.07
411	161.3	99.7606
412	160.8	100.22
413	160.6	99.8403
414	160.5	99.8403
415	160.1	100
416	160.6	99.5223
417	160.6	100.08
418	159.8	99.9001
419	161.5	99.6512
420	160.5	99.97
421	160	100.261
422	160.1	99.6214
423	159.8	99.99
424	159.7	99.9201
425	159.1	100.01
426	160.1	99.4629
427	158.1	100.402
428	158.7	99.6016
429	158.3	99.98
430	158.9	99.7904
431	159	99.95
432	158.2	99.8801
433	157.8	100.04
434	158	99.94
435	157.6	99.8403
436	156.9	100.381
437	156.8	99.4332
438	157.6	100.02
439	157.5	100.01
440	157.5	99.5619
441	157.8	99.8502
442	158.1	99.8602
443	157.1	100.251
444	158.3	99.4728
445	158.6	99.98
446	158	99.8801
447	158.3	99.8702
448	157.3	100.09
449	157.3	99.7904
450	157.3	100.16
451	158.3	99.3443
452	158.3	99.7705
453	158.4	99.8104
454	158.4	99.8702
455	158.6	100
456	159	99.7407
457	158.8	99.8801
458	157.6	100.281
459	158.1	99.6115
460	158.2	99.95
461	158.5	99.8801
462	157.8	99.97
463	158.3	99.6413
464	160	99.4233
465	163.2	98.8631
466	167.8	99.226
467	166.9	99.8901
468	165.8	100.14
469	165.8	100
470	165.9	99.7904
471	164.3	100.2
472	163.6	100.15
473	163.2	100.02
474	163	99.7606
475	162.8	100.05
476	162.6	99.8502
477	161.5	100.432
478	163.3	99.2852
479	162.6	100.06
480	161.9	100.01
481	162.4	99.7805
482	161.8	99.8901
483	161.1	100.11
484	161.2	99.8203
485	161.9	100.04
486	164.3	98.6972
487	167.3	99.2753
488	167.9	99.5917
489	167	99.8104
490	166.4	100.412
491	166	100.09
492	165.9	99.6016
493	164.4	100.371
494	164.8	99.6314
495	163.4	100.422
496	164.5	99.453
497	167.2	99.1179
498	167.6	99.7705
499	166.6	100.08
500	166.6	99.98
501	167.1	99.7208
502	167.1	99.7705
503	166	100.22
504	165.4	100.1
505	163.8	100.231
506	164.6	99.7506
507	165.2	99.3443
508	165.4	99.8502
509	164.7	99.8901
510	163.8	100.16
511	163.3	100.331
512	163.1	99.6512
513	164.9	99.4926
514	164.4	99.8602
515	163.3	100.1
516	163.6	99.7506
517	163.7	99.9101
518	162.5	100.472
519	162.3	99.8801
520	164.9	98.9022
521	167.2	99.4332
522	166.6	100.14
523	165.8	100.11
524	166	99.3542
525	166.8	100.02
526	166.4	100
527	164.5	99.95
528	163.7	100.05
529	166.1	98.7947
530	165	100.604
531	164.4	99.8602
532	163.1	99.99
533	166.5	98.6582
534	164	101.153
535	164.8	100.321
536	162.3	99.8004
537	161.3	100.19
538	162.1	99.6612
539	163.1	99.6512
540	162.1	99.9201
541	161.4	100.301
542	162.2	99.8203
543	161.3	100.311
544	163.3	99.0295
545	165.1	100.08
546	162.7	99.8602
547	164.2	98.9218
548	161.4	101.163
549	161.5	99.8702
550	162.5	99.0393
551	162.2	99.99
552	160.8	101.071
553	161.5	99.3641
554	159.7	100.543
555	160.3	99.4926
556	161.4	99.8104
557	160.3	100.15
558	162.8	99.1768
559	160.7	100.452
560	161.3	100.07
561	159.9	99.8702
562	162.5	98.4931
563	159.7	100.857
564	160.1	99.99
565	160.5	99.5718
566	160.8	99.93
567	160.1	100.09
568	161.7	100.21
569	159.9	99.7805
570	159.4	99.96
571	159.6	100.05
572	160.3	99.3937
573	160.3	99.99
574	161.2	100.231
575	159	100
576	161.2	98.6291
577	158.2	101.051
578	159.3	99.8602
579	159.1	99.4629
580	158.1	100.614
581	158.4	99.7705
582	159.1	99.0295
583	158.5	100.796
584	158.7	99.2852
585	159	99.6214
586	158.4	100.604
587	158.2	100.12
588	156.9	100.06
589	159.2	98.7459
590	157.5	100.827
591	158.5	98.9413
592	157.5	100.705
593	157.5	99.94
594	157.5	99.94
595	158.6	99.4827
596	159.9	98.7557
597	157.6	101.122
598	158.6	99.5025
599	158	100.381
600	159	99.0786
601	157.3	100.715
602	159	98.9218
603	157.2	100.878
604	157.1	100.13
605	159.1	98.3381
606	156.8	101.276
607	157.9	99.1867
608	157.6	99.7606
609	156.6	100.664
610	157.6	99.2359
611	157.5	100.13
612	158	99.7108
613	157.4	100.241
614	157	100.361
615	158.8	99.552
616	159	98.561
617	156.4	101.071
618	156.8	100.04
619	157.5	100.04
620	157.6	100
621	157.5	99.5421
622	159.8	98.7654
623	158.5	100.786
624	157	100.432
625	156.3	99.6314
626	158.5	98.9315
627	156.8	100.563
628	157.4	99.93
629	157.1	99.8801
630	157.5	99.7904
631	158.5	99.93
632	156.6	100.11
633	160.9	98.2511
634	157.3	101.451
635	156.1	100.251
636	156.5	99.7705
637	157.2	99.5818
638	160.3	98.7264
639	156.7	101.338
640	156.9	99.2556
641	159.1	99.1473
642	157.1	100.786
643	155.9	100.14
644	156.8	99.7606
645	155.5	100.381
646	155.7	99.7307
647	155.4	100.17
648	155.5	99.5025
649	155.6	100.12
650	155.3	99.7705
651	154.9	100.01
652	154.2	100.321
653	155	99.4827
654	154.7	99.9101
655	153.9	100.17
656	154.2	99.8303
657	153.6	99.96
658	155	99.4332
659	155.1	100.09
660	155.1	99.7805
661	154.2	100.251
662	154.2	99.5818
663	154.6	99.8502
664	154.5	99.7705
665	154.7	99.8104
666	154.5	100.12
667	154.6	100.07
668	155.3	99.6214
669	154.6	100.09
670	154	100.11
671	153.4	100.07
672	153.2	99.8801
673	153.6	99.6711
674	153.4	100.311
675	153.3	99.552
676	153.3	99.6512
677	154.5	99.8901
678	154	100.04
679	153.8	99.7805
680	154.1	99.9001
681	153.7	99.8702
682	153	99.8702
683	153.4	99.8403
684	153.3	100
685	153	99.8502
686	152.9	99.7904
687	152.7	99.94
688	152.8	100.19
689	153	99.7606
690	153.2	99.4629
691	152.7	100.331
692	152.9	99.5322
693	152.4	100.251
694	152.6	99.8203
695	152.4	99.8303
696	151.8	100.301
697	152.1	99.7108
698	151.8	99.97
699	152.3	99.7009
700	151.8	99.98
701	152.5	99.5322
702	152.8	99.8303
703	152	100.12
704	152.6	99.4827
705	153	100.01
706	152.8	99.97
707	151.8	100.08
708	150.9	100.2
709	151.5	99.93
710	151.8	99.7108
711	152.5	99.552
712	152.6	99.8403
713	152.4	99.9201
714	151.9	99.7108
715	152.4	100.06
716	152.8	99.4233
717	152.4	100.381
718	153.2	99.6214
719	152.9	99.7009
720	153.7	99.8602
721	153.8	99.7805
722	153.1	100.251
723	153.4	99.4827
724	153.2	100.311
725	152.7	100.04
726	152.1	99.9001
727	152.3	99.7805
728	150.8	100.19
729	150.2	100.16
730	150.7	99.95
731	151	99.7606
732	150.4	99.9101
733	151.6	99.5619
734	151.4	100.04
735	151.9	99.7805
736	152.2	99.4728
737	151.5	100.452
738	152.7	99.3049
739	151.6	100.05
740	152.2	99.6413
741	152.2	100.08
742	152.3	99.8303
743	152.7	99.6115
744	152.3	100.19
745	152.2	99.7506
746	152.1	99.94
747	152.6	99.6413
748	151.9	100.19
749	152.6	99.5917
750	151.9	100.09
751	151.5	99.7805
752	150.7	100.13
753	150.4	99.8502
754	150.5	99.95
755	150.1	100.251
756	149.7	100.08
757	149.6	99.8801
758	149.4	99.8702
759	148.8	100.05
760	149.2	99.8303
761	149.1	99.99
762	149	99.691
763	149.5	99.8203
764	149.8	99.8203
765	149.3	100
766	149.4	99.7009
767	149.3	100.03
768	149.1	99.94
769	149	100.01
770	149.5	99.4233
771	150.5	99.8702
772	150.2	99.94
773	150.1	100
774	150.5	99.4233
775	150.1	100.16
776	150.7	99.6512
777	150	100.291
778	149.2	99.7904
779	149.7	100.11
780	148.9	99.8901
781	150	99.4135
782	149.5	100.16
783	150	99.681
784	149.9	99.8801
785	149.5	99.98
786	149.1	99.97
787	149.7	99.9001
788	149.7	99.8004
789	149.2	100.1
790	149.4	99.6016
791	149.9	99.6512
792	150.8	99.681
793	149.2	100.452
794	150.6	99.5619
795	150.2	99.7805
796	149.9	99.8901
797	150	99.93
798	150	99.7208
799	150.9	99.7009
800	149.7	100.291
801	148.7	99.7606
802	147.5	100.2
803	147.3	100.01
804	147.3	99.96
805	147.6	99.4233
806	147.2	100.12
807	146.1	100.271
808	145	100.1
809	145.6	99.6612
810	145.4	100.331
811	145.5	99.4431
812	145.5	99.93
813	144.3	100.381
814	144.4	100.01
815	145	99.453
816	144	100.241
817	144.4	99.96
818	144.2	99.93
819	144.3	99.8702
820	144.3	99.5322
821	144.8	99.8303
822	144.9	100.01
823	144.6	99.8104
824	144.5	99.8303
825	144.5	99.96
826	145	99.5322
827	143.6	100.271
828	144.2	99.5718
829	144	99.8901
830	144.7	99.681
831	144.9	100.01
832	144.7	99.6214
833	144.9	100.2
834	144.8	99.6413
835	145.5	99.8602
836	144.9	99.99
837	145.4	99.8104
838	145.4	99.8901
839	145	100.09
840	145.1	99.6612
841	145.7	99.6016
842	145	100.12
843	144.4	100.03
844	145	99.6413
845	144.8	99.94
846	145.6	99.7307
847	145.4	99.8702
848	144.5	100.03
849	144.7	99.8801
850	145.7	99.4332
851	146	99.7606
852	146.7	99.93
853	144.4	100.341
854	145.2	99.6214
855	144.4	100.361
856	144.5	99.8004
857	144.3	99.9201
858	144.3	99.7307
859	144.2	99.8801
860	144.8	99.8901
861	143.9	100.01
862	144.8	99.5718
863	143.8	100.06
864	144.1	99.7208
865	144.3	99.7705
866	144.1	100
867	145.6	99.5124
868	145.7	99.7407
869	145.7	99.691
870	144.5	100.13
871	144.3	99.97
872	144.9	99.8403
873	145.2	99.8901
874	145.3	99.8104
875	144.3	100.02
876	144.6	99.5917
877	143.9	100.09
878	143.9	99.8004
879	145	99.6214
880	145.1	99.8702
881	143.8	100.18
882	144.6	99.6214
883	144.3	99.99
884	144	100.19
885	143.4	99.6314
886	143.7	100.09
887	145.2	99.3147
888	144.3	100.2
889	144.8	100
890	144.4	99.7904
891	143.5	100.01
892	143.8	99.7108
893	144.2	100.06
894	143	100.13
895	144.1	99.4036
896	142.7	100.21
897	143.1	99.7805
898	142.6	100.2
899	143.7	99.3739
900	143.4	99.7407
901	143.2	100.361
902	143.4	99.8602
903	142.4	99.96
904	143.8	99.4827
905	143.6	100.07
906	143.2	99.94
907	143.2	99.7208
908	143.2	99.93
909	142.9	99.8602
910	142.5	100.05
911	142.3	100.15
912	143.1	99.681
913	142.7	99.8901
914	141.8	99.7307
915	141.8	100.331
916	142.4	99.8104
917	141.7	99.8801
918	142.3	99.4233
919	141.3	100.19
920	142.8	99.3641
921	142.1	100.14
922	141.5	100.04
923	142.2	99.7009
924	142.1	99.97
925	141.7	100.11
926	142	99.7904
927	142.7	99.3147
928	142.4	99.94
929	141.1	100.503
930	141.5	99.691
931	141.8	99.8004
932	141.6	99.96
933	141.3	99.8602
934	141	99.96
935	140.6	99.6314
936	140.7	99.7904
937	141	99.8602
938	141.1	100.18
939	141.7	99.7606
940	141.7	99.552
941	141.5	100.11
942	141.9	99.5223
943	141.9	99.8104
944	141.7	100.17
945	141.6	99.94
946	141.5	99.8502
947	141.5	99.8901
948	141.2	99.5917
949	140.6	100.01
950	140.7	100
951	140.8	99.8403
952	140.2	99.96
953	139.7	100.05
954	139	99.94
955	139	99.9201
956	140.2	99.7009
957	139.6	100.05
958	140.5	99.453
959	140.4	99.7407
960	139.6	100.19
961	140.1	99.7407
962	139.7	99.9101
963	139.9	99.8702
964	140	99.5124
965	140.5	99.8104
966	140.6	99.7009
967	140.5	100
968	140	99.8801
969	139.3	100.261
970	139.8	99.9101
971	139.3	99.95
972	139	99.99
973	140.2	99.453
974	140	100
975	139.4	100.06
976	139.7	99.691
977	140.3	99.4332
978	139.7	100.261
979	139.6	99.8502
980	139	99.98
981	138.6	99.8602
982	138.8	99.6314
983	138.9	100.03
984	139.1	99.8801
985	139.6	99.6016
986	140	99.453
987	139.8	100.321
988	139.6	99.6314
989	139.5	100.301
990	139.8	99.6612
991	139.2	99.7904
992	139.2	100.09
993	139.7	99.4135
994	139.2	100.402
995	139.6	99.3937
996	139	99.8203
997	138.7	100.14
998	138.8	99.7705
999	138.9	99.7805
1000	139.2	100.06
1001	139.6	99.5718
1002	138.5	100.13
1003	138.6	99.93
1004	138.1	99.691
1005	137.6	100.02
1006	137.9	99.7108
1007	138.4	99.9201
1008	137.8	99.7904
1009	137.2	100.06
1010	136.4	100.16
1011	137.5	99.4036
1012	137	100.341
1013	136.4	99.8901
1014	138	99.295
1015	136.9	99.99
1016	136.4	99.8801
1017	136.8	99.7307
1018	137	99.93
1019	135.7	100.311
1020	136.5	99.5718
1021	136.1	99.7407
1022	137.3	99.6512
1023	136.7	100
1024	137.3	99.5917
1025	137	99.8303
1026	136.3	99.99
1027	136.6	99.8502
1028	136.4	99.8203
1029	136.2	100.271
1030	136.3	99.8801
1031	136.6	99.5917
1032	136.8	99.8702
1033	137.3	99.6711
1034	137.7	99.7407
1035	137	99.7606
1036	135.6	100.281
1037	136	99.8801
1038	135.9	99.6115
1039	135.6	100.06
1040	136	99.691
1041	135.4	100.22
1042	136.1	99.4629
1043	135.7	99.93
1044	135.7	100.06
1045	136	99.9201
1046	135.9	99.8502
1047	135	100.06
1048	134.6	99.8702
1049	135	99.691
1050	136	99.4135
1051	135.7	99.681
1052	134.9	100.321
1053	134.5	100.09
1054	134.8	99.7506
1055	135.4	99.691
1056	135	99.9001
1057	134.9	99.691
1058	134.1	100.1
1059	135.1	99.3937
1060	133.6	100.15
1061	133.6	99.9201
1062	133.8	99.7606
1063	133.6	99.7009
1064	133.6	99.8801
1065	133.8	100.05
1066	134.9	99.3641
1067	134	100.412
1068	134.2	99.6612
1069	133.2	99.98
1070	133.3	99.8104
1071	134.1	99.4332
1072	134.4	99.8702
1073	133.9	100.01
1074	133.2	100.1
1075	133.4	99.552
1076	133.3	99.7108
1077	133.3	99.8403
1078	133.5	99.94
1079	134	99.7805
1080	133.4	100.07
1081	132.5	99.9001
1082	133.3	99.5322
1083	132.7	100.321
1084	132.9	99.5619
1085	132.2	100.301
1086	132	99.8104
1087	132.4	99.7506
1088	132.8	99.5818
1089	133.3	99.6711
1090	133	99.8901
1091	132.5	99.7208
1092	132.9	99.8203
1093	132.1	100.16
1094	132.3	99.691
1095	132.4	99.7009
1096	132.3	100.241
1097	131.8	99.8104
1098	131.9	99.5322
1099	131.7	100.04
1100	132.1	99.8901
1101	132.7	99.4431
1102	132.4	99.8602
1103	131.3	100.12
1104	132.4	99.5619
1105	132.2	99.8602
1106	131.5	100.11
1107	132	99.8303
1108	132.1	99.7208
1109	131.3	100.02
1110	131.5	99.7705
1111	130.9	99.5718
1112	131.1	99.93
1113	131	99.7307
1114	130.9	99.95
1115	131.7	99.6016
1116	130.5	100.291
1117	130.8	99.8104
1118	131.9	99.2359
1119	131.7	100.04
1120	131.8	99.5322
1121	131.7	99.8502
1122	130.8	100.231
1123	131.4	99.6711
1124	131.2	100
1125	130.8	99.7009
1126	130.8	99.8801
1127	130.2	100.17
1128	131.2	99.4827
1129	130.7	100.12
1130	130.7	99.8502
1131	131.3	99.3739
1132	129.9	100.452
1133	130.1	99.5124
1134	130.1	99.6612
1135	129.4	100.482
1136	130	99.3443
1137	130.2	99.5025
1138	129.6	100.523
1139	129.6	99.7208
1140	130	99.2162
1141	130.3	99.96
1142	130	99.9201
1143	129.9	99.7805
1144	128.6	100.492
1145	129.1	99.5124
1146	129.3	99.9201
1147	129.7	99.8004
1148	129.8	99.4135
1149	129.5	100.22
1150	129.7	99.95
1151	129.1	99.7805
1152	128.9	99.7805
1153	129.6	99.453
1154	130	100.14
1155	129	99.7606
1156	129.7	99.5718
1157	129.6	99.7108
1158	129.2	99.7705
1159	130.2	99.5718
1160	129.3	99.98
1161	129.4	100.14
1162	129.3	99.6016
1163	129	100.07
1164	129.2	100.02
1165	128.9	99.8702
1166	129	99.4036
1167	129.7	100.04
1168	129.1	99.5421
1169	128.9	100.321
1170	128.7	99.8502
1171	129	99.4135
1172	129.1	99.98
1173	129	99.7009
1174	128.6	100.14
1175	128.3	99.8203
1176	127.9	99.94
1177	128.1	99.8004
1178	128.3	99.7108
1179	128	99.7108
1180	128	99.96
1181	128.5	99.7208
1182	129.2	99.3838
1183	127.4	100.523
1184	127.9	99.9001
1185	128.1	99.3739
1186	128.4	99.681
1187	128.5	99.7307
1188	127.5	100.15
1189	127.7	100.05
1190	127	100.05
1191	128	99.1965
1192	127.4	100.2
1193	127.3	99.7108
1194	128	99.5917
1195	128.7	99.4036
1196	127.2	100.402
1197	127.3	99.8602
1198	127.5	99.4728
1199	127.3	100.231
1200	126.7	99.681
1201	127.4	99.6512
1202	126.5	100.13
1203	127.1	99.95
1204	126.7	99.4827
1205	127.2	100.02
1206	126.6	99.7805
1207	126.8	99.98
1208	127.2	99.6413
1209	126.7	100.05
1210	126.3	99.6016
1211	127	99.6115
1212	126.3	100.09
1213	126.5	100.05
1214	126.5	99.3641
1215	126.7	99.7307
1216	127	99.7307
1217	126.9	99.8502
1218	127.4	99.681
1219	127.1	99.691
1220	126.3	100.291
1221	127.1	99.4827
1222	126.8	99.5718
1223	126.4	100.503
1224	126.7	99.3542
1225	125.8	100.12
1226	126	99.6314
1227	126.6	99.93
1228	127.1	99.6314
1229	126.8	100.1
1230	127.6	99.4827
1231	127	99.94
1232	127.1	99.8004
1233	126.9	100.02
1234	127.1	99.3542
1235	126.7	100.1
1236	126.3	100.12
1237	125.9	99.8702
1238	126.3	99.552
1239	126.3	99.4728
1240	125.5	100.351
1241	125.6	99.8203
1242	126.5	99.681
1243	127.1	99.295
1244	126	100.17
1245	126	99.98
1246	126.6	99.6016
1247	126.2	100.07
1248	125.9	99.8004
1249	125.5	100.12
1250	125.5	99.5025
1251	126.2	99.4629
1252	124.8	100.553
1253	125.9	99.5223
1254	125.1	99.8104
1255	124.5	100.17
1256	124.8	99.3641
1257	125	100.12
1258	124.4	99.99
1259	125	99.5619
1260	125.2	99.6512
1261	124.6	100.281
1262	124.6	99.691
1263	124.5	99.7208
1264	123.9	99.9201
1265	123.8	99.9001
1266	124.1	100.01
1267	124.9	99.2753
1268	124.7	99.7108
1269	124.4	99.9001
1270	124.3	99.99
1271	124.1	99.9101
1272	124.4	99.5322
1273	124.9	99.7208
1274	124.7	100.17
1275	124.3	99.8004
1276	123.8	99.7407
1277	124.1	100.02
1278	124.2	99.7606
1279	123.8	100.01
1280	124.8	99.167
1281	124.7	100.12
1282	124.9	99.5718
1283	124	100.15
1284	124.2	99.9001
1285	124.6	99.4036
1286	124.2	100.2
1287	123.9	99.8203
1288	124.3	99.7307
1289	123.7	99.93
1290	123.8	100.03
1291	122.8	99.9201
1292	123.3	99.8502
1293	123.1	99.4728
1294	123.2	99.6016
1295	122.5	100.462
1296	123.7	99.3246
1297	123.4	99.7705
1298	122.7	100.2
1299	123.3	99.3838
1300	123.1	99.9201
1301	122.3	99.97
1302	122.5	99.96
1303	122.8	99.691
1304	122.2	99.8004
1305	122.7	99.6612
1306	123	99.5223
1307	122.8	100
1308	123.1	99.681
1309	122.8	100.321
1310	122.3	99.8801
1311	122.6	99.5917
1312	122.3	99.7705
1313	122.9	99.5124
1314	122.6	100.08
1315	122.4	99.8303
1316	122.7	99.7307
1317	122.9	99.7307
1318	122.7	99.7009
1319	122	100.01
1320	121.7	100.07
1321	122.7	99.7009
1322	122.4	99.7805
1323	122.2	99.8901
1324	122.2	100.08
1325	122.1	99.7208
1326	122.7	99.3838
1327	122.4	100.251
1328	122.6	99.5619
1329	121.7	99.8702
1330	122.6	99.7108
1331	122.2	100.17
1332	121.9	99.4332
1333	122.4	99.5619
1334	123	99.7208
1335	122.5	100.331
1336	122.2	99.453
1337	121.9	100.271
1338	122.2	99.3049
1339	122.2	99.7307
1340	121.4	100.412
1341	121	99.7009
1342	121.1	100.05
1343	121.4	99.6413
1344	121.1	99.7506
1345	122.1	99.3739
1346	121.6	99.9001
1347	121.1	100.02
1348	121.5	99.9101
1349	120.9	99.7407
1350	121	99.9201
1351	121.7	99.5718
1352	121.5	99.95
1353	121	99.8303
1354	121.2	99.94
1355	120.8	100.07
1356	121	99.3147
1357	121.2	100.11
1358	121.8	99.6115
1359	121.9	99.6115
1360	121.2	100.07
1361	121.4	99.5025
1362	121	100.432
1363	121.5	99.681
1364	121.7	99.3246
1365	120.2	100.664
1366	120.3	99.5718
1367	120.4	99.8403
1368	120.6	99.552
1369	120.4	100.13
1370	120.8	99.4233
1371	121	99.8303
1372	120.2	99.8702
1373	120.3	99.93
1374	120.5	99.97
1375	120	100.15
1376	120.6	99.4728
1377	119.4	100.16
1378	119.3	99.8801
1379	119.7	99.4926
1380	120	99.7805
1381	119.8	99.93
1382	120.4	99.7606
1383	120	99.8303
1384	120	99.2654
1385	119.4	100.241
1386	119.5	99.98
1387	119.6	99.7606
1388	118.8	99.99
1389	119.5	99.5421
1390	119.9	99.6314
1391	119.5	100.15
1392	119.3	99.3739
1393	118.8	100.13
1394	119.3	99.7407
1395	119.2	99.9201
1396	118.6	99.8104
1397	118.4	100.16
1398	119.2	99.4926
1399	118.6	99.8901
1400	119.1	99.97

## Sheet: Fig. 6 d
Cycle number	CE	Specific capacity
1	100	70.6643
2	102.548	73.3789
3	102.698	74.5701
4	101.523	74.9579
5	101.063	75.1795
6	101.17	75.4842
7	100.905	75.595
8	101.078	76.3983
9	100.708	76.426
10	100.924	76.7585
11	100.591	76.9523
12	100.411	76.7307
13	100.696	77.3401
14	100.874	77.6171
15	100.223	77.5895
16	100.582	77.811
17	100.508	77.9495
18	96.593	75.235
19	103.716	77.7004
20	100.368	77.4786
21	100.295	77.5617
22	100.687	78.088
23	100.256	77.9772
24	100.329	77.8664
25	100.609	78.5866
26	100.254	78.365
27	100.468	78.3927
28	100.005	78.2542
29	99.828	78.1988
30	100.681	78.5035
31	100.394	78.6421
32	100.779	79.2238
33	99.932	79.113
34	100.251	78.7252
35	100.602	79.1684
36	100.248	79.1684
37	100.598	79.5839
38	100.281	79.5839
39	100.002	79.2238
40	100.664	79.9163
41	100.523	79.944
42	99.965	79.7779
43	100.211	79.6122
44	100.382	80.0548
45	100	79.667
46	100.313	79.9163
47	100.45	80.2487
48	100.171	80.3318
49	100.207	80.1102
50	100.416	80.1934
51	100.587	80.5257
52	99.688	80.2764
53	100.241	80.3318
54	100.275	80.3318
55	100.171	80.4149
56	100.62	80.7197
57	100.066	80.5811
58	100.135	80.6642
59	100.445	80.8861
60	100.41	80.8304
61	100.374	81.0243
62	100.03	81.0797
63	100.133	80.9689
64	99.962	80.8581
65	100.341	80.8581
66	100.341	80.8027
67	100.409	81.052
68	100.544	81.3567
69	100.198	81.6614
70	100.062	81.5229
71	99.995	81.2182
72	100.063	81.3844
73	100.166	81.3567
74	100.711	81.8553
75	99.96	81.4675
76	100.539	81.7999
77	100.366	82.0769
78	100.433	82.2154
79	99.79	81.9384
80	100.06	81.9938
81	100.399	82.2154
82	100.297	82.2431
83	100.126	82.3816
84	100.532	82.4924
85	100.159	82.5755
86	100.327	82.714
87	100.159	82.5201
88	99.89	82.3262
89	100.328	82.6309
90	100.527	83.0464
91	99.923	82.6863
92	100.627	83.2127
93	100.122	83.185
94	100.223	83.1018
95	99.989	83.2127
96	100.289	83.3789
97	100.39	83.6005
98	100.34	83.6282
99	99.707	83.2404
100	100.356	83.3789
101	100.022	83.1018
102	100.256	83.2127
103	100.454	83.6836
104	100.121	83.5174
105	100.12	83.5728
106	100.286	83.739
107	100.086	83.7944
108	100.253	83.6559
109	100.516	84.2099
110	100.283	84.2376
111	100.117	84.2099
112	100.347	84.5423
113	100.017	84.4869
114	100.084	84.3484
115	100.151	84.1822
116	100.608	84.9024
117	99.952	84.4869
118	100.083	84.5146
119	100.509	84.9024
120	99.394	83.9052
121	102.901	86.0935
122	99.145	85.6503
123	100.046	85.6781
124	100.207	85.9827
125	99.852	85.5672
126	100.63	85.955
127	99.851	85.955
128	99.916	85.8719
129	100.693	86.1766
130	99.979	86.1489
131	100.302	86.232
132	100.301	86.3982
133	100.139	86.6198
134	100.204	86.4813
135	100.075	86.3705
136	100.235	86.5644
137	100.364	86.7029
138	99.978	86.7029
139	100.17	86.8414
140	100.395	86.8414
141	100.169	86.9245
142	99.978	86.7307
143	100.042	86.7306
144	100.234	86.8414
145	100.169	86.9245
146	100.232	87.0907
147	100.137	87.0076
148	100.073	87.0354
149	100.392	87.2292
150	99.881	86.8968
151	100.2	87.1738
152	100.232	87.2015
153	100.103	87.3677
154	100.453	87.5616
155	100.103	87.3677
156	100.23	87.5616
157	99.976	87.2292
158	100.231	87.2846
159	99.976	87.3677
160	100.103	87.2846
161	100.071	87.3677
162	100.359	87.3677
163	100.008	87.3954
164	100.198	87.5062
165	99.913	87.1184
166	100.645	87.5893
167	99.912	87.6725
168	100.167	87.7279
169	99.899	87.4231
170	99.882	86.9522
171	100.361	87.1184
172	100.39	87.3954
173	99.913	87.2569
174	100.135	87.3954
175	100.135	87.2846
176	100.23	87.5616
177	100.166	87.5616
178	99.913	87.3123
179	100.359	87.2846
180	99.913	87.2015
181	100.293	87.5893
182	99.849	87.2569
183	100.612	87.7002
184	99.944	87.6447
185	100.325	87.617
186	100.038	87.7279
187	100.134	87.5616
188	100.45	87.9218
189	100.101	87.9495
190	99.849	87.617
191	100.323	87.8941
192	100.196	88.0049
193	100.006	88.0603
194	100.227	88.0603
195	99.912	87.7556
196	100.133	87.8387
197	100.164	87.9495
198	99.943	87.811
199	100.354	88.0326
200	99.468	86.7583
201	99.946	86.8138
202	99.882	86.5644
203	100.171	86.6198
204	100.202	86.7306
205	100.394	86.9245
206	99.659	86.7583
207	100.489	87.1184
208	100.423	87.3123
209	99.786	87.1461
210	100.295	87.3123
211	100.103	87.3401
212	100.105	87.2027
213	100.738	87.8941
214	100.289	88.2819
215	100.414	88.4204
216	100.097	88.6974
217	100.784	89.3622
218	99.66	88.7805
219	101.062	89.8331
220	99.362	89.0021
221	100.01	88.9744
222	99.918	88.7805
223	99.788	88.3096
224	100.166	88.2819
225	100.068	88.3096
226	100.068	88.2265
227	100.32	88.3373
228	99.942	88.2265
229	100.068	88.1157
230	100.131	88.2542
231	100.005	88.1988
232	100.132	88.1157
233	99.943	87.8664
234	100.227	87.9218
235	99.785	87.5893
236	100.165	87.6725
237	100.102	87.5616
238	100.039	87.4508
239	100.166	87.6177
240	100.23	87.5897
241	99.976	87.3954
242	100.039	87.4785
243	108.35	94.6253
244	94.86	90.2486
245	99.968	90.1655
246	99.599	89.7223
247	100.063	89.5561
248	99.846	89.4176
249	100.125	89.5284
250	100.156	89.5007
251	100.342	89.75
252	100.311	89.7223
253	99.938	89.7223
254	99.97	89.5562
255	100.218	89.6669
256	100.031	89.6115
257	99.939	89.6116
258	100.125	89.473
259	100.373	89.7777
260	100.278	90.027
261	99.722	89.6115
262	100.279	89.7777
263	100.187	89.8054
264	100.309	89.9993
265	100.153	90.1932
266	100.122	90.1101
267	99.845	89.8331
268	100.123	89.9439
269	100.093	89.8331
270	100.401	90.1932
271	99.876	90.0824
272	100.493	90.3317
273	99.635	89.9162
274	100.051	89.7223
275	100.046	89.8054
276	100.353	89.6669
277	99.892	89.8054
278	99.915	89.473
279	100.404	89.8054
280	100.433	89.9993
281	100.03	89.9993
282	99.907	89.7777
283	100.616	90.4148
284	99.784	89.9439
285	100.03	89.9716
286	100.154	89.9993
287	100.061	90.0824
288	100.276	90.3317
289	99.999	90.1378
290	100.184	90.1101
291	99.938	89.9993
292	100.308	90.1378
293	99.999	90.1378
294	100.123	90.0547
295	100.399	90.3871
296	100.029	90.4702
297	99.906	90.1655
298	100.06	90.1655
299	100.275	90.4702
300	99.968	90.2763
301	99.999	90.1378
302	100.585	90.4702
303	99.906	90.4425
304	100.305	90.6364
305	100.182	90.5533
306	99.814	90.2763
307	100.397	90.6918
308	100.12	90.7472
309	98.927	89.5561
310	100.496	89.9993
311	100.891	90.8858
312	100.241	90.9965
313	100.149	91.0796
314	100.124	91.0242
315	100.123	91.0242
316	100.219	91.1627
317	99.834	90.9134
318	100.21	90.9688
319	99.966	90.8303
320	100.089	90.8026
321	100.394	91.0796
322	100.119	90.9688
323	100.027	90.8857
324	99.966	90.8026
325	100.21	91.0796
326	99.875	90.8026
327	100.394	91.0796
328	100.24	91.1073
329	99.874	91.0519
330	100.149	91.1073
331	99.965	91.1073
332	100.241	91.0519
333	100.209	91.1627
334	100.209	91.3289
335	99.722	91.0519
336	100.453	91.3289
337	100.33	91.4674
338	99.783	91.2459
339	100.148	91.2735
340	100.087	91.2735
341	100.208	91.3843
342	100.421	91.5228
343	100.085	91.6336
344	100.055	91.689
345	99.783	91.5228
346	100.663	91.8552
347	99.42	91.2735
348	100.877	91.9383
349	98.659	89.9716
350	99.814	90.3317
351	100.338	90.2763
352	100.122	90.1933
353	100.337	90.4148
354	100.029	90.4425
355	100.579	91.0242
356	99.631	90.3594
357	100.12	90.5533
358	100.214	90.5533
359	100.153	90.4148
360	100.059	90.6087
361	99.906	90.3871
362	100.428	90.6641
363	99.875	90.5256
364	100.059	90.6087
365	195.033	176.342
366	100.275	90.4148
367	100.059	90.4702
368	100.059	90.4425
369	100.15	90.6918
370	100.12	90.6087
371	100.181	90.7472
372	100.334	90.9134
373	99.692	90.581
374	99.967	90.3594
375	100.397	90.7472
376	100.271	91.135
377	99.661	90.4702
378	100.213	90.581
379	100.67	91.3566
380	99.51	90.6918
381	100.283	90.858
382	100.159	90.8857
383	100.456	91.0519
384	99.844	91.2181
385	100.179	91.1904
386	100.633	91.8275
387	99.48	90.9965
388	100.269	91.3843
389	100.238	91.4397
390	100.36	91.5782
391	99.662	91.2458
392	100.393	91.4397
393	100.267	91.7444
394	100.297	91.7998
395	100.055	91.6336
396	99.662	91.4397
397	100.632	91.966
398	99.873	91.7998
399	99.602	91.412
400	100.421	91.6059
401	100.116	91.6059
402	99.843	91.3012
403	100.3	91.412
404	100.117	91.3289
405	100.147	91.5228
406	100.691	92.16
407	100.084	92.0491
408	99.572	91.6336
409	100.085	91.689
410	100.115	91.7721
411	100.358	91.8275
412	100.264	92.2431
413	100.144	92.2154
414	100.022	92.3262
415	99.42	91.1073
416	100.987	92.9079
417	100.082	92.5478
418	100.558	93.3234
419	99.723	92.6863
420	100.409	93.1849
421	99.991	92.8802
422	99.902	92.6032
423	100.022	92.6594
424	99.991	92.6309
425	100.562	92.9079
426	99.901	92.714
427	99.872	92.5755
428	100.232	92.6309
429	99.991	92.714
430	99.782	92.1877
431	100.562	92.8248
432	99.961	92.714
433	100.231	92.8248
434	100.08	92.9079
435	99.573	92.2431
436	100.865	92.9356
437	99.842	92.714
438	100.051	92.7694
439	100.29	92.9633
440	100.021	92.8525
441	100.29	92.9633
442	99.931	92.991
443	100.29	93.0464
444	99.782	92.7417
445	100.35	92.991
446	100.259	93.2126
447	100.199	93.1572
448	99.871	92.991
449	100.14	93.1019
450	99.902	92.9363
451	100.321	93.0197
452	100.02	93.0189
453	99.544	92.6309
454	100.47	92.991
455	100.35	93.0187
456	99.603	92.6309
457	100.5	93.0741
458	100.11	92.8802
459	99.99	93.0741
460	100.258	93.268
461	99.752	92.8525
462	99.812	92.4093
463	100.713	92.9358
464	99.872	92.7703
465	100.112	92.7428
466	100.11	93.0465
467	100.557	93.4066
468	99.604	93.0187
469	100.289	93.1295
470	99.99	93.0464
471	100.348	93.2126
472	100.05	93.0741
473	99.99	93.1849
474	100.405	93.6281
475	100.019	93.5173
476	99.782	93.0741
477	100.673	93.9051
478	99.485	93.0187
479	100.199	93.2126
480	100.079	93.1849
481	100.287	93.4342
482	99.96	93.2957
483	100.555	93.7112
484	99.752	93.4342
485	100.375	93.7389
486	100.048	93.4619
487	99.752	93.4619
488	100.109	93.2957
489	100.346	93.6281
490	99.96	93.3511
491	99.811	93.2126
492	100.584	93.7666
493	100.107	93.6281
494	100.373	93.9882
495	99.84	93.7112
496	100.076	94.0713
497	99.9	93.5173
498	100.463	93.9051
499	100.608	94.376
500	100.016	94.3483
501	99.781	94.0436
502	100.282	94.2098
503	222.185	270.386
504	37.468	95.2624
505	104.707	88.4481
506	101.533	88.1434
507	101.185	88.6974
508	101.037	88.9467
509	100.839	89.4176
510	100.134	89.0575
511	100.5	89.473
512	100.342	89.6669
513	100.124	89.7223
514	100.465	89.8885
515	100.277	90.1101
516	100.214	90.2763
517	100.152	90.4148
518	100.212	90.6087
519	100.029	90.4425
520	100.366	90.7749
521	100.547	91.3843
522	100.239	91.3566
523	99.753	91.135
524	100.483	91.4397
525	99.904	91.4397
526	100.239	91.3843
527	100.388	91.8275
528	99.753	91.4397
529	100.39	91.6059
530	100.296	91.966
531	100.144	92.1322
532	100.115	91.8829
533	100.295	92.2708
534	99.903	92.0214
535	100.054	91.9383
536	100.537	92.2985
537	99.962	92.4647
538	100.022	92.4093
539	99.933	92.1322
540	100.354	92.437
541	99.902	92.2708
542	100.264	92.2985
543	100.142	92.4093
544	99.932	92.3539
545	100.082	92.3816
546	100.143	92.3816
547	100.293	92.437
548	100.082	92.3816
549	100.202	92.5478
550	99.902	92.5201
551	100.142	92.4647
552	100.112	92.4093
553	99.872	92.3539
554	100.292	92.6586
555	100.082	92.6032
556	100.172	92.5201
557	100.052	92.5478
558	100.021	92.6309
559	100.742	93.0187
560	99.871	92.8525
561	100.081	92.7971
562	100.17	93.0464
563	99.455	92.4924
564	101.161	93.4896
565	100.375	93.7666
566	99.929	93.6281
567	100.225	93.8497
568	100.136	93.7943
569	98.895	92.6863
570	101.306	93.9051
571	100.49	94.2098
572	99.928	94.0436
573	99.87	93.7943
574	100.46	94.2375
575	100.016	94.1821
576	99.987	94.0159
577	100.076	94.0714
578	100.282	94.3483
579	100.046	94.2652
580	100.017	93.9882
581	100.312	94.2652
582	100.017	94.1267
583	99.987	94.1544
584	99.781	93.7943
585	99.988	93.7666
586	100.461	94.1821
587	100.223	94.1544
588	99.929	93.8497
589	99.958	93.8497
590	100.165	94.0159
591	100.106	93.8774
592	100.194	94.1544
593	99.84	93.7389
594	100.584	93.7112
595	99.634	93.7389
596	99.959	93.6835
597	100.314	93.8774
598	99.929	93.7666
599	100.048	93.6004
600	100.345	93.7943
601	100.106	93.8497
602	100.136	93.9051
603	99.899	93.8497
604	100.194	94.0436
605	101.18	94.1821
606	99.576	94.5145
607	100.458	94.5976
608	99.898	94.5699
609	99.752	94.4314
610	100.191	94.8192
611	99.987	94.3483
612	100.017	94.1544
613	100.34	94.5145
614	100.045	94.4591
615	99.313	94.0159
616	99.9	93.3234
617	100.583	93.8774
618	99.841	93.545
619	100.107	93.7112
620	100.196	93.6835
621	99.841	93.4896
622	100.257	93.4619
623	100.433	93.9051
624	99.87	93.6281
625	99.84	93.6281
626	100.256	93.6558
627	100.256	93.7112
628	100.195	93.9605
629	99.958	93.7943
630	99.989	93.6004
631	100.136	93.7389
632	100.225	93.9605
633	100.136	93.9328
634	100.313	94.0436
635	99.87	93.7943
636	100.165	94.099
637	99.87	93.7112
638	100.254	94.1267
639	99.929	94.0436
640	100.372	94.1544
641	100.135	94.0713
642	100.341	94.376
643	99.869	94.1821
644	99.958	93.9051
645	100.047	93.9051
646	100.106	94.0713
647	100.165	94.099
648	100.548	94.5145
649	99.637	94.2098
650	100.428	94.7361
651	99.87	94.4314
652	100.31	94.6253
653	100.133	94.5145
654	99.869	94.4039
655	100.045	94.3483
656	100.34	94.5422
657	100.045	94.5422
658	99.751	94.4591
659	99.426	93.0741
660	99.932	92.9356
661	100.263	93.2403
662	99.848	92.7971
663	100.27	93.1018
664	100.057	92.991
665	100.139	93.1018
666	100.08	93.1018
667	99.961	92.991
668	100.05	92.9079
669	100.259	93.1018
670	99.901	92.8248
671	100.229	93.0464
672	99.931	92.9356
673	100.289	93.1849
674	100.05	93.0187
675	99.961	92.8802
676	100.14	93.0187
677	100.259	93.0741
678	100.229	93.2403
679	100.051	93.3788
680	99.96	93.268
681	100.198	93.268
682	100.168	93.268
683	100.049	93.268
684	99.93	93.0464
685	100.05	93.0741
686	100.08	93.1295
687	100.259	93.2957
688	99.993	93.2126
689	100.237	93.3234
690	100.024	93.4342
691	100.049	93.2403
692	100.287	93.4619
693	100.019	93.4896
694	100.138	93.4342
695	100.108	93.4619
696	100.078	93.545
697	100.138	93.4896
698	99.9	93.3511
699	100.257	93.4342
700	100.108	93.4619
701	100.256	93.7112
702	99.959	93.6835
703	100.167	93.6835
704	100.136	93.7666
705	99.959	93.545
706	100.315	93.822
707	100.047	93.7943
708	99.929	93.7112
709	100.077	93.7112
710	100.285	93.7943
711	100.048	93.7112
712	100.136	93.7943
713	99.929	93.7666
714	100.285	93.9605
715	100.165	94.0713
716	100.077	93.9328
717	99.929	93.822
718	100.166	93.8774
719	99.988	93.7943
720	100.254	94.0159
721	100.106	94.0159
722	100.165	94.0713
723	100.046	94.0159
724	99.958	93.9328
725	100.106	93.9051
726	100.195	94.0436
727	99.988	94.0713
728	100.315	94.1544
729	99.987	94.0159
730	100.105	94.099
731	100.223	94.2375
732	100.134	94.3206
733	99.869	94.0436
734	100.105	94.2375
735	99.987	94.0159
736	100.136	94.0713
737	100.018	94.0159
738	100.165	94.099
739	100.254	94.3206
740	100.253	94.376
741	99.782	94.1821
742	100.252	94.2929
743	100.075	94.3483
744	100.105	94.2929
745	100.046	94.2652
746	100.045	94.376
747	100.369	94.5976
748	99.927	94.4037
749	100.133	94.4591
750	100.016	94.4314
751	100.135	94.4314
752	100.193	94.6807
753	100.075	94.6807
754	100.045	94.4868
755	100.045	94.4591
756	100.075	94.4317
757	100.133	94.4868
758	100.045	94.4591
759	100.045	94.4591
760	100.016	94.3206
761	100.046	94.2929
762	100.163	94.376
763	99.957	94.2652
764	100.339	94.5699
765	100.074	94.5145
766	100.162	94.653
767	99.898	94.3483
768	100.104	94.4314
769	100.222	94.4868
770	100.044	94.5976
771	102.609	97.4785
772	100.203	98.1156
773	97.694	94.7361
774	100.073	94.7361
775	100.015	94.6807
776	100.103	94.7638
777	100.103	94.7638
778	100.25	94.7915
779	99.985	94.8192
780	100.131	94.9023
781	99.927	94.7915
782	100.102	94.8192
783	100.279	95.0408
784	100.16	95.0685
785	99.985	94.9577
786	101.411	96.4535
787	99.952	96.4812
788	100.468	97.0076
789	99.894	96.6474
790	100.296	96.9245
791	99.837	96.786
792	100.711	98.7804
793	100.288	98.1433
794	101.02	99.1959
795	99.61	98.6419
796	100.624	99.1405
797	99.471	98.6419
798	100.885	98.5034
799	99.331	98.4203
800	100.032	98.3095
801	99.834	98.6142
802	100.174	98.2818
803	100.904	99.3621
804	99.834	99.0851
805	99.834	98.6973
806	100.591	99.4731
807	100.029	99.4177
808	100.335	99.7222
809	98.526	98.1156
810	100.884	98.6419
811	100.059	98.8358
812	100.003	98.6419
813	100.006	98.5311
814	100.346	98.6973
815	100.228	98.8635
816	99.611	98.2541
817	100.371	98.6142
818	99.891	98.5865
819	100.453	98.9466
820	100.171	98.9189
821	100.142	99.0851
822	99.946	99.0574
823	100.17	99.1682
824	100.226	99.2236
825	100.058	99.2236
826	100.142	99.2236
827	100.002	99.2236
828	100.058	99.2513
829	100.5	100.249
830	98.41	97.3677
831	100.179	97.5339
832	100.12	97.617
833	100.205	97.7001
834	100.797	98.6973
835	100.367	99.1128
836	100.114	99.1405
837	100.141	99.3898
838	100.197	99.3344
839	100.057	99.3621
840	100.196	99.5283
841	100.112	99.5837
842	100.056	99.5006
843	100.029	99.4175
844	100.056	99.5283
845	100.223	99.7222
846	99.973	99.4729
847	100.251	99.7499
848	99.75	99.3344
849	100.169	99.3621
850	100.113	99.3344
851	100.001	99.2236
852	100.057	99.279
853	100.03	99.1405
854	100.197	99.4452
855	99.973	99.3344
856	100.197	99.3621
857	100.001	99.3898
858	101.284	100.581
859	99.059	99.3621
860	100.336	99.6668
861	99.806	99.4452
862	100.336	99.6114
863	99.778	99.3898
864	99.917	99.3898
865	100.252	99.5283
866	99.611	98.8912
867	103.215	101.495
868	97.982	99.8053
869	100.192	100.442
870	98.831	98.3095
871	100.173	98.3926
872	100.004	98.3649
873	100.004	98.1987
874	100.174	98.3372
875	99.92	98.1987
876	100.005	98.1433
877	100.32	98.3131
878	100.574	101.384
879	100.867	100.055
880	100.137	100.304
881	99.889	99.8053
882	98.998	98.4757
883	100.032	98.4757
884	100.985	99.6945
885	100.111	99.8053
886	99.861	99.4729
887	99.973	99.2513
888	100.225	99.4729
889	100.085	99.4729
890	100.168	99.5562
891	100.001	99.5561
892	99.388	98.4769
893	100.032	98.4205
894	100.06	98.448
895	100.201	98.5588
896	100.116	98.5588
897	100.088	98.5588
898	100.06	98.5034
899	100.088	98.5865
900	100.032	98.5311
901	100.172	98.6419
902	100.041	98.5961
903	100.055	98.4984
904	99.956	98.2627
905	100.346	98.4509
906	99.906	98.3238
907	100.072	98.3488
908	100.152	98.2877
909	100.091	98.3118
910	100.118	98.4768
911	100.032	98.3096
912	100.257	98.6142
913	100.032	98.4757
914	100.116	98.5311
915	100.088	98.5865
916	100.172	98.6973
917	100.059	98.6696
918	100.2	98.7805
919	100.199	98.9467
920	100.086	98.9743
921	99.89	98.725
922	100.115	98.725
923	100.031	98.6142
924	99.975	98.5865
925	100.2	98.6696
926	100.172	98.725
927	100.171	98.8635
928	99.974	98.8358
929	100.199	98.9743
930	100.03	98.9189
931	100.199	99.002
932	99.974	98.9744
933	100.087	98.9189
934	100.199	99.002
935	99.918	98.8912
936	100.199	99.002
937	100.254	99.1682
938	99.833	99.9992
939	100.809	100.249
940	100.662	100.858
941	99.557	100.165
942	99.722	99.7776
943	100.168	99.6391
944	100.084	99.6391
945	100.112	99.6668
946	99.979	99.5837
947	99.737	99.1682
948	100.179	99.0851
949	100.017	98.9189
950	100.114	98.9743
951	100.17	99.0575
952	100.28	99.556
953	100.057	99.4175
954	100.14	99.5006
955	100.057	99.4729
956	100.057	99.4729
957	100.085	99.3898
958	99.973	99.2513
959	100.169	99.3344
960	100.141	99.4175
961	100.168	99.5283
962	100.084	99.6114
963	100.196	99.667
964	100.028	99.5283
965	99.861	99.3067
966	100.196	99.5837
967	100.14	99.6391
968	99.945	99.5006
969	100.057	99.4175
970	100.28	99.6945
971	99.965	99.5837
972	99.969	99.3344
973	99.935	99.1682
974	100.309	99.3621
975	99.945	99.2513
976	100.281	99.4452
977	100.169	99.4729
978	100.168	99.6114
979	100.057	99.4729
980	100.14	99.5837
981	99.917	99.4175
982	100.307	99.7499
983	99.833	99.5006
984	100.28	99.6945
985	100.057	99.556
986	99.973	99.4729
987	100.168	99.6945
988	100.112	99.5839
989	100	99.5837
990	100.029	99.4452
991	100.39	99.8884
992	99.64	99.4175
993	100.448	99.6945
994	99.806	99.5006
995	100.224	99.6668
996	100.084	99.6114
997	99.889	99.4175
998	100.252	99.556
999	100.196	99.6116
1000	100.195	99.8053
1001	100.112	99.75
1002	99.972	99.7499
1003	100.028	99.7499
1004	100.055	99.833
1005	100.167	99.7777
1006	100	99.6668
1007	100.056	99.7222
1008	100.195	99.7776
1009	100.139	99.8053
1010	99.917	99.6391
1011	100.335	99.8608
1012	100.055	99.9438
1013	100.11	99.9992
1014	99.889	99.6945
1015	100.167	99.833
1016	100.028	99.6668
1017	100.056	99.7776
1018	100.278	99.8884
1019	99.861	99.6114
1020	100.223	99.8607
1021	99.972	99.7499
1022	99.945	99.5839
1023	100.279	99.833
1024	100.083	99.8053
1025	100.111	99.7776
1026	100.194	99.9992
1027	99.833	99.6391
1028	100.251	99.8053
1029	100.139	99.8884
1030	100.027	99.8884
1031	99.944	99.6945
1032	100.195	99.833
1033	100.028	99.7499
1034	100.084	99.8336
1035	100.195	99.8884
1036	102.33	102.188
1037	98.608	100.444
1038	99.86	100.415
1039	100.136	100.581
1040	99.722	100.193
1041	100.082	100.304
1042	100.275	100.498
1043	99.86	100.138
1044	100.165	100.304
1045	100.193	100.304
1046	99.971	100.415
1047	100.192	100.359
1048	99.915	100.276
1049	100.358	100.553
1050	99.943	100.415
1051	100.054	100.332
1052	100.109	100.442
1053	100.054	100.332
1054	100.136	100.442
1055	100.026	100.249
1056	100.137	100.221
1057	99.998	100.304
1058	100.109	100.387
1059	100.137	100.415
1060	100.054	100.387
1061	99.999	100.138
1062	100.193	100.304
1063	99.888	100.193
1064	100.386	100.498
1065	100.136	100.525
1066	99.915	100.276
1067	100.137	100.387
1068	100.247	100.581
1069	99.805	100.359
1070	100.137	100.415
1071	99.999	100.221
1072	100.164	100.442
1073	100.136	100.47
1074	100.136	100.498
1075	99.97	100.387
1076	100.44	100.775
1077	99.695	100.47
1078	100.385	100.747
1079	99.887	100.553
1080	100.108	100.525
1081	100.108	100.526
1082	99.915	100.304
1083	100.192	100.443
1084	99.833	100.165
1085	100.138	100.138
1086	99.943	100.11
1087	100.276	100.276
1088	100.027	100.165
1089	100.165	100.276
1090	100.082	100.249
1091	99.971	100.138
1092	100.165	100.193
1093	100.165	100.249
1094	99.944	100.139
1095	100.248	100.276
1096	100.054	100.249
1097	99.999	100.249
1098	100.054	100.276
1099	100.248	100.415
1100	100.054	100.359
1101	100.081	100.415
1102	100.109	100.47
1103	100.053	100.443
1104	100.026	100.415
1105	100.026	100.249
1106	100.219	100.525
1107	100.081	100.442
1108	100.136	100.553
1109	100.025	100.553
1110	100.302	100.664
1111	100.135	100.747
1112	100.025	100.747
1113	99.915	100.498
1114	100.218	100.692
1115	99.997	100.664
1116	100.218	100.802
1117	99.915	100.609
1118	100.219	100.664
1119	100.053	100.664
1120	100.162	100.886
1121	100.162	100.858
1122	100.08	100.858
1123	100.107	100.941
1124	100.079	100.941
1125	100.024	100.83
1126	100.189	101.024
1127	99.969	100.913
1128	100.162	101.052
1129	100.161	101.079
1130	99.942	100.996
1131	100.217	101.079
1132	100.024	101.052
1133	100.134	101.107
1134	99.997	100.941
1135	100.244	101.107
1136	100.078	101.218
1137	100.106	101.218
1138	100.162	101.301
1139	100.078	101.329
1140	99.996	101.218
1141	100.105	101.329
1142	100.078	101.246
1143	99.996	101.218
1144	100.133	101.246
1145	100.133	101.246
1146	100.16	101.357
1147	100.051	101.301
1148	100.051	101.246
1149	100.051	101.273
1150	100.27	101.44
1151	100.023	101.357
1152	99.995	101.412
1153	100.16	101.467
1154	100.077	101.467
1155	100.105	101.55
1156	100.241	101.634
1157	99.995	101.606
1158	100.241	101.689
1159	99.913	101.578
1160	100.159	101.689
1161	100.049	101.634
1162	99.968	101.55
1163	100.296	101.689
1164	100.104	101.772
1165	100.022	101.689
1166	100.022	101.634
1167	100.186	101.744
1168	100.076	101.744
1169	100.049	101.717
1170	100.322	101.994
1171	100.157	102.077
1172	99.885	101.911
1173	100.185	101.994
1174	100.238	102.215
1175	99.993	102.16
1176	100.13	102.132
1177	100.102	102.16
1178	100.021	102.105
1179	100.021	101.994
1180	100.211	102.188
1181	100.048	102.132
1182	100.048	102.215
1183	100.265	102.326
1184	99.885	102.188
1185	100.238	102.354
1186	99.885	102.132
1187	112.098	139.251
1188	88.417	100.525
1189	98.647	101.606
1190	99.425	101.994
1191	100.075	102.271
1192	99.885	102.298
1193	100.155	102.631
1194	100.209	102.742
1195	100.073	102.825
1196	99.965	102.742
1197	100.1	102.908
1198	100.235	103.102
1199	100.153	103.185
1200	100.179	103.323
1201	100.205	103.573
1202	100.017	103.517
1203	100.285	103.683
1204	100.043	103.711
1205	100.07	103.766
1206	100.283	103.96
1207	100.015	103.96
1208	99.936	103.739
1209	100.23	103.988
1210	100.095	104.043
1211	100.282	104.237
1212	99.855	104.016
1213	100.069	103.96
1214	94.859	112.381
1215	102.199	104.016
1216	100.857	103.434
1217	100.56	103.129
1218	100.316	103.046
1219	100.396	103.157
1220	100.262	103.074
1221	100.342	103.268
1222	100.206	103.24
1223	99.991	103.019
1224	100.184	102.884
1225	100.154	102.964
1226	100.315	103.185
1227	100.179	103.296
1228	100.098	103.185
1229	100.152	103.268
1230	100.045	103.323
1231	100.26	103.406
1232	100.151	103.462
1233	100.151	103.462
1234	100.044	103.49
1235	100.258	103.711
1236	100.044	103.573
1237	100.123	103.683
1238	99.989	103.656
1239	100.23	103.794
1240	100.016	103.739
1241	100.204	103.711
1242	100.097	103.711
1243	100.096	103.85
1244	100.123	103.794
1245	100.096	103.85
1246	100.203	103.96
1247	100.016	103.822
1248	100.096	103.794
1249	100.042	103.905
1250	100.256	104.099
1251	100.069	103.988
1252	99.935	103.933
1253	100.176	103.877
1254	100.096	103.822
1255	99.989	103.877
1256	100.203	103.877
1257	100.069	103.933
1258	100.176	104.016
1259	100.122	104.099
1260	99.989	104.016
1261	100.069	103.988
1262	100.122	104.016
1263	100.069	103.933
1264	100.229	104.127
1265	99.962	103.96
1266	100.149	104.043
1267	100.096	103.988
1268	100.148	104.154
1269	100.095	104.182
1270	100.015	104.072
1271	100.175	104.21
1272	100.068	104.21
1273	99.962	104.043
1274	100.149	104.099
1275	100.095	104.043
1276	100.015	104.043
1277	100.042	103.988
1278	100.203	104.154
1279	100.149	104.099
1280	99.962	104.127
1281	100.016	103.988
1282	100.256	104.127
1283	100.068	104.127
1284	100.068	104.071
1285	99.962	104.099
1286	100.095	104.071
1287	100.016	103.905
1288	100.336	104.154
1289	99.962	104.043
1290	100.229	104.127
1291	100.042	104.154
1292	100.096	104.155
1293	100.121	104.237
1294	100.068	104.237
1295	100.121	104.32
1296	100.148	104.293
1297	100.121	104.404
1298	100.148	104.32
1299	100.067	104.404
1300	100.041	104.376
1301	99.988	104.237
1302	100.041	104.21
1303	100.34	104.465
1304	99.862	104.217
1305	100.321	104.39
1306	100.134	104.445
1307	99.957	104.289
1308	100.075	104.272
1309	100.095	104.238
1310	100.228	104.404
1311	99.855	104.099
1312	100.095	104.237
1313	100.281	104.404
1314	100.099	104.437
1315	100.049	104.329
1316	100.207	104.522
1317	100.058	104.449
1318	100.103	104.469
1319	100.085	104.561
1320	100.138	104.506
1321	100.078	104.553
1322	100.177	104.49
1323	99.962	104.405
1324	100.201	104.515
1325	100.176	104.597
1326	99.855	104.376
1327	100.2	104.653
1328	100.014	104.542
1329	100.12	104.653
1330	100.067	104.542
1331	100.014	104.57
1332	100.254	104.627
1333	99.962	104.599
1334	100.306	104.764
1335	99.908	104.57
1336	100.146	104.653
1337	100.014	104.597
1338	100.226	104.764
1339	99.934	104.597
1340	100.252	104.819
1341	100.198	104.902
1342	99.96	104.764
1343	100.146	104.847
1344	100.198	104.985
1345	99.986	104.847
1346	100.013	104.736
1347	100.172	104.958
1348	100.224	105.152
1349	99.854	104.902
1350	100.066	104.93
1351	100.092	104.847
1352	100.119	104.902
1353	100.118	105.013
1354	100.251	105.124
1355	99.986	105.013
1356	100.092	105.096
1357	100.144	105.207
1358	100.091	105.124
1359	100.171	105.235
1360	99.933	105.124
1361	100.197	105.235
1362	100.328	105.484
1363	99.933	105.262
1364	100.091	105.373
1365	100.117	105.456
1366	100.038	105.373
1367	100.275	105.595
1368	99.985	105.345
1369	99.906	105.345
1370	100.328	105.512
1371	99.88	105.318
1372	100.301	105.539
1373	100.116	105.567
1374	100.142	105.733
1375	100.116	105.733
1376	100.037	105.622
1377	99.984	105.65
1378	100.037	105.512
1379	100.064	105.512
1380	100.169	105.539
1381	100.116	105.706
1382	100.011	105.512
1383	100.09	105.678
1384	100.247	105.844
1385	99.963	105.6
1386	100.145	105.653
1387	100.195	105.761
1388	100.142	105.844
1389	100.062	105.9
1390	100.089	105.816
1391	100.09	105.844
1392	99.943	105.733
1393	100.301	105.955
1394	99.932	105.733
1395	100.194	105.927
1396	100.09	105.956
1397	100.25	106.097
1398	100.01	106.038
1399	100.141	106.093
1400	100.114	106.26
1401	100.009	106.177
1402	100.036	106.066
1403	100.219	106.232
1404	100.036	106.121
1405	100.114	106.232
1406	100.14	106.316
1407	100.035	106.26
1408	99.957	106.121
1409	100.14	106.232
1410	101.573	107.922
1411	99.054	106.703
1412	99.956	106.592
1413	100.086	106.62
1414	100.112	106.647
1415	100.138	106.758
1416	100.087	106.731
1417	100.086	106.786
1418	100.059	106.841
1419	100.085	106.869
1420	100.034	106.758
1421	100.216	106.924
1422	99.67	106.204
1423	99.957	106.121
1424	100.035	106.204
1425	100.271	106.315
1426	100.061	106.398
1427	100.088	106.371
1428	100.113	106.343
1429	99.852	106.177
1430	100.192	106.315
1431	99.509	103.628
1432	99.989	104.016
1433	99.988	104.32
1434	100.014	104.487
1435	99.934	104.348
1436	100.12	104.514
1437	100.146	104.791
1438	100.041	104.737
1439	100.013	104.681
1440	100.198	104.902
1441	99.96	104.736
1442	100.066	104.792
1443	100.066	104.847
1444	100.04	104.792
1445	100.12	104.847
1446	100.119	104.902
1447	100.039	104.93
1448	100.145	104.986
1449	100.066	104.986
1450	100.121	105.016
1451	100.017	104.907
1452	100.973	105.826
1453	98.733	103.835
1454	100.15	104.016
1455	99.882	103.877
1456	100.176	103.988
1457	100.229	104.182
1458	99.962	103.794
1459	100.122	104.099
1460	100.148	104.237
1461	99.973	103.944
1462	100.311	104.156
1463	100.025	104.165
1464	100.049	104.079
1465	100.181	104.3
1466	99.856	104.072
1467	100.229	104.099
1468	100.201	104.404
1469	99.988	104.265
1470	100.148	104.321
1471	100.256	104.405
1472	99.988	104.32
1473	100.04	104.487
1474	99.935	104.293
1475	100.308	104.404
1476	99.961	104.32
1477	99.935	104.21
1478	100.255	104.32
1479	100.254	104.571
1480	100.016	104.573
1481	100.28	104.793
1482	99.855	104.57
1483	100.041	104.376
1484	46.27	48.3653
1485	100.12	104.487
1486	100.067	104.653
1487	100.147	104.597
1488	100.014	104.597
1489	100.199	104.736
1490	99.935	104.432
1491	100.359	104.875
1492	100.014	104.681
1493	100.039	104.819
1494	100.12	104.709
1495	100.013	104.708
1496	100.278	104.874
1497	100.04	104.736
1498	100.013	104.708
1499	99.987	104.764
1500	100.12	104.708
1501	100.013	104.736
1502	100.172	104.847
1503	100.093	104.792
1504	100.252	104.93
1505	100.198	105.18
1506	99.801	104.902
1507	99.907	104.708
1508	100.199	104.791
1509	100.33	105.151
1510	100.118	105.179
1511	100.091	105.124
1512	99.986	104.902
1513	100.092	105.096
1514	100.043	105.101
1515	100.123	105.185
1516	99.99	104.934
1517	100.277	105.179
1518	100.065	105.207
1519	100.356	105.318
1520	99.959	105.318
1521	100.091	105.345
1522	100.012	105.374
1523	100.423	105.556
1524	99.915	105.411
1525	100.046	105.41
1526	100.119	105.459
1527	100.145	105.514
1528	100.147	105.488
1529	100.066	105.542
1530	99.954	105.424
1531	100.203	105.436
1532	99.939	105.325
1533	100.279	105.571
1534	100.15	105.63
1535	99.967	105.437
1536	100.014	105.376
1537	100.276	105.568
1538	100.012	105.596
1539	100.195	105.761
1540	100.063	105.706
1541	99.985	105.568
1542	100.222	105.706
1543	99.934	105.652
1544	100.224	105.764
1545	100.142	105.844
1546	100.168	105.817
1547	99.879	105.706
1548	100.247	105.816
1549	100.036	105.9
1550	100.089	105.955
1551	100.299	106.066
1552	99.931	105.955
1553	99.932	105.706
1554	100.22	105.955
1555	99.932	105.789
1556	103.101	109.03
1557	97.795	106.814
1558	100.008	106.592
1559	100.06	106.592
1560	100.061	106.509
1561	100.06	106.62
1562	100.113	106.537
1563	100.451	106.924
1564	100.007	107.063
1565	100.007	106.952
1566	100.085	106.897
1567	99.93	106.758
1568	100.008	106.62
1569	100.034	106.592
1570	100.035	106.37
1571	100.035	106.426
1572	100.113	106.37
1573	99.983	106.426
1574	100.113	106.343
1575	99.983	106.204
1576	100.244	106.343
1577	100.113	106.398
1578	99.905	106.26
1579	100.14	106.343
1580	100.165	106.426
1581	99.904	106.287
1582	100.166	106.315
1583	100.061	106.232
1584	100.166	106.343
1585	100.062	106.343
1586	100.087	106.315
1587	100.035	106.398
1588	100.114	106.287
1589	100.087	106.454
1590	99.879	106.149
1591	100.166	106.232
1592	100.009	106.177
1593	99.983	106.01
1594	100.062	106.01
1595	99.984	105.927
1596	100.167	105.983
1597	100.037	105.817
1598	100.089	105.983
1599	99.984	105.761
1600	100.089	105.789
1601	100.115	105.844
1602	100.089	105.789
1603	99.984	105.733
1604	100.194	105.844
1605	99.932	105.678
1606	100.037	105.54
1607	100.09	105.623
1608	100.143	105.679
1609	99.966	105.519
1610	100.095	105.49
1611	100.033	105.423
1612	100.135	105.448
1613	100.172	105.514
1614	100.038	105.429
1615	100.011	105.484
1616	100.117	105.484
1617	100.038	105.456
1618	100.064	105.373
1619	100.169	105.539
1620	100.04	105.375
1621	100.016	105.489
1622	100.122	105.434
1623	100.202	105.546
1624	100.015	105.349
1625	100.069	105.351
1626	100.147	105.544
1627	100.144	105.512
1628	100.064	105.567
1629	100.011	105.512
1630	100.169	105.595
1631	100.037	105.567
1632	100.116	105.595
1633	100.195	105.761
1634	100.063	105.733
1635	100.142	105.733
1636	100.01	105.789
1637	100.168	105.816
1638	100.089	105.872
1639	100.036	105.9
1640	100.01	105.789
1641	100.168	105.844
1642	100.063	105.872
1643	100.089	105.816
1644	100.22	106.066
1645	100.036	105.927
1646	100.036	106.01
1647	100.22	106.066
1648	100.062	106.01
1649	99.984	105.955
1650	100.141	106.038
1651	100.036	105.983
1652	100.115	105.955
1653	100.167	106.177
1654	100.089	106.15
1655	100.166	106.204
1656	100.035	106.177
1657	99.984	106.094
1658	100.245	106.287
1659	99.983	106.149
1660	100.114	106.204
1661	100.14	106.287
1662	100.087	106.287
1663	100.087	106.343
1664	100.166	106.398
1665	99.931	106.287
1666	100.192	106.398
1667	100.009	106.287
1668	100.166	106.343
1669	100.087	106.398
1670	99.983	106.232
1671	100.218	106.426
1672	99.933	106.287
1673	99.993	106.093
1674	100.026	106.01
1675	100.044	105.927
1676	100.141	106.066
1677	100.246	106.177
1678	100.009	106.177
1679	100.114	106.232
1680	100.114	106.26
1681	100.14	106.343
1682	100.192	106.537
1683	100.035	106.426
1684	100.035	106.398
1685	99.983	106.315
1686	100.192	106.37
1687	100.141	106.455
1688	100.05	106.386
1689	100.219	106.594
1690	100.036	106.454
1691	100.153	106.441
1692	100.122	106.519
1693	100.235	106.694
1694	100.041	106.71
1695	100.139	106.704
1696	100.112	106.731
1697	100.06	106.703
1698	100.09	106.819
1699	100.165	106.814
1700	100.043	106.74
1701	100.141	106.733
1702	100.191	106.843
1703	100.01	106.788
1704	100.09	106.818
1705	100.102	106.886
1706	100.178	106.968
1707	100.073	106.939
1708	100.148	107.047
1709	100.033	106.98
1710	100.033	107.035
1711	100.189	107.091
1712	100.162	107.146
1713	100.11	107.174
1714	100.033	107.201
1715	100.058	107.201
1716	100.242	107.315
1717	100.121	107.38
1718	100.07	107.408
1719	100.125	107.384
1720	100.113	107.427
1721	100.136	107.479
1722	100.032	107.368
1723	100.135	107.534
1724	99.98	107.451
1725	100.161	107.589
1726	100.135	107.617
1727	100.135	107.645
1728	100.027	107.696
1729	100.238	107.811
1730	100.161	107.784
1731	100.194	107.848
1732	100.057	107.811
1733	100.108	107.894
1734	100.082	107.894
1735	100.082	107.894
1736	100.108	107.949
1737	100.133	108.032
1738	100.056	107.922
1739	100.174	107.966
1740	100.079	108.002
1741	100.201	108.106
1742	99.987	108.014
1743	100.056	108.005
1744	100.056	108.033
1745	100.005	107.922
1746	100.185	108.033
1747	100.082	108.005
1748	100.081	108.06
1749	100.056	108.005
1750	100.134	108.117
1751	100.082	108.171
1752	100.108	108.2
1753	100.005	108.061
1754	100.107	108.171
1755	100.184	108.226
1756	100.004	108.143
1757	100.081	108.199
1758	100.055	108.171
1759	100.055	108.115
1760	100.209	108.254
1761	100.004	108.171
1762	100.112	108.204
1763	100.192	108.374
1764	99.979	108.283
1765	100.137	108.315
1766	100.146	108.324
1767	100.012	108.291
1768	100.14	108.374
1769	100.099	108.358
1770	100.143	108.405
1771	100.01	108.317
1772	100.088	108.29
1773	100.16	108.368
1774	99.979	108.255
1775	100.183	108.42
1776	100.032	108.368
1777	100.04	108.349
1778	100.141	108.319
1779	100.026	108.222
1780	100.162	108.341
1781	100.133	108.367
1782	100.029	108.393
1783	100.106	108.365
1784	100.029	108.393
1785	100.208	108.476
1786	99.978	108.42
1787	100.131	108.476
1788	100.131	108.503
1789	100.055	108.531
1790	100.08	108.503
1791	100.182	108.67
1792	100.13	108.725
1793	100.054	108.697
1794	100.028	108.669
1795	100.054	108.614
1796	100.054	108.586
1797	100.131	108.669
1798	100.131	108.67
1799	100.105	108.725
1800	100.104	108.836
1801	100.054	108.753
1802	100.054	108.753
1803	100.181	108.863
1804	100.053	108.808
1805	98.515	106.232
1806	99.983	106.315
1807	100.062	106.204
1808	100.061	106.232
1809	100.088	106.149
1810	100.114	106.26
1811	100.114	106.26
1812	100.09	106.178
1813	100.061	106.26
1814	100.036	106.232
1815	100.14	106.26
1816	99.931	106.121
1817	100.14	106.204
1818	100.088	106.232
1819	100.009	106.093
1820	100.036	106.01
1821	100.246	106.261
